# Supplementary material for: Microbe transmission from pet shop to lab-reared zebrafish reveals a pathogenic birnavirus
Source: PLoS Biol. 2024 May 30;22(5):e3002606. doi: 10.1371/journal.pbio.3002606 (PMC11139271; doi:10.1371/journal.pbio.3002606)
Supplement: S1 File — (TXT) [file pbio.3002606.s003.txt]

>TrinityLAB_DN195_c0_g1_i13 len=1054 path=[1:0-361 3:362-444 5:445-531 6:532-549 7:550-588 9:589-681 10:682-721 11:722-1053]
ATCAGAAGTGCGAATGCTGACATAAGTAACGATAAAGCGGGTGAAAAGCCCGCTCGCCGGAAGACCAAGGGTTCCTGTCCAACGTTAATCGGGGCAGGGTGAGTCGACCCCTAAGGCGAGGCCGAAAGGCGTAGTCGATGGGAAACAGGTTAATATTCCTGTACTTGGTGTTACTGCGAAGGGGGGACGGAGAAGGCTATGTTGGCCGGGCGACGGTTGTCCCGGTTTAAGCGTGAAGGTGGAGAGACTAGGCAAATCCGGTCTTTCGTTAACACTGAGGCGTGATGACGAAGCACTACGGTGCTGAAGTAGCTGATACTACGCTTCCAGGAAAAGCCTCTAAGCATCAGGTTACCAGAAATCGTACCCCAAACCGACACAGGTGGTCGGGTAGAGAATACCAAGGCGCTTGAGAGAACTCGGGTGAAGGAACTAGGCAAAATGGCACCGTAACTTCGGGAGAAGGTGCGCCGGCGAGGGTTAAGGACTTGCTCCGTAAGCCCATGCCGGTCGAAGATACCAGGCCGCTGCGACTGTTTATTAAAAACACAGCACTCTGCAAACACGAAAGTGGACGTATAGGGTGTGACGCCTGCCCGGTGCCGGAAGGTTAATTGATGGGGTTAGCGCAAGCGAAGCTCTTGATCGAAGCCCCGGTAAACGGCGGCCGTAACGATAACGGTCCTAAGGTAGCGAAATTCCTTGTCGGGTAAGTTCCGACCCGCACGAAAGGCGTAACGATCTGGGCACTGTCTCGGAGAGAGGCTCGGTGAAATAGACATGTCTGTGAAGATGCGGACTACCTGCACCTGGACAGAAAGACCCTATGAAGCTTTACTGTAGCCTGGAATTGGGTCCGGGCTTGGCTTGCGCAGGATAGGTGGGAGGCGTTGAAGTTACCCTTGTGGGGGTAGTGGAGCCAACGGTGAGATACCACTCTGGCGAAGCTAGGATTCTAACCGTGTGCCGTAATCCGGCACAGGAACAGTTTCAGGTGGGCAGTTTGACTGGGGCGGTCGCCTCCTAAAAGGTAACGGAGGCGCCCAAAGGTTCC
>TrinityLAB_DN195_c0_g1_i5 len=1001 path=[0:0-72 3:73-155 5:156-242 6:243-260 7:261-299 9:300-392 10:393-432 12:433-486 14:487-513 15:514-550 16:551-702 18:703-1000]
CAGACGTGTGCTCTTCCGATCTGTTGATACCATGCTTCCAAGAAAAGCTCCTAAGCTTCAGATAACTGGGAACCGTACCCCAAACCGACACAGGTGGTCGGGTAGAGAATACCAAGGCGCTTGAGAGAACTCGGGTGAAGGAACTAGGCAAAATGGCACCGTAACTTCGGGAGAAGGTGCGCCGGCGAGGGTTAAGGACTTGCTCCGTAAGCCCATGCCGGTCGAAGATACCAGGCCGCTGCGACTGTTTATTAAAAACACAGCACTCTGCAAACACGAAAGTGGACGTATAGGGTGTGACGCCTGCCCGGTGCCGGAAGGTTAATTGATGGGGTTAGCGCAAGCGAAGCTCTTGATCGAAGCCCCGGTAAACGGCGGCCGTAACGATAACGGTCCTAAGGTAGCGAAATTCCTTGTCGGGTAAGTTCCGACCTGCACGAATGGCGTAACGATGGCGGCGCTGTCTCCACCCGAGACTCAGTGAAATCGAATTCGCCGTGAAGATGCGGTGTACCCGCGGCTAGACGGAAAGACCCCGTGAACCTTTACTACAGCTTGGCACTGAACATTGAACCTACATGTGTAGGATAGGTGGGAGACTTTGAAGTTGGAACGCTAGTTCTGATGGAGTCGTCCTTGAAATACCACCCTTGTAGTGTTGATGTTCTAACTTGGCCCCCTTATCGGGGGTAAGGACAGTGCCTGGTGGGTAGTTTGACTGGGGCGGTCTCCTCCCAAAGAGTAACGGAGGAGTACGAAGGTGCGCTCAGACCGGTCGGAAATCGGTCGTAGAGTATAAAGGCAAAAGCGCGCTTGACTGCGAGACACACACGTCGAGCAGGTACGAAAGTAGGTCTTAGTGATCCGGTGGTTCTGTATGGAAGGGCCATCGCTCAACGGATAAAAGGTACTCCGGGGAGATCGGAAGAGCGTCGTGTAGGGAAAGAGTGTGTGAATATGTGTAGATCTCGGTGGTCGCCGTATCATTAAAAAGGGGGGGG
>TrinityLAB_DN195_c0_g1_i1 len=1290 path=[1:0-361 3:362-444 5:445-531 6:532-549 7:550-588 9:589-681 10:682-721 12:722-775 14:776-802 15:803-839 16:840-991 18:992-1289]
ATCAGAAGTGCGAATGCTGACATAAGTAACGATAAAGCGGGTGAAAAGCCCGCTCGCCGGAAGACCAAGGGTTCCTGTCCAACGTTAATCGGGGCAGGGTGAGTCGACCCCTAAGGCGAGGCCGAAAGGCGTAGTCGATGGGAAACAGGTTAATATTCCTGTACTTGGTGTTACTGCGAAGGGGGGACGGAGAAGGCTATGTTGGCCGGGCGACGGTTGTCCCGGTTTAAGCGTGAAGGTGGAGAGACTAGGCAAATCCGGTCTTTCGTTAACACTGAGGCGTGATGACGAAGCACTACGGTGCTGAAGTAGCTGATACTACGCTTCCAGGAAAAGCCTCTAAGCATCAGGTTACCAGAAATCGTACCCCAAACCGACACAGGTGGTCGGGTAGAGAATACCAAGGCGCTTGAGAGAACTCGGGTGAAGGAACTAGGCAAAATGGCACCGTAACTTCGGGAGAAGGTGCGCCGGCGAGGGTTAAGGACTTGCTCCGTAAGCCCATGCCGGTCGAAGATACCAGGCCGCTGCGACTGTTTATTAAAAACACAGCACTCTGCAAACACGAAAGTGGACGTATAGGGTGTGACGCCTGCCCGGTGCCGGAAGGTTAATTGATGGGGTTAGCGCAAGCGAAGCTCTTGATCGAAGCCCCGGTAAACGGCGGCCGTAACGATAACGGTCCTAAGGTAGCGAAATTCCTTGTCGGGTAAGTTCCGACCTGCACGAATGGCGTAACGATGGCGGCGCTGTCTCCACCCGAGACTCAGTGAAATCGAATTCGCCGTGAAGATGCGGTGTACCCGCGGCTAGACGGAAAGACCCCGTGAACCTTTACTACAGCTTGGCACTGAACATTGAACCTACATGTGTAGGATAGGTGGGAGACTTTGAAGTTGGAACGCTAGTTCTGATGGAGTCGTCCTTGAAATACCACCCTTGTAGTGTTGATGTTCTAACTTGGCCCCCTTATCGGGGGTAAGGACAGTGCCTGGTGGGTAGTTTGACTGGGGCGGTCTCCTCCCAAAGAGTAACGGAGGAGTACGAAGGTGCGCTCAGACCGGTCGGAAATCGGTCGTAGAGTATAAAGGCAAAAGCGCGCTTGACTGCGAGACACACACGTCGAGCAGGTACGAAAGTAGGTCTTAGTGATCCGGTGGTTCTGTATGGAAGGGCCATCGCTCAACGGATAAAAGGTACTCCGGGGAGATCGGAAGAGCGTCGTGTAGGGAAAGAGTGTGTGAATATGTGTAGATCTCGGTGGTCGCCGTATCATTAAAAAGGGGGGGG
>TrinityLAB_DN195_c0_g1_i15 len=1293 path=[1:0-361 3:362-444 4:445-534 6:535-552 7:553-591 9:592-684 10:685-724 12:725-778 13:779-805 15:806-842 16:843-994 18:995-1292]
ATCAGAAGTGCGAATGCTGACATAAGTAACGATAAAGCGGGTGAAAAGCCCGCTCGCCGGAAGACCAAGGGTTCCTGTCCAACGTTAATCGGGGCAGGGTGAGTCGACCCCTAAGGCGAGGCCGAAAGGCGTAGTCGATGGGAAACAGGTTAATATTCCTGTACTTGGTGTTACTGCGAAGGGGGGACGGAGAAGGCTATGTTGGCCGGGCGACGGTTGTCCCGGTTTAAGCGTGAAGGTGGAGAGACTAGGCAAATCCGGTCTTTCGTTAACACTGAGGCGTGATGACGAAGCACTACGGTGCTGAAGTAGCTGATACTACGCTTCCAGGAAAAGCCTCTAAGCATCAGGTTACCAGAAATCGTACCCCAAACCGACACAGGTGGTCGGGTAGAGAATACCAAGGCGCTTGAGAGAACTCGGGTGAAGGAACTAGGCAAAATGGTGCCGTAACTTCGGGAGAAGGCACGCTGATATGTAGGTGAGGTCCCTCGCGGATGGAGCTGAAATCAGTCGAAGATACCAGCTGGCTGCAACTGTTTATTAAAAACACAGCACTCTGCAAACACGAAAGTGGACGTATAGGGTGTGACGCCTGCCCGGTGCCGGAAGGTTAATTGATGGGGTTAGCGCAAGCGAAGCTCTTGATCGAAGCCCCGGTAAACGGCGGCCGTAACGATAACGGTCCTAAGGTAGCGAAATTCCTTGTCGGGTAAGTTCCGACCTGCACGAATGGCGTAACGATGGCGGCGCTGTCTCCACCCGAGACTCAGTGAAATTGAAATCGCTGTGAAGATGCAGTGTATCCGCGGCTAGACGGAAAGACCCCGTGAACCTTTACTACAGCTTGGCACTGAACATTGAACCTACATGTGTAGGATAGGTGGGAGACTTTGAAGTTGGAACGCTAGTTCTGATGGAGTCGTCCTTGAAATACCACCCTTGTAGTGTTGATGTTCTAACTTGGCCCCCTTATCGGGGGTAAGGACAGTGCCTGGTGGGTAGTTTGACTGGGGCGGTCTCCTCCCAAAGAGTAACGGAGGAGTACGAAGGTGCGCTCAGACCGGTCGGAAATCGGTCGTAGAGTATAAAGGCAAAAGCGCGCTTGACTGCGAGACACACACGTCGAGCAGGTACGAAAGTAGGTCTTAGTGATCCGGTGGTTCTGTATGGAAGGGCCATCGCTCAACGGATAAAAGGTACTCCGGGGAGATCGGAAGAGCGTCGTGTAGGGAAAGAGTGTGTGAATATGTGTAGATCTCGGTGGTCGCCGTATCATTAAAAAGGGGGGGG
>TrinityLAB_DN195_c0_g1_i4 len=1152 path=[2:0-411 7:412-450 9:451-543 10:544-583 12:584-637 13:638-664 15:665-701 17:702-853 18:854-1151]
GGGAAATTGGTTAATATTCCAATACTTCTATGTAATGCGATGAGAGGACGGAGAAGGTTAAGTCAGCCTGGCGTTGGTTGTCCAGGTGGAAGGTTGTAGGCATGTATCTTAGGCAAATCCGGGGTACTCTATGCTGAGAACTGATAGCAAGCTGTACTTGTACAGTGAAGTGGCTGATACCATGCTTCCAGGAAAAGTCTCTAAGCTTCAGTTACACAGGAATCGTACCCGAAACCGACACAGGTGGTCAGGTCGAGTAGACCAAAGCGCTTGAGAGAACTCTGCTGAAGGAACTAGGCAAAATGGTACCGTAACTTCGGGAGAAGGTACGCTGCTGACGGTGATAGGACTTGCTCCTTGAGCTATTGGCAGCCACAGAAACCAGGCCCCTGCAACTGTTTATTAAAAACATAGCACTCTGCAAACACGAAAGTGGACGTATAGGGTGTGACGCCTGCCCGGTGCCGGAAGGTTAATTGATGGGGTTAGCGCAAGCGAAGCTCTTGATCGAAGCCCCGGTAAACGGCGGCCGTAACGATAACGGTCCTAAGGTAGCGAAATTCCTTGTCGGGTAAGTTCCGACCTGCACGAATGGCGTAACGATGGCGGCGCTGTCTCCACCCGAGACTCAGTGAAATTGAAATCGCTGTGAAGATGCAGTGTATCCGCGGCTAGACGGAAAGACCCCGTGAACCTTTACTATAGCTTTGCACTGGACTTTGAATTTGCTTGTGTAGGATAGGTGGGAGGCTTTGAAGTGGGGACGCCAGTTCTCATGGAGCCATCCTTGAAATACCACCCTGGCAACTTTGAGGTTCTAACTCAGGTCCGTTATCCGGATCGAGGACAGTGTATGGTGGGTAGTTTGACTGGGGCGGTCTCCTCCCAAAGAGTAACGGAGGAGTACGAAGGTGCGCTCAGACCGGTCGGAAATCGGTCGTAGAGTATAAAGGCAAAAGCGCGCTTGACTGCGAGACACACACGTCGAGCAGGTACGAAAGTAGGTCTTAGTGATCCGGTGGTTCTGTATGGAAGGGCCATCGCTCAACGGATAAAAGGTACTCCGGGGAGATCGGAAGAGCGTCGTGTAGGGAAAGAGTGTGTGAATATGTGTAGATCTCGGTGGTCGCCGTATCATTAAAAAGGGGGGGG
>TrinityLAB_DN195_c0_g1_i8 len=916 path=[2:0-411 7:412-450 9:451-543 10:544-583 11:584-915]
GGGAAATTGGTTAATATTCCAATACTTCTATGTAATGCGATGAGAGGACGGAGAAGGTTAAGTCAGCCTGGCGTTGGTTGTCCAGGTGGAAGGTTGTAGGCATGTATCTTAGGCAAATCCGGGGTACTCTATGCTGAGAACTGATAGCAAGCTGTACTTGTACAGTGAAGTGGCTGATACCATGCTTCCAGGAAAAGTCTCTAAGCTTCAGTTACACAGGAATCGTACCCGAAACCGACACAGGTGGTCAGGTCGAGTAGACCAAAGCGCTTGAGAGAACTCTGCTGAAGGAACTAGGCAAAATGGTACCGTAACTTCGGGAGAAGGTACGCTGCTGACGGTGATAGGACTTGCTCCTTGAGCTATTGGCAGCCACAGAAACCAGGCCCCTGCAACTGTTTATTAAAAACATAGCACTCTGCAAACACGAAAGTGGACGTATAGGGTGTGACGCCTGCCCGGTGCCGGAAGGTTAATTGATGGGGTTAGCGCAAGCGAAGCTCTTGATCGAAGCCCCGGTAAACGGCGGCCGTAACGATAACGGTCCTAAGGTAGCGAAATTCCTTGTCGGGTAAGTTCCGACCCGCACGAAAGGCGTAACGATCTGGGCACTGTCTCGGAGAGAGGCTCGGTGAAATAGACATGTCTGTGAAGATGCGGACTACCTGCACCTGGACAGAAAGACCCTATGAAGCTTTACTGTAGCCTGGAATTGGGTCCGGGCTTGGCTTGCGCAGGATAGGTGGGAGGCGTTGAAGTTACCCTTGTGGGGGTAGTGGAGCCAACGGTGAGATACCACTCTGGCGAAGCTAGGATTCTAACCGTGTGCCGTAATCCGGCACAGGAACAGTTTCAGGTGGGCAGTTTGACTGGGGCGGTCGCCTCCTAAAAGGTAACGGAGGCGCCCAAAGGTTCC
>TrinityLAB_DN195_c0_g1_i20 len=1057 path=[1:0-361 3:362-444 4:445-534 6:535-552 7:553-591 9:592-684 10:685-724 11:725-1056]
ATCAGAAGTGCGAATGCTGACATAAGTAACGATAAAGCGGGTGAAAAGCCCGCTCGCCGGAAGACCAAGGGTTCCTGTCCAACGTTAATCGGGGCAGGGTGAGTCGACCCCTAAGGCGAGGCCGAAAGGCGTAGTCGATGGGAAACAGGTTAATATTCCTGTACTTGGTGTTACTGCGAAGGGGGGACGGAGAAGGCTATGTTGGCCGGGCGACGGTTGTCCCGGTTTAAGCGTGAAGGTGGAGAGACTAGGCAAATCCGGTCTTTCGTTAACACTGAGGCGTGATGACGAAGCACTACGGTGCTGAAGTAGCTGATACTACGCTTCCAGGAAAAGCCTCTAAGCATCAGGTTACCAGAAATCGTACCCCAAACCGACACAGGTGGTCGGGTAGAGAATACCAAGGCGCTTGAGAGAACTCGGGTGAAGGAACTAGGCAAAATGGTGCCGTAACTTCGGGAGAAGGCACGCTGATATGTAGGTGAGGTCCCTCGCGGATGGAGCTGAAATCAGTCGAAGATACCAGCTGGCTGCAACTGTTTATTAAAAACACAGCACTCTGCAAACACGAAAGTGGACGTATAGGGTGTGACGCCTGCCCGGTGCCGGAAGGTTAATTGATGGGGTTAGCGCAAGCGAAGCTCTTGATCGAAGCCCCGGTAAACGGCGGCCGTAACGATAACGGTCCTAAGGTAGCGAAATTCCTTGTCGGGTAAGTTCCGACCCGCACGAAAGGCGTAACGATCTGGGCACTGTCTCGGAGAGAGGCTCGGTGAAATAGACATGTCTGTGAAGATGCGGACTACCTGCACCTGGACAGAAAGACCCTATGAAGCTTTACTGTAGCCTGGAATTGGGTCCGGGCTTGGCTTGCGCAGGATAGGTGGGAGGCGTTGAAGTTACCCTTGTGGGGGTAGTGGAGCCAACGGTGAGATACCACTCTGGCGAAGCTAGGATTCTAACCGTGTGCCGTAATCCGGCACAGGAACAGTTTCAGGTGGGCAGTTTGACTGGGGCGGTCGCCTCCTAAAAGGTAACGGAGGCGCCCAAAGGTTCC
>TrinityLAB_DN195_c0_g1_i10 len=1161 path=[2:0-411 7:412-450 8:451-552 10:553-592 12:593-646 14:647-673 15:674-710 16:711-862 18:863-1160]
GGGAAATTGGTTAATATTCCAATACTTCTATGTAATGCGATGAGAGGACGGAGAAGGTTAAGTCAGCCTGGCGTTGGTTGTCCAGGTGGAAGGTTGTAGGCATGTATCTTAGGCAAATCCGGGGTACTCTATGCTGAGAACTGATAGCAAGCTGTACTTGTACAGTGAAGTGGCTGATACCATGCTTCCAGGAAAAGTCTCTAAGCTTCAGTTACACAGGAATCGTACCCGAAACCGACACAGGTGGTCAGGTCGAGTAGACCAAAGCGCTTGAGAGAACTCTGCTGAAGGAACTAGGCAAAATGGTACCGTAACTTCGGGAGAAGGTACGCTGCTGACGGTGATAGGACTTGCTCCTTGAGCTATTGGCAGCCACAGAAACCAGGCCCCTGCAACTGTTTATTAAAAACATAGCACTCTGCAAACACGAAAGTGGACGTATAGGGTGTGATGCCTGCCCGGTGCTGGAAGGTTAAGAGGACCGGTTAGTAACCTTTGTGGTTGCGAAGCTGAGAATTTAAGCCCCAGTAAACGGCGGTGGTAACTATAACCATCCTAAGGTAGCGAAATTCCTTGTCGGGTAAGTTCCGACCTGCACGAATGGCGTAACGATGGCGGCGCTGTCTCCACCCGAGACTCAGTGAAATCGAATTCGCCGTGAAGATGCGGTGTACCCGCGGCTAGACGGAAAGACCCCGTGAACCTTTACTACAGCTTGGCACTGAACATTGAACCTACATGTGTAGGATAGGTGGGAGACTTTGAAGTTGGAACGCTAGTTCTGATGGAGTCGTCCTTGAAATACCACCCTTGTAGTGTTGATGTTCTAACTTGGCCCCCTTATCGGGGGTAAGGACAGTGCCTGGTGGGTAGTTTGACTGGGGCGGTCTCCTCCCAAAGAGTAACGGAGGAGTACGAAGGTGCGCTCAGACCGGTCGGAAATCGGTCGTAGAGTATAAAGGCAAAAGCGCGCTTGACTGCGAGACACACACGTCGAGCAGGTACGAAAGTAGGTCTTAGTGATCCGGTGGTTCTGTATGGAAGGGCCATCGCTCAACGGATAAAAGGTACTCCGGGGAGATCGGAAGAGCGTCGTGTAGGGAAAGAGTGTGTGAATATGTGTAGATCTCGGTGGTCGCCGTATCATTAAAAAGGGGGGGG
>TrinityLAB_DN195_c0_g1_i19 len=554 path=[0:0-72 3:73-155 4:156-245 6:246-263 7:264-302 9:303-395 10:396-435 12:436-489 13:490-516 15:517-553]
CAGACGTGTGCTCTTCCGATCTGTTGATACCATGCTTCCAAGAAAAGCTCCTAAGCTTCAGATAACTGGGAACCGTACCCCAAACCGACACAGGTGGTCGGGTAGAGAATACCAAGGCGCTTGAGAGAACTCGGGTGAAGGAACTAGGCAAAATGGTGCCGTAACTTCGGGAGAAGGCACGCTGATATGTAGGTGAGGTCCCTCGCGGATGGAGCTGAAATCAGTCGAAGATACCAGCTGGCTGCAACTGTTTATTAAAAACACAGCACTCTGCAAACACGAAAGTGGACGTATAGGGTGTGACGCCTGCCCGGTGCCGGAAGGTTAATTGATGGGGTTAGCGCAAGCGAAGCTCTTGATCGAAGCCCCGGTAAACGGCGGCCGTAACGATAACGGTCCTAAGGTAGCGAAATTCCTTGTCGGGTAAGTTCCGACCTGCACGAATGGCGTAACGATGGCGGCGCTGTCTCCACCCGAGACTCAGTGAAATTGAAATCGCTGTGAAGATGCAGTGTATCCGCGGCTAGACGGAAAGACCCCGTGAACCTTTACTA
>TrinityLAB_DN195_c0_g1_i21 len=1161 path=[2:0-411 7:412-450 8:451-552 10:553-592 12:593-646 13:647-673 15:674-710 17:711-862 18:863-1160]
GGGAAATTGGTTAATATTCCAATACTTCTATGTAATGCGATGAGAGGACGGAGAAGGTTAAGTCAGCCTGGCGTTGGTTGTCCAGGTGGAAGGTTGTAGGCATGTATCTTAGGCAAATCCGGGGTACTCTATGCTGAGAACTGATAGCAAGCTGTACTTGTACAGTGAAGTGGCTGATACCATGCTTCCAGGAAAAGTCTCTAAGCTTCAGTTACACAGGAATCGTACCCGAAACCGACACAGGTGGTCAGGTCGAGTAGACCAAAGCGCTTGAGAGAACTCTGCTGAAGGAACTAGGCAAAATGGTACCGTAACTTCGGGAGAAGGTACGCTGCTGACGGTGATAGGACTTGCTCCTTGAGCTATTGGCAGCCACAGAAACCAGGCCCCTGCAACTGTTTATTAAAAACATAGCACTCTGCAAACACGAAAGTGGACGTATAGGGTGTGATGCCTGCCCGGTGCTGGAAGGTTAAGAGGACCGGTTAGTAACCTTTGTGGTTGCGAAGCTGAGAATTTAAGCCCCAGTAAACGGCGGTGGTAACTATAACCATCCTAAGGTAGCGAAATTCCTTGTCGGGTAAGTTCCGACCTGCACGAATGGCGTAACGATGGCGGCGCTGTCTCCACCCGAGACTCAGTGAAATTGAAATCGCTGTGAAGATGCAGTGTATCCGCGGCTAGACGGAAAGACCCCGTGAACCTTTACTATAGCTTTGCACTGGACTTTGAATTTGCTTGTGTAGGATAGGTGGGAGGCTTTGAAGTGGGGACGCCAGTTCTCATGGAGCCATCCTTGAAATACCACCCTGGCAACTTTGAGGTTCTAACTCAGGTCCGTTATCCGGATCGAGGACAGTGTATGGTGGGTAGTTTGACTGGGGCGGTCTCCTCCCAAAGAGTAACGGAGGAGTACGAAGGTGCGCTCAGACCGGTCGGAAATCGGTCGTAGAGTATAAAGGCAAAAGCGCGCTTGACTGCGAGACACACACGTCGAGCAGGTACGAAAGTAGGTCTTAGTGATCCGGTGGTTCTGTATGGAAGGGCCATCGCTCAACGGATAAAAGGTACTCCGGGGAGATCGGAAGAGCGTCGTGTAGGGAAAGAGTGTGTGAATATGTGTAGATCTCGGTGGTCGCCGTATCATTAAAAAGGGGGGGG
>TrinityLAB_DN195_c0_g2_i13 len=796 path=[2:0-83 5:84-113 8:114-284 11:285-369 13:370-465 16:466-581 24:582-605 27:606-641 29:642-795]
TGGTGAAAAGTACCCCGGGAGGGAGTGAAATAGTACCTGAAACCATGTGCCTACAAACCGTTGGAGCCTCCTTGTGGGGTGACAGCGTGCCTTTTGAAGAATGAGCCTGCGAGTTAGTGATACGTGGCGAGGTTAACCCGTGTGGGGAAGCCGTAGCGAAAGCGAGTCTGAATAGGGCGATTGAGTCGCGTGTCCTAGACCCGAAGCGGAGTGATCTACCCATGGCCAGGTTGAAGCGCGTGTAAGAGCGCGTGGAGGACCGAACCCACTTCAGTTGAAAATGGAGGGGATGAGCTGTGGGTAGGGGTGAAAGGCCAATCAAACTCCGTGATAGCTGGTTCTCCCCGAAATGCATTTAGGTGCAGCGTCGCGTGTTTCTTGCCGGAGGTAGAGCTACTGGATGGCCGATGGGCCCTACAAGGTTACTGACTTCAGCCAAACTCCGAATGCCGGGAAGTGAGAGCGTGGCAGTGAGACTGTGGGGGATAAGCTTCATAGTCGAGAGGGAAACAGCCCAGACCACCGGTTAAGGCCCCTAAGCGTGTGCTAAGTGGGAAAGGATGTGGAGTTGCTGAGACAACCAGGAGGTTGGCTTAGAAGCAGCCATCCTTTAAAGAAAGCGTAACAGCTCACTGGTCTAAACAAGGGTTCCTGCGCCGAAAATGTAACGGGGCTCAAGCCACGTACCGAAGACATGGGCGTGCGAAAGCACGCGGTAGCGGAGCGTTCCGTAAGCCTGTGAAGCGATCTGGTAATGGGTCGTGGAGGTATCGGAAGTGCGAATGCTGACATGAGT
>TrinityLAB_DN195_c0_g2_i9 len=790 path=[2:0-83 5:84-113 8:114-284 11:285-369 13:370-465 16:466-581 24:582-605 26:606-608 28:609-669 31:670-789]
TGGTGAAAAGTACCCCGGGAGGGAGTGAAATAGTACCTGAAACCATGTGCCTACAAACCGTTGGAGCCTCCTTGTGGGGTGACAGCGTGCCTTTTGAAGAATGAGCCTGCGAGTTAGTGATACGTGGCGAGGTTAACCCGTGTGGGGAAGCCGTAGCGAAAGCGAGTCTGAATAGGGCGATTGAGTCGCGTGTCCTAGACCCGAAGCGGAGTGATCTACCCATGGCCAGGTTGAAGCGCGTGTAAGAGCGCGTGGAGGACCGAACCCACTTCAGTTGAAAATGGAGGGGATGAGCTGTGGGTAGGGGTGAAAGGCCAATCAAACTCCGTGATAGCTGGTTCTCCCCGAAATGCATTTAGGTGCAGCGTCGCGTGTTTCTTGCCGGAGGTAGAGCTACTGGATGGCCGATGGGCCCTACAAGGTTACTGACTTCAGCCAAACTCCGAATGCCGGGAAGTGAGAGCGTGGCAGTGAGACTGTGGGGGATAAGCTTCATAGTCGAGAGGGAAACAGCCCAGACCACCGGTTAAGGCCCCTAAGCGTGTGCTAAGTGGGAAAGGATGTGGAGTTGCTGAGACAACCAGGAGGTTGGCTTAGAAGCAGCCACCCTTTAAAGAAAGCGTAATAGCTCACTGGTCGAGTCGGCCTGCGCGGAAGATGTAACGGGGCTCAAACCAGGCACCGAAGCCGCGGATTCACACTTATGTGTGAGTGGTAGGGGAGCGTTCTGTAAGTCTGCGAAGGTGTATCGAGAGGTATGCTGGAGATATCAGAAGTGCGAATGCTGACA
>TrinityLAB_DN195_c0_g2_i11 len=738 path=[4:0-80 6:81-107 10:108-146 12:147-152 15:153-179 17:180-200 21:201-250 22:251-259 24:260-283 27:284-319 30:320-737]
AACTCGGAGATAGCTGGTTCTCCCCGAAAGCTATTTAGGTAGCGCCTCGGACGAATACTACTGGGGGTAGAGCACTGTTTGGGCTAGGGGGTCATCCCGACTTACCAACCCCATGCAAACTCCGAATACCAGTAAGTAATATCCGGGAGACACACGGCGGGTGCTAACGTCCGTCGTGAAGAGGGAAACAACCCAGACCGCCAGCTAAGGTCCCAAAGTCATGGTTAAGTGGGAAACGATGTGGGAAGGCTTAGACAGCTAGGAGGTTGGCTTAGAAGCAGCCATCCTTTAAAGAAAGCGTAACAGCTCACTGGTCTAAATAAGGGTCTTTGCGCCGAAAATGTAACGGGGCTAAAGCCATGCACCGAAGCTGAGGATGTGACAGTTGTAGTGACTGTTGCGTGGTAGCGGAGCGTTCCGTAAGTCTGTGAAGGCGGACCCGTGAGGGCTGCTGGAGATATCGGAAGTGCGAATGTTGACATGAGTAACGATAAAGGGAGTGAGAGACTCCCTCGCCGAAAGACCAAGGGTTCCTGCTTAAAGTTAATCTGAGCAGGGTTAGCCGGCCCCTAAGACGAGGCGGACACGCGTAGTCGATGGGAACCACGTTAATATTCGTGGGCCTGGTGGTAGTGACGGATCTCGTGTGTTGTACATTCTTACTGGATTGAATGTGCGGCGAAGAGGTTCCAGGAAATAGCTCCACCGTATAGACCGTACCCGAAACCGACACAGGTG
>TrinityLAB_DN195_c0_g2_i14 len=1095 path=[1:0-146 12:147-152 15:153-179 17:180-200 21:201-250 22:251-259 24:260-283 26:284-286 28:287-347 32:348-503 33:504-542 35:543-1094]
AACTCGGAGATAGCTGGTTCTCCGCGAAATCTATTTAGGTAGAGCGTCGACCGAATACCCTCGGGGGTAGAGCACTGGATGGGCTATGGGGACTCACCGTCTTACTGATCCTAACCAAACTCCGAATACCGAGGAGTACTAGTCGGCAGACACACGGCGGGTGCTAACGTCCGTCGTGAAGAGGGAAACAACCCAGACCGCCAGCTAAGGTCCCAAAGTCATGGTTAAGTGGGAAACGATGTGGGAAGGCTTAGACAGCTAGGAGGTTGGCTTAGAAGCAGCCACCCTTTAAAGAAAGCGTAATAGCTCACTGGTCGAGTCGGCCTGCGCGGAAGATGTAACGGGGCTAAGCCAGTTACCGAAGCTGCGGATTTGCAATTTATTGCAAGTGGTAGGAGAGCGTTCTGTAGGCCTGTGAAGGTGTCTGGTAACGGATGCTGGAGGTATCAGAAGTGCGAATGCTGACATGAGTAGCGTTAAAGGGGGTGAAAAGCCCCCTCGCCGAAAGCGCAAGGTTTCCTACGCAACGTTCATCGGCGTAGGGTGAGTCGGCCCCTAAGGCGAGGCAGAGATGCGTAGCTGATGGGAAACAGGTCAATATTCCTGTACCGATCAATAGTGCGATGTGGGGACGGAGAAGGTTAGCTCAGCCAACTGTTGGATATGTTGGTTCAAGCCTGTAGTCGTGCCTGGTAGGCAAATCCGCCGGGCTTAGATGAGGGGTGATAACGAGTCTGCTTGCAGACGAAGTGAGTGATACCCTGCTTCCAGGAAAAGCCACTAAGCTTCAGCTATTGACGACCGTACCGCAAACCGACACTGGTGCGCGAGATGAGTATTCTAAGGCGCTTGAGAGAACTCAGGAGAAGGAACTCGGCAAATTGATACCGTAACTTCGGGAGAAGGTATGCCCCAAGTAGGTGAACTCGTACAGAGGGAGCCCAACGGGGTTGCAAAAAATCGGTGGCTGCGACTGTTTAATAAAAACACAGCACTCTGCAAACACGAAAGTGGACGTATAGGGTGTGACGCCTGCCCGGTGCCGGAAGGTTAATTGATGGGGTTAGCGCAAGCGAAGCTCTTGATCGAAGCCCC
>TrinityLAB_DN195_c0_g2_i12 len=1069 path=[3:0-54 6:55-81 9:82-126 15:127-153 18:154-158 19:159-174 21:175-224 22:225-233 24:234-257 26:258-260 28:261-321 32:322-477 34:478-516 35:517-1068]
GAAAGCTATTTAGGTAGCGCCTCATGTATCACTGTAGGGGGTAGAGCACTGTTTCGGCTAGGGGGTCATCCCGACTTACCAAACCGATGCAAACTCCGAATACCGATGAGTGATATCCGGGAGACAGACGGCGGGTGCTAACGTCCGTCGTGAAAAGGGAAACAACCCAGACCGTCAGCTAAGGTCCCAAAGTCATGGTTAAGTGGGAAACGATGTGGGAAGGCTTAGACAGCTAGGAGGTTGGCTTAGAAGCAGCCACCCTTTAAAGAAAGCGTAATAGCTCACTGGTCGAGTCGGCCTGCGCGGAAGATGTAACGGGGCTAAGCCAGTTACCGAAGCTGCGGATTTGCAATTTATTGCAAGTGGTAGGAGAGCGTTCTGTAGGCCTGTGAAGGTGTCTGGTAACGGATGCTGGAGGTATCAGAAGTGCGAATGCTGACATGAGTAGCGTTAAAGGGGGTGAAAAGCCCCCTCGCCGTAAGCGCAAGGTTTTCTACGCAACGTTCATCGGCGTAGAGTGAGTCGGCCCCTAAGGCGAGGCAGAGATGCGTAGCTGATGGGAAACAGGTCAATATTCCTGTACCGATCAATAGTGCGATGTGGGGACGGAGAAGGTTAGCTCAGCCAACTGTTGGATATGTTGGTTCAAGCCTGTAGTCGTGCCTGGTAGGCAAATCCGCCGGGCTTAGATGAGGGGTGATAACGAGTCTGCTTGCAGACGAAGTGAGTGATACCCTGCTTCCAGGAAAAGCCACTAAGCTTCAGCTATTGACGACCGTACCGCAAACCGACACTGGTGCGCGAGATGAGTATTCTAAGGCGCTTGAGAGAACTCAGGAGAAGGAACTCGGCAAATTGATACCGTAACTTCGGGAGAAGGTATGCCCCAAGTAGGTGAACTCGTACAGAGGGAGCCCAACGGGGTTGCAAAAAATCGGTGGCTGCGACTGTTTAATAAAAACACAGCACTCTGCAAACACGAAAGTGGACGTATAGGGTGTGACGCCTGCCCGGTGCCGGAAGGTTAATTGATGGGGTTAGCGCAAGCGAAGCTCTTGATCGAAGCCCC
>TrinityLAB_DN195_c0_g2_i2 len=1095 path=[4:0-80 6:81-107 10:108-146 12:147-152 15:153-179 17:180-200 21:201-250 23:251-259 25:260-286 28:287-347 32:348-503 34:504-542 35:543-1094]
AACTCGGAGATAGCTGGTTCTCCCCGAAAGCTATTTAGGTAGCGCCTCGGACGAATACTACTGGGGGTAGAGCACTGTTTGGGCTAGGGGGTCATCCCGACTTACCAACCCCATGCAAACTCCGAATACCAGTAAGTAATATCCGGGAGACACACGGCGGGTGCTAACGTCCGTCGTGAAGAGGGAAACAACCCAGACCGCCAGCTAAGGTCCCAAAGTCATGGTTAAGTGGGAAACGATGTGGGAAGGCTCAGACAGCTAGGATGTTGGCTTAGAAGCAGCCATCATTTAAAGAAAGCGTAATAGCTCACTGGTCGAGTCGGCCTGCGCGGAAGATGTAACGGGGCTAAGCCAGTTACCGAAGCTGCGGATTTGCAATTTATTGCAAGTGGTAGGAGAGCGTTCTGTAGGCCTGTGAAGGTGTCTGGTAACGGATGCTGGAGGTATCAGAAGTGCGAATGCTGACATGAGTAGCGTTAAAGGGGGTGAAAAGCCCCCTCGCCGTAAGCGCAAGGTTTTCTACGCAACGTTCATCGGCGTAGAGTGAGTCGGCCCCTAAGGCGAGGCAGAGATGCGTAGCTGATGGGAAACAGGTCAATATTCCTGTACCGATCAATAGTGCGATGTGGGGACGGAGAAGGTTAGCTCAGCCAACTGTTGGATATGTTGGTTCAAGCCTGTAGTCGTGCCTGGTAGGCAAATCCGCCGGGCTTAGATGAGGGGTGATAACGAGTCTGCTTGCAGACGAAGTGAGTGATACCCTGCTTCCAGGAAAAGCCACTAAGCTTCAGCTATTGACGACCGTACCGCAAACCGACACTGGTGCGCGAGATGAGTATTCTAAGGCGCTTGAGAGAACTCAGGAGAAGGAACTCGGCAAATTGATACCGTAACTTCGGGAGAAGGTATGCCCCAAGTAGGTGAACTCGTACAGAGGGAGCCCAACGGGGTTGCAAAAAATCGGTGGCTGCGACTGTTTAATAAAAACACAGCACTCTGCAAACACGAAAGTGGACGTATAGGGTGTGACGCCTGCCCGGTGCCGGAAGGTTAATTGATGGGGTTAGCGCAAGCGAAGCTCTTGATCGAAGCCCC
>TrinityLAB_DN195_c0_g2_i8 len=1095 path=[1:0-146 12:147-152 15:153-179 18:180-184 20:185-259 25:260-286 28:287-347 32:348-503 34:504-542 35:543-1094]
AACTCGGAGATAGCTGGTTCTCCGCGAAATCTATTTAGGTAGAGCGTCGACCGAATACCCTCGGGGGTAGAGCACTGGATGGGCTATGGGGACTCACCGTCTTACTGATCCTAACCAAACTCCGAATACCGAGGAGTACTAGTCGGCAGACACACGGCGGGTGCTAACGTCCGTCGTGAAAAGGGCAACAACCCTGACCTCCAGCTAAGGTCCCCAAGTCATGGCTAAGTGGGAAAGGATGTGAGGATCCCAAAACAACCAGGATGTTGGCTTAGAAGCAGCCATCATTTAAAGAAAGCGTAATAGCTCACTGGTCGAGTCGGCCTGCGCGGAAGATGTAACGGGGCTAAGCCAGTTACCGAAGCTGCGGATTTGCAATTTATTGCAAGTGGTAGGAGAGCGTTCTGTAGGCCTGTGAAGGTGTCTGGTAACGGATGCTGGAGGTATCAGAAGTGCGAATGCTGACATGAGTAGCGTTAAAGGGGGTGAAAAGCCCCCTCGCCGTAAGCGCAAGGTTTTCTACGCAACGTTCATCGGCGTAGAGTGAGTCGGCCCCTAAGGCGAGGCAGAGATGCGTAGCTGATGGGAAACAGGTCAATATTCCTGTACCGATCAATAGTGCGATGTGGGGACGGAGAAGGTTAGCTCAGCCAACTGTTGGATATGTTGGTTCAAGCCTGTAGTCGTGCCTGGTAGGCAAATCCGCCGGGCTTAGATGAGGGGTGATAACGAGTCTGCTTGCAGACGAAGTGAGTGATACCCTGCTTCCAGGAAAAGCCACTAAGCTTCAGCTATTGACGACCGTACCGCAAACCGACACTGGTGCGCGAGATGAGTATTCTAAGGCGCTTGAGAGAACTCAGGAGAAGGAACTCGGCAAATTGATACCGTAACTTCGGGAGAAGGTATGCCCCAAGTAGGTGAACTCGTACAGAGGGAGCCCAACGGGGTTGCAAAAAATCGGTGGCTGCGACTGTTTAATAAAAACACAGCACTCTGCAAACACGAAAGTGGACGTATAGGGTGTGACGCCTGCCCGGTGCCGGAAGGTTAATTGATGGGGTTAGCGCAAGCGAAGCTCTTGATCGAAGCCCC
>TrinityLAB_DN195_c0_g2_i7 len=2044 path=[0:0-711 5:712-741 7:742-911 11:912-996 14:997-1092 16:1093-1208 24:1209-1232 26:1233-1235 28:1236-1296 32:1297-1452 34:1453-1491 35:1492-2043]
AGACGTGTGCTCTTCCGATCTCATGCTGGCTGCATGGCTTCGTGTTGTGTGGTTTGTGTGTGGTGGTTGGTGTGTTCGTTATTTAGGGCGCATGGTGGATGCCTTGGCAACAGGAGCCGAAGAAGGACGTGGGAATCTGCGATAAGCCTGGTGGAGTCGATAACCGGACGTTGAGACCAGGATTTCCGAATGGGGAAACCCCGCACGACGTGTCGTGTGACCCCCGGTTGAACACATAGACCGGGTGGAGGGAACGTGGGGAAGTGAAACATCTCAGTACCCACAGGAAGAGAAAACAAAAGTGATTCCGTTAGTAGTGGCGAGCGAACGCGGATGGGGCTAAACCGTATGTGTGTGATACCCGGCAGGGGTTGCATGTGCGGTGTTGTGGGCCCCTCCTTGTCATGTCTGCCGGCATGGCGCAGTGAGGTGCGGGCATATAGACGAACCAGTGTGGATGCTGGACCGTAGAGGGTGAGAGTCCCGTAGTCGAAATGTGTTCCGCCGCTGTTGGAGGGTTGCCCGAGTAGCACGGGGCCCGAGGAATCCCGTGTGAATCTGCCAGGACCACCTGGTAAGCCTGAATACTACCTGTTGACCGATAGCGGATCAGTACCGTGAGGGAATGGTGAAAAGTACCCCGGGAGGGGAGTGAAATAGTTCCTGAAACCATGTGCTTACAATCCGTCAGAGCACCTGTTTGTGTGTGATGGCGTGCCTTTTGAAGAATGAGCCTGCGAGTCAGCGGCATGTCGCGAGGTTAACCCGTGTGGGGTAGCCGTAGGGAAACCGAATCCTAATGGGGTGGTAAGTGGCATGTCCTGGACCCGAAGCGGGGTGATCTACCCATGGCCAGTGTGAAGCAGCTGTAAGAGGTTGTGGAGGCGCGAACCCACGTAGGTTAAAAACTGCGGGGATGAGCTGTGGGTAGGGGTGAAAGGCCAATCAAACTCCGTGATAGCTGGTTCTCCCCGAAATGCATTTAGGTGCAGCGTCGTGTGTTTCATCTTGGAGGTAGAGCTACTGGATGGTCAAGGGGGCTTATCCGCTTACCAACACCAGCCAAACTCCGAATGCCAGGATGTGAGAGCACGGCAGTGAGACTGTGGGGGATAAGCTTCATAGTCGAGAGGGAAACAGCCCAGACCACCGGTTAAGGCCCCTAAGCGTGTGCTAAGTGGGAAAGGATGTGGAGTTGCTGAGACAACCAGGAGGTTGGCTTAGAAGCAGCCACCCTTTAAAGAAAGCGTAATAGCTCACTGGTCGAGTCGGCCTGCGCGGAAGATGTAACGGGGCTAAGCCAGTTACCGAAGCTGCGGATTTGCAATTTATTGCAAGTGGTAGGAGAGCGTTCTGTAGGCCTGTGAAGGTGTCTGGTAACGGATGCTGGAGGTATCAGAAGTGCGAATGCTGACATGAGTAGCGTTAAAGGGGGTGAAAAGCCCCCTCGCCGTAAGCGCAAGGTTTTCTACGCAACGTTCATCGGCGTAGAGTGAGTCGGCCCCTAAGGCGAGGCAGAGATGCGTAGCTGATGGGAAACAGGTCAATATTCCTGTACCGATCAATAGTGCGATGTGGGGACGGAGAAGGTTAGCTCAGCCAACTGTTGGATATGTTGGTTCAAGCCTGTAGTCGTGCCTGGTAGGCAAATCCGCCGGGCTTAGATGAGGGGTGATAACGAGTCTGCTTGCAGACGAAGTGAGTGATACCCTGCTTCCAGGAAAAGCCACTAAGCTTCAGCTATTGACGACCGTACCGCAAACCGACACTGGTGCGCGAGATGAGTATTCTAAGGCGCTTGAGAGAACTCAGGAGAAGGAACTCGGCAAATTGATACCGTAACTTCGGGAGAAGGTATGCCCCAAGTAGGTGAACTCGTACAGAGGGAGCCCAACGGGGTTGCAAAAAATCGGTGGCTGCGACTGTTTAATAAAAACACAGCACTCTGCAAACACGAAAGTGGACGTATAGGGTGTGACGCCTGCCCGGTGCCGGAAGGTTAATTGATGGGGTTAGCGCAAGCGAAGCTCTTGATCGAAGCCCC
>TrinityLAB_DN195_c0_g3_i1 len=632 path=[0:0-631]
GGATGTTGGCTTAGAAGCAGCCACTCATTTAAAGAGTGCGTAATAGCTCACTAGTCGAGTGACACTGCGCCGAAAATGTACCGGGGCTAAACATATTACCGAAGCTGTGGATTGTCCTTTGGACAATGGTAGGAGAGCGTTCTAAGGGCGTCGAAGCATGATCGCAAGGACATGTGGAGCGCTTAGAAGTGAGAATGCCGGTGTGAGTAGCGAAAGACGGGTGAGAATCCCGTCCACCGATTGACTAAGGTTTCCAGAGGAAGGCTCGTCCGCTCTGGGTTAGTCGGGTCCTAAGCTGAGGCCGACAGGCGTAGGCGATGGATAACAGGTTGATATTCCTGTACCACCTAGTATCGTTTTAATCGATGGGGGGACGCAGTAGGATAGGCGAAGCGTGCTGTTGGAGTGCACGTCCAAGCAGTAAGGCTGAGTGTTAGGCAAATCCGGCACTCATAAGGCTGAGCTGTGATGGGGAGAGGAAATTGTTTCCTCGAGTCGTTGATTTCACACTGCCGAGAAAAGCCTCTAGATAGATAACAGGTGCCCGTACCGCAAACCGACACAGGTAGTCAAGATGAGAATTCTAAGGTGAGCGAGCGAACTCTCGTTAAGGAACTCGGCAAAATGACCCC
>TrinityLAB_DN195_c1_g1_i1 len=525 path=[0:0-191 2:192-326 3:327-410 5:411-437 6:438-524]
CCGTGATCCGGGTCAGGGACAGTGCCTGATGGGTAGTTTAACTGGGGCGGTTGCCTCCCAAAATGTAACGGAGGCGCCCAAAGGTTCCCTCAGCCTGGTTGGCAATCAGGTGTCGAGTGCAAGTGCACAAGGGAGCTTGACTGTGAGAGTGGCAGCTCGAGCAGGGACGAAAGTCGGGACTAGTGATCCGGCACCTACTTGTGGATGTGGTGTCGCTCAACGGATAAAAGGTACCCCGGGGATAACAGGCTGATCTTCCCCAAGAGTCCATATCGACGGGATGGTTTGGCACCTCGATGTCGGCTCGTCGCATCCTGGGGCTGGAGTAGGTCCCAAGGGTTGGGCTGTTCGCCCATTAAAGCGGTACGCGAGCTGGGTTCAGAACGTCGTGAGACAGTTCGGTCCCTATCCTCTGCGCGCGTTGGAAATTTGAGAAGGTCTGTCCTTAGTACGAGAGGACCGGGATGGACACACCGCTGGTGTACCAGTTGTTCTGCCAAGAGCATCGCTGGGTAGCTATGTAGG
>TrinityLAB_DN195_c1_g1_i2 len=525 path=[0:0-191 1:192-326 3:327-410 4:411-437 6:438-524]
CCGTGATCCGGGTCAGGGACAGTGCCTGATGGGTAGTTTAACTGGGGCGGTTGCCTCCCAAAATGTAACGGAGGCGCCCAAAGGTTCCCTCAGCCTGGTTGGCAATCAGGTGTCGAGTGCAAGTGCACAAGGGAGCTTGACTGTGAGAGTGGCAGCTCGAGCAGGGACGAAAGTCGGGACTAGTGATCCGGCGGCTCGTTGTGGAACGGCCGTCGCTCAACGGATAAAAGGTACTCTGGGGATAACAGGCTGATTCCTCCCAAGAGTTCATATCGACGGGGGAGTTTGGCACCTCGATGTCGGCTCATCGCATCCTGGGGCTGGAGAAGGTCCCAAGGGTTGGGCTGTTCGCCCATTAAAGCGGTACGCGAGCTGGGTTCAGAACGTCGTGAGACAGTTCGGTCCCTATCCACTGTAGGCGTTAGAGTATTGAGAAGATCTGTCCTTAGTACGAGAGGACCGGGATGGACACACCGCTGGTGTACCAGTTGTTCTGCCAAGAGCATCGCTGGGTAGCTATGTAGG
>TrinityLAB_DN195_c1_g2_i1 len=685 path=[0:0-684]
TCATCACATCCTGGGGCTGAAGTCGGTCCCAAGGGTATGGCTGTTCGCCATTTAAAGTGGTACGCGAGCTGGGTTTAGAACGTCGTGAGACAGTTCGGTCCCTATCTGCCGTGGACGTTTGAGATTTGAGAGGGGCTGCTCCTAGTACGAGAGGACCGGAGTGGACGAACCTCTGGTGTTCCGGTTGTCACGCCAGTGGCATTGCCGGGTAGCTATGTTCGGAAGAGATAACCGCTGAAAGCATCTAAGCGGGAAACTAGCCTCAAGATGAGATCTCACTGGAACCTTGAGTTCCCTGAAGGGCCGTCGAAGACTACGACGTTGATAGGTTGGGTGTGTAAGCGCTGTGAGGCGTTGAGCTAACCAATACTAATTGCCCGTGAGGCTTGACCATATAACACCCAAGCAATTTGACTACTCTAACGAGCATCAGATTGCGGTGTGTGAAGACGAAGATGAACCGAAAGTTCGACGCTCACAAAACACCGAGATCTATCACATACCCAATTTGCTGAAGCGAGGCCAACTGGCCACGACTCAGTACCCGAATTTCTTGACGACCATAGAGCATTGGAACCACCTGATCCCATCCCGAACTCAGCAGTGAAACGATGCATCGCCGATGGTAGTGTGGGGTTTCCCCATGTGAGAGTAGGTCATCGTCAAGATTAAATTCCGAAACCCC
>TrinityLAB_DN195_c2_g1_i1 len=511 path=[0:0-510]
GTGATCCGGGGGTGTCCGAATGGGGAAACCTGGAATGTCCGGAGTAGTGTCCGGTGGCCCTGCCCTGAATGTATAGGGGTGTGGGTGGTAACGCGGGGAAGTGAAACATCTTAGTACCCGTAGGAAGAGAAAACAAGTGTGATTCCGTGAGTAGTGGCGAGCGAAAGCGGAGGAGGCTAAACCGTGTGTGTGTTCAAGCCGGCAGGTGTTGCATGTGCGGGGTTGTGGGGGCCTTGTGGTTCTGCTGCCGCAGGATTGGCCAGTGAGAAATGTTGCGTGAAGGTGAAGCGTCTGGGAAGGCGTACCGGAGTGGGTGAGAGTCCTGTAACTGTAAGCGTGGCACTGGTGTGGGGTTGCCCCGAGTAGCGTGGGACTCGTGGAATTTCGCGTGAATCTGGCGGGACCACCCGTCAAGCCTAAATACTCCTTGGTGACCGATAGTGGATGAGTACCGTGAGGGAAGGGTGAAAAGTACCCCGGGAGGGGATTGAAATAGTACCTGAAACCGTGT
>TrinityLAB_DN195_c12_g1_i1 len=861 path=[0:0-728 1:729-860]
AAAGGAGGTGGGAGTGCAAAGACAACCAGGAGGTTTGCCTAGAAGCAGCCATCCTTGAAAGAGTGCGTAATAGCTCACTGGTCAAGCGCTCCTGCGCCGAAAATGAATGGGGCTAAGTGACATGCCGAAGCTGTGAGATATGAAAATATCGGTAGGGGAGCGTTCCGTGGTAGGAAGAAGCACTAGCGGCAAGCAGGTGTGGACGAAGCGGAAGTGAGAATGTCGGCTTGAGTAGCGCAAACATTGGTGAGAATCCAATGCCCCGAAACCCTAAGGGTTCCTTCGGCAGGTTCGTCCGCGAAGGGTTAGTCAGGACCTAAGGCGAGGCCAAATGGCGTAGTCGATGGACAACGGGTGAATAATCCCGTACTGATTGTGAGTTGTGCAGAGGGACGGAGAAGGCGAACACTAGCCGGATGTTGGTTACCGGTTCAACTGTCAAGGTGTTGAGCAGCGGAGAAAACGCTGTGAGCTGAGGCAGGAGTACGAGGGTCCAAGGACCCGAAGTAGTGAAGTCAAGCTTCCAAGAAAAGCTCTAACCACGTAAACTTGCAATTACCTGTACCCGAAACCGACACAGGTAGGGAGGTTGAGAATACCAAGGGGCGCGAGATAACTCTCTCTAAGGAACTCGGCAAAATGGCCCCGTAACTTCGGAAGAAGGGGTGCCCACAGCAATGTGGGTCGCAGTGAAGAGATCCAGGCGACTGTTTACCAAAAACACAGGTCTCCGCCAAGTCAAATGACGAAGTATGGGGGCTGACGCCTGCCCAGTGCCGGAAGGTTAAGGAAGTCGGTCAGGGGGAAACCCTAAAGCTGGCGACTGAAGCCCCGGTGAACGGCGGCCGTAACTATAACGGT
>TrinityLAB_DN195_c12_g1_i2 len=843 path=[0:0-728 2:729-842]
AAAGGAGGTGGGAGTGCAAAGACAACCAGGAGGTTTGCCTAGAAGCAGCCATCCTTGAAAGAGTGCGTAATAGCTCACTGGTCAAGCGCTCCTGCGCCGAAAATGAATGGGGCTAAGTGACATGCCGAAGCTGTGAGATATGAAAATATCGGTAGGGGAGCGTTCCGTGGTAGGAAGAAGCACTAGCGGCAAGCAGGTGTGGACGAAGCGGAAGTGAGAATGTCGGCTTGAGTAGCGCAAACATTGGTGAGAATCCAATGCCCCGAAACCCTAAGGGTTCCTTCGGCAGGTTCGTCCGCGAAGGGTTAGTCAGGACCTAAGGCGAGGCCAAATGGCGTAGTCGATGGACAACGGGTGAATAATCCCGTACTGATTGTGAGTTGTGCAGAGGGACGGAGAAGGCGAACACTAGCCGGATGTTGGTTACCGGTTCAACTGTCAAGGTGTTGAGCAGCGGAGAAAACGCTGTGAGCTGAGGCAGGAGTACGAGGGTCCAAGGACCCGAAGTAGTGAAGTCAAGCTTCCAAGAAAAGCTCTAACCACGTAAACTTGCAATTACCTGTACCCGAAACCGACACAGGTAGGGAGGTTGAGAATACCAAGGGGCGCGAGATAACTCTCTCTAAGGAACTCGGCAAAATGGCCCCGTAACTTCGGAAGAAGGGGTGCCCACAGCAATGTGGGTCGCAGTGAAGAGATCCAGGCGACTGTTTACCAAAAACACAGGTCCGTGCGAAGTCGTAAGACGATGTATACGGACTGACTCCTCCCCGGTGCTGGAAGGTTAAGAGGAGATGTTATCTTCGGAGAAGCATTGAATTGAAGCCCCAGTAAACGGCGGCC
>TrinityLAB_DN364_c0_g1_i1 len=1137 path=[0:0-1136]
ATTACATAAGCTTATTGACAAAACTGACAGTTATAAACGCATCCGCATTCACACGAGAAGCAAAGGATTCAACAGAGATGCCTTATTACACAACATTTATCAATTCTGAGTTTGAGACGAAATATGGAACCAAGTACAGCCTGTACGACAGTTTTATCAGCGAGAAATACGCACTGGCCCTTGAGAACACAAACAACGAAAGCAAGGCATACGCTTTTATTAAAAACAACGTCTTGAATATCAGCGATGCATTGGCTAGCGGGGTAGACTTTACTTCCCAGTTCAAATTACTTCAAACCAACTTCTCAAACAAATACCTCAAACAGGTGTTAATAAAAGCCACAGGCGGTAAAAATGCAGCATTAAATGCACAGGTAGAAGCATTTGAGAAAGACATTTCACGCGATGATTACGATTTGCTTAAAAACATATTTTTCAACATCGACTTGTTCACTAACATGACTGGAAAAGAGGTGAAGATAGCAAAGAGGTTTGTTACGTTTTTCCTGAGAAGGTACAACCAGTATGTGTCAACCAAGCTGGAAGAGGAGACGAGATTGAATGAAAATGACGATGATGAAGCATACGCAGACTTCATAGACGATCTGAGAGATTCGATTGAGGATGGGCTCAAATACGAGCTTGTCACCCTTGGCCCTGAGTTTGATATCGTCTACTACGAAAATCAAATACTTTTGTTCAAAAGACTGGTGGCATCTCCAATGTACAGAGAACTCACATTGAGCTTTTGCAAGGAGTTGAAGGACGAGCTGAGCTACGCATATATTAAAACACACGAGGCAGACGGTGAGCAGTCGGGATACGGGTACGATGAAAACCAGAACGTGTTGACCACGCTTGAGCTGTACACAGCAGTGCTTGAATCAACCATTAGCAGGTTTGAAAAGATTTCAAATGAATCCACAAACACATCCACCTCTTTCTTGGACAAGAAGTCAGTTGGCTTCTTTGCAGTGTTGCCAATGCCTGAAGGCATCACATTGACAAGTGGCTCAATCTCATCAAGACTTCCACCATCTCTGTGCTGCATTTTAGATGCAGATGCAGTGTCACAGAAAGGGTTGATTGATAACCTTGAATAAATAAATGTAACAATGAGATCGGAAGAGCGTCGTG
>TrinityLAB_DN373_c1_g1_i1 len=783 path=[1:0-299 2:300-782]
TGGGTAGGGGAGCGTCGTGTCAGTGGTGAAGCTGCCGGGTGACTGTGTGGTGGAGTTGATGCGAGTGAGAATGCAGGCATGAGTAGCGTGTGACGGGTGGGAATCCCGTCCGCCGATTATCCAAGGGTTCCAGGGTCAAGTTTGTCTGCCCTGGGTGAGTCGGGTCCTAAGGCGAGGCCGACAGGCGTAGTCGATGGGTAACCAGTTGATATTCTGGTACCGGCTTGTCACCGTCCGTGTCGAGGTGTGTGATGCTAAGCATGTGAGCTTGTCTTGGGAGTGTTTTTGATGCTTCTGGGGTGGGTGAGTGTGTGAACCGATCATGTAGTAGGCAAGCTGCGGAGGGACGCAGTGAGGTAGCTCATCCCCGGTGATGGTTGTCCGGGGCTAAGTGTGTGGACTGTCTGGTAGGTAAATCCGCTGGGCGTGAAGGTTGAGGCATGATGGGGAGCCCACGGTTGTGGGTGAGTGAGTGATCCTGTACTGTCGAGAAAAGCTTCGTGAGCGAGGTGGCGGGTCCGCCCGTACCCTAAACCGACACTGGTGGATAGGTAGAGTATACCGAGGCGATCGAGTGAATCGTGGTGAAGGAACTCGGCAAAATGCCCCCGTAACTTTGGGATAAGGGGGACCTGAGCTGTCGTGCACCCGTGCGGTGTGGTGGCGGTGAGGGGCGCAGAGTCCAGGGGGAAACGACTGTTTACCAAAAACACAGGTCCGTGCGAAGTCGTAAGACGATGTATACGGACTGACTCCTGCCCGGTGCTGGAAGGTTAAGGGGAG
>TrinityLAB_DN373_c1_g1_i2 len=602 path=[0:0-118 2:119-601]
CAAGCAGAAGACGGCATACGCGATCTGTATTAGTGACTGGAGTTCTGACGTGTGCTCTTCCGATCTGTGATGCTAAGCATGTGAGTCTGCCTTGGGAGCATCTTTGATGTTTTTGGGGTTGGGTGAGTGTGTGAACCGATCATGTAGTAGGCAAGCTGCGGAGGGACGCAGTGAGGTAGCTCATCCCCGGTGATGGTTGTCCGGGGCTAAGTGTGTGGACTGTCTGGTAGGTAAATCCGCTGGGCGTGAAGGTTGAGGCATGATGGGGAGCCCACGGTTGTGGGTGAGTGAGTGATCCTGTACTGTCGAGAAAAGCTTCGTGAGCGAGGTGGCGGGTCCGCCCGTACCCTAAACCGACACTGGTGGATAGGTAGAGTATACCGAGGCGATCGAGTGAATCGTGGTGAAGGAACTCGGCAAAATGCCCCCGTAACTTTGGGATAAGGGGGACCTGAGCTGTCGTGCACCCGTGCGGTGTGGTGGCGGTGAGGGGCGCAGAGTCCAGGGGGAAACGACTGTTTACCAAAAACACAGGTCCGTGCGAAGTCGTAAGACGATGTATACGGACTGACTCCTGCCCGGTGCTGGAAGGTTAAGGGGAG
>TrinityLAB_DN373_c1_g2_i1 len=618 path=[0:0-617]
CAAGTGGAAGGCCGGACCGACCGATGTTGAAAAATCGGCGGATGAGTTGCGGTTAGCAGGAGAAATTCCAATCGAACTTGGAGCTAGCTGGATCTCCCCGAAATGTGTTGAGGCACAGCGGTAACGATGGGCTACCTTTGGGTAAAGCGACTGTTTTGGTGCGGGCTGCGAAAGCGGTACCAAGTCATGGCAAACTCAGAATCAAAGGTAAGGCTTTCCGTGAACCAGTGAGAATGTCGGAGATAAGTTTGACATTCAAGAGGGAAACAGCCCAGATCACCAGCTAAGGCCCCTGAATGGCCGCTAAGTGGAAAAGGATGTGGGGATGCTCAAACAACCAGGAGGTTTGCTTAGAAGCAGCCACCCTTGAAAGAGTGCGTAATAGCTCACTGGTCAAGTGATTCCGCGCCGACAATGTAGCGGGGCTCAAGTACACCGCCGAAACCGTGGCATTCAGTTTTGCTGGATGGGTAGGGGAGCGTCGTTCACGAGGTGAAGCCAGCGGGTAACTTCTGGTGGATTGTGGACGAGTGAGAATGCAGGCATGAGTAGCGAAAGACGGGTGAGAAACCCGTCCGCCGGATGACTAAGGGTTCCAGGGTCAAGCAGATCGGAAGA
>TrinityLAB_DN373_c3_g1_i2 len=723 path=[0:0-54 2:55-106 3:107-157 5:158-722]
AGTGAAATAGAACCTGAAACCGTGTACGTACAAGCAGTGGGAGCACCTTCGTGGTGTGACTGCGTACCTTTTGTATAATGGGTCAGCGACTTACATTCAGTGGCAAGCTTAACCGAATAGGGAAGGCGCAGGGAAACCGAGTCCGAATAGGGCGAATTAGTCGCTGGGTGTAGACCCGAAACCAAGTGATCTATCCATGGCCAGGATGAAGGTGCCGTAACAGGTACTGGAGGTCCGAACCCACTAGTGTTGCAAAACTAGGGGATGAGCTGTGGATAGGGGTGAAAGGCTAAACAAACTTGGAAATAGCTGGTTCTCTCCGAAAACTATTTAGGTAGTGCCTCAAGTATTACCTGCGGGGGTAGAGCACTGTTTAGGCTAGGGGGTCATGGCGACTTACCAAACCTATGCAAACTCCGAATACCGCAGAGTACAGCTTGGGAGACAGAGCACCGGGTGCTAACGTCCGGACTCAAGAGGGAAACAACCCAGACCGCCAGCTAAGGTCCCTAAAATTGGCTAAGTGGGAAACGAAGTGGGAAGGCTAAAACAGTCAGGATGTTGGCTTAGAAGCAGCCATCATTTAAAGAAAGCGTAATAGCTCACTGATCGAGTCGTCCTGCGCGGAAGATGTAACGGGGCTAAGCCAGTAACCGAAGCTGCGGATCGTGGAAACACGATGGTAGGAGAGCGTTCTGTACGCCTGTGAAGGTGGATCGTGAG
>TrinityLAB_DN373_c3_g1_i1 len=804 path=[1:0-135 2:136-187 4:188-238 5:239-803]
CCATCCTCCAAGGCTAAATACTCCTGACTGACCGATAGTGAACCAGTACCGTGAGGGAAAGGCGAAAAGAACCCCGGAGAGGGGAGTGAAATAGATCCTGAAACCGCATGCTTACAAAAAGTAGGAGCCCGCAAGGGTGACTGCGTACCTTTTGTATAATGGGTCAGCGACTTACATTCAGTGGCAAGGTTAACCGAATAGGGAAGCCGTAGAGAAATCGAGTCCGAATAGGGCGAATCAGTCGCTGGGTGTAGACCCGAAACCAAGTGATCTATCCATGGCCAGGATGAAGGTGCCGTAACAGGTACTGGAGGTCCGAACCCACTAGTGTTGCAAAACTAGGGGATGAGCTGTGGATAGGGGTGAAAGGCTAAACAAACTTGGAAATAGCTGGTTCTCTCCGAAAACTATTTAGGTAGTGCCTCAAGTATTACCTGCGGGGGTAGAGCACTGTTTAGGCTAGGGGGTCATGGCGACTTACCAAACCTATGCAAACTCCGAATACCGCAGAGTACAGCTTGGGAGACAGAGCACCGGGTGCTAACGTCCGGACTCAAGAGGGAAACAACCCAGACCGCCAGCTAAGGTCCCTAAAATTGGCTAAGTGGGAAACGAAGTGGGAAGGCTAAAACAGTCAGGATGTTGGCTTAGAAGCAGCCATCATTTAAAGAAAGCGTAATAGCTCACTGATCGAGTCGTCCTGCGCGGAAGATGTAACGGGGCTAAGCCAGTAACCGAAGCTGCGGATCGTGGAAACACGATGGTAGGAGAGCGTTCTGTACGCCTGTGAAGGTGGATCGTGAG
>TrinityLAB_DN373_c9_g1_i1 len=547 path=[0:0-316 1:317-355 3:356-546]
AGCGACACTATGTGTTGTTGGGTTGGGGAGCGTTCTGTACGCCGTTGACGGTGGCCTGTGAGGGTTGCTGGTGGTATCAGAAGTGCGAATGCTGACATGAGTAACGATAAAGGGGGTGAAAAACCCCCTCGCCGAAAGACCAAGGGTTCCTGTCCAACGTTAATCGGGGCAGGGTGAGTCGACCCCTAAGGTGAGGCCGAAAGGCGTAATCGATGGGAAACAGATTAATATTTCTGTACTTCCGCTAACTGCGATGGAGAGACGGAGAAGGCTAGGCTAGCGCGGCGTTGGTAGTCCGCGTTTAAGGTGGTAGGTGGTGTTCTTAGGCAAATCCGGGGACACGTACTTTGATGTACACACTGAGAGCTGATGACGAGTCCCCAAGGGGATGAAGTAGTTGATGCCATGCTTCCAGGAAAATCTTCTAAGCTTCAGGTTAGCGGGAATCGTACCCCAAACCGACACAGGTGGTCGGGTAGAGAATACCAAGGCGCTTGAGAGAACTCGGCTGAAGGAACTAGGCAAAATGGTACCGTAACTTCGGGAG
>TrinityLAB_DN373_c9_g1_i2 len=535 path=[0:0-316 2:317-343 3:344-534]
AGCGACACTATGTGTTGTTGGGTTGGGGAGCGTTCTGTACGCCGTTGACGGTGGCCTGTGAGGGTTGCTGGTGGTATCAGAAGTGCGAATGCTGACATGAGTAACGATAAAGGGGGTGAAAAACCCCCTCGCCGAAAGACCAAGGGTTCCTGTCCAACGTTAATCGGGGCAGGGTGAGTCGACCCCTAAGGTGAGGCCGAAAGGCGTAATCGATGGGAAACAGATTAATATTTCTGTACTTCCGCTAACTGCGATGGAGAGACGGAGAAGGCTAGGCTAGCGCGGCGTTGGTAGTCCGCGTTTAAGGTGGTAGGTGGGTGACTTAGGCAAATCCGGGTCACTATACACTGAGAGCTGATGACGAGTCCCCAAGGGGATGAAGTAGTTGATGCCATGCTTCCAGGAAAATCTTCTAAGCTTCAGGTTAGCGGGAATCGTACCCCAAACCGACACAGGTGGTCGGGTAGAGAATACCAAGGCGCTTGAGAGAACTCGGCTGAAGGAACTAGGCAAAATGGTACCGTAACTTCGGGAG
>TrinityLAB_DN336_c0_g2_i1 len=603 path=[0:0-602]
GACACACGTTCAGACAATGACATTACAAAAAATTAAATTAGTGAGTGCATGCCTGGGAACTTTTGAGAAACAGTTTAAGGTGCTTTTTAAATGTGCAAAAAGTGGGACCTTCCCTGATGTTTGTTGGAAGGCTGTTCCAGACGGGACCCCCTCTGACTGATAAAACGGATTGTCCAAAGGGTGTTCTTCTGTGGGGGATTTCGAGGTCTCCTCTGGAAGAGGCTCTGGTGCAAATACGTCTGCCAGGCCTAATGTAGGTAGAAAGTGGAGGTGGTGCTAATCCATTCAGAACTTTGTAAATTAAACAACTATTTATAAATAACAATACGTTAATAGGGGTGTTAACTGGAACTGTGTGCTTTAGTGAGATGAGACAAACCTCAAGCTTTCCAGCGACATAAAATAAACAGAAGTGTATTGAGTATGCTGGAGGATCTCTGATGTTGTGAGTCTGGTTCTCTTTCGAGGTCCAGGGAACCTTGTGAGATTAAATGGCACCATGAAATGTTTGATATACCAGGATATTTCTGATAGAAAATATGATGGTGCTGCAAAAAAACTGTAAAAATGTTTGTCATTGGAGATCGGAAGAGCGTCGTGTAG
>TrinityLAB_DN352_c0_g1_i4 len=663 path=[0:0-280 2:281-368 3:369-384 4:385-413 6:414-553 12:554-554 13:555-582 15:583-662]
TCTCTAAGGAACTCGGCAAAATGGCCCCGTAACTTCGGAAGAAGGGGTGCCCACAGCAATGTGGGTCGCAGTGAAGAGATCCAGGCGACTGTTTACCAAAAACACAGGTCTCCGCAAAGTCAATAGACGCAGTATGGGGGCTGACGCCTGCCCAGTGCCGGAAGGTTAAGGAAGTCGGTCAGGGGGAGACCCTAAAGCTGGCGACTGAAGCCCCGGTGAACGGCGGCCGTAACTATAACGGTCCTAAGGTAGCGAAATTCCTTGTCGGGTAAGTTCCGACCCGCACGAAAGGCGTAATGATTTGGGCACTGTCTCAACGAGAGACTCGGTGAAATCATAGTACCTGTGAAGATGCAGGTTACCCGCGACAGGACGGAAAGACCCCGTGGAGCTTTACTGTAGCCTGATATTGAAATTCGGCACAGCTTGTACAGGATAGGTAGGAGCCTTTGAAACGTGAGCGCTAGCTTACGTGGAGGCGTTGGTGGGATACTACCCTAGCTGTGTTGGCTTTCTAACCCGCACCACTTATCGTGGTGGGAGACAGTGTCAGGCGGGCAGTTTGACTGGGGCGGTCGCCTCCTAAAAGGTAACGGAGGCGCCCAAAGGTTCCCTCAGAATGGTTGGAAATCATTCGCAGAGTGTAAAGGTATAAGGGAGCCA
>TrinityLAB_DN352_c0_g1_i2 len=888 path=[0:0-280 1:281-368 3:369-384 5:385-398 8:399-551 13:552-579 14:580-887]
TCTCTAAGGAACTCGGCAAAATGGCCCCGTAACTTCGGAAGAAGGGGTGCCCACAGCAATGTGGGTCGCAGTGAAGAGATCCAGGCGACTGTTTACCAAAAACACAGGTCTCCGCAAAGTCAATAGACGCAGTATGGGGGCTGACGCCTGCCCAGTGCCGGAAGGTTAAGGAAGTCGGTCAGGGGGAGACCCTAAAGCTGGCGACTGAAGCCCCGGTGAACGGCGGCCGTAACTATAACGGTCCTAAGGTAGCGAAATTCCTTGTCGGGTAAGTTCCGACCTGCACGAATGGTGTAACGATCTGAGAGCTGTCTTGACGGGAGGCCTGGTGAAATTGTATTACCGGTGAAGATACCGGTTACCTGCAGTAGGACGGAAAGACCCCATGGAGCTTTACTGTAGCTTGGTATTGGGTTTTGGCATCGTATGTATAGGATAGTTGGGAGACTAAGATGTGTGGTCGCTAGATTACGCGGAGTCACTGGTGGAATACCAACCATACTATGTCGGAATTCTAATTTGAGGTTTGTACCCTCGAAGACAGTGCTAGGTGGGCAGTTTGACTGGGGCGGTCGCCTCCGAAAGAGTAACGGAGGCGTTCAAAGGTTCTCTCAGGTTGGATGGAAATCAACCGCAGAGTGCAATGGCATAAGAGAGCTTAACTGCGAGACTGACGGGTCGAGCAGGTGCGAAAGCAGGACATAGTGATCCGGCGATTCCGAATGGAAGGGTCGTCGCTCAACGGATAAAAGCTACCCTGGGGATAACAGGCTGATTCTACCCGAGAGTCCATATCGACGGTAGAGTTTGGCACCTCGATGTCGGCTCATCGCATCCTGGGGCTGGAGAAGGTCCCAAGGGTTGGGCTGTTCGCCCATTAAAGCGGTA
>TrinityLAB_DN352_c0_g1_i3 len=663 path=[0:0-280 2:281-368 3:369-384 5:385-398 9:399-470 11:471-553 12:554-554 13:555-582 15:583-662]
TCTCTAAGGAACTCGGCAAAATGGCCCCGTAACTTCGGAAGAAGGGGTGCCCACAGCAATGTGGGTCGCAGTGAAGAGATCCAGGCGACTGTTTACCAAAAACACAGGTCTCCGCAAAGTCAATAGACGCAGTATGGGGGCTGACGCCTGCCCAGTGCCGGAAGGTTAAGGAAGTCGGTCAGGGGGAGACCCTAAAGCTGGCGACTGAAGCCCCGGTGAACGGCGGCCGTAACTATAACGGTCCTAAGGTAGCGAAATTCCTTGTCGGGTAAGTTCCGACCCGCACGAAAGGCGTAATGATTTGGGCACTGTCTCAACGAGAGACTCGGTGAAATCATAGTACCTGTGAAGATGCAGGTTACCCGCGACAGGACGGAAAGACCCCATGGAGCTTTACTGCAGTTTGATATTGAGTGTCTGTACCACATGTACAGGATAGGTAGGAGTCTATGAGATCGGGACGCCAGTTTCGAAGGAGACGTTGTTGGGATACTACCCTTGTGTTATGGCCACTCTAACCCGGATAGGTGATCCCTATCGGAGACAGTGTCTGACGGGCAGTTTGACTGGGGCGGTCGCCTCCTAAAAGGTAACGGAGGCGCCCAAAGGTTCCCTCAGAATGGTTGGAAATCATTCGCAGAGTGTAAAGGTATAAGGGAGCCA
>TrinityLAB_DN352_c0_g1_i1 len=520 path=[0:0-280 2:281-368 3:369-384 5:385-398 9:399-470 10:471-519]
TCTCTAAGGAACTCGGCAAAATGGCCCCGTAACTTCGGAAGAAGGGGTGCCCACAGCAATGTGGGTCGCAGTGAAGAGATCCAGGCGACTGTTTACCAAAAACACAGGTCTCCGCAAAGTCAATAGACGCAGTATGGGGGCTGACGCCTGCCCAGTGCCGGAAGGTTAAGGAAGTCGGTCAGGGGGAGACCCTAAAGCTGGCGACTGAAGCCCCGGTGAACGGCGGCCGTAACTATAACGGTCCTAAGGTAGCGAAATTCCTTGTCGGGTAAGTTCCGACCCGCACGAAAGGCGTAATGATTTGGGCACTGTCTCAACGAGAGACTCGGTGAAATCATAGTACCTGTGAAGATGCAGGTTACCCGCGACAGGACGGAAAGACCCCATGGAGCTTTACTGCAGTTTGATATTGAGTGTCTGTACCACATGTACAGGATAGGTAGGAGTCTATGAGATCGGGACGCCAGTTTCTAAGGAGACGATGTTGGTATACTACACTTGTGTTATGGCCACTCTAACC
>TrinityLAB_DN352_c0_g1_i5 len=506 path=[0:0-280 2:281-368 3:369-384 4:385-413 7:414-505]
TCTCTAAGGAACTCGGCAAAATGGCCCCGTAACTTCGGAAGAAGGGGTGCCCACAGCAATGTGGGTCGCAGTGAAGAGATCCAGGCGACTGTTTACCAAAAACACAGGTCTCCGCAAAGTCAATAGACGCAGTATGGGGGCTGACGCCTGCCCAGTGCCGGAAGGTTAAGGAAGTCGGTCAGGGGGAGACCCTAAAGCTGGCGACTGAAGCCCCGGTGAACGGCGGCCGTAACTATAACGGTCCTAAGGTAGCGAAATTCCTTGTCGGGTAAGTTCCGACCCGCACGAAAGGCGTAATGATTTGGGCACTGTCTCAACGAGAGACTCGGTGAAATCATAGTACCTGTGAAGATGCAGGTTACCCGCGACAGGACGGAAAGACCCCGTGGAGCTTTACTGTAGCCTGATATTGAATTTTGGTACAGTTTGTACAGGATAGGCGGGAGCCATTGAAACCGGAGCGCTAGCTTCGGTGGAGGCGCTGGTGGGATACCGCCCTGACAGAT
>TrinityLAB_DN423_c0_g1_i1 len=1148 path=[0:0-1147]
GTTACAATGATCGCAGCCGCCTTGTTGTTTCTTTTTACCGCCGTTGGCGCAGACACTGTACAAAGATATGTCAGAACGGAAAGATATCGAACAGAAGTGACCATATTCCTGTCAACCTGCTACAGAGTTGGCTACTATGAATCCGGATTCGTGTGGTCATCATGCACTGACGGCAAGACGGTTACTGTAGGCTGCACGTCAAACAGCGGTAGGAAATACAAGGTTGGCGAAGAGTTCGTAGAGTCAGGCGCCAAGTGGCGGTGCGAACGAGATGACAAATACATCACGCTAACACCGGTCGCCTGCGTTATGGAAGGCGAAGTTCTCGAAATCAGCAGTGTCAGAAGATCCGGCAGTTTCTTCTGGACCTGCATGAAAACTGAACAAGGTATTAGACTGACCGTCACCGGATGCGCCAACAAGGACGGCCGCATGGTCAGCCTGGGATCGAAATTCCAAAAAGGAAAGTTCCTCTACGAATGCGTAGAAGAATTGGACAAAGTTAGCCAAAGAATCGTAGGCTGCGAAGTGAAAGGCAGAATGTTGAAACTGGGCGAAAGAGTACAATCTGGATCATTCTACGTGGAATGCAAACGAACCGGAAGAAGCGGAGCCATGATAGACATCGTCGGATGCGCCGATAGCAGTGGCCGTATGATACTCAACGGTGACAGAATGACCGATCAATCTGTCGTATACGAATGCAGTCGAGAAGGAGGAGAATCTGGATCAGGATGGACACTGAAACCCGTGGGTTGCAGAGTTCAAGAAGGTGGTCTCTCCAAATCCCTCGAGTTCGGTCAACGATGGGCTACCGATTTCAAAGGTGATATGGCATACACGATGAAATGCGAAGGAAAAGACGGAAGCGTGGGAAGCGTCATTGTTGGTTGCATCTTCCGAGAACCAGAAGGCATCGTCAAACTCGAAGTTGGATGTGGACAACAGCATGGAAACCGCCTCCTTATTTGCAAAAAGTCCGGACCAACAAGCGTTATGGCAAGGTCGAAGTCAATGCCGAAAATCAGAATGTCCCTCGACGGAATCTTGGATGCAGAGGGAGTTAGAACGTGTTAAAGAAGTTTACAGCTATCGAGAAGACGCTTGACATTGCGAAAATGCTTTGGAAATAAAACGTGCATTCAACC
>TrinityLAB_DN481_c1_g1_i1 len=524 path=[0:0-523]
TCCGATCTGGAACTAACATGGGATAACGTTTTCCCTAAGTACAACCTTAAAGGTTTCCCACAGTATTGAATCTGTCACTTCTGCATTATCATTTATTTCCACAAACTGGACAATCTTTGAAGTAATAAACTGATTAAATTTTGAATCAGACAACAGGATTGGGTGAAAGCTCCAATTAAAATGCTGCTGCTTTTGTAATGATACAAGGATGAGATGAACCCGGTATTCAGCCAGACAAAAAAAGTATGATGAGCAGGATTTATTTAAGGAGATGGTCAATCAGGCAAGTAAACAGAAAACTATCCAGTGCCGGGTTCCGAGCAGTCATCCAAGCAGATCGAAAACAAAAACAGGAAACTGGCAAACTCAAAAACAGATGATCAGACTCGTATCAGGAAATCAGGTTGACAGACAAAAAAACAGAAGGCTGGAGAGGTCTTACTGGAGGACAGCTGAACGGGGAAGCGAAGCATGTGTGACATTTTGGCAACAAACAGAAAACTGAGACAGGTATAAATAGACAG
>TrinityLAB_DN513_c0_g1_i1 len=715 path=[0:0-65 1:66-497 2:498-645 3:646-714]
AAGCAGAAGACGGCATACGAGATGGAACGTTGTGACTGGAGTTCAGACGTGTGCTCTTCCGATCTGTACGGGATCACTTGGGTCTAACAGCGATGACGAACGTAAAAGCATACGAGAAGTCAAGCGACATTTCCAATAGCGGAAGCAATTCTGCGATGACCCTCTGAACTTAAGCATATCATTAAGAGGAGGAAAAGAAATTAACTAAGATTCCATTAGTAGTGGCGAATGAACATGGAAGAGCCCCGATGGTAAAAGGCGAAAGTCTTGTTGTAATGGGCGGAGCGAGAATCTGATGGAAAGCAGAGCCACGATGGGTGATAGCCCCAGAGCGCCGGGAAAAGCAAAGAGTAGTGCTGCTTGGTAGTGCAGCGTGAAAGGGAAGTAGAAATTTCCAAGGCTAAATATAGTTAGATACCGATAGCGAAGAAGTAGCGCGAGCGAAAAGTGAAAAAGTTTCATTTAGAAAGTGAAATAGTGAAAGTACCAGGGCGTAAGCCGAGGAACTCGGACCCGTATTGAAACACGGACCAAGGAGATTTTCAATGTAGCGAGGCGAACGGTGATAAACCGAGACCCGTGCGAAAGCTGCAAGTTGCATTGATAAGACCCGAAAGGCGGTGAACTACCTCTGTTTGGATTGAAGAGATCGGAAGAGCGTCGTGTAGGGAAAGAGTGTAGTACTCCGTGTAGATCTCGGTGGTCGCCGTATCAT
>TrinityLAB_DN513_c0_g1_i5 len=1313 path=[0:0-65 2:66-213 4:214-1252 5:1253-1312]
AAGCAGAAGACGGCATACGAGATGGAACGTTGTGACTGGAGTTCAGACGTGTGCTCTTCCGATCTGCCGAGGAACTCGGACCCGTATTGAAACACGGACCAAGGAGATTTTCAATGTAGCGAGGCGAACGGTGATAAACCGAGACCCGTGCGAAAGCTGCAAGTTGCATTGATAAGACCCGAAAGGCGGTGAACTACCTCTGTTTGGATTGAAGTCATGATAAATTCTGATGGAGGATCTGAGTCATATTGATGTACAACTCATTGACGGAAAATGGGGGTAGGGGCGAAAGACCAATCGAACCGCCTGGTAGCTGGTTCCAGCCGAAATGTCTCTCAGGACAGCGGTGCCTAAAGAATAGGAAGATGCAGTAGAGAGGATGTGGACTTTAGTCAACAAACTCCGAATGTGTTGTTGTGCGCGTGAGTGATCCGTGTGCAAAATCTAGAGTGGCACTAGTGGGCGCCTTGTGGTAAGCATGAGGCGCAAAAAGGGATGAACCTAGCGGGGAGCTAAATTGTCAAAGACGAACCAAAGATCCCACAAAAGAGATAGTCAAATTAAGACAGTGGGGCGGTGGCCATGGAGGTTGGAATCCGTTAAAAAACGTGTTGCAACGTACCCATCGAATTTGAGATTTCTTAAAATGGATGACGCTTATTCGTGAAATGATGCTCCCAAAGCGAAGTTTAGTAGGCTGGCATGATTGCACTGAAGAAGGGTGCGCGTGGGCGTGTCTGGAGGTGTATTCAGAGCAGATCTTGGAGGTAGTAGCATCATTACAATGCACTTGAGAAGGCGGGTTTATCCTTTGAATAGAAGGAAGTTATACGATCCTATGTAAAAGGGAAAAATTTAATTATTAATTTGAATCTGCCCAAGATGGCGACATTAAGCACGACTCTGCCGCGGCTGTTTGGCGTGAATTTGCCGAGCGGCCGAGATACTCTGAAAAGTCATATTGAGAAGGAGTAGAGGCGGATGATAAAAAGGCAGGGCAGTTGTCGTACCGAACCGCATCAGGACTTCAGGGTTAGTAGCCCAAAGTGTAAGAAAAAAGTAAGTAAGGGAAATCGGCAAAATGGATGAAAAACCTCGGGATAATTATTGGCTCTAGCGTGCTAGAACTGGGCTTACAAGGGGAATCTGACTGTTTAATAAAAACATAGCTTTGCGCGTATGCAAAGTGAATTCTGCTCAGTGCTTGGGACGTTAAGAAAGTAATTTTAAGTAAGCACTTGTAAACAGCGGGACTGTCTCTTATACACATCTGACGCTGCCGACGAAGGATGTGCTGTGTAGATCTCGGTGGT
>TrinityLAB_DN1066_c0_g1_i20 len=726 path=[1:0-290 8:291-311 9:312-313 10:314-315 11:316-369 12:370-373 15:374-385 16:386-395 17:396-410 18:411-421 20:422-495 25:496-673 31:674-725]
CAGACGTGTGCTCTTCCGATCTGTTTGATCCTGGCTCAGGATGAACGCTGACAGAATGCTTAACACATGCAAGTCGATTCGATTTACCTTCGGGTATTGAGGATGGCGGACGGGTGAGTAACGCGTAAGGAACTTGCCTCTTGGACTGGGACAACTGTTGGAAACGACAGCTAATACCGGATATTATGAGATTCTCGCATGAGAAACTTATGAAAGCTATATGCGCCAAGAGAGAGCCTTGCGTTCCATTAGCTAGTTGGTGGGGTAATGGCCTCCCAAGGCGACGATCAGTAGCTGGTCTGAGAGGATGATCAGCCACACTGGGACTGAGACACGGCCCAGACTCCTACGGGAGGCAGCAGTGGGGAATATTGGACAATGGGCGAAAGCCTGATCCAGCCATGCCGCGTGTGTGAAGAAGGTCTTCGGATTGTAAAGCACTTTAAGTTGGGAGGAAGGGCATTAACCTAATACGTTAGTGTTTTGACGTTACCGACAGAATAAGCACCGGCTAACTCTGTGCCAGCAGCCGCGGTAATACAGAGGGTGCGAGCGTTAATCGGATTTACTGGGCGTAAAGCGTGCGTAGGCGGCTTTTTAAGTCGGATGTGAAATCCCCGAGCTTAACTTGGGAATTGCATTCGATACTGGGAAGCTAGAGTATGGGAGAGGATGGTAGAATTCCAGGTGTAGCGGTGAAATGCGTAGAGATCTGGAGGAATACCG
>TrinityLAB_DN1066_c0_g1_i4 len=1875 path=[0:0-344 3:345-347 5:348-605 10:606-607 11:608-661 12:662-665 15:666-677 16:678-687 17:688-702 19:703-809 24:810-873 27:874-906 28:907-926 30:927-930 33:931-1059 37:1060-1067 38:1068-1103 40:1104-1107 42:1108-1166 43:1167-1199 44:1200-1259 45:1260-1296 47:1297-1394 48:1395-1485 50:1486-1492 52:1493-1585 54:1586-1590 55:1591-1625 56:1626-1649 57:1650-1664 59:1665-1874]
TCTTCCGATCTGCAAGCGGTAACGCAAACAACCTCGTCGATAACCTCGAAAAGCCTTTGAAAATAAGGCTTGACTCGAGAAGGCGGTTGAGTAGAATTCCACTCCCGCAGCAACACACTGTTGCGTCGCTCTTTAACAATTTGAATCAAGCAATCTGTGTGGGCACTCACAGCATCGAACATCAAAAACAATTTTTGATTTTCAATGTCTGGTGAAGTGACCAAGACGATTTCTTAGCAATAAGAAGTCGAACAGTTTATTTCAGCAATTCATTGAGCCGCTTTTCGAAGCAACCAAACTTAAATTGAAGAGTTTGATCATGGCTCAGATTGAACGCTGGCGGCAGGCTTAACACATGCAAGTCGAGCGGGGGATGTTGCTTCGGTAACTGACCTAGCGGCGGACGGGTGAGTAATACTTAGGAATCTGCCTATTAATGGGGGACAACATCTCGAAAGGGATGCTAATACCGCATACGCCCTACGGGGGAAAGCAGGGGATCACTTGTGACCTTGCGTTAATAGATGAGCCTAAGTCGGATTAGCTAGTTGGTGGGGTAAAGGCCTACCAAGGCGACGATCTGTAGCGGGTCTGAGAGGATGATCCGCCACACTGGGACTGAGACACGGCCCAGACTCCTACGGGAGGCAGCAGTGGGGAATATTGGACAATGGGCGAAAGCCTGATCCAGCCATGCCGCGTGCAGGATGAAGGCCTTCGGGTTGTAAACTGCTTTTGTACGGAACGAAAAGACTCCTTCTAATAAAGGGGGTCCATGACGGTACCGTAAGAATAAGCACCGGCTAACTACGTGCCAGCAGCCGCGGTAATACGGAGGGTGCAAGCGTTAATCGGAATTACTGGGCGTAAAGCGTGCGCAGGCGGTTATATAAGACAGATGTGAAATCCCCGGGCTCAACCTGGGAACTGCCTTTGTGACTGCAAGGCTAGAGTACGGCAGAGGGGGATGGAATTCCGCGTGTAGCAGTGAAATGCGTAGATATGCGGAGGAACACCGATGGCGAAGGCAATCCCCTGGGCCTGTACTGACGCTCATGCACGAAAGCGTGGGGAGCAAACAGGATTAGATACCCTGGTAGTCCACGCCCTAAACGATGTCAACTGGTTGTTGGGTCTTCACTGACTCAGTAACGAAGCTAACGCGTGAAGTTGACCGCCTGGGGAGTACGGCCGCAAGGTTAAAACTCAAATGAATTGACGGGGGCCCGCACAAGCGGTGGAGCATGTGGTTTAATTCGAAGCAACGCGAAGAACCTTACCAGGCCTTGACATGCAGAGAACTTTCCAGAGATGGATTGGTGCCTTCGGGAACTCTGACACAGGTGCTGCATGGCTGTCGTCAGCTCGTGTCGTGAGATGTTGGGTTAAGTCCCGTAACGAGCGCAACCCTTGTCCTTAGTTACCAGCACGTTATGGTGGGCACTCTAAGGAGACTGCCGGTGACAAACCGGAGGAAGGTGGGGATGACGTCAAGTCATCATGGCCCTTACGGCCTGGGCTACACACGTGCTACAATGGTCGGTACAGAGGGTTGCCAAGCCGCGAGGTGGAGCTAATCTCACAAAACCGATCGTAGTCCGGATCGCAGTCTGCAACTCGACTGCGTGAAGTCGGAATCGCTAGTAATCGTGGATCAGAATGCCACGGTGAATACGTTCCCGGGCCTTGTACACACCGCCCGTCACACCATGGGAGTGGGTTGCACCAGAAGTAGCTAGTCTAACCTTCGGGAGGACGGTTACCACGGTGTGATTCATGACTGGGGTGAAGTCGTAACAAGGTAGCCGTAGGGGAACCTGCGGCTGGATCACCTCCTTAATCGACGACATCAGCTGCTCCATAAGTTCCCAGATC
>TrinityLAB_DN1066_c0_g1_i6 len=1665 path=[0:0-344 3:345-347 5:348-605 10:606-607 11:608-661 12:662-665 14:666-687 17:688-702 18:703-713 21:714-717 22:718-809 24:810-873 26:874-906 28:907-926 30:927-930 32:931-1054 36:1055-1059 37:1060-1067 38:1068-1103 40:1104-1107 41:1108-1167 43:1168-1200 44:1201-1260 45:1261-1297 47:1298-1395 49:1396-1485 50:1486-1492 52:1493-1585 53:1586-1625 56:1626-1649 58:1650-1664]
TCTTCCGATCTGCAAGCGGTAACGCAAACAACCTCGTCGATAACCTCGAAAAGCCTTTGAAAATAAGGCTTGACTCGAGAAGGCGGTTGAGTAGAATTCCACTCCCGCAGCAACACACTGTTGCGTCGCTCTTTAACAATTTGAATCAAGCAATCTGTGTGGGCACTCACAGCATCGAACATCAAAAACAATTTTTGATTTTCAATGTCTGGTGAAGTGACCAAGACGATTTCTTAGCAATAAGAAGTCGAACAGTTTATTTCAGCAATTCATTGAGCCGCTTTTCGAAGCAACCAAACTTAAATTGAAGAGTTTGATCATGGCTCAGATTGAACGCTGGCGGCAGGCTTAACACATGCAAGTCGAGCGGGGGATGTTGCTTCGGTAACTGACCTAGCGGCGGACGGGTGAGTAATACTTAGGAATCTGCCTATTAATGGGGGACAACATCTCGAAAGGGATGCTAATACCGCATACGCCCTACGGGGGAAAGCAGGGGATCACTTGTGACCTTGCGTTAATAGATGAGCCTAAGTCGGATTAGCTAGTTGGTGGGGTAAAGGCCTACCAAGGCGACGATCTGTAGCGGGTCTGAGAGGATGATCCGCCACACTGGGACTGAGACACGGCCCAGACTCCTACGGGAGGCAGCAGTGGGGAATATTGCACAATGGGGGAAACCCTGATGCAGCCATGCCGCGTGTGTGAAGAAGGCCTTCGGGTTGTAAAGCACTTTCAGCGAGGAGGAAAGGTTGGTAGCTAATAACTGCCAGCTGTGACGTTACTCGCAGAAGAAGCACCGGCTAACTCCGTGCCAGCAGCCGCGGTAATACGGAGGGTGCAAGCGTTAATCGGAATTACTGGGCGTAAAGCGCGCGTAGGTGGTTTGTTAAGTTGGATGTGAAAGCCCCGGGCTCAACCTGGGAACTGCATCCAAAACTGGCAAGCTAGAGTACGGTAGAGGGTGGTGGAATTTCCTGTGTAGCGGTGAAATGCGTAGATATAGGAAGGAACACCAGTGGCGAAGGCGACCACCTGGACTGATACTGACACTGAGGTGCGAAAGCGTGGGGAGCAAACAGGATTAGATACCCTGGTAGTCCACGCCGTAAACGATGTCAACTAGCCGTTGGAATCCTTGAGATTTTAGTGGCGCAGCTAACGCATTAAGTTGACCGCCTGGGGAGTACGGCCGCAAGGTTAAAACTCAAATGAATTGACGGGGGCCCGCACAAGCGGTGGAGCATGTGGTTTAATTCGAAGCAACGCGAAGAACCTTACCAGGCCTTGACATGCAGAGAACTTTCCAGAGATGGATTGGTGCCTTCGGGAACTCTGACACAGGTGCTGCATGGCTGTCGTCAGCTCGTGTCGTGAGATGTTGGGTTAAGTCCCGCAACGAGCGCAACCCTTTTCCTTACTTGCCAGCATTTCGGATGGGAACTTTAAGGATACTGCCAGTGACAAACTGGAGGAAGGCGGGGACGACGTCAAGTCATCATGGCCCTTACGGCCTGGGCTACACACGTGCTACAATGGTCGGTACAGAGGGTTGCCAAGCCGCGAGGTGGAGCTAATCTCACAAAGCTCGTCGTAGTCCGGATTGGAGTCTGCAACTCGACTCCATGAAGTCGGAATCGCTAGTAATCGCGGATCAGAATGCCG
>TrinityLAB_DN1066_c0_g1_i5 len=1662 path=[0:0-344 2:345-599 9:600-601 10:602-603 11:604-657 13:658-673 16:674-683 17:684-698 18:699-709 21:710-713 22:714-805 24:806-869 26:870-902 28:903-922 30:923-926 32:927-1050 36:1051-1055 37:1056-1063 38:1064-1099 40:1100-1103 41:1104-1163 43:1164-1196 44:1197-1256 45:1257-1293 47:1294-1391 48:1392-1482 50:1483-1489 51:1490-1587 55:1588-1622 56:1623-1646 58:1647-1661]
TCTTCCGATCTGCAAGCGGTAACGCAAACAACCTCGTCGATAACCTCGAAAAGCCTTTGAAAATAAGGCTTGACTCGAGAAGGCGGTTGAGTAGAATTCCACTCCCGCAGCAACACACTGTTGCGTCGCTCTTTAACAATTTGAATCAAGCAATCTGTGTGGGCACTCACAGCATCGAACATCAAAAACAATTTTTGATTTTCAATGTCTGGTGAAGTGACCAAGACGATTTCTTAGCAATAAGAAGTCGAACAGTTTATTTCAGCAATTCATTGAGCCGCTTTTCGAAGCAACCAAACTTAAATTGAAGAGTTTGATCATGGCTCAGATTGAACGCTGGCGGCATGCCTTACACATGCAAGTCGAACGGTAACAGGTCTTCGGATGCTGACGAGTGGCGAACGGGTGAGTAATACATCGGAACGTGCCCGAGAGTGGGGGATAACGAGGCGAAAGCTTTGCTAATACCGCATACGATCTCAGGATGAAAGCAGGGGACCGCAAGGCCTTGCGCTCACGGAGCGGCCGATGGCAGATTAGGTAGTTGGTGGGATAAAAGCTTACCAAGCCGACGATCTGTAGCTGGTCTGAGAGGACGACCAGCCACACTGGGACTGAGACACGGCCCAGACTCCTACGGGAGGCAGCAGTGGGGAATTTTGGACAATGGGCGCAAGCCTGATCCAGCCATGCCGCGTGTGTGAAGAAGGCCTTCGGGTTGTAAAGCACTTTCAGCGAGGAGGAAAGGTTGGTAGCTAATAACTGCCAGCTGTGACGTTACTCGCAGAAGAAGCACCGGCTAACTCCGTGCCAGCAGCCGCGGTAATACGGAGGGTGCAAGCGTTAATCGGAATTACTGGGCGTAAAGCGCGCGTAGGTGGTTTGTTAAGTTGGATGTGAAAGCCCCGGGCTCAACCTGGGAACTGCATCCAAAACTGGCAAGCTAGAGTACGGTAGAGGGTGGTGGAATTTCCTGTGTAGCGGTGAAATGCGTAGATATAGGAAGGAACACCAGTGGCGAAGGCGACCACCTGGACTGATACTGACACTGAGGTGCGAAAGCGTGGGGAGCAAACAGGATTAGATACCCTGGTAGTCCACGCCGTAAACGATGTCAACTAGCCGTTGGAATCCTTGAGATTTTAGTGGCGCAGCTAACGCATTAAGTTGACCGCCTGGGGAGTACGGCCGCAAGGTTAAAACTCAAATGAATTGACGGGGGCCCGCACAAGCGGTGGAGCATGTGGTTTAATTCGAAGCAACGCGAAGAACCTTACCAGGCCTTGACATGCAGAGAACTTTCCAGAGATGGATTGGTGCCTTCGGGAACTCTGACACAGGTGCTGCATGGCTGTCGTCAGCTCGTGTCGTGAGATGTTGGGTTAAGTCCCGTAACGAGCGCAACCCTTGTCCTTAGTTACCAGCACGTTATGGTGGGCACTCTAAGGAGACTGCCGGTGACAAACCGGAGGAAGGTGGGGATGACGTCAGGTCATCATGGCCCTTATGGGTAGGGCTACACACGTCATACAATGGCTGGTACAGAGGGTTGCCAACCCGCGAGGGGGAGCCAATCCCATAAAGCCAGTCGTAGTCCGGATCGCAGTCTGCAACTCGACTGCGTGAAGTCGGAATCGCTAGTAATCGCGGATCAGAATGCCG
>TrinityLAB_DN1066_c0_g1_i10 len=1587 path=[0:0-344 3:345-347 5:348-605 10:606-607 11:608-661 12:662-665 14:666-687 17:688-702 18:703-713 21:714-717 23:718-788 25:789-966 31:967-1018 35:1019-1068 38:1069-1104 39:1105-1201 44:1202-1261 46:1262-1298 47:1299-1396 49:1397-1486 50:1487-1493 52:1494-1586]
TCTTCCGATCTGCAAGCGGTAACGCAAACAACCTCGTCGATAACCTCGAAAAGCCTTTGAAAATAAGGCTTGACTCGAGAAGGCGGTTGAGTAGAATTCCACTCCCGCAGCAACACACTGTTGCGTCGCTCTTTAACAATTTGAATCAAGCAATCTGTGTGGGCACTCACAGCATCGAACATCAAAAACAATTTTTGATTTTCAATGTCTGGTGAAGTGACCAAGACGATTTCTTAGCAATAAGAAGTCGAACAGTTTATTTCAGCAATTCATTGAGCCGCTTTTCGAAGCAACCAAACTTAAATTGAAGAGTTTGATCATGGCTCAGATTGAACGCTGGCGGCAGGCTTAACACATGCAAGTCGAGCGGGGGATGTTGCTTCGGTAACTGACCTAGCGGCGGACGGGTGAGTAATACTTAGGAATCTGCCTATTAATGGGGGACAACATCTCGAAAGGGATGCTAATACCGCATACGCCCTACGGGGGAAAGCAGGGGATCACTTGTGACCTTGCGTTAATAGATGAGCCTAAGTCGGATTAGCTAGTTGGTGGGGTAAAGGCCTACCAAGGCGACGATCTGTAGCGGGTCTGAGAGGATGATCCGCCACACTGGGACTGAGACACGGCCCAGACTCCTACGGGAGGCAGCAGTGGGGAATATTGCACAATGGGGGAAACCCTGATGCAGCCATGCCGCGTGTGTGAAGAAGGCCTTATGGTTGTAAAGCACTTTAAGCGAGGAGGAGGCTCTTTTGGTTAATACCCAAGATGAGTGGACGTTACTCGCAGAATAAGCACCGGCTAACTCTGTGCCAGCAGCCGCGGTAATACAGAGGGTGCGAGCGTTAATCGGATTTACTGGGCGTAAAGCGTGCGTAGGCGGCTTTTTAAGTCGGATGTGAAATCCCCGAGCTTAACTTGGGAATTGCATTCGATACTGGGAAGCTAGAGTATGGGAGAGGATGGTAGAATTCCAGGTGTAGCGGTGAAATGCGTAGAGATCTGGAGGAATACCGATGGCGAAGGCAGCCATCTGGCCTAATACTGACGCTGAGGTACGAAAGCATGGGGAGCAAACAGGATTAGATACCCTGGTAGTCCATGCCGTAAACGATGTCTACTAGCCGTTGGGGTCTTTGAGACTTTAGTGGCGCAGCTAACGCGATAAGTAGACCGCCTGGGGAGTACGGTCGCAAGACTAAAACTCAAATGAATTGACGGGGGCCCGCACAAGCGGTGGAGCATGTGGTTTAATTCGATGCAACGCGAAGAACCTTACCTGGTCTTGACATAGTAAGAACTTTCCAGAGATGGATTGGTGCCTTCGGGAACTCTGACACAGGTGCTGCATGGCTGTCGTCAGCTCGTGTCGTGAGATGTTGGGTTAAGTCCCGCAACGAGCGCAACCCTTTTCCTTACTTGCCAGCATTTCGGATGGGAACTTTAAGGATACTGCCAGTGACAAACTGGAGGAAGGCGGGGACGACGTCAAGTCATCATGGCCCTTACGGCCTGGGCTACACACGTGCTACAATGGTCGGTACAGAGGGTTGCCAAGCCGCGAGGTGGAGCTAATCTCACAAA
>TrinityLAB_DN1066_c0_g1_i2 len=1104 path=[0:0-344 3:345-347 5:348-605 10:606-607 11:608-661 13:662-677 16:678-687 17:688-702 18:703-713 21:714-717 22:718-809 24:810-873 26:874-906 28:907-926 29:927-965 31:966-1017 34:1018-1054 36:1055-1059 37:1060-1067 38:1068-1103]
TCTTCCGATCTGCAAGCGGTAACGCAAACAACCTCGTCGATAACCTCGAAAAGCCTTTGAAAATAAGGCTTGACTCGAGAAGGCGGTTGAGTAGAATTCCACTCCCGCAGCAACACACTGTTGCGTCGCTCTTTAACAATTTGAATCAAGCAATCTGTGTGGGCACTCACAGCATCGAACATCAAAAACAATTTTTGATTTTCAATGTCTGGTGAAGTGACCAAGACGATTTCTTAGCAATAAGAAGTCGAACAGTTTATTTCAGCAATTCATTGAGCCGCTTTTCGAAGCAACCAAACTTAAATTGAAGAGTTTGATCATGGCTCAGATTGAACGCTGGCGGCAGGCTTAACACATGCAAGTCGAGCGGGGGATGTTGCTTCGGTAACTGACCTAGCGGCGGACGGGTGAGTAATACTTAGGAATCTGCCTATTAATGGGGGACAACATCTCGAAAGGGATGCTAATACCGCATACGCCCTACGGGGGAAAGCAGGGGATCACTTGTGACCTTGCGTTAATAGATGAGCCTAAGTCGGATTAGCTAGTTGGTGGGGTAAAGGCCTACCAAGGCGACGATCTGTAGCGGGTCTGAGAGGATGATCCGCCACACTGGGACTGAGACACGGCCCAGACTCCTACGGGAGGCAGCAGTGGGGAATTTTGGACAATGGGCGCAAGCCTGATCCAGCCATGCCGCGTGTGTGAAGAAGGCCTTCGGGTTGTAAAGCACTTTCAGCGAGGAGGAAAGGTTGGTAGCTAATAACTGCCAGCTGTGACGTTACTCGCAGAAGAAGCACCGGCTAACTCCGTGCCAGCAGCCGCGGTAATACGGAGGGTGCAAGCGTTAATCGGAATTACTGGGCGTAAAGCGCGCGTAGGTGGTTTGTTAAGTTGGATGTGAAAGCCCCGGGCTCAACCTGGGAATTGCATTTAAAACTGTCCAGCTAGAGTCTTGTAGAGGGGGGTAGAATTCCAGGTGTAGCGGTGAAATGCGTAGAGATCTGGAGGAATACCGGTGGCGAAGGCGGCCCCCTGGACAAAGACTGACGCTCAGGTGCGAAAGCGTGGGGAGCAAACAGGATTAGATACCCTGGTAGTCCA
>TrinityLAB_DN1066_c0_g1_i26 len=970 path=[1:0-290 8:291-311 9:312-313 10:314-315 11:316-369 12:370-373 15:374-385 16:386-395 17:396-410 18:411-421 21:422-425 23:426-496 25:497-674 31:675-726 35:727-776 38:777-812 39:813-909 44:910-969]
CAGACGTGTGCTCTTCCGATCTGTTTGATCCTGGCTCAGGATGAACGCTGACAGAATGCTTAACACATGCAAGTCGATTCGATTTACCTTCGGGTATTGAGGATGGCGGACGGGTGAGTAACGCGTAAGGAACTTGCCTCTTGGACTGGGACAACTGTTGGAAACGACAGCTAATACCGGATATTATGAGATTCTCGCATGAGAAACTTATGAAAGCTATATGCGCCAAGAGAGAGCCTTGCGTTCCATTAGCTAGTTGGTGGGGTAATGGCCTCCCAAGGCGACGATCAGTAGCTGGTCTGAGAGGATGATCAGCCACACTGGGACTGAGACACGGCCCAGACTCCTACGGGAGGCAGCAGTGGGGAATATTGGACAATGGGCGAAAGCCTGATCCAGCCATGCCGCGTGTGTGAAGAAGGCCTTATGGTTGTAAAGCACTTTAAGCGAGGAGGAGGCTCTTTTGGTTAATACCCAAGATGAGTGGACGTTACTCGCAGAATAAGCACCGGCTAACTCTGTGCCAGCAGCCGCGGTAATACAGAGGGTGCGAGCGTTAATCGGATTTACTGGGCGTAAAGCGTGCGTAGGCGGCTTTTTAAGTCGGATGTGAAATCCCCGAGCTTAACTTGGGAATTGCATTCGATACTGGGAAGCTAGAGTATGGGAGAGGATGGTAGAATTCCAGGTGTAGCGGTGAAATGCGTAGAGATCTGGAGGAATACCGATGGCGAAGGCAGCCATCTGGCCTAATACTGACGCTGAGGTACGAAAGCATGGGGAGCAAACAGGATTAGATACCCTGGTAGTCCATGCCGTAAACGATGTCTACTAGCCGTTGGGGTCTTTGAGACTTTAGTGGCGCAGCTAACGCGATAAGTAGACCGCCTGGGGAGTACGGTCGCAAGACTAAAACTCAAATGAATTGACGGGGGCCCGCACAAGCGGTGGAGCATGTGGTTTAATTCGA
>TrinityLAB_DN1066_c0_g1_i12 len=1873 path=[0:0-344 3:345-347 4:348-579 7:580-605 11:606-659 12:660-663 15:664-675 16:676-685 17:686-700 18:701-711 20:712-785 25:786-963 31:964-1015 35:1016-1065 38:1066-1101 39:1102-1198 44:1199-1258 46:1259-1295 47:1296-1393 49:1394-1483 50:1484-1490 52:1491-1583 53:1584-1623 56:1624-1647 58:1648-1662 59:1663-1872]
TCTTCCGATCTGCAAGCGGTAACGCAAACAACCTCGTCGATAACCTCGAAAAGCCTTTGAAAATAAGGCTTGACTCGAGAAGGCGGTTGAGTAGAATTCCACTCCCGCAGCAACACACTGTTGCGTCGCTCTTTAACAATTTGAATCAAGCAATCTGTGTGGGCACTCACAGCATCGAACATCAAAAACAATTTTTGATTTTCAATGTCTGGTGAAGTGACCAAGACGATTTCTTAGCAATAAGAAGTCGAACAGTTTATTTCAGCAATTCATTGAGCCGCTTTTCGAAGCAACCAAACTTAAATTGAAGAGTTTGATCATGGCTCAGATTGAACGCTGGCGGCAGGCCTAACACATGCAAGTCGAGCGGATGAGAAGAGCTTGCTCTTCGATTCAGCGGCGGACGGGTGAGTAATGCCTAGGAATCTGCCTGGTAGTGGGGGACAACGTTTCGAAAGGAACGCTAATACCGCATACGTCCTACGGGAGAAAGCAGGGGACCTTCGGGCCTTGCGCTATCAGATGAGCCTAGGTCGGATTAGCTAGTTGGTGAGGTAATGGCTCACCAAGGCGACGATCCGTAACTGGTCTGAGAGGATGATCAGTCACACTGGGACTGAGACACGGCCCAGACTCCTACGGGAGGCAGCAGTGGGGAATATTGGACAATGGGCGAAAGCCTGATCCAGCCATGCCGCGTGTGTGAAGAAGGTCTTCGGATTGTAAAGCACTTTAAGTTGGGAGGAAGGGCATTAACCTAATACGTTAGTGTTTTGACGTTACCGACAGAATAAGCACCGGCTAACTCTGTGCCAGCAGCCGCGGTAATACAGAGGGTGCGAGCGTTAATCGGATTTACTGGGCGTAAAGCGTGCGTAGGCGGCTTTTTAAGTCGGATGTGAAATCCCCGAGCTTAACTTGGGAATTGCATTCGATACTGGGAAGCTAGAGTATGGGAGAGGATGGTAGAATTCCAGGTGTAGCGGTGAAATGCGTAGAGATCTGGAGGAATACCGATGGCGAAGGCAGCCATCTGGCCTAATACTGACGCTGAGGTACGAAAGCATGGGGAGCAAACAGGATTAGATACCCTGGTAGTCCATGCCGTAAACGATGTCTACTAGCCGTTGGGGTCTTTGAGACTTTAGTGGCGCAGCTAACGCGATAAGTAGACCGCCTGGGGAGTACGGTCGCAAGACTAAAACTCAAATGAATTGACGGGGGCCCGCACAAGCGGTGGAGCATGTGGTTTAATTCGATGCAACGCGAAGAACCTTACCTGGTCTTGACATAGTAAGAACTTTCCAGAGATGGATTGGTGCCTTCGGGAACTCTGACACAGGTGCTGCATGGCTGTCGTCAGCTCGTGTCGTGAGATGTTGGGTTAAGTCCCGCAACGAGCGCAACCCTTTTCCTTACTTGCCAGCATTTCGGATGGGAACTTTAAGGATACTGCCAGTGACAAACTGGAGGAAGGCGGGGACGACGTCAAGTCATCATGGCCCTTACGGCCTGGGCTACACACGTGCTACAATGGTCGGTACAGAGGGTTGCCAAGCCGCGAGGTGGAGCTAATCTCACAAAGCTCGTCGTAGTCCGGATTGGAGTCTGCAACTCGACTCCATGAAGTCGGAATCGCTAGTAATCGCGGATCAGAATGCCGCGGTGAATACGTTCCCGGGCCTTGTACACACCGCCCGTCACACCATGGGAGTGGGTTGCACCAGAAGTAGCTAGTCTAACCTTCGGGAGGACGGTTACCACGGTGTGATTCATGACTGGGGTGAAGTCGTAACAAGGTAGCCGTAGGGGAACCTGCGGCTGGATCACCTCCTTAATCGACGACATCAGCTGCTCCATAAGTTCCCAGATC
>TrinityLAB_DN1066_c0_g1_i9 len=1666 path=[0:0-344 3:345-347 5:348-605 10:606-607 11:608-661 12:662-665 15:666-677 16:678-687 17:688-702 18:703-713 21:714-717 22:718-809 24:810-873 26:874-906 28:907-926 29:927-965 31:966-1017 34:1018-1054 36:1055-1059 37:1060-1067 38:1068-1103 40:1104-1107 41:1108-1167 43:1168-1200 44:1201-1260 45:1261-1297 47:1298-1395 48:1396-1486 50:1487-1493 51:1494-1591 55:1592-1626 56:1627-1650 58:1651-1665]
TCTTCCGATCTGCAAGCGGTAACGCAAACAACCTCGTCGATAACCTCGAAAAGCCTTTGAAAATAAGGCTTGACTCGAGAAGGCGGTTGAGTAGAATTCCACTCCCGCAGCAACACACTGTTGCGTCGCTCTTTAACAATTTGAATCAAGCAATCTGTGTGGGCACTCACAGCATCGAACATCAAAAACAATTTTTGATTTTCAATGTCTGGTGAAGTGACCAAGACGATTTCTTAGCAATAAGAAGTCGAACAGTTTATTTCAGCAATTCATTGAGCCGCTTTTCGAAGCAACCAAACTTAAATTGAAGAGTTTGATCATGGCTCAGATTGAACGCTGGCGGCAGGCTTAACACATGCAAGTCGAGCGGGGGATGTTGCTTCGGTAACTGACCTAGCGGCGGACGGGTGAGTAATACTTAGGAATCTGCCTATTAATGGGGGACAACATCTCGAAAGGGATGCTAATACCGCATACGCCCTACGGGGGAAAGCAGGGGATCACTTGTGACCTTGCGTTAATAGATGAGCCTAAGTCGGATTAGCTAGTTGGTGGGGTAAAGGCCTACCAAGGCGACGATCTGTAGCGGGTCTGAGAGGATGATCCGCCACACTGGGACTGAGACACGGCCCAGACTCCTACGGGAGGCAGCAGTGGGGAATATTGGACAATGGGCGAAAGCCTGATCCAGCCATGCCGCGTGTGTGAAGAAGGCCTTCGGGTTGTAAAGCACTTTCAGCGAGGAGGAAAGGTTGGTAGCTAATAACTGCCAGCTGTGACGTTACTCGCAGAAGAAGCACCGGCTAACTCCGTGCCAGCAGCCGCGGTAATACGGAGGGTGCAAGCGTTAATCGGAATTACTGGGCGTAAAGCGCGCGTAGGTGGTTTGTTAAGTTGGATGTGAAAGCCCCGGGCTCAACCTGGGAATTGCATTTAAAACTGTCCAGCTAGAGTCTTGTAGAGGGGGGTAGAATTCCAGGTGTAGCGGTGAAATGCGTAGAGATCTGGAGGAATACCGGTGGCGAAGGCGGCCCCCTGGACAAAGACTGACGCTCAGGTGCGAAAGCGTGGGGAGCAAACAGGATTAGATACCCTGGTAGTCCACGCCGTAAACGATGTCAACTAGCCGTTGGAATCCTTGAGATTTTAGTGGCGCAGCTAACGCATTAAGTTGACCGCCTGGGGAGTACGGCCGCAAGGTTAAAACTCAAATGAATTGACGGGGGCCCGCACAAGCGGTGGAGCATGTGGTTTAATTCGAAGCAACGCGAAGAACCTTACCAGGCCTTGACATGCAGAGAACTTTCCAGAGATGGATTGGTGCCTTCGGGAACTCTGACACAGGTGCTGCATGGCTGTCGTCAGCTCGTGTCGTGAGATGTTGGGTTAAGTCCCGTAACGAGCGCAACCCTTGTCCTTAGTTACCAGCACGTTATGGTGGGCACTCTAAGGAGACTGCCGGTGACAAACCGGAGGAAGGTGGGGATGACGTCAGGTCATCATGGCCCTTATGGGTAGGGCTACACACGTCATACAATGGCTGGTACAGAGGGTTGCCAACCCGCGAGGGGGAGCCAATCCCATAAAGCCAGTCGTAGTCCGGATCGCAGTCTGCAACTCGACTGCGTGAAGTCGGAATCGCTAGTAATCGCGGATCAGAATGCCG
>TrinityLAB_DN1066_c0_g1_i29 len=1664 path=[0:0-344 3:345-347 4:348-579 6:580-580 8:581-601 9:602-603 10:604-605 11:606-659 12:660-663 14:664-685 17:686-700 18:701-711 21:712-715 22:716-807 24:808-871 27:872-904 28:905-924 30:925-928 32:929-1052 36:1053-1057 37:1058-1065 38:1066-1101 40:1102-1105 41:1106-1165 43:1166-1198 44:1199-1258 45:1259-1295 47:1296-1393 48:1394-1484 50:1485-1491 51:1492-1589 55:1590-1624 56:1625-1648 58:1649-1663]
TCTTCCGATCTGCAAGCGGTAACGCAAACAACCTCGTCGATAACCTCGAAAAGCCTTTGAAAATAAGGCTTGACTCGAGAAGGCGGTTGAGTAGAATTCCACTCCCGCAGCAACACACTGTTGCGTCGCTCTTTAACAATTTGAATCAAGCAATCTGTGTGGGCACTCACAGCATCGAACATCAAAAACAATTTTTGATTTTCAATGTCTGGTGAAGTGACCAAGACGATTTCTTAGCAATAAGAAGTCGAACAGTTTATTTCAGCAATTCATTGAGCCGCTTTTCGAAGCAACCAAACTTAAATTGAAGAGTTTGATCATGGCTCAGATTGAACGCTGGCGGCAGGCCTAACACATGCAAGTCGAGCGGATGAGAAGAGCTTGCTCTTCGATTCAGCGGCGGACGGGTGAGTAATGCCTAGGAATCTGCCTGGTAGTGGGGGACAACGTTTCGAAAGGAACGCTAATACCGCATACGTCCTACGGGAGAAAGCAGGGGACCTTCGGGCCTTGCGCTATCAGATGAGCCTAGGTCGGATTAGCTAGTTGGTGAGGTAATGGCTCACCAAGGCGACGATCCCTAGCTGGTCTGAGAGGATGATCAGCCACACTGGGACTGAGACACGGCCCAGACTCCTACGGGAGGCAGCAGTGGGGAATATTGCACAATGGGGGAAACCCTGATGCAGCCATGCCGCGTGTGTGAAGAAGGCCTTCGGGTTGTAAAGCACTTTCAGCGAGGAGGAAAGGTTGGTAGCTAATAACTGCCAGCTGTGACGTTACTCGCAGAAGAAGCACCGGCTAACTCCGTGCCAGCAGCCGCGGTAATACGGAGGGTGCAAGCGTTAATCGGAATTACTGGGCGTAAAGCGTGCGCAGGCGGTTATATAAGACAGATGTGAAATCCCCGGGCTCAACCTGGGAACTGCATCCAAAACTGGCAAGCTAGAGTACGGTAGAGGGTGGTGGAATTTCCTGTGTAGCGGTGAAATGCGTAGATATAGGAAGGAACACCAGTGGCGAAGGCGACCACCTGGACTGATACTGACACTGAGGTGCGAAAGCGTGGGGAGCAAACAGGATTAGATACCCTGGTAGTCCACGCCGTAAACGATGTCAACTAGCCGTTGGAATCCTTGAGATTTTAGTGGCGCAGCTAACGCATTAAGTTGACCGCCTGGGGAGTACGGCCGCAAGGTTAAAACTCAAATGAATTGACGGGGGCCCGCACAAGCGGTGGAGCATGTGGTTTAATTCGAAGCAACGCGAAGAACCTTACCAGGCCTTGACATGCAGAGAACTTTCCAGAGATGGATTGGTGCCTTCGGGAACTCTGACACAGGTGCTGCATGGCTGTCGTCAGCTCGTGTCGTGAGATGTTGGGTTAAGTCCCGTAACGAGCGCAACCCTTGTCCTTAGTTACCAGCACGTTATGGTGGGCACTCTAAGGAGACTGCCGGTGACAAACCGGAGGAAGGTGGGGATGACGTCAGGTCATCATGGCCCTTATGGGTAGGGCTACACACGTCATACAATGGCTGGTACAGAGGGTTGCCAACCCGCGAGGGGGAGCCAATCCCATAAAGCCAGTCGTAGTCCGGATCGCAGTCTGCAACTCGACTGCGTGAAGTCGGAATCGCTAGTAATCGCGGATCAGAATGCCG
>TrinityLAB_DN1066_c0_g1_i27 len=1664 path=[0:0-344 3:345-347 4:348-579 7:580-605 11:606-659 13:660-675 16:676-685 17:686-700 18:701-711 21:712-715 22:716-807 24:808-871 26:872-904 28:905-924 29:925-963 31:964-1015 34:1016-1052 36:1053-1057 37:1058-1065 38:1066-1101 40:1102-1105 41:1106-1165 43:1166-1198 44:1199-1258 45:1259-1295 47:1296-1393 48:1394-1484 50:1485-1491 51:1492-1589 55:1590-1624 56:1625-1648 58:1649-1663]
TCTTCCGATCTGCAAGCGGTAACGCAAACAACCTCGTCGATAACCTCGAAAAGCCTTTGAAAATAAGGCTTGACTCGAGAAGGCGGTTGAGTAGAATTCCACTCCCGCAGCAACACACTGTTGCGTCGCTCTTTAACAATTTGAATCAAGCAATCTGTGTGGGCACTCACAGCATCGAACATCAAAAACAATTTTTGATTTTCAATGTCTGGTGAAGTGACCAAGACGATTTCTTAGCAATAAGAAGTCGAACAGTTTATTTCAGCAATTCATTGAGCCGCTTTTCGAAGCAACCAAACTTAAATTGAAGAGTTTGATCATGGCTCAGATTGAACGCTGGCGGCAGGCCTAACACATGCAAGTCGAGCGGATGAGAAGAGCTTGCTCTTCGATTCAGCGGCGGACGGGTGAGTAATGCCTAGGAATCTGCCTGGTAGTGGGGGACAACGTTTCGAAAGGAACGCTAATACCGCATACGTCCTACGGGAGAAAGCAGGGGACCTTCGGGCCTTGCGCTATCAGATGAGCCTAGGTCGGATTAGCTAGTTGGTGAGGTAATGGCTCACCAAGGCGACGATCCGTAACTGGTCTGAGAGGATGATCAGTCACACTGGGACTGAGACACGGCCCAGACTCCTACGGGAGGCAGCAGTGGGGAATTTTGGACAATGGGCGCAAGCCTGATCCAGCCATGCCGCGTGTGTGAAGAAGGCCTTCGGGTTGTAAAGCACTTTCAGCGAGGAGGAAAGGTTGGTAGCTAATAACTGCCAGCTGTGACGTTACTCGCAGAAGAAGCACCGGCTAACTCCGTGCCAGCAGCCGCGGTAATACGGAGGGTGCAAGCGTTAATCGGAATTACTGGGCGTAAAGCGCGCGTAGGTGGTTTGTTAAGTTGGATGTGAAAGCCCCGGGCTCAACCTGGGAATTGCATTTAAAACTGTCCAGCTAGAGTCTTGTAGAGGGGGGTAGAATTCCAGGTGTAGCGGTGAAATGCGTAGAGATCTGGAGGAATACCGGTGGCGAAGGCGGCCCCCTGGACAAAGACTGACGCTCAGGTGCGAAAGCGTGGGGAGCAAACAGGATTAGATACCCTGGTAGTCCACGCCGTAAACGATGTCAACTAGCCGTTGGAATCCTTGAGATTTTAGTGGCGCAGCTAACGCATTAAGTTGACCGCCTGGGGAGTACGGCCGCAAGGTTAAAACTCAAATGAATTGACGGGGGCCCGCACAAGCGGTGGAGCATGTGGTTTAATTCGAAGCAACGCGAAGAACCTTACCAGGCCTTGACATGCAGAGAACTTTCCAGAGATGGATTGGTGCCTTCGGGAACTCTGACACAGGTGCTGCATGGCTGTCGTCAGCTCGTGTCGTGAGATGTTGGGTTAAGTCCCGTAACGAGCGCAACCCTTGTCCTTAGTTACCAGCACGTTATGGTGGGCACTCTAAGGAGACTGCCGGTGACAAACCGGAGGAAGGTGGGGATGACGTCAGGTCATCATGGCCCTTATGGGTAGGGCTACACACGTCATACAATGGCTGGTACAGAGGGTTGCCAACCCGCGAGGGGGAGCCAATCCCATAAAGCCAGTCGTAGTCCGGATCGCAGTCTGCAACTCGACTGCGTGAAGTCGGAATCGCTAGTAATCGCGGATCAGAATGCCG
>TrinityLAB_DN1066_c0_g1_i19 len=1873 path=[0:0-344 3:345-347 4:348-579 7:580-605 11:606-659 12:660-663 15:664-675 16:676-685 17:686-700 19:701-807 24:808-871 27:872-904 28:905-924 30:925-928 33:929-1057 37:1058-1065 38:1066-1101 40:1102-1105 42:1106-1164 43:1165-1197 44:1198-1257 45:1258-1294 47:1295-1392 48:1393-1483 50:1484-1490 52:1491-1583 54:1584-1588 55:1589-1623 56:1624-1647 58:1648-1662 59:1663-1872]
TCTTCCGATCTGCAAGCGGTAACGCAAACAACCTCGTCGATAACCTCGAAAAGCCTTTGAAAATAAGGCTTGACTCGAGAAGGCGGTTGAGTAGAATTCCACTCCCGCAGCAACACACTGTTGCGTCGCTCTTTAACAATTTGAATCAAGCAATCTGTGTGGGCACTCACAGCATCGAACATCAAAAACAATTTTTGATTTTCAATGTCTGGTGAAGTGACCAAGACGATTTCTTAGCAATAAGAAGTCGAACAGTTTATTTCAGCAATTCATTGAGCCGCTTTTCGAAGCAACCAAACTTAAATTGAAGAGTTTGATCATGGCTCAGATTGAACGCTGGCGGCAGGCCTAACACATGCAAGTCGAGCGGATGAGAAGAGCTTGCTCTTCGATTCAGCGGCGGACGGGTGAGTAATGCCTAGGAATCTGCCTGGTAGTGGGGGACAACGTTTCGAAAGGAACGCTAATACCGCATACGTCCTACGGGAGAAAGCAGGGGACCTTCGGGCCTTGCGCTATCAGATGAGCCTAGGTCGGATTAGCTAGTTGGTGAGGTAATGGCTCACCAAGGCGACGATCCGTAACTGGTCTGAGAGGATGATCAGTCACACTGGGACTGAGACACGGCCCAGACTCCTACGGGAGGCAGCAGTGGGGAATATTGGACAATGGGCGAAAGCCTGATCCAGCCATGCCGCGTGCAGGATGAAGGCCTTCGGGTTGTAAACTGCTTTTGTACGGAACGAAAAGACTCCTTCTAATAAAGGGGGTCCATGACGGTACCGTAAGAATAAGCACCGGCTAACTACGTGCCAGCAGCCGCGGTAATACGGAGGGTGCAAGCGTTAATCGGAATTACTGGGCGTAAAGCGTGCGCAGGCGGTTATATAAGACAGATGTGAAATCCCCGGGCTCAACCTGGGAACTGCCTTTGTGACTGCAAGGCTAGAGTACGGCAGAGGGGGATGGAATTCCGCGTGTAGCAGTGAAATGCGTAGATATGCGGAGGAACACCGATGGCGAAGGCAATCCCCTGGGCCTGTACTGACGCTCATGCACGAAAGCGTGGGGAGCAAACAGGATTAGATACCCTGGTAGTCCACGCCCTAAACGATGTCAACTGGTTGTTGGGTCTTCACTGACTCAGTAACGAAGCTAACGCGTGAAGTTGACCGCCTGGGGAGTACGGCCGCAAGGTTAAAACTCAAATGAATTGACGGGGGCCCGCACAAGCGGTGGAGCATGTGGTTTAATTCGAAGCAACGCGAAGAACCTTACCAGGCCTTGACATGCAGAGAACTTTCCAGAGATGGATTGGTGCCTTCGGGAACTCTGACACAGGTGCTGCATGGCTGTCGTCAGCTCGTGTCGTGAGATGTTGGGTTAAGTCCCGTAACGAGCGCAACCCTTGTCCTTAGTTACCAGCACGTTATGGTGGGCACTCTAAGGAGACTGCCGGTGACAAACCGGAGGAAGGTGGGGATGACGTCAAGTCATCATGGCCCTTACGGCCTGGGCTACACACGTGCTACAATGGTCGGTACAGAGGGTTGCCAAGCCGCGAGGTGGAGCTAATCTCACAAAACCGATCGTAGTCCGGATCGCAGTCTGCAACTCGACTGCGTGAAGTCGGAATCGCTAGTAATCGCGGATCAGAATGCCGCGGTGAATACGTTCCCGGGCCTTGTACACACCGCCCGTCACACCATGGGAGTGGGTTGCACCAGAAGTAGCTAGTCTAACCTTCGGGAGGACGGTTACCACGGTGTGATTCATGACTGGGGTGAAGTCGTAACAAGGTAGCCGTAGGGGAACCTGCGGCTGGATCACCTCCTTAATCGACGACATCAGCTGCTCCATAAGTTCCCAGATC
>TrinityLAB_DN1066_c0_g1_i24 len=1664 path=[0:0-344 3:345-347 4:348-579 6:580-580 8:581-601 9:602-603 10:604-605 11:606-659 12:660-663 15:664-675 16:676-685 17:686-700 18:701-711 21:712-715 23:716-786 25:787-964 31:965-1016 35:1017-1066 38:1067-1102 39:1103-1199 44:1200-1259 46:1260-1296 47:1297-1394 49:1395-1484 50:1485-1491 52:1492-1584 53:1585-1624 56:1625-1648 58:1649-1663]
TCTTCCGATCTGCAAGCGGTAACGCAAACAACCTCGTCGATAACCTCGAAAAGCCTTTGAAAATAAGGCTTGACTCGAGAAGGCGGTTGAGTAGAATTCCACTCCCGCAGCAACACACTGTTGCGTCGCTCTTTAACAATTTGAATCAAGCAATCTGTGTGGGCACTCACAGCATCGAACATCAAAAACAATTTTTGATTTTCAATGTCTGGTGAAGTGACCAAGACGATTTCTTAGCAATAAGAAGTCGAACAGTTTATTTCAGCAATTCATTGAGCCGCTTTTCGAAGCAACCAAACTTAAATTGAAGAGTTTGATCATGGCTCAGATTGAACGCTGGCGGCAGGCCTAACACATGCAAGTCGAGCGGATGAGAAGAGCTTGCTCTTCGATTCAGCGGCGGACGGGTGAGTAATGCCTAGGAATCTGCCTGGTAGTGGGGGACAACGTTTCGAAAGGAACGCTAATACCGCATACGTCCTACGGGAGAAAGCAGGGGACCTTCGGGCCTTGCGCTATCAGATGAGCCTAGGTCGGATTAGCTAGTTGGTGAGGTAATGGCTCACCAAGGCGACGATCCCTAGCTGGTCTGAGAGGATGATCAGCCACACTGGGACTGAGACACGGCCCAGACTCCTACGGGAGGCAGCAGTGGGGAATATTGGACAATGGGCGAAAGCCTGATCCAGCCATGCCGCGTGTGTGAAGAAGGCCTTATGGTTGTAAAGCACTTTAAGCGAGGAGGAGGCTCTTTTGGTTAATACCCAAGATGAGTGGACGTTACTCGCAGAATAAGCACCGGCTAACTCTGTGCCAGCAGCCGCGGTAATACAGAGGGTGCGAGCGTTAATCGGATTTACTGGGCGTAAAGCGTGCGTAGGCGGCTTTTTAAGTCGGATGTGAAATCCCCGAGCTTAACTTGGGAATTGCATTCGATACTGGGAAGCTAGAGTATGGGAGAGGATGGTAGAATTCCAGGTGTAGCGGTGAAATGCGTAGAGATCTGGAGGAATACCGATGGCGAAGGCAGCCATCTGGCCTAATACTGACGCTGAGGTACGAAAGCATGGGGAGCAAACAGGATTAGATACCCTGGTAGTCCATGCCGTAAACGATGTCTACTAGCCGTTGGGGTCTTTGAGACTTTAGTGGCGCAGCTAACGCGATAAGTAGACCGCCTGGGGAGTACGGTCGCAAGACTAAAACTCAAATGAATTGACGGGGGCCCGCACAAGCGGTGGAGCATGTGGTTTAATTCGATGCAACGCGAAGAACCTTACCTGGTCTTGACATAGTAAGAACTTTCCAGAGATGGATTGGTGCCTTCGGGAACTCTGACACAGGTGCTGCATGGCTGTCGTCAGCTCGTGTCGTGAGATGTTGGGTTAAGTCCCGCAACGAGCGCAACCCTTTTCCTTACTTGCCAGCATTTCGGATGGGAACTTTAAGGATACTGCCAGTGACAAACTGGAGGAAGGCGGGGACGACGTCAAGTCATCATGGCCCTTACGGCCTGGGCTACACACGTGCTACAATGGTCGGTACAGAGGGTTGCCAAGCCGCGAGGTGGAGCTAATCTCACAAAGCTCGTCGTAGTCCGGATTGGAGTCTGCAACTCGACTCCATGAAGTCGGAATCGCTAGTAATCGCGGATCAGAATGCCG
>TrinityLAB_DN1066_c0_g1_i7 len=1873 path=[0:0-344 3:345-347 4:348-579 7:580-605 11:606-659 12:660-663 14:664-685 17:686-700 18:701-711 21:712-715 22:716-807 24:808-871 26:872-904 28:905-924 30:925-928 32:929-1052 36:1053-1057 37:1058-1065 38:1066-1101 40:1102-1105 41:1106-1165 43:1166-1198 44:1199-1258 46:1259-1295 47:1296-1393 49:1394-1483 50:1484-1490 52:1491-1583 53:1584-1623 56:1624-1647 57:1648-1662 59:1663-1872]
TCTTCCGATCTGCAAGCGGTAACGCAAACAACCTCGTCGATAACCTCGAAAAGCCTTTGAAAATAAGGCTTGACTCGAGAAGGCGGTTGAGTAGAATTCCACTCCCGCAGCAACACACTGTTGCGTCGCTCTTTAACAATTTGAATCAAGCAATCTGTGTGGGCACTCACAGCATCGAACATCAAAAACAATTTTTGATTTTCAATGTCTGGTGAAGTGACCAAGACGATTTCTTAGCAATAAGAAGTCGAACAGTTTATTTCAGCAATTCATTGAGCCGCTTTTCGAAGCAACCAAACTTAAATTGAAGAGTTTGATCATGGCTCAGATTGAACGCTGGCGGCAGGCCTAACACATGCAAGTCGAGCGGATGAGAAGAGCTTGCTCTTCGATTCAGCGGCGGACGGGTGAGTAATGCCTAGGAATCTGCCTGGTAGTGGGGGACAACGTTTCGAAAGGAACGCTAATACCGCATACGTCCTACGGGAGAAAGCAGGGGACCTTCGGGCCTTGCGCTATCAGATGAGCCTAGGTCGGATTAGCTAGTTGGTGAGGTAATGGCTCACCAAGGCGACGATCCGTAACTGGTCTGAGAGGATGATCAGTCACACTGGGACTGAGACACGGCCCAGACTCCTACGGGAGGCAGCAGTGGGGAATATTGCACAATGGGGGAAACCCTGATGCAGCCATGCCGCGTGTGTGAAGAAGGCCTTCGGGTTGTAAAGCACTTTCAGCGAGGAGGAAAGGTTGGTAGCTAATAACTGCCAGCTGTGACGTTACTCGCAGAAGAAGCACCGGCTAACTCCGTGCCAGCAGCCGCGGTAATACGGAGGGTGCAAGCGTTAATCGGAATTACTGGGCGTAAAGCGCGCGTAGGTGGTTTGTTAAGTTGGATGTGAAAGCCCCGGGCTCAACCTGGGAACTGCATCCAAAACTGGCAAGCTAGAGTACGGTAGAGGGTGGTGGAATTTCCTGTGTAGCGGTGAAATGCGTAGATATAGGAAGGAACACCAGTGGCGAAGGCGACCACCTGGACTGATACTGACACTGAGGTGCGAAAGCGTGGGGAGCAAACAGGATTAGATACCCTGGTAGTCCACGCCGTAAACGATGTCAACTAGCCGTTGGAATCCTTGAGATTTTAGTGGCGCAGCTAACGCATTAAGTTGACCGCCTGGGGAGTACGGCCGCAAGGTTAAAACTCAAATGAATTGACGGGGGCCCGCACAAGCGGTGGAGCATGTGGTTTAATTCGATGCAACGCGAAGAACCTTACCTGGTCTTGACATAGTAAGAACTTTCCAGAGATGGATTGGTGCCTTCGGGAACTCTGACACAGGTGCTGCATGGCTGTCGTCAGCTCGTGTCGTGAGATGTTGGGTTAAGTCCCGCAACGAGCGCAACCCTTTTCCTTACTTGCCAGCATTTCGGATGGGAACTTTAAGGATACTGCCAGTGACAAACTGGAGGAAGGCGGGGACGACGTCAAGTCATCATGGCCCTTACGGCCTGGGCTACACACGTGCTACAATGGTCGGTACAGAGGGTTGCCAAGCCGCGAGGTGGAGCTAATCTCACAAAGCTCGTCGTAGTCCGGATTGGAGTCTGCAACTCGACTCCATGAAGTCGGAATCGCTAGTAATCGTGGATCAGAATGCCACGGTGAATACGTTCCCGGGCCTTGTACACACCGCCCGTCACACCATGGGAGTGGGTTGCACCAGAAGTAGCTAGTCTAACCTTCGGGAGGACGGTTACCACGGTGTGATTCATGACTGGGGTGAAGTCGTAACAAGGTAGCCGTAGGGGAACCTGCGGCTGGATCACCTCCTTAATCGACGACATCAGCTGCTCCATAAGTTCCCAGATC
>TrinityLAB_DN1066_c0_g1_i28 len=812 path=[1:0-290 8:291-311 9:312-313 10:314-315 11:316-369 13:370-385 16:386-395 17:396-410 18:411-421 21:422-425 22:426-517 24:518-581 27:582-614 28:615-634 30:635-638 32:639-762 36:763-767 37:768-775 38:776-811]
CAGACGTGTGCTCTTCCGATCTGTTTGATCCTGGCTCAGGATGAACGCTGACAGAATGCTTAACACATGCAAGTCGATTCGATTTACCTTCGGGTATTGAGGATGGCGGACGGGTGAGTAACGCGTAAGGAACTTGCCTCTTGGACTGGGACAACTGTTGGAAACGACAGCTAATACCGGATATTATGAGATTCTCGCATGAGAAACTTATGAAAGCTATATGCGCCAAGAGAGAGCCTTGCGTTCCATTAGCTAGTTGGTGGGGTAATGGCCTCCCAAGGCGACGATCAGTAGCTGGTCTGAGAGGATGATCAGCCACACTGGGACTGAGACACGGCCCAGACTCCTACGGGAGGCAGCAGTGGGGAATTTTGGACAATGGGCGCAAGCCTGATCCAGCCATGCCGCGTGTGTGAAGAAGGCCTTCGGGTTGTAAAGCACTTTCAGCGAGGAGGAAAGGTTGGTAGCTAATAACTGCCAGCTGTGACGTTACTCGCAGAAGAAGCACCGGCTAACTCCGTGCCAGCAGCCGCGGTAATACGGAGGGTGCAAGCGTTAATCGGAATTACTGGGCGTAAAGCGTGCGCAGGCGGTTATATAAGACAGATGTGAAATCCCCGGGCTCAACCTGGGAACTGCATCCAAAACTGGCAAGCTAGAGTACGGTAGAGGGTGGTGGAATTTCCTGTGTAGCGGTGAAATGCGTAGATATAGGAAGGAACACCAGTGGCGAAGGCGACCACCTGGACTGATACTGACACTGAGGTGCGAAAGCGTGGGGAGCAAACAGGATTAGATACCCTGGTAGTCCA
>TrinityLAB_DN1066_c0_g1_i13 len=1583 path=[1:0-290 8:291-311 9:312-313 10:314-315 11:316-369 13:370-385 16:386-395 17:396-410 19:411-517 24:518-581 27:582-614 28:615-634 30:635-638 33:639-767 37:768-775 38:776-811 40:812-815 42:816-874 43:875-907 44:908-967 45:968-1004 47:1005-1102 48:1103-1193 50:1194-1200 52:1201-1293 54:1294-1298 55:1299-1333 56:1334-1357 58:1358-1372 59:1373-1582]
CAGACGTGTGCTCTTCCGATCTGTTTGATCCTGGCTCAGGATGAACGCTGACAGAATGCTTAACACATGCAAGTCGATTCGATTTACCTTCGGGTATTGAGGATGGCGGACGGGTGAGTAACGCGTAAGGAACTTGCCTCTTGGACTGGGACAACTGTTGGAAACGACAGCTAATACCGGATATTATGAGATTCTCGCATGAGAAACTTATGAAAGCTATATGCGCCAAGAGAGAGCCTTGCGTTCCATTAGCTAGTTGGTGGGGTAATGGCCTCCCAAGGCGACGATCAGTAGCTGGTCTGAGAGGATGATCAGCCACACTGGGACTGAGACACGGCCCAGACTCCTACGGGAGGCAGCAGTGGGGAATTTTGGACAATGGGCGCAAGCCTGATCCAGCCATGCCGCGTGCAGGATGAAGGCCTTCGGGTTGTAAACTGCTTTTGTACGGAACGAAAAGACTCCTTCTAATAAAGGGGGTCCATGACGGTACCGTAAGAATAAGCACCGGCTAACTACGTGCCAGCAGCCGCGGTAATACGGAGGGTGCAAGCGTTAATCGGAATTACTGGGCGTAAAGCGTGCGCAGGCGGTTATATAAGACAGATGTGAAATCCCCGGGCTCAACCTGGGAACTGCCTTTGTGACTGCAAGGCTAGAGTACGGCAGAGGGGGATGGAATTCCGCGTGTAGCAGTGAAATGCGTAGATATGCGGAGGAACACCGATGGCGAAGGCAATCCCCTGGGCCTGTACTGACGCTCATGCACGAAAGCGTGGGGAGCAAACAGGATTAGATACCCTGGTAGTCCACGCCCTAAACGATGTCAACTGGTTGTTGGGTCTTCACTGACTCAGTAACGAAGCTAACGCGTGAAGTTGACCGCCTGGGGAGTACGGCCGCAAGGTTAAAACTCAAATGAATTGACGGGGGCCCGCACAAGCGGTGGAGCATGTGGTTTAATTCGAAGCAACGCGAAGAACCTTACCAGGCCTTGACATGCAGAGAACTTTCCAGAGATGGATTGGTGCCTTCGGGAACTCTGACACAGGTGCTGCATGGCTGTCGTCAGCTCGTGTCGTGAGATGTTGGGTTAAGTCCCGTAACGAGCGCAACCCTTGTCCTTAGTTACCAGCACGTTATGGTGGGCACTCTAAGGAGACTGCCGGTGACAAACCGGAGGAAGGTGGGGATGACGTCAAGTCATCATGGCCCTTACGGCCTGGGCTACACACGTGCTACAATGGTCGGTACAGAGGGTTGCCAAGCCGCGAGGTGGAGCTAATCTCACAAAACCGATCGTAGTCCGGATCGCAGTCTGCAACTCGACTGCGTGAAGTCGGAATCGCTAGTAATCGCGGATCAGAATGCCGCGGTGAATACGTTCCCGGGCCTTGTACACACCGCCCGTCACACCATGGGAGTGGGTTGCACCAGAAGTAGCTAGTCTAACCTTCGGGAGGACGGTTACCACGGTGTGATTCATGACTGGGGTGAAGTCGTAACAAGGTAGCCGTAGGGGAACCTGCGGCTGGATCACCTCCTTAATCGACGACATCAGCTGCTCCATAAGTTCCCAGATC
>TrinityLAB_DN1066_c0_g1_i18 len=1874 path=[0:0-344 3:345-347 4:348-579 7:580-605 11:606-659 12:660-663 14:664-685 17:686-700 18:701-711 21:712-715 22:716-807 24:808-871 26:872-904 28:905-924 30:925-928 32:929-1052 36:1053-1057 37:1058-1065 38:1066-1101 40:1102-1105 41:1106-1165 43:1166-1198 44:1199-1258 45:1259-1295 47:1296-1393 48:1394-1484 50:1485-1491 51:1492-1589 55:1590-1624 56:1625-1648 58:1649-1663 59:1664-1873]
TCTTCCGATCTGCAAGCGGTAACGCAAACAACCTCGTCGATAACCTCGAAAAGCCTTTGAAAATAAGGCTTGACTCGAGAAGGCGGTTGAGTAGAATTCCACTCCCGCAGCAACACACTGTTGCGTCGCTCTTTAACAATTTGAATCAAGCAATCTGTGTGGGCACTCACAGCATCGAACATCAAAAACAATTTTTGATTTTCAATGTCTGGTGAAGTGACCAAGACGATTTCTTAGCAATAAGAAGTCGAACAGTTTATTTCAGCAATTCATTGAGCCGCTTTTCGAAGCAACCAAACTTAAATTGAAGAGTTTGATCATGGCTCAGATTGAACGCTGGCGGCAGGCCTAACACATGCAAGTCGAGCGGATGAGAAGAGCTTGCTCTTCGATTCAGCGGCGGACGGGTGAGTAATGCCTAGGAATCTGCCTGGTAGTGGGGGACAACGTTTCGAAAGGAACGCTAATACCGCATACGTCCTACGGGAGAAAGCAGGGGACCTTCGGGCCTTGCGCTATCAGATGAGCCTAGGTCGGATTAGCTAGTTGGTGAGGTAATGGCTCACCAAGGCGACGATCCGTAACTGGTCTGAGAGGATGATCAGTCACACTGGGACTGAGACACGGCCCAGACTCCTACGGGAGGCAGCAGTGGGGAATATTGCACAATGGGGGAAACCCTGATGCAGCCATGCCGCGTGTGTGAAGAAGGCCTTCGGGTTGTAAAGCACTTTCAGCGAGGAGGAAAGGTTGGTAGCTAATAACTGCCAGCTGTGACGTTACTCGCAGAAGAAGCACCGGCTAACTCCGTGCCAGCAGCCGCGGTAATACGGAGGGTGCAAGCGTTAATCGGAATTACTGGGCGTAAAGCGCGCGTAGGTGGTTTGTTAAGTTGGATGTGAAAGCCCCGGGCTCAACCTGGGAACTGCATCCAAAACTGGCAAGCTAGAGTACGGTAGAGGGTGGTGGAATTTCCTGTGTAGCGGTGAAATGCGTAGATATAGGAAGGAACACCAGTGGCGAAGGCGACCACCTGGACTGATACTGACACTGAGGTGCGAAAGCGTGGGGAGCAAACAGGATTAGATACCCTGGTAGTCCACGCCGTAAACGATGTCAACTAGCCGTTGGAATCCTTGAGATTTTAGTGGCGCAGCTAACGCATTAAGTTGACCGCCTGGGGAGTACGGCCGCAAGGTTAAAACTCAAATGAATTGACGGGGGCCCGCACAAGCGGTGGAGCATGTGGTTTAATTCGAAGCAACGCGAAGAACCTTACCAGGCCTTGACATGCAGAGAACTTTCCAGAGATGGATTGGTGCCTTCGGGAACTCTGACACAGGTGCTGCATGGCTGTCGTCAGCTCGTGTCGTGAGATGTTGGGTTAAGTCCCGTAACGAGCGCAACCCTTGTCCTTAGTTACCAGCACGTTATGGTGGGCACTCTAAGGAGACTGCCGGTGACAAACCGGAGGAAGGTGGGGATGACGTCAGGTCATCATGGCCCTTATGGGTAGGGCTACACACGTCATACAATGGCTGGTACAGAGGGTTGCCAACCCGCGAGGGGGAGCCAATCCCATAAAGCCAGTCGTAGTCCGGATCGCAGTCTGCAACTCGACTGCGTGAAGTCGGAATCGCTAGTAATCGCGGATCAGAATGCCGCGGTGAATACGTTCCCGGGCCTTGTACACACCGCCCGTCACACCATGGGAGTGGGTTGCACCAGAAGTAGCTAGTCTAACCTTCGGGAGGACGGTTACCACGGTGTGATTCATGACTGGGGTGAAGTCGTAACAAGGTAGCCGTAGGGGAACCTGCGGCTGGATCACCTCCTTAATCGACGACATCAGCTGCTCCATAAGTTCCCAGATC
>TrinityLAB_DN1066_c0_g1_i23 len=1871 path=[0:0-344 2:345-599 9:600-601 10:602-603 11:604-657 13:658-673 16:674-683 17:684-698 19:699-805 24:806-869 27:870-902 28:903-922 30:923-926 33:927-1055 37:1056-1063 38:1064-1099 40:1100-1103 42:1104-1162 43:1163-1195 44:1196-1255 45:1256-1292 47:1293-1390 48:1391-1481 50:1482-1488 52:1489-1581 54:1582-1586 55:1587-1621 56:1622-1645 58:1646-1660 59:1661-1870]
TCTTCCGATCTGCAAGCGGTAACGCAAACAACCTCGTCGATAACCTCGAAAAGCCTTTGAAAATAAGGCTTGACTCGAGAAGGCGGTTGAGTAGAATTCCACTCCCGCAGCAACACACTGTTGCGTCGCTCTTTAACAATTTGAATCAAGCAATCTGTGTGGGCACTCACAGCATCGAACATCAAAAACAATTTTTGATTTTCAATGTCTGGTGAAGTGACCAAGACGATTTCTTAGCAATAAGAAGTCGAACAGTTTATTTCAGCAATTCATTGAGCCGCTTTTCGAAGCAACCAAACTTAAATTGAAGAGTTTGATCATGGCTCAGATTGAACGCTGGCGGCATGCCTTACACATGCAAGTCGAACGGTAACAGGTCTTCGGATGCTGACGAGTGGCGAACGGGTGAGTAATACATCGGAACGTGCCCGAGAGTGGGGGATAACGAGGCGAAAGCTTTGCTAATACCGCATACGATCTCAGGATGAAAGCAGGGGACCGCAAGGCCTTGCGCTCACGGAGCGGCCGATGGCAGATTAGGTAGTTGGTGGGATAAAAGCTTACCAAGCCGACGATCTGTAGCTGGTCTGAGAGGACGACCAGCCACACTGGGACTGAGACACGGCCCAGACTCCTACGGGAGGCAGCAGTGGGGAATTTTGGACAATGGGCGCAAGCCTGATCCAGCCATGCCGCGTGCAGGATGAAGGCCTTCGGGTTGTAAACTGCTTTTGTACGGAACGAAAAGACTCCTTCTAATAAAGGGGGTCCATGACGGTACCGTAAGAATAAGCACCGGCTAACTACGTGCCAGCAGCCGCGGTAATACGGAGGGTGCAAGCGTTAATCGGAATTACTGGGCGTAAAGCGTGCGCAGGCGGTTATATAAGACAGATGTGAAATCCCCGGGCTCAACCTGGGAACTGCCTTTGTGACTGCAAGGCTAGAGTACGGCAGAGGGGGATGGAATTCCGCGTGTAGCAGTGAAATGCGTAGATATGCGGAGGAACACCGATGGCGAAGGCAATCCCCTGGGCCTGTACTGACGCTCATGCACGAAAGCGTGGGGAGCAAACAGGATTAGATACCCTGGTAGTCCACGCCCTAAACGATGTCAACTGGTTGTTGGGTCTTCACTGACTCAGTAACGAAGCTAACGCGTGAAGTTGACCGCCTGGGGAGTACGGCCGCAAGGTTAAAACTCAAATGAATTGACGGGGGCCCGCACAAGCGGTGGAGCATGTGGTTTAATTCGAAGCAACGCGAAGAACCTTACCAGGCCTTGACATGCAGAGAACTTTCCAGAGATGGATTGGTGCCTTCGGGAACTCTGACACAGGTGCTGCATGGCTGTCGTCAGCTCGTGTCGTGAGATGTTGGGTTAAGTCCCGTAACGAGCGCAACCCTTGTCCTTAGTTACCAGCACGTTATGGTGGGCACTCTAAGGAGACTGCCGGTGACAAACCGGAGGAAGGTGGGGATGACGTCAAGTCATCATGGCCCTTACGGCCTGGGCTACACACGTGCTACAATGGTCGGTACAGAGGGTTGCCAAGCCGCGAGGTGGAGCTAATCTCACAAAACCGATCGTAGTCCGGATCGCAGTCTGCAACTCGACTGCGTGAAGTCGGAATCGCTAGTAATCGCGGATCAGAATGCCGCGGTGAATACGTTCCCGGGCCTTGTACACACCGCCCGTCACACCATGGGAGTGGGTTGCACCAGAAGTAGCTAGTCTAACCTTCGGGAGGACGGTTACCACGGTGTGATTCATGACTGGGGTGAAGTCGTAACAAGGTAGCCGTAGGGGAACCTGCGGCTGGATCACCTCCTTAATCGACGACATCAGCTGCTCCATAAGTTCCCAGATC
>TrinityLAB_DN1066_c0_g1_i16 len=1102 path=[0:0-344 3:345-347 4:348-579 6:580-580 8:581-601 9:602-603 10:604-605 11:606-659 13:660-675 16:676-685 17:686-700 18:701-711 21:712-715 22:716-807 24:808-871 26:872-904 28:905-924 29:925-963 31:964-1015 34:1016-1052 36:1053-1057 37:1058-1065 38:1066-1101]
TCTTCCGATCTGCAAGCGGTAACGCAAACAACCTCGTCGATAACCTCGAAAAGCCTTTGAAAATAAGGCTTGACTCGAGAAGGCGGTTGAGTAGAATTCCACTCCCGCAGCAACACACTGTTGCGTCGCTCTTTAACAATTTGAATCAAGCAATCTGTGTGGGCACTCACAGCATCGAACATCAAAAACAATTTTTGATTTTCAATGTCTGGTGAAGTGACCAAGACGATTTCTTAGCAATAAGAAGTCGAACAGTTTATTTCAGCAATTCATTGAGCCGCTTTTCGAAGCAACCAAACTTAAATTGAAGAGTTTGATCATGGCTCAGATTGAACGCTGGCGGCAGGCCTAACACATGCAAGTCGAGCGGATGAGAAGAGCTTGCTCTTCGATTCAGCGGCGGACGGGTGAGTAATGCCTAGGAATCTGCCTGGTAGTGGGGGACAACGTTTCGAAAGGAACGCTAATACCGCATACGTCCTACGGGAGAAAGCAGGGGACCTTCGGGCCTTGCGCTATCAGATGAGCCTAGGTCGGATTAGCTAGTTGGTGAGGTAATGGCTCACCAAGGCGACGATCCCTAGCTGGTCTGAGAGGATGATCAGCCACACTGGGACTGAGACACGGCCCAGACTCCTACGGGAGGCAGCAGTGGGGAATTTTGGACAATGGGCGCAAGCCTGATCCAGCCATGCCGCGTGTGTGAAGAAGGCCTTCGGGTTGTAAAGCACTTTCAGCGAGGAGGAAAGGTTGGTAGCTAATAACTGCCAGCTGTGACGTTACTCGCAGAAGAAGCACCGGCTAACTCCGTGCCAGCAGCCGCGGTAATACGGAGGGTGCAAGCGTTAATCGGAATTACTGGGCGTAAAGCGCGCGTAGGTGGTTTGTTAAGTTGGATGTGAAAGCCCCGGGCTCAACCTGGGAATTGCATTTAAAACTGTCCAGCTAGAGTCTTGTAGAGGGGGGTAGAATTCCAGGTGTAGCGGTGAAATGCGTAGAGATCTGGAGGAATACCGGTGGCGAAGGCGGCCCCCTGGACAAAGACTGACGCTCAGGTGCGAAAGCGTGGGGAGCAAACAGGATTAGATACCCTGGTAGTCCA
>TrinityLAB_DN1121_c0_g1_i1 len=623 path=[0:0-565 1:566-622]
ACGCGAGCTGGGTTCAGAACGTCGTGAGACAGTTCGGTCCCTATCTGCCGTGGGCGTTGGATGATTGAAGGGAGTTGCTCCTAGTACGAGAGGACCGGAGTGAACGAACCTCTGGTGTTCGGGTTGTCACGCCAGTGGCACTGCCCGGTAGCTAAGTTCGGAATCGATAACCGCTGAAAGCATCTAAGCGGGAAGCGAGCCCTGAGATGAGTCATCCCTGACCCCTTGAGGGTCCTAAAGGGCCGTTGGAGACCACAACGTTGATAGGTGGGGTGTGTAAGCGCGGTGACGTGTTGAGCTAACCCATACTAATTACCCGTGAGGCTTAACCATACAACACCCAAGAAGTGTTCTAAGGCTTGTAGCAAACGAGCGAACTACGAATTCAGTGATAGCGAAGCCAATAGGCAACCTCGTTATTCACGTCAGCTTTCTAGATTAAGAATTTGCCTGGCGGCCATAGCGCCGTGGAACCACCTGATCCCATGCCGAACTCAGAAGTGAAACGCGGTAGCGCCGATGGTAGTGTGGCATTCGCCATGCGAGAGTAGGACACTGCCAGGCACGCAATTTCAAGATTACGCCCAGCGTGGTCTTTATCGGTTAGTGTGCTGATATGGCTC
>TrinityLAB_DN1121_c0_g1_i2 len=673 path=[0:0-565 2:566-672]
ACGCGAGCTGGGTTCAGAACGTCGTGAGACAGTTCGGTCCCTATCTGCCGTGGGCGTTGGATGATTGAAGGGAGTTGCTCCTAGTACGAGAGGACCGGAGTGAACGAACCTCTGGTGTTCGGGTTGTCACGCCAGTGGCACTGCCCGGTAGCTAAGTTCGGAATCGATAACCGCTGAAAGCATCTAAGCGGGAAGCGAGCCCTGAGATGAGTCATCCCTGACCCCTTGAGGGTCCTAAAGGGCCGTTGGAGACCACAACGTTGATAGGTGGGGTGTGTAAGCGCGGTGACGTGTTGAGCTAACCCATACTAATTACCCGTGAGGCTTAACCATACAACACCCAAGAAGTGTTCTAAGGCTTGTAGCAAACGAGCGAACTACGAATTCAGTGATAGCGAAGCCAATAGGCAACCTCGTTATTCACGTCAGCTTTCTAGATTAAGAATTTGCCTGGCGGCCATAGCGCCGTGGAACCACCTGATCCCATGCCGAACTCAGAAGTGAAACGCGGTAGCGCCGATGGTAGTGTGGCATTCGCCATGCGAGAGTAGGACACTGCCAGGCACCCAATTAAACAGCGATGTGAAGAGTCATGTCACTGGCTGCGAGGATGACACCTCAGAAGAAGCAGCAGAAGATTTAGCGAAAGCTAACCGAATGCGGGACAGATCGG
>TrinityLAB_DN1160_c0_g1_i2 len=739 path=[0:0-261 2:262-738]
AGGTACTATTTCAGGCCATACACGCCGACAAAGACAAGGAAGTGGCACACACGCCAGCTGACAAGATGAACATCGACAAGCCGGAGTATGCAAACGTTTTTAGCGGAACAATTGATGGGTCTAATCTGACCCTCAAGGGAGATGCAAATTTTATAAGCATTAAGTCATTGTGTATTTACAGTAAAGCATCGGACAAGAAAGATGATAAGAAGAAAAAGAAGGATGATGATAAAAAAGATGATAAGAAAGATGATGATAATAATAAGAGTGATGGTGTTACTAAAACAACACTCAAAGTCAAAGATGTCGTTCTTGAGCCTAAACACGTGTTCAAAGGCAAGGCCACTCTTGAAGAATTGGAGAAGTTTTGCAAGACAAATAAAATTGAATACGATGAAAAGGAACTGGCTGATAAGAAGACAGACGATGACAAAGTGAAGTATTTGAAGACTAAAATTGTGTTTAAGACCATCAAGGTTGACTTGGAGAAGGCTGTCAAGGACCAGGATACATCGAGTGTGTTGGAGTTTATTTTGGTCAAGGAGGACGGCAAGGAAGTGCTGGCACAGAGCGGCACAATTATCTTGGACAACGAAGGAAAGTACACGTACAAGAAGAAGAGCCCAATTTACACCCGACCGTGGTTCTGGATCCTTATTATAGCAGCTGTTGTTGCTTTGTGTATTGTTATTGCATTGTGCTGTAAATAAACAATTATAAATAAACAGATATACACAAA
>TrinityLAB_DN1160_c0_g1_i1 len=751 path=[0:0-261 1:262-273 2:274-750]
AGGTACTATTTCAGGCCATACACGCCGACAAAGACAAGGAAGTGGCACACACGCCAGCTGACAAGATGAACATCGACAAGCCGGAGTATGCAAACGTTTTTAGCGGAACAATTGATGGGTCTAATCTGACCCTCAAGGGAGATGCAAATTTTATAAGCATTAAGTCATTGTGTATTTACAGTAAAGCATCGGACAAGAAAGATGATAAGAAGAAAAAGAAGGATGATGATAAAAAAGATGATAAGAAAGATGATGATAATAAGAGTGATGATAATAAGAGTGATGGTGTTACTAAAACAACACTCAAAGTCAAAGATGTCGTTCTTGAGCCTAAACACGTGTTCAAAGGCAAGGCCACTCTTGAAGAATTGGAGAAGTTTTGCAAGACAAATAAAATTGAATACGATGAAAAGGAACTGGCTGATAAGAAGACAGACGATGACAAAGTGAAGTATTTGAAGACTAAAATTGTGTTTAAGACCATCAAGGTTGACTTGGAGAAGGCTGTCAAGGACCAGGATACATCGAGTGTGTTGGAGTTTATTTTGGTCAAGGAGGACGGCAAGGAAGTGCTGGCACAGAGCGGCACAATTATCTTGGACAACGAAGGAAAGTACACGTACAAGAAGAAGAGCCCAATTTACACCCGACCGTGGTTCTGGATCCTTATTATAGCAGCTGTTGTTGCTTTGTGTATTGTTATTGCATTGTGCTGTAAATAAACAATTATAAATAAACAGATATACACAAA
>TrinityLAB_DN1285_c0_g1_i1 len=554 path=[0:0-553]
GAAGACGGCATACGAGATAGACTTGGGTGACTGGAGTTCAGACGTGTGCTCTTCCGATCTCACCACACGGCACTCATTTTTTAGACGAATCTGGACAAAAACTGTTCATTCAAAAAAAAATGAGGGTTTTAATGCATTTATCTGTGGTGGGGACTATGCAAAGTAGGATTTTTTTGTGCCATAATCACGCCGCTTGCTAAACGTCTGGCGAGTTCAAGGGAGCTTTAAAAATGAAAAAATTGTTGTTGGTAGGTGTTGTTGGTCTGTCCGCTCTGCTGGGCGGTTGTGCAAACACCAGCGAACTGGAAACTTCCGTTCAGAATCTGTCTAACAAAGTTGACCAACTGGCTCAAGATGTTAGCGCAGTTCGTGCTGATCAGTCCAAAATCGCTGCTGATGTTGCCGAAGCCAAGCAAGAAGCTATGCGTGCTAACCAGCGCATCGACAACATGGCTACTTCCTACAAGAAGTAATCCATGCGAAAAAAATGGCGCAGATCGGAAGAGCGTCGTGTAGGGAAAGAGTGTTCATCCTTGTGTAGATCTCGGTGGTCG
>TrinityLAB_DN1214_c0_g1_i1 len=867 path=[0:0-641 2:642-866]
AGCAGAAGACGGCATACGAGATCTTAAGCCGTGACTGGAGTTCAGACGTGTGCTCTTCCGATCTGCGGCGCCTTCTCCGTCGAGCCCCGCATGTGCGGGCGCGGCTGCCGGTGGACTTAACCGTCTCCGAGCTGACCGCGTTACGTGTGCGTCAGGCCTCCGGCGGAGGTGGTCCGTCCTCGCGGGGGATTGAGGGGCCAAGGGAGGACTGTCGGCGCGACGATGGGTGCGGCCACGGCCGGACCGCCGTGCGGCGCGTCGGGGCACCCGGCCACTTTCGAGCTCGTCGTGAGCCTTCCTTCCTCCCCCTTTGTCGTTCGGAAGCCCCCGCGCTTCCGCTTTTGGGGCTGTCGCAGTCGGATTCTTCCAGACTTCGTCCCCCTAAGTACAGACCGACCGGGACGCCCGGCGCGTCGTGCGCGGACCCCGCCCGGGGACCGTCGCCCTTCGCCGTCCGCAGGCCTCCTCCCTCTCTCCCTCCTCTCCGTCGACCCCTCTCCGGGGGGGCCGGCGGGGTGGGGCGGCGCCTTCTCCGTCGAGCCCCGCATGTGCGGGCGCGGCTGCCGGTGGACTTAACCGTCTCCGAGCTGACCGCGTTACGTGTGCGTCAGGCCTCCGGCGGAGGTGGTCCGTCCTCGCGGGGGATTGAGGGGCCAAGGGAGGACTGTCGGCGCGACGATGGGTGCGGCCACGGCCGGACCGCCGTGCGGCGCGTCGGGGCACCCGGCCACTTTCGAGCTCGTCGTGAGCCTTCCTTCCTCCCCCTTTGTCGTTCGGAAGCCCCCGCGCTTCCGCTTTTGGGGCTGTCGCAGTCGGATTCTTCCAGACTTCGTCCCCCTGTGTTGTTCGGAAGCCCCCGCGCTTCCG
>TrinityLAB_DN1284_c0_g1_i1 len=508 path=[0:0-507]
CGGCATACGAGATGAGTCCAAGTGACTGGAGTTCAGACGTGTGCTCTTCCGATCTGGCTGGGCAATCGCTGCTTCGTCGTTGTGTCCCTCGGGACAGACGGGCGGAGGGGAGGAAAGTCCGGGCTTCACAGGGCAGGGTGCCAGGTAACGCCTGGGGGGCGTGAGCCTACGACCAGTGCAACAGAGAGCAGACCGCCGATGGCCCGCAAGGGATCAGGTAAGGGTGAAAGGGTGCGGTAAGAGCGCACCGCGCGACTGGTAACAGTTCGTGGCACGGTAAACTCCACCCGAAGCAAGACCAAATAGGCCCCTATTGGCGCGGCCCGCGTTGGGGGCGGGTAGGTTGCTTGAGCCAGCGAGCGATTGCTGGCCTAGAGGAATGATTGCTACCCGGGGCAACCCGGTACAGAACCCGGCTTACAGGCCGACTCCGACAGATCGGAAGAGCGTCGTGTAGGGAAAGAGTGTTCATCCTTGTGTAGATCTCGGTGGTCGCCGTATCATTAAA
>TrinityLAB_DN1309_c0_g1_i4 len=1040 path=[1:0-214 3:215-240 5:241-261 6:262-947 8:948-1039]
ACCGAACCGACTAATTTTGAAAAATTAGCGGATGACTTGTGGCTGGGGGTGAAAGGCCAATCAAACCGGGAGATATCTGGTTCTCCTCGAAAGCTATTTAGGTAGCGCCTCGAGCGAATACCATTGGGGGTAGAGCACTGTTAAGGCTAGGGGGTCATCCCGACTTACCAACCCTTTGCAAACTCCGAATACCAATGAGTACTACTCGGGAGACACACGACGGGTGCTAACGTCCGCCGTGAAAAGGGAAACAACCCAGACCACCAGCTAAGGTCCCTAATTATAACTAAGTGGGAAAGGAGGTGGAGATTCACAAACAACCAGGAGGTTGGCTTAGAAGCAGCCATACCTTTAAAGAGTGCGTAATAGCTCACTGGTCGAGAGTCTCTGCGCCGACAATGTAACGGGGCTAAGTTATAAACCGAAGCTGTGGAGTTGCGTAAGCGACTGGTAGGAGAGCGTTCTGTAGGCCGTTGAAGGAGAATCGACAAGAGACTCTGGAGGTATCAGAAGTGAGAATGCAGGAATAAGTAGCGAGAATGGGGGCGAGAATCCCCCACGCCGGAAGACCAAGGGTTCCAGGGTAAAGTTTGTCTCCCCTGGGTAAGCCGGGTCCTAAGCCGAGGCTAGATTGCGTAGGCGAATGGAAAACAGATTAATATTTCTGTGCCACTGATATTAAGTGATGGAGGGACGCAGGAGGTTATGCACGCTGGCGAACGGAAGTGCCAGTTCAAGCATGTAGCGTGGTCTAGTAGGAAAATCCGCTAGACTAGACGTGAGGTGTGATGAGGAGTCGTAAGATGGAAGGTGCAAATACCACACTGCCGAGAAAAGCTTCTAAGCGTTATAAAGATATTAGTGCCCGTACCCGAAACCGACACAGGTGGTCAGGATGAGAAATCTAAGGCGGACAGGCTAACTCTCGTTAAGGAACTCTGCAAAATAACCTCGTAACTTCGGGAGAAGAGGAGCCCTTGGGTGTTAGTATCCACGCGATACAAAGCGCTCGAGGGTCGCAGTGAAGAGGCAGATCGGAA
>TrinityLAB_DN1309_c0_g1_i2 len=585 path=[1:0-214 2:215-237 4:238-240 5:241-261 7:262-584]
ACCGAACCGACTAATTTTGAAAAATTAGCGGATGACTTGTGGCTGGGGGTGAAAGGCCAATCAAACCGGGAGATATCTGGTTCTCCTCGAAAGCTATTTAGGTAGCGCCTCGAGCGAATACCATTGGGGGTAGAGCACTGTTAAGGCTAGGGGGTCATCCCGACTTACCAACCCTTTGCAAACTCCGAATACCAATGAGTACTACTCGGGAGACAGACGGCGGGTGCTAACGTCCGTCGTCAAAAGGGAAACAACCCAGACCGTCAGCTAAGGTCCCAAAGTGTATGTTAAGTGGGAAACGATGTGGGAAGGCTTAGACAGCTAGGATGTTGGCTTAGAAGCAGCCATCATTTAAAGAAAGCGTAATAGCTCACTGGTCGAGTCGTCCTGCGCGGAAGATGTAACGGGGCTCAAATCTATAACCGAAGCTGCGGATGCCAGTTTACTGGCATGGTAGGGGAGCGTTCTGTAGGCCGATGAAGGTGCATTGTAAAGTGTGCTGGAGGTATCAGAAGTGCGAGATCGGAAGAGCGTCGTGTAGGGAAAGAGTGTCTGCTTCCGTGTAGATCTCGGTGGTCGCCGTAT
>TrinityLAB_DN1309_c0_g1_i5 len=1228 path=[1:0-214 3:215-240 5:241-261 6:262-947 9:948-1227]
ACCGAACCGACTAATTTTGAAAAATTAGCGGATGACTTGTGGCTGGGGGTGAAAGGCCAATCAAACCGGGAGATATCTGGTTCTCCTCGAAAGCTATTTAGGTAGCGCCTCGAGCGAATACCATTGGGGGTAGAGCACTGTTAAGGCTAGGGGGTCATCCCGACTTACCAACCCTTTGCAAACTCCGAATACCAATGAGTACTACTCGGGAGACACACGACGGGTGCTAACGTCCGCCGTGAAAAGGGAAACAACCCAGACCACCAGCTAAGGTCCCTAATTATAACTAAGTGGGAAAGGAGGTGGAGATTCACAAACAACCAGGAGGTTGGCTTAGAAGCAGCCATACCTTTAAAGAGTGCGTAATAGCTCACTGGTCGAGAGTCTCTGCGCCGACAATGTAACGGGGCTAAGTTATAAACCGAAGCTGTGGAGTTGCGTAAGCGACTGGTAGGAGAGCGTTCTGTAGGCCGTTGAAGGAGAATCGACAAGAGACTCTGGAGGTATCAGAAGTGAGAATGCAGGAATAAGTAGCGAGAATGGGGGCGAGAATCCCCCACGCCGGAAGACCAAGGGTTCCAGGGTAAAGTTTGTCTCCCCTGGGTAAGCCGGGTCCTAAGCCGAGGCTAGATTGCGTAGGCGAATGGAAAACAGATTAATATTTCTGTGCCACTGATATTAAGTGATGGAGGGACGCAGGAGGTTATGCACGCTGGCGAACGGAAGTGCCAGTTCAAGCATGTAGCGTGGTCTAGTAGGAAAATCCGCTAGACTAGACGTGAGGTGTGATGAGGAGTCGTAAGATGGAAGGTGCAAATACCACACTGCCGAGAAAAGCTTCTAAGCGTTATAAAGATATTAGTGCCCGTACCCGAAACCGACACAGGTGGTCAGGATGAGAAATCTAAGGCGGACAGGCTAACTCTCGTTAAGGAACTCTGCAAAATAGCCCCGTAACTTCGGGAGAAGGGGTGCCTCTTTTGGTGAGCGTACACGCGACGCAAAGCTAAGAGAGGCCGCAGTGAAGAGTCTCAGGCGACTGTTTAACAAAAACACAGGTCTATGCTAAGCTGTAAGGCGACGTATATGGGCTGACACCTGCCCAGTGCCGGAAGGTTAAGAGGAGGAGTGAGAGCTCCGAATTGAAGCCCCGGTGAACGGCGGCCGTAACAATAACGGTCCTAAGGTAGCGAAATTCCTTGTCGGGTAAGTTCCGACCTGCACGAAT
>TrinityLAB_DN1309_c0_g1_i3 len=1013 path=[0:0-210 4:211-213 5:214-234 6:235-920 8:921-1012]
GGGAGATGAGGTAGGTTTAGGGGTGAAAAGCCAATCGAACCAGGAGATAGCTCGTTCTCTCCGAAATGCATTTAGGTGCAGCCTTGAGTGTTCAATTATGGGGGTAGAGCACTGAATGACCTAGGGGGCATACTGCTTACTGAAGTCAATCAAACTCCGAATACCATAATTCTAGAGCTCAGGAGTGAGACTATGGGAATTAACTTCCATGGTCAAAAGGGAAACAACCCAGACCACCAGCTAAGGTCCCTAATTATAACTAAGTGGGAAAGGAGGTGGAGATTCACAAACAACCAGGAGGTTGGCTTAGAAGCAGCCATACCTTTAAAGAGTGCGTAATAGCTCACTGGTCGAGAGTCTCTGCGCCGACAATGTAACGGGGCTAAGTTATAAACCGAAGCTGTGGAGTTGCGTAAGCGACTGGTAGGAGAGCGTTCTGTAGGCCGTTGAAGGAGAATCGACAAGAGACTCTGGAGGTATCAGAAGTGAGAATGCAGGAATAAGTAGCGAGAATGGGGGCGAGAATCCCCCACGCCGGAAGACCAAGGGTTCCAGGGTAAAGTTTGTCTCCCCTGGGTAAGCCGGGTCCTAAGCCGAGGCTAGATTGCGTAGGCGAATGGAAAACAGATTAATATTTCTGTGCCACTGATATTAAGTGATGGAGGGACGCAGGAGGTTATGCACGCTGGCGAACGGAAGTGCCAGTTCAAGCATGTAGCGTGGTCTAGTAGGAAAATCCGCTAGACTAGACGTGAGGTGTGATGAGGAGTCGTAAGATGGAAGGTGCAAATACCACACTGCCGAGAAAAGCTTCTAAGCGTTATAAAGATATTAGTGCCCGTACCCGAAACCGACACAGGTGGTCAGGATGAGAAATCTAAGGCGGACAGGCTAACTCTCGTTAAGGAACTCTGCAAAATAACCTCGTAACTTCGGGAGAAGAGGAGCCCTTGGGTGTTAGTATCCACGCGATACAAAGCGCTCGAGGGTCGCAGTGAAGAGGCAGATCGGAA
>TrinityLAB_DN1309_c0_g1_i1 len=1201 path=[0:0-210 4:211-213 5:214-234 6:235-920 9:921-1200]
GGGAGATGAGGTAGGTTTAGGGGTGAAAAGCCAATCGAACCAGGAGATAGCTCGTTCTCTCCGAAATGCATTTAGGTGCAGCCTTGAGTGTTCAATTATGGGGGTAGAGCACTGAATGACCTAGGGGGCATACTGCTTACTGAAGTCAATCAAACTCCGAATACCATAATTCTAGAGCTCAGGAGTGAGACTATGGGAATTAACTTCCATGGTCAAAAGGGAAACAACCCAGACCACCAGCTAAGGTCCCTAATTATAACTAAGTGGGAAAGGAGGTGGAGATTCACAAACAACCAGGAGGTTGGCTTAGAAGCAGCCATACCTTTAAAGAGTGCGTAATAGCTCACTGGTCGAGAGTCTCTGCGCCGACAATGTAACGGGGCTAAGTTATAAACCGAAGCTGTGGAGTTGCGTAAGCGACTGGTAGGAGAGCGTTCTGTAGGCCGTTGAAGGAGAATCGACAAGAGACTCTGGAGGTATCAGAAGTGAGAATGCAGGAATAAGTAGCGAGAATGGGGGCGAGAATCCCCCACGCCGGAAGACCAAGGGTTCCAGGGTAAAGTTTGTCTCCCCTGGGTAAGCCGGGTCCTAAGCCGAGGCTAGATTGCGTAGGCGAATGGAAAACAGATTAATATTTCTGTGCCACTGATATTAAGTGATGGAGGGACGCAGGAGGTTATGCACGCTGGCGAACGGAAGTGCCAGTTCAAGCATGTAGCGTGGTCTAGTAGGAAAATCCGCTAGACTAGACGTGAGGTGTGATGAGGAGTCGTAAGATGGAAGGTGCAAATACCACACTGCCGAGAAAAGCTTCTAAGCGTTATAAAGATATTAGTGCCCGTACCCGAAACCGACACAGGTGGTCAGGATGAGAAATCTAAGGCGGACAGGCTAACTCTCGTTAAGGAACTCTGCAAAATAGCCCCGTAACTTCGGGAGAAGGGGTGCCTCTTTTGGTGAGCGTACACGCGACGCAAAGCTAAGAGAGGCCGCAGTGAAGAGTCTCAGGCGACTGTTTAACAAAAACACAGGTCTATGCTAAGCTGTAAGGCGACGTATATGGGCTGACACCTGCCCAGTGCCGGAAGGTTAAGAGGAGGAGTGAGAGCTCCGAATTGAAGCCCCGGTGAACGGCGGCCGTAACAATAACGGTCCTAAGGTAGCGAAATTCCTTGTCGGGTAAGTTCCGACCTGCACGAAT
>TrinityLAB_DN1367_c7_g1_i1 len=675 path=[0:0-674]
GGCCTGGGGATCAAAACTTAACCTGCTTGTTTTTTTTTTTTTTTTTTTTTTTTTTTGTAACTAAAATACACTTTCCTTTGTTCAAGTTTTTTTTTTTTTTTTTACCTGGAAGGCACTAGAGGCTGGATGTTTGCATGTGAAGCTACTAAAGAGGTTTTAAAGTGACAGCAGGACTTATCTAGGCCGCTTTGAGATCCCGCAGCACTATTGGAGAGTTTCAAATTGCACACTGTTTACGATGTAGCCGCAGCTTTAAGGGCTTTAGATCACCCAAAGAGGCGTTTTGTTTCGTTTGACTCCTGATTTGAATAGAAACCCCCCCAGAAAGGAGAGCGCTGCTGTGCACCAGTCTGCTGGCCCCTTATCAGAAGCCCGAGCCATCACCTGCTGATGTGAGGGACGAAAACGCCGCGATGCAAACGCCCAGACATCCGAGAAAAATTAAAGTGCAATACTTTGTCCCTGTCTTTAGGGGATGGATTTCACAGAAGTTTTTGCTAAAGAGTTAGTTAAGTGGGATGCTATTGCACCTTCAGTAAAAGAAAAGCAAATGTGCCTTATGTGTTTTTTTTTTTCTTGCCTTGGTTCCCGACAGATCGGAAGAGCGTCGTGTAGTGAAAGAGTGTCAATTAACGTGTAGATCTCGGTGGTCGCCGGATCATTAAAAAGGGGGGG
>TrinityLAB_DN1371_c0_g1_i1 len=527 path=[0:0-526]
TCCGATCTGTAATTTGGAGAGGGCAACTTTGGGGCCGTTCCTTGTCTATGTTCCTTGGAACAGGACGTCATAGAGGGTGAGAATCCCGTGTGGCGAGGAGTGCGGTTCTTTGTAAAGTGCCTTCGAAGAGTCGAGTTGTTTGGGAATGCAGCTCTAAGTGGGTGGTAAATTCCATCTAAAGCTAAATATTGGCGAGAGACCGATAGCGAACAAGTACAGTGATGGAAAGATGAAAAGAACTTTGAAAAGAGAGTGAAAAAGTACGTGAAATTGTTGAAAGGGAAGGGCATTTGATCAGACATGGTGTTTTGTGCCCTCTGCTCCTTGTGGGTAGGGGAATCTCGCATTTCACTGGGCCAGCATCAGTTTTGGTGGCAGGATAAATCCATAGGAATGTAGCTTGCCTCGGTAAGTATTATAGCCTGTGGGAATACTGCCAGCTGGGACTGAGGACTGCGACGTAAGTCAAGGATGCTGGCATAATGGTTATATGCCGCCCGTCTTGAAACACGGACCAAGGAGTCTGA
>TrinityLAB_DN1371_c0_g2_i1 len=1171 path=[0:0-1099 2:1100-1170]
AGATCATTACCTGACGACTGCGAAAACAGAGAGCGAGAGACAGGCAAAGCTGTTGCCCTCTCCTAACTTATGGTGATCTGATTGCCACGGCAAGGCAACCAGCGTAGGTCCCGTCTGCTGACTTTTGGACGTGGCTCTGTTGTTGTTGTTGTTGTTGAAGACGACGACATTGGGAAAGGTTCATTGCAGCCGCCTGCTTCCGGCTGGCAAATGATAACTTCCTCTGAGCCTTTGGCACCTTGCGCTTGGTTAGGCCAAGTCGTTCTCGTTCATGGCCGTCAGTCTGTGTCGTGTGTTTGTGTATGTGCTTGCCCCCGAATGCGCAGGCCAACAGACCACGGCGACGGTAGTGTCGAGTAAAAAAGCATTGTTCTGTACGGCGGTACCTGAACGCCAACCGCCGCGGCAGTGGCCGCTTCGACGTCAGTCGAGAAGCGGCGGCGGTTAGCGGACGACCTGCGTTGTTCGATTCTCATCGCTCGTCAGATGATCGGGGAAACTGAACAAAGGCGGGCAGGTTCAAAGAAGGATGCGTGATCGTGTCCTCGCCGTTGGGCAGGCTGTCGGCTGTCCCACCCCGCATTGAAATGCCTTGCGGATGCATTTCTGGGGCTGGGCAGCGTCTGCCAAGACTGATCGACTGGTCAGTTGCTTCGTTGGCCCTGACTGGCTGTTGGCAAGCGGGGACGGTGTTCGCTCATCAAAGCACAGTGCTCTAGTAGAACACGAGTCGTGTGTGAGATGTACAGTGATATCGTCAACGTCCGACAGCGGGCCTTTGGCAAAGTTGTTATGACCATGCGTCCAAAACGGTTCTAGCAGTTGCTGTTTGCATCGCCGCTGAAGCGATCGGCCAAGCGTGCTGAAGCTGCAGAGTAGCGGCCAACGGCAGCTGGTCGTCTGCGGAGGCGGCGGCGGCGGCTTCTGGACTAGTGAAATGATATGTGAAAATTCTGAACGGTGGATCACTTGGCTCGTAGGTCGATGACGAACGACGTGAAACTCGATAGTTGAAGTGAATTGCAGACTTACTGAACGTTGATCATTTGAACGCACATGGTAGCGTCGAAATTACTTATCGACGCTACGTCTGGTTGAGGAGATCGGAAGAGCGTCGTGTAGGGAAAGAGTGTCTGCTTCCGTGTAGATCTCGGTGGTCGCCGTATCATTA
>TrinityLAB_DN1371_c0_g2_i3 len=2556 path=[0:0-1099 1:1100-2492 4:2493-2555]
AGATCATTACCTGACGACTGCGAAAACAGAGAGCGAGAGACAGGCAAAGCTGTTGCCCTCTCCTAACTTATGGTGATCTGATTGCCACGGCAAGGCAACCAGCGTAGGTCCCGTCTGCTGACTTTTGGACGTGGCTCTGTTGTTGTTGTTGTTGTTGAAGACGACGACATTGGGAAAGGTTCATTGCAGCCGCCTGCTTCCGGCTGGCAAATGATAACTTCCTCTGAGCCTTTGGCACCTTGCGCTTGGTTAGGCCAAGTCGTTCTCGTTCATGGCCGTCAGTCTGTGTCGTGTGTTTGTGTATGTGCTTGCCCCCGAATGCGCAGGCCAACAGACCACGGCGACGGTAGTGTCGAGTAAAAAAGCATTGTTCTGTACGGCGGTACCTGAACGCCAACCGCCGCGGCAGTGGCCGCTTCGACGTCAGTCGAGAAGCGGCGGCGGTTAGCGGACGACCTGCGTTGTTCGATTCTCATCGCTCGTCAGATGATCGGGGAAACTGAACAAAGGCGGGCAGGTTCAAAGAAGGATGCGTGATCGTGTCCTCGCCGTTGGGCAGGCTGTCGGCTGTCCCACCCCGCATTGAAATGCCTTGCGGATGCATTTCTGGGGCTGGGCAGCGTCTGCCAAGACTGATCGACTGGTCAGTTGCTTCGTTGGCCCTGACTGGCTGTTGGCAAGCGGGGACGGTGTTCGCTCATCAAAGCACAGTGCTCTAGTAGAACACGAGTCGTGTGTGAGATGTACAGTGATATCGTCAACGTCCGACAGCGGGCCTTTGGCAAAGTTGTTATGACCATGCGTCCAAAACGGTTCTAGCAGTTGCTGTTTGCATCGCCGCTGAAGCGATCGGCCAAGCGTGCTGAAGCTGCAGAGTAGCGGCCAACGGCAGCTGGTCGTCTGCGGAGGCGGCGGCGGCGGCTTCTGGACTAGTGAAATGATATGTGAAAATTCTGAACGGTGGATCACTTGGCTCGTAGGTCGATGACGAACGACGTGAAACTCGATAGTTGAAGTGAATTGCAGACTTACTGAACGTTGATCATTTGAACGCACATGGTAGCGTCGAAATTACTTATCGACGCTACGTCTGGTTGAGGGTGTGACAGTGAAAAGTGACAGTGCTCTCGTCGAGCAGCTGTGGCGTAAGTTGGTGACGACTGGTGATTGTGATGATAAGCCGCAGGATGATGATGATGGTGGTGGTGGCCGGTACGGTCGGTTGTCGCATTGTCGATTTGATGCGCCGACGGCTCGGCAGCCCCATGGCTCGATCGTCGTCATCATCTCGGTTGTCGTCGTGATCAGGATTTTGTTCGTCATCGGCAGCCGCACTGCTCAGACCAATGCACGTTGACAAGTGTTGTCGCTGTTCGCCAGCCATTCGGTCAAGTGTTGGGCCACTGGCTGAGCGGCGGTTGATGTAGTGATGACAGTTGACGACGACGCTGCCAGTGTTCATCGCCTTGTGCTGAGTGTGTCTGCTGCTTTGTTGTTGCACAGGCCGCTGCTCCTCGAGCATCGTGTCCGCCCGCCTGTTTGTAGCCTTTCTTCCTTGACTTGTTCCGTGCGTGCTGTTTCGCCAACGAGAGATTGGCGGCTGCGGCCGATGGACGAACGGGATCGGCGGTCAGCTTTTGGCGATTGCTGGACAAGGAAAATTGGCTAGTGCGGCGCATACGGTTGTTGTCGGGGGAAGGCGATGGACGTGAGCAGAGAGATTAGCGCTCAACGGTCGACGGCGACGTCTTGTGATGGCCGTGTGTTGTGGACAATGTGCAGCGCACAGACGACGGACGGACGGACAGGCTGCTGATCATCGTCCTGAAGTCGTTGTGCAGGTGTGCGCGCACAATCCACGGCCGCGGTAGGCGAACGCCGGTGGTCACGTCGTGCCGTTGACGCTAATTGCGTGTGTGCGAACGACGGCCAGAGCGCGAGTAGATGCCAGTAGTAGTGCAGGCAGCTTTGGCGCCGCCGACCGTGTTGTGTAGCGTTGCCAACGTCGTGTACGGTGTCGTTGGCGACGGCATGGGTCGACGTCGTCTGCTGAAAGCTGCTGTAGCGACGGTCGTGCGCTGGAACAGGCGCTTTGCGAGCAATGGCCGCCGCCGCTGCATGCAGCCGAGGCGAAGCTACCGGCGCACCGCTGGGTGCTCTGTGTCCGCCGCCACTGCCGGCAAGATTCGGCGGTTGGGCAGTGTTGTTGTTGTGACCTCAGCTCAGGCGAGACTACCCGCTGAACTTAAGCATATTGCTAAGCGGAGGAAGAGAAACCAAATTGGATTCCCTGAGTAGCGGCGAGCGAAACGGGATGAGTTCAGCGCCGAAGCTGCCAGTGTGTCGTGCACTGGTCGCGGTGTGGTGCTTGTTCTCGGCGGTCGTGTCCGTCGGTACGCTGTCATGAGCTCCCTTGATTGGGACTTCGTAGCGGGCGCAAGACCCATGATGATGGCTTCCGCGGTCAATGGTCTGCTGAGAAGTCGAGTCGGGACTGTCTCTTATACACATCTGACGCTGCCGACGATGCGACGGAAGTGTAGATCTCGGTGGTCG
>TrinityLAB_DN1546_c0_g1_i5 len=829 path=[0:0-113 2:114-187 5:188-223 6:224-256 9:257-296 12:297-422 14:423-469 16:470-601 19:602-645 21:646-716 22:717-828]
CTGAGTACGACGGAGCACGTGAAATTCCGTCGGAATCTGGGAGGACCATCTCCTAAGGCTAAATACTCTCTAGTGACCGATAGTGAACCAGTACCGTGAGGGAAAGGTGAAAAGCACCCCGGGAGGGGAGTGAAATAGAACCTGAAACCGTGTGCCTACAACAAGTTCGAGCCCGTTAATGGGTGAGAGCGTGCCTTTTGTAGAATGAACCGGCGAGTTACGATATGATGCGAGGTTAAGTTGAAGAGACGGAGCCGTAGGGAAACCGAGTCTGAATAGGGCGGATTAGTATCATGACGTAGACCCGAAACCATGTGACCTACCCATGAGCAGGTTGAAGGTGCGGTAAGACGCACTGGAGGACCGAACCAGGGCACGTTAAAAAGTGCTTGGATGACTTGTGGGTAGCGGAGAAATTCCAAACGAACTTGGAGATAGCTGGTTCTCTCCGAAATAGCTTTAGGGCTAGCGTCGATGTTAAGTCTCTTGGAGGTAGAGCACTGTTTGGGTGAGGGGTCCATCCCGGATTACCAATCTCAGATAAACTCCGAATGCCAATGAGATATAATCGGCAGTCAGACTGCGAGTGCTAAGATCCGTAGTCGAAAGGGAAACAGCCCAGACCACCAGCTAAGGTCCCAAAATAATTGTTAAGTGGAAAAGGATGTGGGGTTGCACAGACAACTAGGATGTTAGCTTAGAAGCAGCTATTCATTCAAAGAGTGCGTAATAGCTCACTAGTCGAGTGACCCTGCGCCGAAAATGTACCGGGGCTAAAACAATTTACCGAAGCTGTGGATACCTTTATAGGTATGGTAGGAGATCGGAA
>TrinityLAB_DN1546_c0_g1_i4 len=734 path=[1:0-83 4:84-93 5:94-129 6:130-162 8:163-202 12:203-328 14:329-375 16:376-507 19:508-551 20:552-621 22:622-733]
CCCCCTTTTTCAAGCAGAAGACGGCATACGAGATCTGTATTAGTGACTGGAGTTCAGACGTGTGCTCTTCCGATCTGCCCGTTTATGGGTGATGGCGTGCCTTTTGTAGAATGAACCGGCGAGTTACGATATGATGCGAGGTTAAGTTGAAGAGACGGAGCCGCAGGGAAACCGAGTCTTAATAGGGCACCATAGTATCATGTCGTAGACCCGAAACCATGTGACCTACCCATGAGCAGGTTGAAGGTGCGGTAAGACGCACTGGAGGACCGAACCAGGGCACGTTAAAAAGTGCTTGGATGACTTGTGGGTAGCGGAGAAATTCCAAACGAACTTGGAGATAGCTGGTTCTCTCCGAAATAGCTTTAGGGCTAGCGTCGATGTTAAGTCTCTTGGAGGTAGAGCACTGTTTGGGTGAGGGGTCCATCCCGGATTACCAATCTCAGATAAACTCCGAATGCCAATGAGATATAATCGGCAGTCAGACTGCGAGTGCTAAGATCCGTAGTCGAAAGGGAAACAGCCCAGACCACCAGCTAAGGTCCCAAAATATATGTTAAGTGGAAAAGGATGTGGCGTTGCCCAGACAACTAGGATGTTGGCTTAGAAGCAGCCATCATTTAAAGAGTGCGTAATAGCTCACTAGTCGAGTGACCCTGCGCCGAAAATGTACCGGGGCTAAAACAATTTACCGAAGCTGTGGATACCTTTATAGGTATGGTAGGAGATCGGAA
>TrinityLAB_DN1546_c0_g1_i2 len=732 path=[1:0-83 4:84-93 5:94-129 7:130-130 10:131-163 13:164-327 14:328-374 15:375-380 17:381-505 19:506-549 20:550-619 22:620-731]
CCCCCTTTTTCAAGCAGAAGACGGCATACGAGATCTGTATTAGTGACTGGAGTTCAGACGTGTGCTCTTCCGATCTGCCCGTTTATGGGTGATGGCGTGCCTTTTGTAGAATGAACCGGCGAGTTACGATCTGATGCAAGGTTAAGCAGCAAATGTGGAGCCGCAGCGAAAGCGAGTCTGAATAGGGCGTTGAGTATTTGGTCGTAGACCCGAAACCAGGTGATCTACCCTTGGTCAGGTTGAAGTTCAGGTAACACTGAATGGAGGACCGAACCGACTTACGTTGAAAAGTGAGCGGATGAACTGTGGGTAGCGGAGAAATTCCAATCGAACTTGGAGATAGCTGGTTCTCTCCGAAATAGCTTTAGGGCTAGCCTCAAGTGATGATTATTGGAGGTAGAGCACTGTTTGGACGAGGGGCCCCTCTCGGGTTACCGAATTCAGACAAACTCCGAATGCCAATTAATTTAACTTGGGAGTCAGAACATGGGTGATAAGGTCCGTGTTCGAAAGGGAAACAGCCCAGACCACCAGCTAAGGTCCCAAAATATATGTTAAGTGGAAAAGGATGTGGCGTTGCCCAGACAACTAGGATGTTGGCTTAGAAGCAGCCATCATTTAAAGAGTGCGTAATAGCTCACTAGTCGAGTGACCCTGCGCCGAAAATGTACCGGGGCTAAAACAATTTACCGAAGCTGTGGATACCTTTATAGGTATGGTAGGAGATCGGAA
>TrinityLAB_DN1546_c0_g1_i6 len=504 path=[0:0-113 3:114-177 4:178-187 5:188-223 7:224-224 11:225-256 13:257-420 14:421-467 15:468-473 18:474-503]
CTGAGTACGACGGAGCACGTGAAATTCCGTCGGAATCTGGGAGGACCATCTCCTAAGGCTAAATACTCTCTAGTGACCGATAGTGAACCAGTACCGTGAGGGAAAGGTGAAAAGTACCCCGGAAGGGGAGTGAAAGAGAACTTGAAACCGTGTGCTTACAAGTAGTCAGAGCCCGTTAATGGGTGATGGCGTGCCTTTTGTAGAATGAACCGGCGAGTTACGATCCTATGCAAGGTTAAAGTGGAAACTGGAGCCGTAGCGAAAGCGAGTCTGAATAGGGCGTTGAGTATTTGGTCGTAGACCCGAAACCAGGTGATCTACCCTTGGTCAGGTTGAAGTTCAGGTAACACTGAATGGAGGACCGAACCGACTTACGTTGAAAAGTGAGCGGATGAACTGTGGGTAGCGGAGAAATTCCAATCGAACTTGGAGATAGCTGGTTCTCTCCGAAATAGCTTTAGGGCTAGCCTCAAGATAAGAGTATTGGAGGTAGAGCACTGTTTG
>TrinityLAB_DN1546_c0_g1_i8 len=828 path=[0:0-113 2:114-187 5:188-223 6:224-256 9:257-296 12:297-422 14:423-469 16:470-601 19:602-645 20:646-715 22:716-827]
CTGAGTACGACGGAGCACGTGAAATTCCGTCGGAATCTGGGAGGACCATCTCCTAAGGCTAAATACTCTCTAGTGACCGATAGTGAACCAGTACCGTGAGGGAAAGGTGAAAAGCACCCCGGGAGGGGAGTGAAATAGAACCTGAAACCGTGTGCCTACAACAAGTTCGAGCCCGTTAATGGGTGAGAGCGTGCCTTTTGTAGAATGAACCGGCGAGTTACGATATGATGCGAGGTTAAGTTGAAGAGACGGAGCCGTAGGGAAACCGAGTCTGAATAGGGCGGATTAGTATCATGACGTAGACCCGAAACCATGTGACCTACCCATGAGCAGGTTGAAGGTGCGGTAAGACGCACTGGAGGACCGAACCAGGGCACGTTAAAAAGTGCTTGGATGACTTGTGGGTAGCGGAGAAATTCCAAACGAACTTGGAGATAGCTGGTTCTCTCCGAAATAGCTTTAGGGCTAGCGTCGATGTTAAGTCTCTTGGAGGTAGAGCACTGTTTGGGTGAGGGGTCCATCCCGGATTACCAATCTCAGATAAACTCCGAATGCCAATGAGATATAATCGGCAGTCAGACTGCGAGTGCTAAGATCCGTAGTCGAAAGGGAAACAGCCCAGACCACCAGCTAAGGTCCCAAAATATATGTTAAGTGGAAAAGGATGTGGCGTTGCCCAGACAACTAGGATGTTGGCTTAGAAGCAGCCATCATTTAAAGAGTGCGTAATAGCTCACTAGTCGAGTGACCCTGCGCCGAAAATGTACCGGGGCTAAAACAATTTACCGAAGCTGTGGATACCTTTATAGGTATGGTAGGAGATCGGAA
>TrinityLAB_DN1546_c0_g1_i7 len=826 path=[0:0-113 3:114-177 4:178-187 5:188-223 7:224-224 10:225-257 13:258-421 14:422-468 15:469-474 17:475-599 19:600-643 20:644-713 22:714-825]
CTGAGTACGACGGAGCACGTGAAATTCCGTCGGAATCTGGGAGGACCATCTCCTAAGGCTAAATACTCTCTAGTGACCGATAGTGAACCAGTACCGTGAGGGAAAGGTGAAAAGTACCCCGGAAGGGGAGTGAAAGAGAACTTGAAACCGTGTGCTTACAAGTAGTCAGAGCCCGTTAATGGGTGATGGCGTGCCTTTTGTAGAATGAACCGGCGAGTTACGATCTGATGCAAGGTTAAGCAGCAAATGTGGAGCCGCAGCGAAAGCGAGTCTGAATAGGGCGTTGAGTATTTGGTCGTAGACCCGAAACCAGGTGATCTACCCTTGGTCAGGTTGAAGTTCAGGTAACACTGAATGGAGGACCGAACCGACTTACGTTGAAAAGTGAGCGGATGAACTGTGGGTAGCGGAGAAATTCCAATCGAACTTGGAGATAGCTGGTTCTCTCCGAAATAGCTTTAGGGCTAGCCTCAAGTGATGATTATTGGAGGTAGAGCACTGTTTGGACGAGGGGCCCCTCTCGGGTTACCGAATTCAGACAAACTCCGAATGCCAATTAATTTAACTTGGGAGTCAGAACATGGGTGATAAGGTCCGTGTTCGAAAGGGAAACAGCCCAGACCACCAGCTAAGGTCCCAAAATATATGTTAAGTGGAAAAGGATGTGGCGTTGCCCAGACAACTAGGATGTTGGCTTAGAAGCAGCCATCATTTAAAGAGTGCGTAATAGCTCACTAGTCGAGTGACCCTGCGCCGAAAATGTACCGGGGCTAAAACAATTTACCGAAGCTGTGGATACCTTTATAGGTATGGTAGGAGATCGGAA
>TrinityLAB_DN1611_c1_g1_i1 len=554 path=[0:0-144 2:145-553]
AAATTTGAAATCTGGCGTCTTCGACGTCCGAGTTGTAATTTGTAGAGGATGCTTCTGAGTAACCACCGACCTAAGTTCCTTGGAACAGGACGTCGCAGAGGGTGAGAATCCCGTATGTGGCCGCCAGCCTCCGCCGTGTAAAGCCCCTTCGACGAGTCGAGTTGTTTGGGAATGCAGCTCTAAATGGGAGGTAAATTTCTTCTAAAGCTAAATATTGGCCAGAGACCGATAGCGCACAAGTAGAGTGATCGAAAGATGAAAAGCACTTTGGAAAGAGAGTTAAAAAGCACGTGAAATTGTTGAAAGGGAAGCGCTTGCAGCCAGACTTGCCTGTAGTTGCTCATCCGGGTTTCTACCCGGTGCACTCTTCTATAGGCAGGCCAGCATCAGTTTGGGCGGTTGGATAAAGGTCTCTGTCATGTACCTCCTCTCGGGGAGATCTTATAGGGGAGACGATATGCAACCAGCCTGGACTGAGGTCCGCGCATCTGCTAGGATGCTGGCGTAATGGCTGTAAGCGGCCCGTCTTGAAACACGGACCAAGGAGTCTAACA
>TrinityLAB_DN1717_c0_g1_i1 len=1115 path=[0:0-1114]
CGATCTGGAGACGGACGGGCGCGAAAAGGCTTACAGATTCATCGCCTGCTCGGCAGTGGCGTTCAGTGTTATTGCAATCATTTCCACATGCATTACATTGCCTATGCTGTACAATTATGTGCGTTATGTGGAAGATCAAGTGCAAGAAGAGTTGATCATATGCCAAGAGACGGCCAGAGACTTTATTCAAGAATTCCGTCATCAGCAAGCCTCGCTGGCTGACGTACGTAAAGCCGACGGCCTGAAGAAGGTGGTGAAAAGACAGGTTCCTCCGGAATGCAGAGACTGCTGTCTTCCTGGCCTGCCTGGACCTATAGGTGTGCCCGGCAAAAATGGTCGACCCGGTCGCCCTGGAGTGCCTGGACCGCCTGGTTTCCCAGGACTTCCACCACCTGAAATTTGCATAATTCAAACACCGCCACCGTGCAAACCATGCCCACGAGGTGAACCTGGACCGCCTGGCCCGTCCGGACCTGAGGGTGAACCTGGACCTTCTGGACCGCCAGGTATGCCTGGCAAAGATGGTCTTAATGGACCAGTTGGACCCGAAGGCAAACCTGGTCTCCCGGGACCAGTCGGACCACCCGGACCGAAAGGTACACCTGGTACTCCAGCAGCTAACGTTCCAGCCGTACCCGGTGATCCTGGTCCACGAGGACCTCCAGGACCACCCGGACCACCTGGACAACCTGGTCGTCCCGGAGCTGATGGTATGCCAGGTGCTCAAGGACCACCAGGACCAATGGGTCCGCTTGGTCCACCTGGCGACGATGGTAGAAATGGTGAGAAAGGACCTCCTGGACCACAGGGTCCTCCTGGAGAAAAGGGAATCTGTCCAAAGTATTGTGCCTTGGATGGAGGCGTCTTCTTCTCTGACGGTACTCGACGTTAACAAGTCAGACTGGAGGCAAATTTCACAACTGGCTTTTGAAATCGATCACAACGGTCTATTTCATCGGAGACCTCATTACTCGTCCATCAGAACTATTCCAACGTCTTTTCGAAAAACATGAAGTCAGTGTGGTGTTTCGTCAAATAAACAATTGCATTCTATCCTTACCATTGACACACCGGGTGTCCTTTTCTCTTATCTCGAGTATAATTATTCGAAACAC
>TrinityLAB_DN2197_c0_g1_i5 len=1022 path=[2:0-76 3:77-125 5:126-248 6:249-272 7:273-347 9:348-389 11:390-446 14:447-469 16:470-520 18:521-546 19:547-691 21:692-755 23:756-1021]
TTCCGATCTGACCGAACCCACTTCAGTTGAAAATGGAGGGGATGAGCTGTGGGTAGGGGTGAAAGGCCAATCAAACTCCGTGATAGCTGGTTCTCCCCGAAATGCATTTAGGTGCAGCGTTGCGTGTTTCTTGCCGGAGGTAGAGCTACTGGATGGCCGATGGGCCCTACAAGGTTACTGACGTCAGCCAAACTCCGAATGCCGGTAAGTGAGAGCGCGGCAGTGAGACTGCGGGGGATAAGCTTCGTAGTCGAGAGGGAAACAGCCCAGATCGCCGGTTAAGGCCCCTAAGGGTGTACTAAGTGGAAAAGGATGTGGGATCGCGAAGACAGCCAGGAGGTTGGCTTAGAAGCAGCCACCCTTGAAAGAGTGCGTAATAGCTCACTGGTCGAGTGGTTCTGCGCCGACAATGTAGTGGGGCTCAAGTACACCGCCGAAGCCGCGGCAAGCAACTTACGTTGTTTGGGTAGGGGAGCGTCGTGCATGGGTTGAAGCGTTACCGTAAGGAGGCGTGGACTGTGTGCGAGTGAGAATGCAGGCATGAGTAACGAATTGTAAGGTGAGAATCCTTACCGCCGGATGACTAAGGGTTCCTGGGTCAAGTTCGTCTTCCCAGGGTGAGTCGGGACCTAAGGCGAGGCCGACAGGCGTAGTCGATGGATAACCAGTTGATATTCTGGTACCCGTACATGTGCGCCCATGATGAAGCACGGATACTAACCACTGCGGATATGCTACCTGTTCACTTTTTTGGTGTTGGTGGTGTTGATGTCGTGGGGCCTGATGTGTGGTTCAAGTGATGGGGTGACGCAGTGAGGTAGCCGCGCCACTTAGTGGATTGGTGGTGTAAGCGTGTAGGCCGTGTGGTAGGTAAATCCGCTACACATGTGGTTGAGGCGTGATGCGTAGACCCAGTGGGGTTGATGGTGGTGATCCTGTACTGTCGAGAAAAGCCTCTAGCGAGTGTGTGTATGGCCCGTACCCTAAACCGACACAGGTGGTCAGGTTGAAGATACTAAGGA
>TrinityLAB_DN2197_c0_g1_i7 len=615 path=[1:0-64 16:65-115 18:116-141 19:142-286 22:287-348 23:349-614]
AAGCAGAAGACGGCATACGAGATCTGTATTAGTGACTGGAGTTCAGACGTGTGCTCTTCCGATCTGGGAGCGTCGTGCATGGGTTGAAGCGTTACCGTAAGGAGGCGTGGACTGTGTGCGAGTGAGAATGCAGGCATGAGTAACGAATTGTAAGGTGAGAATCCTTACCGCCGGATGACTAAGGGTTCCTGGGTCAAGTTCGTCTTCCCAGGGTGAGTCGGGACCTAAGGCGAGGCCGACAGGCGTAGTCGATGGATAACCAGTTGATATTCTGGTACCCGTACATGCGCGCCCATGATAAAGCACTGATACTAACCACCGCGGATGCACTACCGGTCTTCTTTGAAGATTGGTGGTGTTGATGTCGTGGGGCCTGATGTGTGGTTCAAGTGATGGGGTGACGCAGTGAGGTAGCCGCGCCACTTAGTGGATTGGTGGTGTAAGCGTGTAGGCCGTGTGGTAGGTAAATCCGCTACACATGTGGTTGAGGCGTGATGCGTAGACCCAGTGGGGTTGATGGTGGTGATCCTGTACTGTCGAGAAAAGCCTCTAGCGAGTGTGTGTATGGCCCGTACCCTAAACCGACACAGGTGGTCAGGTTGAAGATACTAAGGA
>TrinityLAB_DN2197_c0_g1_i8 len=544 path=[3:0-48 5:49-171 6:172-195 8:196-270 9:271-312 10:313-329 12:330-438 17:439-439 18:440-465 20:466-543]
CCGTGATAGCTGGTTCTCCCCGAAATGCATTTAGGTGCAGCGTTGCGTGTTTCTTGCCGGAGGTAGAGCTACTGGATGGCCGATGGGCCCTACAAGGTTACTGACGTCAGCCAAACTCCGAATGCCGGTAAGTGAGAGCGCGGCAGTGAGACTGCGGGGGATAAGCTTCGTAGTCGAGAGGGAAACAGCCCAGATCATCAGCTAAGGCCCCTAAGTGGTGACTCAGTGGGAAAGGATGTGGAGTTGCGTAGACAACCAGGAGGTTGGCTTGGAAGCAGCCACCCTTGAAAGAGTGCGTAATAGCTCACTGGTCAAGTGATTCCGCGCCGATAATGTAGCGGGGCTTAAGTTATCCGCCGAAGCTGTGGCAACCTGTGTGGTTGGGTAGGGGAGCGTCGTGTCAGTGGTGAAGCTGCCGGGTGACTGTGTGGTGGAGTTGATGCGAGTGAGAATGCAGGCATGAGTAGCGTGTGACGGGTGGGAATCCCGTCCGCCGATTATCCAAGGGTTCCAGGGTCAAGTTTGTCTGCCCTGGGTGAGTTGG
>TrinityLAB_DN2197_c0_g1_i2 len=511 path=[0:0-102 3:103-151 4:152-272 6:273-296 8:297-371 9:372-413 10:414-430 13:431-510]
CTTCCGATCTGAAGCGTCGGTAAGACGTCGTGGAGGTCCGAACCCACTTCAGTTAAAAATGGAGGGGATGAGTTGTGGATAGGGGTGAAAGGCCAATCAAACACCGTGATAGCTGGTTCTCCCCGAAATGCATTTAGGTGCAGCGTTGCGTGGTTCTTGTTGGAGGTAGAGCACTGGATGGTCTAGGGGGCTTATCGGCTTACCGAAATCAGCCAAACTCCGAATGCTGGCAAGTGTAGCGTGGCAGTGAGACGGCGGGGGATAAGCTTCGTCGTCGAGAGGGAAACAGCCCAGATCATCAGCTAAGGCCCCTAAGTGGTGACTCAGTGGGAAAGGATGTGGAGTTGCGTAGACAACCAGGAGGTTGGCTTGGAAGCAGCCACCCTTGAAAGAGTGCGTAATAGCTCACTGGTCAAGTGATTCCGCGCCGACAATGTAGCGGGGCTCAAGTACACCGCCGAAACCGTGGCATTCAGTTTTGCTGGATGGGTAGGGGAGCGTCGTTCACGAG
>TrinityLAB_DN2197_c0_g1_i9 len=546 path=[3:0-48 5:49-171 6:172-195 7:196-270 9:271-312 11:313-369 15:370-440 17:441-441 18:442-467 20:468-545]
CCGTGATAGCTGGTTCTCCCCGAAATGCATTTAGGTGCAGCGTTGCGTGTTTCTTGCCGGAGGTAGAGCTACTGGATGGCCGATGGGCCCTACAAGGTTACTGACGTCAGCCAAACTCCGAATGCCGGTAAGTGAGAGCGCGGCAGTGAGACTGCGGGGGATAAGCTTCGTAGTCGAGAGGGAAACAGCCCAGATCGCCGGTTAAGGCCCCTAAGGGTGTACTAAGTGGAAAAGGATGTGGGATCGCGAAGACAGCCAGGAGGTTGGCTTAGAAGCAGCCACCCTTGAAAGAGTGCGTAATAGCTCACTGGTCGAGTGGTTCTGCGCCGACAATGTAGTGGGGCTCAAGTACACCGCCGAAGCCGCGGCATTCCTTTTTGGGATGGGTAGGGGAGCGTCGTGTATCCGTTGAAGCTGCAGAGTGATCTAGTGGTGGAGGGTATGCGAGTGAGAATGCAGGCATGAGTAGCGTGTGACGGGTGGGAATCCCGTCCGCCGATTATCCAAGGGTTCCAGGGTCAAGTTTGTCTGCCCTGGGTGAGTTGG
>TrinityLAB_DN2197_c0_g1_i10 len=544 path=[3:0-48 5:49-171 6:172-195 7:196-270 9:271-312 10:313-329 12:330-438 17:439-439 18:440-465 20:466-543]
CCGTGATAGCTGGTTCTCCCCGAAATGCATTTAGGTGCAGCGTTGCGTGTTTCTTGCCGGAGGTAGAGCTACTGGATGGCCGATGGGCCCTACAAGGTTACTGACGTCAGCCAAACTCCGAATGCCGGTAAGTGAGAGCGCGGCAGTGAGACTGCGGGGGATAAGCTTCGTAGTCGAGAGGGAAACAGCCCAGATCGCCGGTTAAGGCCCCTAAGGGTGTACTAAGTGGAAAAGGATGTGGGATCGCGAAGACAGCCAGGAGGTTGGCTTAGAAGCAGCCACCCTTGAAAGAGTGCGTAATAGCTCACTGGTCAAGTGATTCCGCGCCGATAATGTAGCGGGGCTTAAGTTATCCGCCGAAGCTGTGGCAACCTGTGTGGTTGGGTAGGGGAGCGTCGTGTCAGTGGTGAAGCTGCCGGGTGACTGTGTGGTGGAGTTGATGCGAGTGAGAATGCAGGCATGAGTAGCGTGTGACGGGTGGGAATCCCGTCCGCCGATTATCCAAGGGTTCCAGGGTCAAGTTTGTCTGCCCTGGGTGAGTTGG
>TrinityLAB_DN2197_c0_g1_i1 len=645 path=[0:0-102 3:103-151 4:152-272 6:273-296 8:297-371 9:372-413 10:414-430 12:431-539 17:540-540 18:541-566 20:567-644]
CTTCCGATCTGAAGCGTCGGTAAGACGTCGTGGAGGTCCGAACCCACTTCAGTTAAAAATGGAGGGGATGAGTTGTGGATAGGGGTGAAAGGCCAATCAAACACCGTGATAGCTGGTTCTCCCCGAAATGCATTTAGGTGCAGCGTTGCGTGGTTCTTGTTGGAGGTAGAGCACTGGATGGTCTAGGGGGCTTATCGGCTTACCGAAATCAGCCAAACTCCGAATGCTGGCAAGTGTAGCGTGGCAGTGAGACGGCGGGGGATAAGCTTCGTCGTCGAGAGGGAAACAGCCCAGATCATCAGCTAAGGCCCCTAAGTGGTGACTCAGTGGGAAAGGATGTGGAGTTGCGTAGACAACCAGGAGGTTGGCTTGGAAGCAGCCACCCTTGAAAGAGTGCGTAATAGCTCACTGGTCAAGTGATTCCGCGCCGATAATGTAGCGGGGCTTAAGTTATCCGCCGAAGCTGTGGCAACCTGTGTGGTTGGGTAGGGGAGCGTCGTGTCAGTGGTGAAGCTGCCGGGTGACTGTGTGGTGGAGTTGATGCGAGTGAGAATGCAGGCATGAGTAGCGTGTGACGGGTGGGAATCCCGTCCGCCGATTATCCAAGGGTTCCAGGGTCAAGTTTGTCTGCCCTGGGTGAGTTGG
>TrinityLAB_DN2197_c0_g1_i3 len=672 path=[9:0-41 11:42-98 14:99-121 16:122-172 18:173-198 19:199-343 22:344-405 23:406-671]
GAAGCAGCCACCCTTGAAAGAGTGCGTAATAGCTCACTGGTCGAGTGGTTCTGCGCCGACAATGTAGTGGGGCTCAAGTACACCGCCGAAGCCGCGGCAAGCAACTTACGTTGTTTGGGTAGGGGAGCGTCGTGCATGGGTTGAAGCGTTACCGTAAGGAGGCGTGGACTGTGTGCGAGTGAGAATGCAGGCATGAGTAACGAATTGTAAGGTGAGAATCCTTACCGCCGGATGACTAAGGGTTCCTGGGTCAAGTTCGTCTTCCCAGGGTGAGTCGGGACCTAAGGCGAGGCCGACAGGCGTAGTCGATGGATAACCAGTTGATATTCTGGTACCCGTACATGCGCGCCCATGATAAAGCACTGATACTAACCACCGCGGATGCACTACCGGTCTTCTTTGAAGATTGGTGGTGTTGATGTCGTGGGGCCTGATGTGTGGTTCAAGTGATGGGGTGACGCAGTGAGGTAGCCGCGCCACTTAGTGGATTGGTGGTGTAAGCGTGTAGGCCGTGTGGTAGGTAAATCCGCTACACATGTGGTTGAGGCGTGATGCGTAGACCCAGTGGGGTTGATGGTGGTGATCCTGTACTGTCGAGAAAAGCCTCTAGCGAGTGTGTGTATGGCCCGTACCCTAAACCGACACAGGTGGTCAGGTTGAAGATACTAAGGA
>TrinityLAB_DN2197_c0_g1_i4 len=619 path=[2:0-76 3:77-125 4:126-246 6:247-270 8:271-345 9:346-387 10:388-404 12:405-513 17:514-514 18:515-540 20:541-618]
TTCCGATCTGACCGAACCCACTTCAGTTGAAAATGGAGGGGATGAGCTGTGGGTAGGGGTGAAAGGCCAATCAAACTCCGTGATAGCTGGTTCTCCCCGAAATGCATTTAGGTGCAGCGTTGCGTGGTTCTTGTTGGAGGTAGAGCACTGGATGGTCTAGGGGGCTTATCGGCTTACCGAAATCAGCCAAACTCCGAATGCTGGCAAGTGTAGCGTGGCAGTGAGACGGCGGGGGATAAGCTTCGTCGTCGAGAGGGAAACAGCCCAGATCATCAGCTAAGGCCCCTAAGTGGTGACTCAGTGGGAAAGGATGTGGAGTTGCGTAGACAACCAGGAGGTTGGCTTGGAAGCAGCCACCCTTGAAAGAGTGCGTAATAGCTCACTGGTCAAGTGATTCCGCGCCGATAATGTAGCGGGGCTTAAGTTATCCGCCGAAGCTGTGGCAACCTGTGTGGTTGGGTAGGGGAGCGTCGTGTCAGTGGTGAAGCTGCCGGGTGACTGTGTGGTGGAGTTGATGCGAGTGAGAATGCAGGCATGAGTAGCGTGTGACGGGTGGGAATCCCGTCCGCCGATTATCCAAGGGTTCCAGGGTCAAGTTTGTCTGCCCTGGGTGAGTTGG
>TrinityLAB_DN2197_c0_g2_i1 len=756 path=[0:0-755]
AAATACTACTGTGTGACCGATAGTGAACAAGTACCGCGAGGGAAAGGTGAAAAGAACCCCGGAAGGGGAGTGAAATAGAACATGAAACCGTCAGCTTACAAGCAGTGGGAGGACGATTAAACGTCTGACCGCGTGCCTGTTGAAGAATGAGCCGGCGACTTATAGGTAGTGGCAGGTTAAAGCGAAAATGCTGAAGCCAAAGCGAAAGCGAGTCTGAATAGGGCGCTCTAAGTCACTAGTTATAGACCCGAACCCGGGTGATCTAACCATGTCCAGGATGAAGCTTGGGTAAAACCAAGTGGAGGTCCGAACCGACCGATGTTGAAAAATCGGCGGATGAGGTGTGGTTAGGGGTGAAATGCCAATCGAACCCGGAGCTAGCTGGTTCTCCCCGAAATGTGTTGAGGCGCAGCGGTTGAGGTTTAAATCTGGGGGTAAAGCACTGTTTCGGTGCGGGCGGCGAAAGCTGTACCAAATCGAGGCAAACTCAGAATACCAGATGTACACTCAGCCAGTGAGACGGTGGGGGATAAGCTTCATCGTCAAGAGGGAAACAGCCCAGATCACCAGCTAAGGCCCCCAAATTGTCACTAAGTGATAAAGGAGGTGGGAGTGCAAAGACAACCAGGAGGTTTGCCTAGAAGCAGCCATCCTTGAAAGAGTGCGTAATAGCTCACTGGTCAAGCGCTCCTGCGCCGAAAATGAATGGGGCTAAGTGACATGCCGAAGCTGTGAGATATGAAAATATCGGTAGGG
>TrinityLAB_DN2197_c1_g1_i10 len=1060 path=[0:0-574 3:575-726 6:727-744 7:745-752 9:753-754 11:755-833 18:834-855 19:856-857 22:858-899 25:900-900 27:901-904 28:905-909 29:910-940 30:941-962 32:963-981 33:982-993 35:994-1059]
CAGACGTGTGCTCTTCCGATCTATTCAAAGTAGTTAGAGCAAAGACCTGATGCGCAAGCGTCAGTGCTTGTTTGGTGAAAGCCAAACGAGAGAAGCCCTATCATTGGGTTTTGGGATGTGAATAATGGCGCTCGGCCTCGCAGGCTCGGCACTCGCCATTACCCAAAATCTGCACTGCTGACGCAGCGCAAAGATGATTTTGGGTCCCCTTCGTCTAGAGGCCTAGGACACCGCCCTTTCACGGCGGTAACAGGGGTTCGAATCCCCTAGGGGACGCCACTTCTCTTCTTGCTAACAAGAATGCAGAGTTAAGAATTGATTCTTAACTCTGTTTTCTTCGGCCTCGCGCCGTTGCAAACATGCTCTTTAACAATCTGGAAAGCTGATTTAAAAAGTAGTTCTCAAACATTTGTTACAAGTGCTTTGGAAACTTCTTGGCGAAAACCAAATTTTATTTGGTCCTTGTTGTACGACAACAGGCTGTGCCGGTTTCACCGACACTTCTTGGGGTTGTATGGTTAAGTGACTAAGCGTACATGGTGGATGCCTTGGCAGTCAGAGGCGATGAAGGACGTGCTACCCTGCGAAAAGGGTTGGTGAGCTGGGATGGAGCGCTATAGCCAACCATGTCCGAATGGGGAAACCCACCTAAGATAACTTAGGTATCGTTAAGTGAATACATAGCTTAACGAGGCGAACCGGGAGAACTGAAACATCTAAGTACCCCGAGGAAAAGAAATCAACCGAGATTCCCTTAGTAGTGGCGAGCGAACGGGGACCAGCCCTTAAGTTGGTTTGAGATTAGTGGAACGCTCTGGAAAGTGCGGCCATAGTGGGTGATAGCCCCGTACACGAAAATCTCTTATCAATGAAATCGAGTAGGACGGAGCACGAGAAACTTTGTCTGAATATGGGGGGACCATCCTCCAAGGCTAAATACTACTGACTGACCGATAGTGAACTAGTACCGTGAGGGAAAGGCGAAAAGAACCCCGGGAGGGGAGTGAAATAGATCCTGAAACCGCATGCATACAAAAAGTCGGAGCCTCGCAAGGGGGAT
>TrinityLAB_DN2197_c1_g1_i8 len=677 path=[1:0-304 5:305-513 26:514-517 27:518-521 28:522-526 29:527-557 31:558-579 32:580-598 33:599-610 35:611-676]
TCAGCTAACAAGTTGAGATTAATGAAGAACGGCGAAACGCGTAATACTCAAAAACAGTTCGATGAATACAAGATCGAACTGAGTCCTTGACGACATTGCAGTCAGCGATGTCAAAGTTATAGGGTCAAGTGACTAAGAGCATGTGGTGGATGCCTTGGCGATTACAGGCGAAGAAAGACGTGATAGCCTGCGATAAGCTTCGGGGAGCTGGCAAATAAGCTTTGATCCGGAGATTTCTGAATGGGGAAACCCACTTACCATAAGGTAGGTATCGCATGATGAATACATAGTCATGCGAGGCGAACCGGGTGAACTGAAACATCTCAGTAGCTCGAGGAAAAGACATCAACCGAGATTCCGAAAGTAGTGGCGAGCGAAATCGGAAGAGCCTTCTAGTGATAGCACGACTGTTAGCAAAACGGAATGGAAAGTCCGGCCATAGCAGGTGATAGCCCTGTATGCGAAAACAGACGTGTGGTACTAAGTTAGAGAAAAGTAGGGCGGGACACGAGAAATCCTGTCTGAATATGGGGGGACCATCCTCCAAGGCTAAATACTCCTGACTGACCGATAGCGAACCAGTACCGTGAGGGAAAGGCGAAAAGAACCCCGGGAGGGGAGTGAAATAGATCCTGAAACCGCATGCATACAAAAAGTCGGAGCCTCGCAAGGGGGAT
>TrinityLAB_DN2197_c1_g1_i3 len=1037 path=[0:0-574 3:575-726 6:727-744 7:745-752 8:753-828 16:829-836 17:837-839 18:840-861 19:862-863 21:864-864 24:865-902 26:903-906 27:907-910 28:911-915 29:916-946 31:947-968 32:969-987 34:988-1036]
CAGACGTGTGCTCTTCCGATCTATTCAAAGTAGTTAGAGCAAAGACCTGATGCGCAAGCGTCAGTGCTTGTTTGGTGAAAGCCAAACGAGAGAAGCCCTATCATTGGGTTTTGGGATGTGAATAATGGCGCTCGGCCTCGCAGGCTCGGCACTCGCCATTACCCAAAATCTGCACTGCTGACGCAGCGCAAAGATGATTTTGGGTCCCCTTCGTCTAGAGGCCTAGGACACCGCCCTTTCACGGCGGTAACAGGGGTTCGAATCCCCTAGGGGACGCCACTTCTCTTCTTGCTAACAAGAATGCAGAGTTAAGAATTGATTCTTAACTCTGTTTTCTTCGGCCTCGCGCCGTTGCAAACATGCTCTTTAACAATCTGGAAAGCTGATTTAAAAAGTAGTTCTCAAACATTTGTTACAAGTGCTTTGGAAACTTCTTGGCGAAAACCAAATTTTATTTGGTCCTTGTTGTACGACAACAGGCTGTGCCGGTTTCACCGACACTTCTTGGGGTTGTATGGTTAAGTGACTAAGCGTACATGGTGGATGCCTTGGCAGTCAGAGGCGATGAAGGACGTGCTACCCTGCGAAAAGGGTTGGTGAGCTGGGATGGAGCGCTATAGCCAACCATGTCCGAATGGGGAAACCCACCTAAGATAACTTAGGTATCGTTAAGTGAATACATAGCTTAACGAGGCGAACCGGGAGAACTGAAACATCTAAGTACCCCGAGGAAAAGAAATCAACCGAGATTCCGTTAGTAGCGGCGAGCGAACGCGGAGCAGCCCAGAGTCTGAATCAGTGGATGCGTTAGTGGAACGGATTGGAAAGTCCGGCGATACAGGGTGATAGCCCCGTACACGAAAACAACCTTGATGTGAAATCGAGTAGGGCGGGACACGTGACATCCTGTCTGAATATGGGGGGACCATCCTCCAAGGCTAAATACTCCTGACTGACCGATAGCGAACCAGTACCGTGAGGGAAAGGCAGATCGGAAGAGCGTCGTGTAGGTAAAGAGTGTAGTACTCCGTGTCGAT
>TrinityLAB_DN2197_c1_g1_i6 len=1058 path=[0:0-574 2:575-724 6:725-742 7:743-750 9:751-752 11:753-831 18:832-853 19:854-855 22:856-897 25:898-898 27:899-902 28:903-907 29:908-938 30:939-960 32:961-979 33:980-991 35:992-1057]
CAGACGTGTGCTCTTCCGATCTATTCAAAGTAGTTAGAGCAAAGACCTGATGCGCAAGCGTCAGTGCTTGTTTGGTGAAAGCCAAACGAGAGAAGCCCTATCATTGGGTTTTGGGATGTGAATAATGGCGCTCGGCCTCGCAGGCTCGGCACTCGCCATTACCCAAAATCTGCACTGCTGACGCAGCGCAAAGATGATTTTGGGTCCCCTTCGTCTAGAGGCCTAGGACACCGCCCTTTCACGGCGGTAACAGGGGTTCGAATCCCCTAGGGGACGCCACTTCTCTTCTTGCTAACAAGAATGCAGAGTTAAGAATTGATTCTTAACTCTGTTTTCTTCGGCCTCGCGCCGTTGCAAACATGCTCTTTAACAATCTGGAAAGCTGATTTAAAAAGTAGTTCTCAAACATTTGTTACAAGTGCTTTGGAAACTTCTTGGCGAAAACCAAATTTTATTTGGTCCTTGTTGTACGACAACAGGCTGTGCCGGTTTCACCGACACTTCTTGGGGTTGTATGGTTAAGTGACTAAGCGTACATGGTGGATGCCTTGGCAGTCAGAGGCGATGAAGGACGTACTAACTTGCGATAAGCGCAGATGAGGCAGTAAGAGCCGTTTGAGTCTGCGATTTCCGAATGGGGAAACCCAGCTGCATAAGCAGTTATCACTAGATGAATACATAGTCTAGTGAGGCAAACCGGGGGAACTGAAACATCTAAGTACCCTGAGGAAAAGAAATCAACCGAGATTCCCTTAGTAGTGGCGAGCGAACGGGGACCAGCCCTTAAGTTGGTTTGAGATTAGTGGAACGCTCTGGAAAGTGCGGCCATAGTGGGTGATAGCCCCGTACACGAAAATCTCTTATCAATGAAATCGAGTAGGACGGAGCACGAGAAACTTTGTCTGAATATGGGGGGACCATCCTCCAAGGCTAAATACTACTGACTGACCGATAGTGAACTAGTACCGTGAGGGAAAGGCGAAAAGAACCCCGGGAGGGGAGTGAAATAGATCCTGAAACCGCATGCATACAAAAAGTCGGAGCCTCGCAAGGGGGAT
>TrinityLAB_DN2197_c1_g1_i2 len=1053 path=[0:0-574 3:575-726 6:727-744 7:745-752 8:753-828 16:829-836 17:837-839 18:840-861 20:862-917 29:918-948 31:949-970 32:971-989 33:990-1001 36:1002-1052]
CAGACGTGTGCTCTTCCGATCTATTCAAAGTAGTTAGAGCAAAGACCTGATGCGCAAGCGTCAGTGCTTGTTTGGTGAAAGCCAAACGAGAGAAGCCCTATCATTGGGTTTTGGGATGTGAATAATGGCGCTCGGCCTCGCAGGCTCGGCACTCGCCATTACCCAAAATCTGCACTGCTGACGCAGCGCAAAGATGATTTTGGGTCCCCTTCGTCTAGAGGCCTAGGACACCGCCCTTTCACGGCGGTAACAGGGGTTCGAATCCCCTAGGGGACGCCACTTCTCTTCTTGCTAACAAGAATGCAGAGTTAAGAATTGATTCTTAACTCTGTTTTCTTCGGCCTCGCGCCGTTGCAAACATGCTCTTTAACAATCTGGAAAGCTGATTTAAAAAGTAGTTCTCAAACATTTGTTACAAGTGCTTTGGAAACTTCTTGGCGAAAACCAAATTTTATTTGGTCCTTGTTGTACGACAACAGGCTGTGCCGGTTTCACCGACACTTCTTGGGGTTGTATGGTTAAGTGACTAAGCGTACATGGTGGATGCCTTGGCAGTCAGAGGCGATGAAGGACGTGCTACCCTGCGAAAAGGGTTGGTGAGCTGGGATGGAGCGCTATAGCCAACCATGTCCGAATGGGGAAACCCACCTAAGATAACTTAGGTATCGTTAAGTGAATACATAGCTTAACGAGGCGAACCGGGAGAACTGAAACATCTAAGTACCCCGAGGAAAAGAAATCAACCGAGATTCCGTTAGTAGCGGCGAGCGAACGCGGAGCAGCCCAGAGTCTGAATCAGTGGATGCGTTAGTGGAACGGATTGGAAAGTCCGGCGATACAGGGTGATAGCCCCGTACACGAAGACGCATTGCTGTGAGCTCGATGAGTAGGACGGGACACGTGGTATCCTGTTTGAAGATGGGGGGACCATCCTCCAAGGCTAAATACTCCTGACTGACCGATAGCGAACCAGTACCGTGAGGGAAAGGCGAAAAGAACCCCTGTGAGGGGAGTGAAATAGAACCTGAAACCGTGTGCCTACAACAAGTTCGA
>TrinityLAB_DN2197_c1_g1_i9 len=667 path=[1:0-304 4:305-350 7:351-358 9:359-360 10:361-384 13:385-506 25:507-507 27:508-511 28:512-516 29:517-547 31:548-569 32:570-588 33:589-600 35:601-666]
TCAGCTAACAAGTTGAGATTAATGAAGAACGGCGAAACGCGTAATACTCAAAAACAGTTCGATGAATACAAGATCGAACTGAGTCCTTGACGACATTGCAGTCAGCGATGTCAAAGTTATAGGGTCAAGTGACTAAGAGCATGTGGTGGATGCCTTGGCGATTACAGGCGAAGAAAGACGTGATAGCCTGCGATAAGCTTCGGGGAGCTGGCAAATAAGCTTTGATCCGGAGATTTCTGAATGGGGAAACCCACTTACCATAAGGTAGGTATCGCATGATGAATACATAGTCATGCGAGGCGAACGAGGGGAAGTGAAACATCTCAGTACCCTTAGGAAAAGAAATCAATTGAGATTCCCTCAGTAGCGGCGAGCGAACGGGGATCAGCCCATTAAGTTATATGTGTATTAGCGGAAAGCTCTGGGAAGTGCTACCGTAGAGGGTGATAGTCCCGTACACGAAAGTGCACATATAATGATGACGAGTAGGGCGAGGCACGTGAAACCTTGTCTGAATATGGGGGGACCATCCTCCAAGGCTAAATACTCCTGACTGACCGATAGCGAACCAGTACCGTGAGGGAAAGGCGAAAAGAACCCCGGGAGGGGAGTGAAATAGATCCTGAAACCGCATGCATACAAAAAGTCGGAGCCTCGCAAGGGGGAT
>TrinityLAB_DN2197_c1_g1_i5 len=1045 path=[0:0-574 3:575-726 6:727-744 7:745-752 9:753-754 10:755-778 12:779-789 15:790-830 17:831-833 18:834-855 19:856-857 21:858-858 23:859-904 28:905-909 29:910-940 31:941-962 32:963-981 33:982-993 36:994-1044]
CAGACGTGTGCTCTTCCGATCTATTCAAAGTAGTTAGAGCAAAGACCTGATGCGCAAGCGTCAGTGCTTGTTTGGTGAAAGCCAAACGAGAGAAGCCCTATCATTGGGTTTTGGGATGTGAATAATGGCGCTCGGCCTCGCAGGCTCGGCACTCGCCATTACCCAAAATCTGCACTGCTGACGCAGCGCAAAGATGATTTTGGGTCCCCTTCGTCTAGAGGCCTAGGACACCGCCCTTTCACGGCGGTAACAGGGGTTCGAATCCCCTAGGGGACGCCACTTCTCTTCTTGCTAACAAGAATGCAGAGTTAAGAATTGATTCTTAACTCTGTTTTCTTCGGCCTCGCGCCGTTGCAAACATGCTCTTTAACAATCTGGAAAGCTGATTTAAAAAGTAGTTCTCAAACATTTGTTACAAGTGCTTTGGAAACTTCTTGGCGAAAACCAAATTTTATTTGGTCCTTGTTGTACGACAACAGGCTGTGCCGGTTTCACCGACACTTCTTGGGGTTGTATGGTTAAGTGACTAAGCGTACATGGTGGATGCCTTGGCAGTCAGAGGCGATGAAGGACGTGCTACCCTGCGAAAAGGGTTGGTGAGCTGGGATGGAGCGCTATAGCCAACCATGTCCGAATGGGGAAACCCACCTAAGATAACTTAGGTATCGTTAAGTGAATACATAGCTTAACGAGGCGAACCGGGAGAACTGAAACATCTAAGTACCCCGAGGAAAAGAAATCAACCGAGATTCCCTCAGTAGCGGCGAGCGAACGGGGATTAGCCCTTAAGTCAGAGGGGTGTTAGTGGAATGGTCTGGAAAGTCCAGCGGCACAGGGTGATAGCCCCGTACACGAAAACTAACCTTTGATGAAAACGAGTAAGGCGGGACACGTGATATCCTGTTTGAATATGGGGGGACCATCCTCCAAGGCTAAATACTCCTGACTGACCGATAGCGAACCAGTACCGTGAGGGAAAGGCGAAAAGAACCCCTGTGAGGGGAGTGAAATAGAACCTGAAACCGTGTGCCTACAACAAGTTCGA
>TrinityLAB_DN2197_c1_g1_i1 len=638 path=[1:0-304 4:305-350 7:351-358 9:359-360 10:361-384 13:385-506 25:507-507 27:508-511 28:512-516 29:517-547 31:548-569 32:570-588 34:589-637]
TCAGCTAACAAGTTGAGATTAATGAAGAACGGCGAAACGCGTAATACTCAAAAACAGTTCGATGAATACAAGATCGAACTGAGTCCTTGACGACATTGCAGTCAGCGATGTCAAAGTTATAGGGTCAAGTGACTAAGAGCATGTGGTGGATGCCTTGGCGATTACAGGCGAAGAAAGACGTGATAGCCTGCGATAAGCTTCGGGGAGCTGGCAAATAAGCTTTGATCCGGAGATTTCTGAATGGGGAAACCCACTTACCATAAGGTAGGTATCGCATGATGAATACATAGTCATGCGAGGCGAACGAGGGGAAGTGAAACATCTCAGTACCCTTAGGAAAAGAAATCAATTGAGATTCCCTCAGTAGCGGCGAGCGAACGGGGATCAGCCCATTAAGTTATATGTGTATTAGCGGAAAGCTCTGGGAAGTGCTACCGTAGAGGGTGATAGTCCCGTACACGAAAGTGCACATATAATGATGACGAGTAGGGCGAGGCACGTGAAACCTTGTCTGAATATGGGGGGACCATCCTCCAAGGCTAAATACTCCTGACTGACCGATAGCGAACCAGTACCGTGAGGGAAAGGCAGATCGGAAGAGCGTCGTGTAGGTAAAGAGTGTAGTACTCCGTGTCGAT
>TrinityLAB_DN2197_c1_g1_i4 len=1034 path=[0:0-574 3:575-726 6:727-744 7:745-752 9:753-754 10:755-778 12:779-789 14:790-823 16:824-831 17:832-834 18:835-856 20:857-912 29:913-943 31:944-965 32:966-984 34:985-1033]
CAGACGTGTGCTCTTCCGATCTATTCAAAGTAGTTAGAGCAAAGACCTGATGCGCAAGCGTCAGTGCTTGTTTGGTGAAAGCCAAACGAGAGAAGCCCTATCATTGGGTTTTGGGATGTGAATAATGGCGCTCGGCCTCGCAGGCTCGGCACTCGCCATTACCCAAAATCTGCACTGCTGACGCAGCGCAAAGATGATTTTGGGTCCCCTTCGTCTAGAGGCCTAGGACACCGCCCTTTCACGGCGGTAACAGGGGTTCGAATCCCCTAGGGGACGCCACTTCTCTTCTTGCTAACAAGAATGCAGAGTTAAGAATTGATTCTTAACTCTGTTTTCTTCGGCCTCGCGCCGTTGCAAACATGCTCTTTAACAATCTGGAAAGCTGATTTAAAAAGTAGTTCTCAAACATTTGTTACAAGTGCTTTGGAAACTTCTTGGCGAAAACCAAATTTTATTTGGTCCTTGTTGTACGACAACAGGCTGTGCCGGTTTCACCGACACTTCTTGGGGTTGTATGGTTAAGTGACTAAGCGTACATGGTGGATGCCTTGGCAGTCAGAGGCGATGAAGGACGTGCTACCCTGCGAAAAGGGTTGGTGAGCTGGGATGGAGCGCTATAGCCAACCATGTCCGAATGGGGAAACCCACCTAAGATAACTTAGGTATCGTTAAGTGAATACATAGCTTAACGAGGCGAACCGGGAGAACTGAAACATCTAAGTACCCCGAGGAAAAGAAATCAACCGAGATTCCCTCAGTAGCGGCGAGCGAACGGGGATTAGCCCTTAAGCATCTTGGAAGTTAGTGGAACGGTCCTGGAAAGGCCGGCGATACAGGGTGATAGCCCCGTACACGAAGACGCATTGCTGTGAGCTCGATGAGTAGGACGGGACACGTGGTATCCTGTTTGAAGATGGGGGGACCATCCTCCAAGGCTAAATACTCCTGACTGACCGATAGCGAACCAGTACCGTGAGGGAAAGGCAGATCGGAAGAGCGTCGTGTAGGTAAAGAGTGTAGTACTCCGTGTCGAT
>TrinityLAB_DN2197_c2_g1_i1 len=555 path=[0:0-77 1:78-172 3:173-554]
AGACGTGTGCTCTTCCGATCTGGGCGCACGGTGGATGCCTTGGCACTAGGAGCCGAAGAAGGACGTGACAAACGACGAAATGCCTCGGGGAGCTGTAAGTAAGCTTAGATCCGGGGGTGTCCGAATGGGGGAACCCAGCAGGTGATACCTGTTACCCATATCTGTTAAGGATATGAGGAGGAAGACGCAGTGAACTGAAACATCTAAGTAGCTGCAGGAAGAGAAAGCAAAAGCGATTGCCTTAGTAGCGGCGAGCGAAACGGCAGGAGGGCAAACCGAAGAGTTTACTCTTCGGGGTTGTAGGACTGCAATGTGGACTCAAAGATTATAGAAGAATGATTTGGGAAGATCAGCCAAAGAGAGTAATAGCCTCGTATTTAAAATAGTCTTTGTACCTAGCAGTATCCTGAGTACGGCGGGACACGCGAAATCCCGTCGGAATCTGGGAGGACCATCTCCCAACCCTAAATACTCCCTAGTGACCGATAGTGAACCAGTACCGTAAGGGAAAGGTGAAAAGCACCCTGAATAAGGGAGTGAAATAGTTCCTGAAAC
>TrinityLAB_DN2197_c2_g1_i2 len=555 path=[0:0-77 2:78-172 3:173-554]
AGACGTGTGCTCTTCCGATCTGGGCGCACGGTGGATGCCTTGGCACTAGGAGCCGAAGAAGGACGTGACAAACGACGATATGCCTTGGGTAGCTGTAAGTAAGCGATGATCCAGGGATTTCCGAATGGGGGAACCCAACAGGTACTACCTGTTACCCGCATCTGTTAAGGATGTGAGGAGGAAGACGCAGTGAACTGAAACATCTAAGTAGCTGCAGGAAGAGAAAGCAAAAGCGATTGCCTTAGTAGCGGCGAGCGAAACGGCAGGAGGGCAAACCGAAGAGTTTACTCTTCGGGGTTGTAGGACTGCAATGTGGACTCAAAGATTATAGAAGAATGATTTGGGAAGATCAGCCAAAGAGAGTAATAGCCTCGTATTTAAAATAGTCTTTGTACCTAGCAGTATCCTGAGTACGGCGGGACACGCGAAATCCCGTCGGAATCTGGGAGGACCATCTCCCAACCCTAAATACTCCCTAGTGACCGATAGTGAACCAGTACCGTAAGGGAAAGGTGAAAAGCACCCTGAATAAGGGAGTGAAATAGTTCCTGAAAC
>TrinityLAB_DN2260_c0_g1_i5 len=764 path=[4:0-10 5:11-227 6:228-228 7:229-268 10:269-294 11:295-379 13:380-450 14:451-474 16:475-582 17:583-597 18:598-608 20:609-696 21:697-763]
TTTCTGTCTGCCTATCTGATTGTTTGCCCGTCTGTCTTCCCATCTTTCTTTCTGTCTGCCTGTCTTCCCATCTGTCTGTTTGCCCGACTGTCTGTCCATCTTTCGGTGTGTCAATGTATCTGTCCATCTGCCAGCTTGTCTGTCTGCCCTTGTGTTTGCCCATCTTTCTGTCTGCCTATCTGCCCATCTGTCTGCCTGTCAATCTATCTGTCTGTCTGCCCATCTTTCTGCCTGCCTATCTGCCCATCTGTCTCCCTGTCAATCTGTCTGTTTGCCCGTCTGTCTGCCCATCTTTTTTCTGTCTGCCTATCTTTCCATCTGTCTACTTATCTGTCTGCCTGTTAATTTATGTCTGTTTGCCCATCTTTCTTTCTGTCTGCCCATCTGTTTGCTTGTCAATCTGTCTGTTTGCTCCTCTATCTGATAATTTTTCTTCCTGTCTGCCTATCTGTCTGCTTGTCAATCTATCTGTCTGCTTGCCCGTCTCTCTGACCATCTTTCTTTCTGTCTGCCTTTCTGCCCATCTGTCTGTTTGCCCGTGTGTCTACTTGTAAATCTATCTGTCTGCTTGTCTGTCTGTCTGTCTGCCCATCTTTCTTTCTGTCTGCCCATCTGTTTGCTTGTCAATCTGTCTGTTTGCTCCTCTATCTGATAATTTTTCTTCCTGTCTGCCTATCTGTCTGCTTGTCAATCTATCACTGTCTCTTATACACATCTGACGCTGCCGACGATACACGTTGAGTGTAGATCTCGGTGGTCGCCGT
>TrinityLAB_DN2460_c0_g2_i2 len=1801 path=[1:0-266 2:267-1800]
GTGACTGGAGTTCAGACGTGTGCTCTTCCGATCTTCGTGTTCGTTTTCGTCATCGTGCGGTTGACAGCGTCTTTTTGTCAGCGTCTCTTGATCACATCCGCTTGGAATTGACCAACCATGGGCAAGGAGAAAACACATATAAATATTGTGGTAATTGGTCACGTCGATTCGGGAAAGTCTACAACTACTGGCCATTTGATCTACAAATGTGGCGGTATCGACAAGCGTACCATCGAAAAATTCGAAAAGGAAGCCCAGGAGATGGGAAAAGGTTCGTTCAAGTACGCCTGGGTGTTGGACAAGCTGAAGGCAGAGCGAGAAAGAGGCATCACAATTGATATTGCTCTGTGGAAATTCGAAACACCAAAATTCTACATAACCATCATCGATGCCCCTGGTCATCGCGACTTTATCAAGAACATGATTACCGGTACGTCGCAGGCCGACTGTGCCGTATTGGTTGTTGCGTGTGGCACTGGCGAATTCGAGGCTGGCATTTCGAAGAACGGCCAAACCCGCGAGCACGCCCTGTTGGCCTTCACGTTAGGCGTCAAGCAAATGATTGTTGCTTGTAACAAGATGGACACAACGGAACCGCCGTTCAGCGAAGCCAGATTCACCGAAGTTGTTACAGAAGTTAGCAACTATCTAAAGAAGATTGGATACAATCCAAAAGCAATACCTTTTGTGCCGATCAGCGGTTGGCACGGGGACAATATGCTGGAAGCCAGTGATCGTATGCCTTGGTACAAGGGTTGGTCTGTTGAGCGTAAAGAGGGCAATGCCTCGGGCAAGACTATGTTGGACGCTTTGGATTCCGTTCTGCCCCCATCACGTCCTACGGACAAGCCACTGCGGCTGCCTTTGCAAGACGTTTATAAGATCGGCGGTATCGGTACCGTGCCAGTGGGTCGTGTTGAAACTGGCGTCATGAAGCCTGGTATGGTGGTCACCTTTGCGCCCCAGAACTTGACCACCGAAGTAAAATCTATCGAAATGCATCATGAAGCATTGCAAGAAGCAGTGCCAGGCGACAACGTCGGCTTTAACGTGAAGAACGTCAGCGTCAAAGAAATTCGTCGTGGTAATGTGACCGGCGACAGCAAGAACGATCCACCGAAGGAGACAAAGTCATTTACCGCTCAAGTGATCATCTTGAATCACCCGGGACAAATCGCGGCTGGCTATGCGCCCGTGTTGGATTGTCACACGGCCCATATTGCTTGCAAGTTTAGCAATCTGAAGGAGAAATGTGACCGACGTTCCGGCAAGACACTGGAAGCGGAGCCCAAGTTCTTGAAATCAGGTGACGCTGGTATTGTCGAGCTGATTCCGACAAAACCGATGTGCGTGGAAACTTTCTCCGAGTATCCTCCACTGGGTCGTTTTGCCGTGCGCGACATGCGACAAACTGTTGCCGTGGGTGTCATCAAAAGCGTCGAGAAGACCGAAGGTGGCCAAGGCAAGACAACCAAGGCCGCTCAGAAAGCCGGCGCTGGCAAAAAGTAGCTAGCCGAGTACGGCAAAACAGTCGCTTATGCTTGGGTGTGGCGATGGTTCCGAATGCAGCCTACGGTCAAGACGGGTTTTGTTACATTGATGCTGTTTTTCTCGGTGCCGGTAGTGCGCTTCCGTTTATCCAAATGGATAATACGGCACTGTCCGCATCGCAAGGAGTTGGACAGAACAGTTGACCTGTAGCCTATTTTTGAACTGCTCGTCGTGTCTTTGGCAAAGCGTCTGTTTGCGTGAACGGCTAAATAAATGATGACAATGGGAAAAAAAAAAAAAAAAAAAAAAA
>TrinityLAB_DN2460_c0_g2_i1 len=1663 path=[0:0-128 2:129-1662]
AATTCGAAAAGGAAGCCCAGGAGGTGCGCAGTACTGTTTTTTTTTGACGGCGCTTGACGACGACCAGGACAACTAAACTTGGTGTGCCGATGACGTGGGCGAATGACGTCATTTTTTTTCTAGATGGGCAAAGGTTCGTTCAAGTACGCCTGGGTGTTGGACAAGCTGAAGGCAGAGCGAGAAAGAGGCATCACAATTGATATTGCTCTGTGGAAATTCGAAACACCAAAATTCTACATAACCATCATCGATGCCCCTGGTCATCGCGACTTTATCAAGAACATGATTACCGGTACGTCGCAGGCCGACTGTGCCGTATTGGTTGTTGCGTGTGGCACTGGCGAATTCGAGGCTGGCATTTCGAAGAACGGCCAAACCCGCGAGCACGCCCTGTTGGCCTTCACGTTAGGCGTCAAGCAAATGATTGTTGCTTGTAACAAGATGGACACAACGGAACCGCCGTTCAGCGAAGCCAGATTCACCGAAGTTGTTACAGAAGTTAGCAACTATCTAAAGAAGATTGGATACAATCCAAAAGCAATACCTTTTGTGCCGATCAGCGGTTGGCACGGGGACAATATGCTGGAAGCCAGTGATCGTATGCCTTGGTACAAGGGTTGGTCTGTTGAGCGTAAAGAGGGCAATGCCTCGGGCAAGACTATGTTGGACGCTTTGGATTCCGTTCTGCCCCCATCACGTCCTACGGACAAGCCACTGCGGCTGCCTTTGCAAGACGTTTATAAGATCGGCGGTATCGGTACCGTGCCAGTGGGTCGTGTTGAAACTGGCGTCATGAAGCCTGGTATGGTGGTCACCTTTGCGCCCCAGAACTTGACCACCGAAGTAAAATCTATCGAAATGCATCATGAAGCATTGCAAGAAGCAGTGCCAGGCGACAACGTCGGCTTTAACGTGAAGAACGTCAGCGTCAAAGAAATTCGTCGTGGTAATGTGACCGGCGACAGCAAGAACGATCCACCGAAGGAGACAAAGTCATTTACCGCTCAAGTGATCATCTTGAATCACCCGGGACAAATCGCGGCTGGCTATGCGCCCGTGTTGGATTGTCACACGGCCCATATTGCTTGCAAGTTTAGCAATCTGAAGGAGAAATGTGACCGACGTTCCGGCAAGACACTGGAAGCGGAGCCCAAGTTCTTGAAATCAGGTGACGCTGGTATTGTCGAGCTGATTCCGACAAAACCGATGTGCGTGGAAACTTTCTCCGAGTATCCTCCACTGGGTCGTTTTGCCGTGCGCGACATGCGACAAACTGTTGCCGTGGGTGTCATCAAAAGCGTCGAGAAGACCGAAGGTGGCCAAGGCAAGACAACCAAGGCCGCTCAGAAAGCCGGCGCTGGCAAAAAGTAGCTAGCCGAGTACGGCAAAACAGTCGCTTATGCTTGGGTGTGGCGATGGTTCCGAATGCAGCCTACGGTCAAGACGGGTTTTGTTACATTGATGCTGTTTTTCTCGGTGCCGGTAGTGCGCTTCCGTTTATCCAAATGGATAATACGGCACTGTCCGCATCGCAAGGAGTTGGACAGAACAGTTGACCTGTAGCCTATTTTTGAACTGCTCGTCGTGTCTTTGGCAAAGCGTCTGTTTGCGTGAACGGCTAAATAAATGATGACAATGGGAAAAAAAAAAAAAAAAAAAAAAA
>TrinityLAB_DN2788_c0_g1_i2 len=605 path=[2:0-213 4:214-604]
GTTCGGTGGATGCCTTGGTACCAGGAGCCGATGAAGGACGTGGTAGGCCGCGATAGTCCTCGGGGAGTTGTCAAACGAGCTGTGATCCGAGGGTGTCCGAATGGGGAAACCCAGCACGAGTGATGTCGTGTTACCACCAGCTGAATGTATAGGCTGTGTGGGGGGAACGTGGGGAAGTGAAACATCTCAGTACCCATAGGAAGAGAAAACAACAGTGATTCCGTGAGTAGTGGCGAGCGAAAGCGGATGGTGGCTAAACCGGTTGTGTGTGATACCTGGCGAGGGTTGCATGATCGGGGTTGTGGGATGCGTTGTTCCTGGGGTCGCCACCCTGGGCGCTGTGGCGTGGTGGTAGTCGAACTGGTGGTGAGTGCCAGACCGTAGGGGGTGTGAGTCCCGTAGACGAAACTGTCATTGTCGTGGTGTGACGTTCTCCCGAGTAGCACGGGGCCCGTGAAATCTCGTGTGAATCTGCCAGGACCACCTGGTAAGCCTGAATACTTCCTGATGACCGATAGCGGATCAGTACCGTGAGGGAATGGTGAAAAGTACCCAGATCGGAAGAGCGTCGTGTAGGGAAAGAGTGTGTGAATATGTGTAGATCT
>TrinityLAB_DN2788_c0_g1_i3 len=665 path=[1:0-50 3:51-273 4:274-664]
ATACGAGATCTGTATTAGTGACTGGAGTTCAGACGTGTGCTCTTCCGATCTGTGCGATCGGTGGATGCCTTGGCACCAAGAGCCGATGAAGGACGTTGTGACCTGCGATAAGCCCTGGGGAGTTGGTGAGCGAGCTGTGATCCGGGGATGTCCGAATGGGGAAACCTGGAATGTCCGGAGTAGTGTCCGGTGGCCCTGCCCTGAATGTATAGGGGTGTGGGTGGTAACGCGGGGAAGTGAAACATCTTAGTACCCGTAGGAAGAGAAAACAAGTGTGATTCCGTGAGTAGTGGCGAGCGAAAGCGGATGGTGGCTAAACCGGTTGTGTGTGATACCTGGCGAGGGTTGCATGATCGGGGTTGTGGGATGCGTTGTTCCTGGGGTCGCCACCCTGGGCGCTGTGGCGTGGTGGTAGTCGAACTGGTGGTGAGTGCCAGACCGTAGGGGGTGTGAGTCCCGTAGACGAAACTGTCATTGTCGTGGTGTGACGTTCTCCCGAGTAGCACGGGGCCCGTGAAATCTCGTGTGAATCTGCCAGGACCACCTGGTAAGCCTGAATACTTCCTGATGACCGATAGCGGATCAGTACCGTGAGGGAATGGTGAAAAGTACCCAGATCGGAAGAGCGTCGTGTAGGGAAAGAGTGTGTGAATATGTGTAGATCT
>TrinityLAB_DN2788_c0_g1_i1 len=672 path=[0:0-57 3:58-280 4:281-671]
GCGAGTATCTTTATTGTTGTATGTGTTTGTGCGACGTGGTGTTGTGCAAAGTTGTGTAGTGCGATCGGTGGATGCCTTGGCACCAAGAGCCGATGAAGGACGTTGTGACCTGCGATAAGCCCTGGGGAGTTGGTGAGCGAGCTGTGATCCGGGGATGTCCGAATGGGGAAACCTGGAATGTCCGGAGTAGTGTCCGGTGGCCCTGCCCTGAATGTATAGGGGTGTGGGTGGTAACGCGGGGAAGTGAAACATCTTAGTACCCGTAGGAAGAGAAAACAAGTGTGATTCCGTGAGTAGTGGCGAGCGAAAGCGGATGGTGGCTAAACCGGTTGTGTGTGATACCTGGCGAGGGTTGCATGATCGGGGTTGTGGGATGCGTTGTTCCTGGGGTCGCCACCCTGGGCGCTGTGGCGTGGTGGTAGTCGAACTGGTGGTGAGTGCCAGACCGTAGGGGGTGTGAGTCCCGTAGACGAAACTGTCATTGTCGTGGTGTGACGTTCTCCCGAGTAGCACGGGGCCCGTGAAATCTCGTGTGAATCTGCCAGGACCACCTGGTAAGCCTGAATACTTCCTGATGACCGATAGCGGATCAGTACCGTGAGGGAATGGTGAAAAGTACCCAGATCGGAAGAGCGTCGTGTAGGGAAAGAGTGTGTGAATATGTGTAGATCT
>TrinityLAB_DN2836_c0_g1_i6 len=1216 path=[1:0-1072 3:1073-1074 4:1075-1175 6:1176-1215]
GCTTCCGGAAAAATGGCAGCAGGAGGTTTAGTAGATCGAGAGTCTCTCTGGTGCTCCATCTGTCTGGATTTCTTCCGCGACCCTGTGATGATCCCCTGCAGGCACAGCTTCTGTCGGGACTGCATCAGCGGGCTGTGGGACCGGGAAGATGTGAGGAATAAGTTTAGATGCCCGCAGTGCAAGCAGATCTTCCCCCGCAGACCGGGGTTCGTGGACTGTAAGCGCGTCAAGCATCTCTCGGAGAACTTGAAGATTGCTGAGAATGAGGACGTAGGCCATGCTGTGAGCTGTGACTCCTGCAGCTCCAGATCCTCCAAAGCCATCGTGTCGTGTCTGACCTGTCTGGCCTCATTCTGTAGCACTCACCTGGACCAGCACGCGCAGCTGCACGGCCGCAGGAGACACCAGCTGACCAAAGCCACGGACCTGAGGGGCAGAATCTGCTCTCATCACGGCAAACTCACCGATGTGTACTGCCGCACCGACCGGCAGTGTGTGTGCGTGCTGTGCGCCCTACAGGAGCACAAGAGCCACGAGACCCTGCCCGCATCAGATGAAAGAGCGCACAGACAGAGGAAGATGATGGACACACGTGTGAAGTTTCTCCAGAATATCAAGGACAGAGAGAAGGATTTTAAGGATCTGAAATGGGCTGAAGAGAGAATCAGATGTTCAGCACAGACGGCGTTCACAGAGACTGATCAGATCTTCAGCGATGTGCTTCAATCCCTTCAGAAGAGCTGCTGTGGAGTGAAAGGGCTGATCACAGACCAGCAGACAGCTGAAGTCAGACGTGTGGAAAAACTTCAGGAGATTGTCCAGCAGAAAATCACTAGCATGAAGACCAAGGTTTCTGAGATCGATCAGTTCGTGACCACTAAAGATCACATTCAGTTCCTGCAGAACGTCCCCCTTGAATGTGAAGAATTCCTGTCTGAAGAATCTGAAGATCTTAGTAAGATTTTGGATAACCCAAATGTGTTTTTTCACAATTTGACGGTTCTGCTTTCTAAAATGCAGAAGAGTTTGATGGAGCTCGCCAGAGAGACAGAGACCAAGATCAAGTCTGGAGAAGAGACAGACGAGCAGTGGGACTGTGACGTCTGTCTGGTGTCCAATGAAGAACTATCGGGTCAGTGTGTTGCATGCCATTCACCAAAGCCCAGTAATAACAGCACTGTCTCTTATACACATCTGACTATGCCGACGACGTGTA
>TrinityLAB_DN2990_c0_g1_i6 len=524 path=[0:0-70 1:71-109 3:110-171 5:172-172 6:173-196 8:197-199 9:200-223 11:224-279 13:280-289 14:290-313 16:314-337 18:338-364 20:365-366 22:367-394 23:395-395 24:396-438 25:439-459 27:460-468 29:469-498 31:499-523]
CTTTTCAAGCAGAAGACGGCATACGAGATGAGTCCAAGTGACTGGAGTTCAGACGTGTGCTCTTCCGATCTCTTGTACGCTTCATTCGCAGTCTCTACACAGTCATGACCGGACGTGGAAAAGGTGGCAAAGTTAAGGGAAAGGCAAAGTCTCGCAGCAGCCGTGCCGGACTCCAGTTCCCAGTTGGGAGAATCCATCGTCTTCTGCGCAAAGGCAACTATGGCGAACGGATCGGCGCCGGCGCCCCTGTCTACCTGGCCGCAGTGATGGAATATCTGACGGCTGAGGTGCTCGAGTTGGCCGGCAACGCCGCCAGGGACAATAAGAAGACCCGCATTATTCCTCGACACCTCCAATTGGCCATCAGGAATGATGAGGAGTTGAGCAAATTCCTGCACGGCGTCACCATCGCTCAGGGAGGCGTGTTGCCCAACATCAATGCGACACTGTTGCCCAAAAAGCCCGAAATAAAGCCGCCCAAGTCTGCTAAGAAGGAATGAGCATACCGCATTCTCTTTGAACCT
>TrinityLAB_DN2990_c0_g1_i5 len=531 path=[0:0-70 2:71-116 3:117-178 4:179-203 8:204-206 9:207-230 11:231-286 13:287-296 14:297-320 16:321-344 18:345-371 20:372-373 22:374-401 23:402-402 24:403-445 25:446-466 27:467-475 29:476-505 31:506-530]
CTTTTCAAGCAGAAGACGGCATACGAGATGAGTCCAAGTGACTGGAGTTCAGACGTGTGCTCTTCCGATCTGTTGCTTGTACGCTTAGCTAACAGACTCTTCTACACAGTCATGACTGGACGTGGAAAAGGTGGCAAAGTTAAGGGAAAGGCAAAGTCTCGCAGCAGCCGTGCCGGACTTCAGTTCCCAGTTGGCAGAATCCACCGTCTTCTGCGCAAAGGCAACTATGGCGAACGGATCGGCGCCGGCGCCCCTGTCTACCTGGCCGCAGTGATGGAATATCTGACGGCTGAGGTGCTCGAGTTGGCCGGCAACGCCGCCAGGGACAATAAGAAGACCCGCATTATTCCTCGACACCTCCAATTGGCCATCAGGAATGATGAGGAGTTGAGCAAATTCCTGCACGGCGTCACCATCGCTCAGGGAGGCGTGTTGCCCAACATCAATGCGACACTGTTGCCCAAAAAGCCCGAAATAAAGCCGCCCAAGTCTGCTAAGAAGGAATGAGCATACCGCATTCTCTTTGAACCT
>TrinityLAB_DN2990_c0_g1_i4 len=592 path=[0:0-70 1:71-109 3:110-171 5:172-172 6:173-196 8:197-199 9:200-223 11:224-279 13:280-289 14:290-313 16:314-337 18:338-364 20:365-366 22:367-394 23:395-395 24:396-438 26:439-591]
CTTTTCAAGCAGAAGACGGCATACGAGATGAGTCCAAGTGACTGGAGTTCAGACGTGTGCTCTTCCGATCTCTTGTACGCTTCATTCGCAGTCTCTACACAGTCATGACCGGACGTGGAAAAGGTGGCAAAGTTAAGGGAAAGGCAAAGTCTCGCAGCAGCCGTGCCGGACTCCAGTTCCCAGTTGGGAGAATCCATCGTCTTCTGCGCAAAGGCAACTATGGCGAACGGATCGGCGCCGGCGCCCCTGTCTACCTGGCCGCAGTGATGGAATATCTGACGGCTGAGGTGCTCGAGTTGGCCGGCAACGCCGCCAGGGACAATAAGAAGACCCGCATTATTCCTCGACACCTCCAATTGGCCATCAGGAATGATGAGGAGTTGAGCAAATTCCTGCACGGCGTCACCATCGCTCAGGGAGGCGTGTTGCCCAACATCAACGCCACACTGTTGCCGAAAAAGCCGGACGTCAAAACACCCAGCAAAGCATCGAAGAAGGACGATTAGCTGGCTGCCCTTCTTCCCAACCCATTCTACTGCAATTTTCACACCCCAACCACCACCACCATTCTTTGTTGTTTCGTGTTCACCCG
>TrinityLAB_DN2990_c0_g1_i9 len=592 path=[0:0-70 1:71-109 3:110-171 5:172-172 7:173-199 9:200-223 10:224-289 14:290-313 15:314-322 17:323-337 18:338-364 20:365-366 21:367-395 24:396-438 26:439-591]
CTTTTCAAGCAGAAGACGGCATACGAGATGAGTCCAAGTGACTGGAGTTCAGACGTGTGCTCTTCCGATCTCTTGTACGCTTCATTCGCAGTCTCTACACAGTCATGACCGGACGTGGAAAAGGTGGCAAAGTTAAGGGAAAGGCAAAGTCTCGCAGCAGCCGTGCCGGACTCTACTTTCCCGTTGCCAGAATCCATCGCCTTCTGCGCAAAGGCAACTATGGCCAACGGATCGGCGCCGGAGCCCCCGTTTATTTGGCAGCCGTGATGGAATATCTGACGGCCGAGGTACTCGAGTTGGCCGGCAACGCCGCCCGAGACAATAAGAAGACCCGCATCATTCCTCGACACCTCCAATTGGCCATCAGAAGTGACGAGGAACTGAGCAGATTCCTGTACGGCGTCACCATCGCTCAGGGAGGCGTGTTGCCCAACATCAACGCCACACTGTTGCCGAAAAAGCCGGACGTCAAAACACCCAGCAAAGCATCGAAGAAGGACGATTAGCTGGCTGCCCTTCTTCCCAACCCATTCTACTGCAATTTTCACACCCCAACCACCACCACCATTCTTTGTTGTTTCGTGTTCACCCG
>TrinityLAB_DN3158_c0_g1_i1 len=2404 path=[0:0-2403]
GGAAAAGGTGCATTAAGAATAAACAAGCAAGGACTGTAGATACAGTGTATAAAGTATATCTAGATGTCACACAAAATGAAAAATAAAAATGAGGGATAAAAGAAATACAAGGGAGTAACACAGAAGATTTTACACTAAAATATTTGCACCTTACATTGTGGTCATTGGGCAAGGTCGGGCAAGGTCGCCGGTCCATCACAGGGGAACAGAGACTAACAACCATGCATGCACACTCTTATCTCTGAGCAATTTAGAAAGACAATTAATCCAGCAGTCCTGTTTTTGGACTGTTGAAGGAAGCCAGAGTACCCAGAGGAGCTCACACATGCACAGGGAGAAAATGCATACTCCATGCATTTTGCTGAACTGCTGCTGCCAGGCAGCAGTGCTACCAACTGCACCACGGTGCTGCCCCTCAATAAAACCATCTATAATATTAGAACATTCTTTGATAAAAGGGATTGCCCTAAATGACCTAAACAGCTAATCCAGACTTGGGTAGTGGGTGTGACAGCTCCATGAAGGAAACCCAGACATTCTCCAGCTACTCCTGATATGTTTGATGCCAAGTGATTTAAAGTGATTCTTCATTCTCTGTTCATGGTCCAATCTAAGGAAATATGATTATATGACTCCAATAAATAATATTAACTAGCAGGAAGTTACTCAGAAGGATTTTGCTTTAATCAGGTGTCCAATACAAGTCAACTGCACCATCTGGGTTTGATAGCCACCTTAAATGGACATAGTAGGTAATGTAAAGTCTGACAAAGCGGTGATGTGAGGCAGAGCACAATAACTTCTGCTAAAGGTTCAGACCAAGTGGCTCTTTTAGCACCTGATCTGCAGAGCTACAACTGCTGGTCTGTTTCGATGCCATACTGCAGCTGCACTACATTGTTGACATTGTAAAGTAGTCAGCACCCACGCAGGGAGAAGTGACGTTGCACTGTAAGCAAGCGTCTTACAAGCGACAAATGGCACTAGAAACCAACTAATGTTTAATTTAAAACAATCTATGCTTCGTAGGGCCAAAGGCAATATTCCACCATGTATATGCCTAGAGCATGATATAGAACCTTTAATTTTTCATGCAGAAGCTAATGTAATTTTCGGACGATTTGCCCACTTTATAATTTTATCTGGCCTGTCGGATAAGGCTTGTAGTACATAGAAAAGTTAGTGACTGATTGCACCGTACTAAAACTATAGATTAAAAAAACCTTCAAGACTGCAATGGAACAGCTAATGTGTTCCAAAGCCAGGAGTGGGCTTTATGTGGGGCAGTGAAGAGGGCCAAGCTTCACTGGAAACAGTTTGGGAGCAGCTGTAGATCAAGCTGATTTGGTTAATCATTTACAATTTTGAAACAACAAAAAAGACCAAGTTAGGAATCTGTAGCTTTTTGTAAATAACCAAACTCCCTTACGAGCACCTTTATTCAGTCCAGACCCAAATCAGGAAAGCTGCATCATAGGTCGCCGTCTCTTGGCCTTAAAGGTTTAAGCCTGTAATAGATCAGCTTTTCAAGACCATGTGTTTAAATTGTTTACCGACTGGTGGCCGTTTAGTTAAGGTAATAGAGAAATAAAATAATAGTGGTGTAACAGTATGCGTACTGTAGATAGTTGGTGATCGGCAGTATTTTTTTTTTGTGGCACACAGTCATCTCCTGAGTGAAGCTGCTCTGAAGCAGCCCCATTAGAGGAAGGGCACGGCAGTCGTGAAACAATCGGAGAACAGAGTTGCTTGACAGAGATCCCTGCATCGAGAAGTTGCGGATAATCCGCTCCAACATCAACCTTCAACCTGGGTGCCTTCTGCTGTTCCCCTGAGCTTACCCTGAATGTTACTGGGAACGGTTTGACTAATGTGGCCTCCTCAGGTAACACGGAGTAGCCGGGGACATCTGGCACGAGGCGTTGTGTTAATTGAGGGCCCCTGGGTGGAAGAGATGCCTCACATCCAAATATTGTTCATGACCGGCTTTGAACCCCTGAGTCCCAAAGTGATAAATCAGGGAGGGAATATATTTGTGTAAAAGCCCTGTGCTGAGCCACTGCAGTCAGGCGCCGCTGACCGGGAAACTATCATCCTGACTGCACGGCGGCAAAAAAAATCATGCGAAAAACGGGGGTCAGGAAACGAGCAAATCTGTTGTTAGCTGAAACGGAAAGGCAGCAGCGCTTTCTTCCACTGTTTGGCAGGAATATTTGGAGTTAGCTGCCGGAGGGTGGTCCAGGTGTTTACATGGCTTGGACAACATGCATTACCCGTGTGGATATAGCGTCCTGGCGCTTTTTAATTAGAGCAGGTTTGGAAAAAGGAAGTGATGCAGAAAATCACTGAATCAGGCACATAAGGTAAGTAAGTCTGTACATTTGATGTTTAGGATACGCAGTAC
>TrinityLAB_DN3369_c0_g1_i3 len=960 path=[2:0-57 6:58-188 7:189-276 8:277-959]
AGACGGCATACGAGATCTTAAGCCGTGACTGGAGTTCAGACGTGTGCTCTTCCGATCTGCCTAGAGGAGCCCGTCTACTACCAGGAAATCGCCCGGGCGCTGAGGGACATCGCGGCCCAGCTGAACACCGAAGCGGTGACCCGAGCCGCCCACAGCCTGGACGGGAACATCTCTCCGGACCTCGGCGGGGTCAGTGAGGGCCCGACGCCGCGGCGGCGGCGCTGCTTGTTCACGCTAACCCGGCGTCCCCTGACCGCTTCTGTCTGCCGTCCCACAGCTGAGGAATCACCTGGCGAGCGAGGTGGAGCGGCTGATGAGGGACGGCGCCTGTCTGAGGGAGCTGCCCCGCGGCCACGTCATGGTGGCCCTCACCCTCACGCTGGTCAAGGCCGTGTGCGTCCAGGCGCCGCAGCTGCTGGGGAGCCTCTTCGACACGGCGGTTCAATTCCTCTGCCAGAGCTGGGCCGGAGAGCACAGAGGTAGCGGGCGGTAGGGGACGGCCGGGCGGGCGGAGGAGCTCCGCCGGGGGTTTACAGCGCCCGTCACACCGCCAATGCAGGGAGTTGGACTCGTTCAAACGAAAGGAGGAGGAACTTAAAAGTTTGACGACTGAATTGTTTGGGTTTCTTGGTAGTTTACATGTTTCTGTTTACTGAACGTTTGCATTTTGTACGCGAACCCGACGATGAGTCCGCACGGAGTTTGTGTTCAGAACACGTGTGGCATCGGGCCGAGCCAGAGCCACTGCGTGAACGTTGGTGGGACCGCCTGCCGGATCGGACTGGTTCTATGAGAAACGGTGTGAGGAGGACCTGAGAGGAGCGTGGAAACGCGATGTGCATTAAAGACGACAGTAATGCAGCCTCACCGTGTCCGTCTCAGATCTTTGTGTTTAAAAGTGAATCTCCATATGAAAGAGAAAGCCTTCCTCAGAAAATGGGAATATAATGGGAATCAAAC
>TrinityLAB_DN3327_c0_g1_i4 len=568 path=[0:0-151 1:152-153 2:154-530 3:531-567]
GTTTGTGTGTTTGTTTATTTGTTTATGTGCGTTTGTGTTTGTTAATGTGTGTGCATTTGTGTGTGTTTATTTGTGCGCGTGTATCTATTTGTCTGTTTGTGTTTGAATGCGTGCAAGCAAATGTGTGTGTGTGTATATAAAAATAAAAAAAAAACGTTACAAACACGCACATATATAGGGGAAACATGTTTAAAAGCCACATATAAGTCTTGTGTTTTGACTCTGTTAGCATGACATTTGACCTCTTTTCATCTTAATTGAACATCTTAACAACTTTAAAACCAGATTGAGCAGCCGATTAAACCTCAGATGTGTATTTGTGAGATGTTTTGGCAGCGCTCTTTCCATATTTATAGTTTTCAGAAGTGCAGAAGTGTTTTGTGATTGGAAAAAGTCGATGCGGAGGAGGTTTTTTTCCTCCAGTCAGCAGTTTCTCAGCGTTTTCTGCCGATGGCGTTCATCCGTTTTTCACTCTTTTCCTCTTTATTTCCTGAAGAGCGCTATTCTCCTGAAGTCAGTCGCTGACGGCACTGTCTCTTATACACATCTGACGCTGCCGACGAAGTGG
>TrinityLAB_DN3376_c0_g2_i1 len=587 path=[0:0-340 1:341-401 3:402-428 4:429-460 6:461-498 8:499-499 9:500-500 11:501-586]
GTGATAAGGTATCTTACTTTCGAATACATAGGGGTAAGAAGCGAACGCAGGGAACTGAAACATCTAAGTACCTGCAGGAAAGGACATCAACCGAGACTCCGTAAGTAGTGGCGAGCGAACGCGGACCAGGCCAGTGGCAATGATGAATAAAGCGGAACGATTTGGAAAAGTCGGCCATAGAGGGTGATAGCCCCTTACGCGTAGAACAGTCATTGTCCTTGAGTAGGGCGGGGCACGTGAAATCCTGTCTGAACATGGGGAGACCACTCTCCAAGCCTAAGTACTCGTGCATGACCGATAGCGAACAAGTACCGTGAGGGAAAGGTGAAAAGCACCCCGACGAGGGGAGTGAAATAGAACCTGAAACCGGATGCCTACAAACAGTCGGAGCCCGCAAGGGTGACGGCGTACCTTTTGTATAATGGGTCAACGACTTAGTGTAACTAGCAAGCTTAAGCCGGTAGGTGTAGGCGCAGCGAAAGCGAGTCTGAATAGGGCGACTGAGTTTGATGCATTAGACCCGAAACCCGGCGATCTAGGCATGACCAGGATGAAGGTGCGGTAACACGCACTGGAGGTCCGAACCG
>TrinityLAB_DN3376_c0_g2_i2 len=571 path=[0:0-340 2:341-400 3:401-427 5:428-459 6:460-497 8:498-498 9:499-499 12:500-570]
GTGATAAGGTATCTTACTTTCGAATACATAGGGGTAAGAAGCGAACGCAGGGAACTGAAACATCTAAGTACCTGCAGGAAAGGACATCAACCGAGACTCCGTAAGTAGTGGCGAGCGAACGCGGACCAGGCCAGTGGCAATGATGAATAAAGCGGAACGATTTGGAAAAGTCGGCCATAGAGGGTGATAGCCCCTTACGCGTAGAACAGTCATTGTCCTTGAGTAGGGCGGGGCACGTGAAATCCTGTCTGAACATGGGGAGACCACTCTCCAAGCCTAAGTACTCGTGCATGACCGATAGCGAACAAGTACCGTGAGGGAAAGGTGAAAAGCACCCCGACAAGGGGAGTGAAAAAGACCTGAAACCGAACGCCTACAAACAGTCGGAGGCCGCAAGGCTAACGGCGTACCTTTTGTATAATGGGTCAGCGACTTACTCTGTGCAGCAAGCTTAAGCCGATAGGTGTAGGCGCAGCGAAAGCGAGTCTGAATAGGGCGACCAGTTGCACGGAGTAGACCCGAAACCGGGTGATCTAGTCATGGGCAGGAGATCGGAAGAGCGTCGTGTAGG
>TrinityLAB_DN3376_c0_g2_i4 len=573 path=[0:0-340 2:341-400 3:401-427 5:428-459 6:460-497 7:498-572]
GTGATAAGGTATCTTACTTTCGAATACATAGGGGTAAGAAGCGAACGCAGGGAACTGAAACATCTAAGTACCTGCAGGAAAGGACATCAACCGAGACTCCGTAAGTAGTGGCGAGCGAACGCGGACCAGGCCAGTGGCAATGATGAATAAAGCGGAACGATTTGGAAAAGTCGGCCATAGAGGGTGATAGCCCCTTACGCGTAGAACAGTCATTGTCCTTGAGTAGGGCGGGGCACGTGAAATCCTGTCTGAACATGGGGAGACCACTCTCCAAGCCTAAGTACTCGTGCATGACCGATAGCGAACAAGTACCGTGAGGGAAAGGTGAAAAGCACCCCGACAAGGGGAGTGAAAAAGACCTGAAACCGAACGCCTACAAACAGTCGGAGGCCGCAAGGCTAACGGCGTACCTTTTGTATAATGGGTCAGCGACTTACTCTGTGCAGCAAGCTTAAGCCGATAGGTGTAGGCGCAGCGAAAGCGAGTCTGAATAGGGCGCTAAGTTCGACGTATGACGACCCGAAACCAGGTGATCTATCCATGAGCAGGATGAAGGTTGGGTAACACCAACTG
>TrinityLAB_DN3376_c0_g2_i3 len=589 path=[0:0-340 1:341-401 3:402-428 4:429-460 6:461-498 8:499-499 10:500-588]
GTGATAAGGTATCTTACTTTCGAATACATAGGGGTAAGAAGCGAACGCAGGGAACTGAAACATCTAAGTACCTGCAGGAAAGGACATCAACCGAGACTCCGTAAGTAGTGGCGAGCGAACGCGGACCAGGCCAGTGGCAATGATGAATAAAGCGGAACGATTTGGAAAAGTCGGCCATAGAGGGTGATAGCCCCTTACGCGTAGAACAGTCATTGTCCTTGAGTAGGGCGGGGCACGTGAAATCCTGTCTGAACATGGGGAGACCACTCTCCAAGCCTAAGTACTCGTGCATGACCGATAGCGAACAAGTACCGTGAGGGAAAGGTGAAAAGCACCCCGACGAGGGGAGTGAAATAGAACCTGAAACCGGATGCCTACAAACAGTCGGAGCCCGCAAGGGTGACGGCGTACCTTTTGTATAATGGGTCAACGACTTAGTGTAACTAGCAAGCTTAAGCCGGTAGGTGTAGGCGCAGCGAAAGCGAGTCTGAATAGGGCGATTGAGTTAGTTGCATTAGACCCGAAACCGAGTGATCTAGCCATGAGCAGGCTGAAGGTTGGGTAACACCAACTGGAGGTCCGAACCGGT
>TrinityLAB_DN3533_c0_g4_i2 len=618 path=[0:0-371 1:372-426 3:427-617]
CATACGAGATACATGGTGTCGTCTCGTGGGCTCGGAGATGTGTATAAGAGACAGTCACACACATACAGACAGACATACACACGCACTTCACACACGCACTAACAACCAAATGTACACACACATTACACATACATATGCATACACATGCGCACATCACACACACACATACATGCATTCAAAAGCACATCACACACATACATATGCACACACACACACACACATAAAGACTATTAAACACAAATGCGCAATACACATACTTACGCACACACGCAGACACACACGCATACAAACTCACAGGCACATCTCACACACACACTCACTTCACATACACACACGCACAGTCTTACACACACTTTCACACACATACAGATAGACTCACTTACACACACAAACAAATGCATACACAAACACACGTACACACTAACAGCCACACATACATGCTCACACATTACACACATGTGCAAATCACACACACATTCACACATACAGACTTCCAAACACAAATGCACATCACACAAACTCACAGGCACAGCACACACACAAACACACACACATGCATGCACACACGCACATTCTTACTCACACTTTCACACACATGCAGATAGACTCTCTTACACA
>TrinityLAB_DN3533_c0_g4_i1 len=637 path=[0:0-371 2:372-445 3:446-636]
CATACGAGATACATGGTGTCGTCTCGTGGGCTCGGAGATGTGTATAAGAGACAGTCACACACATACAGACAGACATACACACGCACTTCACACACGCACTAACAACCAAATGTACACACACATTACACATACATATGCATACACATGCGCACATCACACACACACATACATGCATTCAAAAGCACATCACACACATACATATGCACACACACACACACACATAAAGACTATTAAACACAAATGCGCAATACACATACTTACGCACACACGCAGACACACACGCATACAAACTCACAGGCACATCTCACACACACACTCACTTCACATACACACACGCACAGTCTTACACACACTTTCACACACATACAGATAAACTCACTTACACACACGCGCACTTCACACACAAACTCACGCATACACACGCAAACTCACATACACACTAACAACCACACATACATGCTCACACATTACACACATGTGCAAATCACACACACATTCACACATACAGACTTCCAAACACAAATGCACATCACACAAACTCACAGGCACAGCACACACACAAACACACACACATGCATGCACACACGCACATTCTTACTCACACTTTCACACACATGCAGATAGACTCTCTTACACA
>TrinityLAB_DN3501_c0_g1_i3 len=804 path=[0:0-712 1:713-760 3:761-803]
ACGTGTGCTCTTCCGATCTAGCTATTTTGCCTAAGAAAGTGGCCATGTTCAACAAAACGCAGGAGATGTTCAAGACCTACGACAAATTCATGTTTTTGGATTTGTACAAGGTGGAGTCAACGCAGTTTAAGAACATTAAAAATGAGTTCCCAGAAGATGTGAAGTTTTTGTTCGCAAAGAATAAAATAATGAGAAAGGCGCTCGAGGCAATGAATGAGAATGGAAAGTTTGACAAAGTGTTGGACATGATCAAGCTTAACACGATAATTGCATTTTACACGCAGAATGACTCAGCATGTAAAATATACAGCGTGTGCCAGAAGTACAGAAGAACAGCATTTGCCAGGTTTGGGGACGTGGCAGCAGAGGACATCATCATTCCCGTGGGAATAACCACGCTGGGCCCAGACCAGATCCAGCTCTTCCACGCAGCAAGAATGAACACCAAGATAAACAAGGGTAAAATTGAAATAGCAGCAGCCCACAAAATAGTTGAGAAGGACTCAGTGGTTGGCATTTCAGAGGCAAACTTGTTGGCCAAGCTGAACATAATGCCTTTCAACTTTGGACTGAACATTTTGAAGGTGTTTGAGGGTGCAGAAGTGTTTGACAAGACAGTGTTGGCTGTTTCAGAAGAGGAGGTGGAGAAGACATTTGAGGAGGCAATTGGATCACTTGCGCTTGTTTCACTGGGAACGGGAACACTCACGGAGGCATCGCTGCCATACGAAGTGGCCGGGGCATACAAGGATGTGAAGAAGGTTGCACTTGGTTTGGACTTTGCAATTTAACATTAAATTTGAT
>TrinityLAB_DN3634_c0_g1_i1 len=646 path=[0:0-219 2:220-248 3:249-267 4:268-300 6:301-324 8:325-361 11:362-362 12:363-431 13:432-438 16:439-457 18:458-479 20:480-520 21:521-645]
GGGGTTAGCGCAAGCGCAGCTCTTTATCGAAGCCCCGGTAAACGGCGGCCGTAACGATAACGGTCCTAAGGTAGCGAAATTCCTTGTCGGGTAAGTTCCGACCTGCACGAATGGCGTAATGATGGCCAGGCTGTCTCCACCCGAGACTCAGTGAAATTGAAATCGCTGTGAAGATGCAGTGTATCCGCGGCTAGACGGAAAGACCCCGTGAACCTTTACTACAGCTTGGCACTGAACATTGAACCTACATGTGTAGGATAGGTGGGAGACTTTGAAGTTGGAACGCTAGTTCTGATGGAGTCGTCCTTGAAATACCACCCTTGTAGTGTTGATGTTCTAACTTGGCCCCATTATCTGGGGTAAGGACAGTGCCTGGTGGGTAGTTTGACTGGGGCGGTCTCCTCCCAAAGAGTAACGGAGGAGCACGAAGGTTGGCTAAGTACGGTCGGACATCGTACGGTTAGTGCAATGGCATAAGCCAGCTTAACTGCGAGACGGACAGGTCGAGCAGGTACGAAAGTAGGTCATAGTGATCCGGTGGTTCTGAATGGAAGGGCCATCGCTCAACGGATAAAAGGTACTCCGGGGAGATCGGAAGAGCGTCGTGTAGGGAAAGAGTGTTGCGAGACGTGTAGATCTCGGTGGT
>TrinityLAB_DN3634_c0_g1_i9 len=646 path=[0:0-219 2:220-248 3:249-267 5:268-300 6:301-324 7:325-340 9:341-361 11:362-362 12:363-431 14:432-455 17:456-457 18:458-479 19:480-520 21:521-645]
GGGGTTAGCGCAAGCGCAGCTCTTTATCGAAGCCCCGGTAAACGGCGGCCGTAACGATAACGGTCCTAAGGTAGCGAAATTCCTTGTCGGGTAAGTTCCGACCTGCACGAATGGCGTAATGATGGCCAGGCTGTCTCCACCCGAGACTCAGTGAAATTGAAATCGCTGTGAAGATGCAGTGTATCCGCGGCTAGACGGAAAGACCCCGTGAACCTTTACTACAGCTTGGCACTGAACATTGAACCTACATGTGTAGGATAGGTGGGAGGCTTTGAAGGCGTGACGCCAGTTGCGCTGGAGCCGTCCTTGAAATACCACCCTTGTATGTTTGATGTTCTAACTTAGGCCCCTAATCGGGGTTGAGGACAGTGCCTGGTGGGTAGTTTGACTGGGGCGGTCTCCTCCCAAAGAGTAACGGAGGAGCACGAAGGTGGGCTAATCACGGTTGGACATCGTGAGGTTAGTGCAATGGCATAAGCCCGCTTAACTGCGAGAATGACGGTTCGAGCAGGTGCGAAAGCAGGTCATAGTGATCCGGTGGTTCTGAATGGAAGGGCCATCGCTCAACGGATAAAAGGTACTCCGGGGAGATCGGAAGAGCGTCGTGTAGGGAAAGAGTGTTGCGAGACGTGTAGATCTCGGTGGT
>TrinityLAB_DN3634_c0_g1_i8 len=647 path=[0:0-219 1:220-248 3:249-267 5:268-300 6:301-324 7:325-340 10:341-363 12:364-432 13:433-439 15:440-456 17:457-458 18:459-480 20:481-521 21:522-646]
GGGGTTAGCGCAAGCGCAGCTCTTTATCGAAGCCCCGGTAAACGGCGGCCGTAACGATAACGGTCCTAAGGTAGCGAAATTCCTTGTCGGGTAAGTTCCGACCTGCACGAATGGCGTAATGATGGCCAGGCTGTCTCCACCCGAGACTCAGTGAAATTGAAATCGCTGTGAAGATGCAGTGTATCCGCGGCTAGACGGAAAGACCCCGTGAACCTTTACTGTAGCTTTGCACTGGACTTTGAGCCTGCTTGTGTAGGATAGGTGGGAGGCTTTGAAGGCGTGACGCCAGTTGCGCTGGAGCCGTCCTTGAAATACCACCCTTGTATGTTTGATGTTCTAACGCAGGGCCCTGAATCGGGCTCGCGGACAGTGCCTGGTGGGTAGTTTGACTGGGGCGGTCTCCTCCCAAAGAGTAACGGAGGAGCACGAAGGTTGGCTAATCCTGGTCGGACATCAGGAGGTTAGTGCAATGGCATAAGCCAGCTTAACTGCGAGACGGACAGGTCGAGCAGGTACGAAAGTAGGTCATAGTGATCCGGTGGTTCTGAATGGAAGGGCCATCGCTCAACGGATAAAAGGTACTCCGGGGAGATCGGAAGAGCGTCGTGTAGGGAAAGAGTGTTGCGAGACGTGTAGATCTCGGTGGT
>TrinityLAB_DN3634_c0_g1_i3 len=647 path=[0:0-219 2:220-248 3:249-267 5:268-300 6:301-324 7:325-340 10:341-363 12:364-432 13:433-439 15:440-456 17:457-458 18:459-480 20:481-521 21:522-646]
GGGGTTAGCGCAAGCGCAGCTCTTTATCGAAGCCCCGGTAAACGGCGGCCGTAACGATAACGGTCCTAAGGTAGCGAAATTCCTTGTCGGGTAAGTTCCGACCTGCACGAATGGCGTAATGATGGCCAGGCTGTCTCCACCCGAGACTCAGTGAAATTGAAATCGCTGTGAAGATGCAGTGTATCCGCGGCTAGACGGAAAGACCCCGTGAACCTTTACTACAGCTTGGCACTGAACATTGAACCTACATGTGTAGGATAGGTGGGAGGCTTTGAAGGCGTGACGCCAGTTGCGCTGGAGCCGTCCTTGAAATACCACCCTTGTATGTTTGATGTTCTAACGCAGGGCCCTGAATCGGGCTCGCGGACAGTGCCTGGTGGGTAGTTTGACTGGGGCGGTCTCCTCCCAAAGAGTAACGGAGGAGCACGAAGGTTGGCTAATCCTGGTCGGACATCAGGAGGTTAGTGCAATGGCATAAGCCAGCTTAACTGCGAGACGGACAGGTCGAGCAGGTACGAAAGTAGGTCATAGTGATCCGGTGGTTCTGAATGGAAGGGCCATCGCTCAACGGATAAAAGGTACTCCGGGGAGATCGGAAGAGCGTCGTGTAGGGAAAGAGTGTTGCGAGACGTGTAGATCTCGGTGGT
>TrinityLAB_DN3634_c0_g1_i4 len=647 path=[0:0-219 2:220-248 3:249-267 5:268-300 6:301-324 7:325-340 10:341-363 12:364-432 14:433-456 17:457-458 18:459-480 19:481-521 21:522-646]
GGGGTTAGCGCAAGCGCAGCTCTTTATCGAAGCCCCGGTAAACGGCGGCCGTAACGATAACGGTCCTAAGGTAGCGAAATTCCTTGTCGGGTAAGTTCCGACCTGCACGAATGGCGTAATGATGGCCAGGCTGTCTCCACCCGAGACTCAGTGAAATTGAAATCGCTGTGAAGATGCAGTGTATCCGCGGCTAGACGGAAAGACCCCGTGAACCTTTACTACAGCTTGGCACTGAACATTGAACCTACATGTGTAGGATAGGTGGGAGGCTTTGAAGGCGTGACGCCAGTTGCGCTGGAGCCGTCCTTGAAATACCACCCTTGTATGTTTGATGTTCTAACGCAGGGCCCTGAATCGGGCTCGCGGACAGTGCCTGGTGGGTAGTTTGACTGGGGCGGTCTCCTCCCAAAGAGTAACGGAGGAGCACGAAGGTGGGCTAATCACGGTTGGACATCGTGAGGTTAGTGCAATGGCATAAGCCCGCTTAACTGCGAGAATGACGGTTCGAGCAGGTGCGAAAGCAGGTCATAGTGATCCGGTGGTTCTGAATGGAAGGGCCATCGCTCAACGGATAAAAGGTACTCCGGGGAGATCGGAAGAGCGTCGTGTAGGGAAAGAGTGTTGCGAGACGTGTAGATCTCGGTGGT
>TrinityLAB_DN4190_c0_g1_i5 len=583 path=[2:0-69 4:70-118 5:119-159 7:160-177 8:178-178 10:179-487 13:488-582]
GCAGAAGACGGCATACGAGATTCACGCCGGTGACTGGAGTTCAGACGTGTGCTCTTCCGATCTGGCTAATGGTGGATACCTAGGCACACAGAGGCGAAGAAGGACGTGGTTACCGACGATAAGCTCCGGGGAGTTGGAAGCAAGCATTGAGCCGGAGATTTCCGAATGGGGCAACCCTGTATACAGCCTGTTGAATATATAGACAGGTATGAGCCAACCGGGCGAACTGAAACATCTTAGTAGCCCGAGGAAAAGAAATCAAAAGAGATTCCCCAAGTAGTGGTGAGCGAACGGGGAAAAGCCTAAACCAATTAGTTTACTGATTGGGGTAGTGGGACAGCAACACTTGAGTTGGATGGTTAGACGAAGCAGCTAAATACTGCACCAGAGAAAGTGAAAGTCTTGTAGTCGAAAACTTGAAAACCGAAGCTGAATCCCGAGTAGCATCGGACACGGGAAATCCGATGTGAATCAGCCACGACCACGTGGTAAGGCTAAATACTACTGTGTGACCGATAGTGAACAAGTACCGCGAGGGAAAGGTGAAAAGAACCCCGGAAGGGGAGTGAAATAGAACATGAAA
>TrinityLAB_DN4190_c0_g1_i9 len=1210 path=[12:0-307 13:308-402 15:403-448 16:449-1209]
ATACAGCCTGTTGAATACATAGACAGGTATGAGCCAACCCAGCGAACTGAAACATCTTAGTAGCTGGAGGAACAGAAAGAAAAATCGATTTCCTAAGTAGTGGTGAGCGAACGGGAAAGAGCCTAAACCAGGCGATTTATCGTCTGGGGTAGTGGGACAGCGATATGGAATCTGGAAACTAGACGAAGCAGGTGGCATACTGCACCAGAGAAGGTAATAGTCCTGTAGTCGAAAGTGGAAAGATACTAGCTGCATCCCGAGTAGCACGGGGCACGAGGAATCCGGTGTGAATCAGCGAGGACCATCTCGTAAGGCTAAATACTACTGTGTGACCGATAGTGAACAAGTACCGCGAGGGAAAGGTGAAAAGAACCCCGGAAGGGGAGTGAAATAGAACATGAAATCGTGAGCTGACAAGCAGTGGGAGGTACCGCTATTATTTATAGCGACTGACCGCGTGCCTGTTGAAGAATGAACTGGCGACTTATAAGGAGTGGCAGGTTAAGGTATAAATTCCGGAGCCTAAGCGAAAGCGAGTCTAAATTGGGCTATAAAATAAATAGTCACTTCTTATGGACCCGAACCTGGATGATCTAACCATGAGCATGATGAAGTTTAGGTAACACTGAATGGAGGTCAGAACTGACCGATGTTGAAAAATCGGCAGATGACTTGTGGTTAGCGGAGAAATTCCAATCGAATTCAGAGCTAGCTGGATCTCCCCGAAATGCGTTGAGGCGCAGCGGTAATGATGAACTATCTAAGGGTAGAGCAACTGTTTCGGTGCGGGCTGCGAAAGCGGTACCAAGTCGTGGCAAACTCCGAATATTAGATATGTTTTCCAGTTACCAGTGAGTATTTAGGAGATAAGTTTTAGATACAAGAGGGAAACAGCCCAGATCACCAGCTAAGGCCCCTAAATGATTGCTAAGTGGAAAAGGATGTGACTATGTAGAAACAATCAGAAGATGTGCCCAGAAGCAGCCATTCTTTAAAGAGTGCGTAACAGCTCACTGGTTTAACGTAGTTGCGCCGACAATGGCCGGGACTAAGCAATCTGCCGAAGCTGTGAGAGATTTACTTTTTGTAAAACTCGGTAGGGGAGCGTTCTGTTAAGGGTGAAGCTCAAACGTAAGTTTGGGTGGACTTTACAGAAGCGAGAATGTCAGTTTGAGTAACGAAAACATTGGTGAGAATCCAATGCTCCGGA
>TrinityLAB_DN4190_c0_g1_i2 len=1433 path=[0:0-94 3:95-121 4:122-170 6:171-211 7:212-229 8:230-230 11:231-231 12:232-539 13:540-634 14:635-671 16:672-1432]
GTAACGCGAAAATTGTAGGTAGTCAGTGGTTAGGAGTCAGTAGTCGGTAGAAACAACTGGCAACTAACAACTAACAACTGACAAAATACAGACACCAATGTGGTCAAGCTAATACGGCTGACGGTGGATACCTAGGCACACAGAGGCGAAGAAGGACGTGGTTACCGACGAAATACTCCGGGGAGCAGGAAACATGCATCGAGCCGGAGGTGTCCGAATGGGGCAACCCTGAATACAGCCTGTTGAATACATAGACAGGTATGAGCCAACCCAGCGAACTGAAACATCTTAGTAGCTGGAGGAACAGAAAGAAAAATCGATTTCCTAAGTAGTGGTGAGCGAACGGGAAAGAGCCTAAACCAGGCGATTTATCGTCTGGGGTAGTGGGACAGCGATATGGAATCTGGAAACTAGACGAAGCAGGTGGCATACTGCACCAGAGAAGGTAATAGTCCTGTAGTCGAAAGTGGAAAGATACTAGCTGCATCCCGAGTAGCACGGGGCACGAGGAATCCGGTGTGAATCAGCGAGGACCATCTCGTAAGGCTAAATACTACTGTGTGACCGATAGTGAACAAGTACCGCGAGGGAAAGGTGAAAAGAACCCCGGAAGGGGAGTGAAATAGAACATGAAACCGTCAGCTTACAAGCAGTGGGAGGACGATTAAACGTCTGACCGCGTGCCTGTTGAAGAATGAACTGGCGACTTATAAGGAGTGGCAGGTTAAGGTATAAATTCCGGAGCCTAAGCGAAAGCGAGTCTAAATTGGGCTATAAAATAAATAGTCACTTCTTATGGACCCGAACCTGGATGATCTAACCATGAGCATGATGAAGTTTAGGTAACACTGAATGGAGGTCAGAACTGACCGATGTTGAAAAATCGGCAGATGACTTGTGGTTAGCGGAGAAATTCCAATCGAATTCAGAGCTAGCTGGATCTCCCCGAAATGCGTTGAGGCGCAGCGGTAATGATGAACTATCTAAGGGTAGAGCAACTGTTTCGGTGCGGGCTGCGAAAGCGGTACCAAGTCGTGGCAAACTCCGAATATTAGATATGTTTTCCAGTTACCAGTGAGTATTTAGGAGATAAGTTTTAGATACAAGAGGGAAACAGCCCAGATCACCAGCTAAGGCCCCTAAATGATTGCTAAGTGGAAAAGGATGTGACTATGTAGAAACAATCAGAAGATGTGCCCAGAAGCAGCCATTCTTTAAAGAGTGCGTAACAGCTCACTGGTTTAACGTAGTTGCGCCGACAATGGCCGGGACTAAGCAATCTGCCGAAGCTGTGAGAGATTTACTTTTTGTAAAACTCGGTAGGGGAGCGTTCTGTTAAGGGTGAAGCTCAAACGTAAGTTTGGGTGGACTTTACAGAAGCGAGAATGTCAGTTTGAGTAACGAAAACATTGGTGAGAATCCAATGCTCCGGA
>TrinityLAB_DN4190_c0_g1_i3 len=1420 path=[1:0-81 3:82-108 4:109-157 6:158-198 7:199-216 8:217-217 11:218-218 12:219-526 13:527-621 14:622-658 16:659-1419]
GTGCTCTTCCGATCTAGTAACGCGAAAATCGCAGACAACCGTTAAACGTAAGTAATGACGTTGAACGAATGTCTCGAGACATCAATGTGGTCAAGCTAATACGGCTGACGGTGGATACCTAGGCACACAGAGGCGAAGAAGGACGTGGTTACCGACGAAATACTCCGGGGAGCAGGAAACATGCATCGAGCCGGAGGTGTCCGAATGGGGCAACCCTGAATACAGCCTGTTGAATACATAGACAGGTATGAGCCAACCCAGCGAACTGAAACATCTTAGTAGCTGGAGGAACAGAAAGAAAAATCGATTTCCTAAGTAGTGGTGAGCGAACGGGAAAGAGCCTAAACCAGGCGATTTATCGTCTGGGGTAGTGGGACAGCGATATGGAATCTGGAAACTAGACGAAGCAGGTGGCATACTGCACCAGAGAAGGTAATAGTCCTGTAGTCGAAAGTGGAAAGATACTAGCTGCATCCCGAGTAGCACGGGGCACGAGGAATCCGGTGTGAATCAGCGAGGACCATCTCGTAAGGCTAAATACTACTGTGTGACCGATAGTGAACAAGTACCGCGAGGGAAAGGTGAAAAGAACCCCGGAAGGGGAGTGAAATAGAACATGAAACCGTCAGCTTACAAGCAGTGGGAGGACGATTAAACGTCTGACCGCGTGCCTGTTGAAGAATGAACTGGCGACTTATAAGGAGTGGCAGGTTAAGGTATAAATTCCGGAGCCTAAGCGAAAGCGAGTCTAAATTGGGCTATAAAATAAATAGTCACTTCTTATGGACCCGAACCTGGATGATCTAACCATGAGCATGATGAAGTTTAGGTAACACTGAATGGAGGTCAGAACTGACCGATGTTGAAAAATCGGCAGATGACTTGTGGTTAGCGGAGAAATTCCAATCGAATTCAGAGCTAGCTGGATCTCCCCGAAATGCGTTGAGGCGCAGCGGTAATGATGAACTATCTAAGGGTAGAGCAACTGTTTCGGTGCGGGCTGCGAAAGCGGTACCAAGTCGTGGCAAACTCCGAATATTAGATATGTTTTCCAGTTACCAGTGAGTATTTAGGAGATAAGTTTTAGATACAAGAGGGAAACAGCCCAGATCACCAGCTAAGGCCCCTAAATGATTGCTAAGTGGAAAAGGATGTGACTATGTAGAAACAATCAGAAGATGTGCCCAGAAGCAGCCATTCTTTAAAGAGTGCGTAACAGCTCACTGGTTTAACGTAGTTGCGCCGACAATGGCCGGGACTAAGCAATCTGCCGAAGCTGTGAGAGATTTACTTTTTGTAAAACTCGGTAGGGGAGCGTTCTGTTAAGGGTGAAGCTCAAACGTAAGTTTGGGTGGACTTTACAGAAGCGAGAATGTCAGTTTGAGTAACGAAAACATTGGTGAGAATCCAATGCTCCGGA
>TrinityLAB_DN4190_c0_g1_i4 len=583 path=[2:0-69 4:70-118 6:119-159 7:160-177 9:178-179 12:180-487 13:488-582]
GCAGAAGACGGCATACGAGATTCACGCCGGTGACTGGAGTTCAGACGTGTGCTCTTCCGATCTGGCTAATGGTGGATACCTAGGCACACAGAGGCGAAGAAGGACGTGGTTACCGACGAAATACTCCGGGGAGCAGGAAACATGCATCGAGCCGGAGGTGTCCGAATGGGGCAACCCTATATACAGCCTGTTGAATACATAGACAGGTATGAGCCAACCCAGCGAACTGAAACATCTTAGTAGCTGGAGGAACAGAAAGAAAAATCGATTTCCTAAGTAGTGGTGAGCGAACGGGAAAGAGCCTAAACCAGGCGATTTATCGTCTGGGGTAGTGGGACAGCGATATGGAATCTGGAAACTAGACGAAGCAGGTGGCATACTGCACCAGAGAAGGTAATAGTCCTGTAGTCGAAAGTGGAAAGATACTAGCTGCATCCCGAGTAGCACGGGGCACGAGGAATCCGGTGTGAATCAGCGAGGACCATCTCGTAAGGCTAAATACTACTGTGTGACCGATAGTGAACAAGTACCGCGAGGGAAAGGTGAAAAGAACCCCGGAAGGGGAGTGAAATAGAACATGAAA
>TrinityLAB_DN4190_c0_g1_i7 len=583 path=[2:0-69 4:70-118 6:119-159 7:160-177 8:178-178 10:179-487 13:488-582]
GCAGAAGACGGCATACGAGATTCACGCCGGTGACTGGAGTTCAGACGTGTGCTCTTCCGATCTGGCTAATGGTGGATACCTAGGCACACAGAGGCGAAGAAGGACGTGGTTACCGACGAAATACTCCGGGGAGCAGGAAACATGCATCGAGCCGGAGGTGTCCGAATGGGGCAACCCTGTATACAGCCTGTTGAATATATAGACAGGTATGAGCCAACCGGGCGAACTGAAACATCTTAGTAGCCCGAGGAAAAGAAATCAAAAGAGATTCCCCAAGTAGTGGTGAGCGAACGGGGAAAAGCCTAAACCAATTAGTTTACTGATTGGGGTAGTGGGACAGCAACACTTGAGTTGGATGGTTAGACGAAGCAGCTAAATACTGCACCAGAGAAAGTGAAAGTCTTGTAGTCGAAAACTTGAAAACCGAAGCTGAATCCCGAGTAGCATCGGACACGGGAAATCCGATGTGAATCAGCCACGACCACGTGGTAAGGCTAAATACTACTGTGTGACCGATAGTGAACAAGTACCGCGAGGGAAAGGTGAAAAGAACCCCGGAAGGGGAGTGAAATAGAACATGAAA
>TrinityLAB_DN4190_c0_g1_i10 len=622 path=[1:0-81 3:82-108 4:109-157 6:158-198 7:199-216 8:217-217 10:218-526 13:527-621]
GTGCTCTTCCGATCTAGTAACGCGAAAATCGCAGACAACCGTTAAACGTAAGTAATGACGTTGAACGAATGTCTCGAGACATCAATGTGGTCAAGCTAATACGGCTGACGGTGGATACCTAGGCACACAGAGGCGAAGAAGGACGTGGTTACCGACGAAATACTCCGGGGAGCAGGAAACATGCATCGAGCCGGAGGTGTCCGAATGGGGCAACCCTGTATACAGCCTGTTGAATATATAGACAGGTATGAGCCAACCGGGCGAACTGAAACATCTTAGTAGCCCGAGGAAAAGAAATCAAAAGAGATTCCCCAAGTAGTGGTGAGCGAACGGGGAAAAGCCTAAACCAATTAGTTTACTGATTGGGGTAGTGGGACAGCAACACTTGAGTTGGATGGTTAGACGAAGCAGCTAAATACTGCACCAGAGAAAGTGAAAGTCTTGTAGTCGAAAACTTGAAAACCGAAGCTGAATCCCGAGTAGCATCGGACACGGGAAATCCGATGTGAATCAGCCACGACCACGTGGTAAGGCTAAATACTACTGTGTGACCGATAGTGAACAAGTACCGCGAGGGAAAGGTGAAAAGAACCCCGGAAGGGGAGTGAAATAGAACATGAAA
>TrinityLAB_DN4155_c0_g1_i3 len=1530 path=[0:0-680 2:681-809 3:810-821 4:822-967 5:968-968 6:969-1529]
CTATACAGGAAATCATAAAAAAATTGGAACTATATACATATTGTTTGGAATTTGAGGTGGAATATTAGGTCTATCTCTATCTATACTAATTCGAATAATTTTAATATCTCCATGGTCTTTTAATTCTAGAGGTTTGGTTAATGATTTTTACAACACAATTGTTTCAGCTCATGCCATTGCTATAATTTTCTTTATAGTTATACCTATTCTTTTAGGTGGGTTTGGAAATTGAATATTACCTTTAATAATAGGTGCTCCTGACATATCTTTTCCTCGCTTAAATAGTTTAGGATTTTGATTATTACCTCCTTCCATATTATTGTTTGCTATATCTATATTTTTAGGAACTGGAGCTGGAACAGGTTGAACTGTTTATCCTCCTTTATCTTCTTGATTAGGACATCCGAATCATAGAGTTGATTTAGTTATTTTTTCTTTACATTTAGCTGGTATCTCTTCTATTGCTAGAAGAATTAATTTTATTTCTACATGTTTCTTTAGACGATCTACAGTTTTTACGATAGATCGAATATCTATATATGTTTGAAGAGTTATTATTACTTCTTTTATATTAGTAATTTCATTACCTGTTTTAGCAGGTGGAATTACTATATTACTAACTGATCGAAATTTTGGAACTGCTTTTTTCGAAGTTTCTGGAGGAGGTGATCCTATTTTATTTCAACATATCTTTTGATTTTTTGGTCATCCTGAAGTATATATTTTAGTACTTCCTGCTTTTGGTGTTATTTCAGAAGCTTTGTTACATATTTCTGGAAAATTTAAAGTTTTTGGTCCTTTAGGTATAATTTACGCTATAATAAGAATTGGAATTTTAGGTTGTTTTGTTTGAGGACATCACATATACACAGTAGGTATGGATGTAGATACTCGTGCATATTTTACAGCTGCTACAATAATTATTGGTGTTCCAACAGGTGTTAAAATTTTTAGTTGATTAGCTACTTTGTATGGTTCACATATCAAAATAACTCCTTTATTACTTTGAGTTTTAGGATTTTTAATACTATTTACTATTGGTGGTTTAACTGGAATTTCATTATCTAACGCTTCTTTAGACTTATTATTGCATGATACTTACTATGTTGTTGGTCATCTTCATTTTGTTTTAAGTATAGGAGTTGTTTTTGCTATTATAGTTGCTATAACATTATGATTGCCATGAATGATAGGAATTTCTTTTAATAGAATCTTACAAAATGTTCAATTTATTATAATATTTATAGGAGCTAATCTAACTTTTATGCCACAACACTTTTTAGGTTTAAATGGTATACCACGACGATATGTAGATTATAGAGATTGTTACAGATATATACACTACTGATCATCCATAGGCAGACTTTTATCTTTGATTTCTACTGTTTTACTATTATTCTTAATCTGAGAGGGTGTTTCTTCACATCGTATTTCTTTTAATAGAAGAACACCTTTAATATCATCTGAAATAATAATAAACCATCCTACATTTGAACATTCATTTATTCAACAAAATCTACTAACAGTTCT
>TrinityLAB_DN4155_c0_g1_i1 len=719 path=[3:0-11 4:12-157 6:158-718]
TTACGCTATAATAAGAATTGGAATTTTAGGTTGTTTTGTTTGAGGACATCACATATACACAGTAGGTATGGATGTAGATACTCGTGCATATTTTACAGCTGCTACAATAATTATTGGTGTTCCAACAGGTGTTAAAATTTTTAGTTGATTAGCTACTTGTATGGTTCACATATCAAAATAACTCCTTTATTACTTTGAGTTTTAGGATTTTTAATACTATTTACTATTGGTGGTTTAACTGGAATTTCATTATCTAACGCTTCTTTAGACTTATTATTGCATGATACTTACTATGTTGTTGGTCATCTTCATTTTGTTTTAAGTATAGGAGTTGTTTTTGCTATTATAGTTGCTATAACATTATGATTGCCATGAATGATAGGAATTTCTTTTAATAGAATCTTACAAAATGTTCAATTTATTATAATATTTATAGGAGCTAATCTAACTTTTATGCCACAACACTTTTTAGGTTTAAATGGTATACCACGACGATATGTAGATTATAGAGATTGTTACAGATATATACACTACTGATCATCCATAGGCAGACTTTTATCTTTGATTTCTACTGTTTTACTATTATTCTTAATCTGAGAGGGTGTTTCTTCACATCGTATTTCTTTTAATAGAAGAACACCTTTAATATCATCTGAAATAATAATAAACCATCCTACATTTGAACATTCATTTATTCAACAAAATCTACTAACAGTTCT
>TrinityLAB_DN4155_c0_g1_i2 len=1518 path=[0:0-680 2:681-809 4:810-955 5:956-956 6:957-1517]
CTATACAGGAAATCATAAAAAAATTGGAACTATATACATATTGTTTGGAATTTGAGGTGGAATATTAGGTCTATCTCTATCTATACTAATTCGAATAATTTTAATATCTCCATGGTCTTTTAATTCTAGAGGTTTGGTTAATGATTTTTACAACACAATTGTTTCAGCTCATGCCATTGCTATAATTTTCTTTATAGTTATACCTATTCTTTTAGGTGGGTTTGGAAATTGAATATTACCTTTAATAATAGGTGCTCCTGACATATCTTTTCCTCGCTTAAATAGTTTAGGATTTTGATTATTACCTCCTTCCATATTATTGTTTGCTATATCTATATTTTTAGGAACTGGAGCTGGAACAGGTTGAACTGTTTATCCTCCTTTATCTTCTTGATTAGGACATCCGAATCATAGAGTTGATTTAGTTATTTTTTCTTTACATTTAGCTGGTATCTCTTCTATTGCTAGAAGAATTAATTTTATTTCTACATGTTTCTTTAGACGATCTACAGTTTTTACGATAGATCGAATATCTATATATGTTTGAAGAGTTATTATTACTTCTTTTATATTAGTAATTTCATTACCTGTTTTAGCAGGTGGAATTACTATATTACTAACTGATCGAAATTTTGGAACTGCTTTTTTCGAAGTTTCTGGAGGAGGTGATCCTATTTTATTTCAACATATCTTTTGATTTTTTGGTCATCCTGAAGTATATATTTTAGTACTTCCTGCTTTTGGTGTTATTTCAGAAGCTTTGTTACATATTTCTGGAAAATTTAAAGTTTTTGGTCCTTTAGGTATAATAAGAATTGGAATTTTAGGTTGTTTTGTTTGAGGACATCACATATACACAGTAGGTATGGATGTAGATACTCGTGCATATTTTACAGCTGCTACAATAATTATTGGTGTTCCAACAGGTGTTAAAATTTTTAGTTGATTAGCTACTTTGTATGGTTCACATATCAAAATAACTCCTTTATTACTTTGAGTTTTAGGATTTTTAATACTATTTACTATTGGTGGTTTAACTGGAATTTCATTATCTAACGCTTCTTTAGACTTATTATTGCATGATACTTACTATGTTGTTGGTCATCTTCATTTTGTTTTAAGTATAGGAGTTGTTTTTGCTATTATAGTTGCTATAACATTATGATTGCCATGAATGATAGGAATTTCTTTTAATAGAATCTTACAAAATGTTCAATTTATTATAATATTTATAGGAGCTAATCTAACTTTTATGCCACAACACTTTTTAGGTTTAAATGGTATACCACGACGATATGTAGATTATAGAGATTGTTACAGATATATACACTACTGATCATCCATAGGCAGACTTTTATCTTTGATTTCTACTGTTTTACTATTATTCTTAATCTGAGAGGGTGTTTCTTCACATCGTATTTCTTTTAATAGAAGAACACCTTTAATATCATCTGAAATAATAATAAACCATCCTACATTTGAACATTCATTTATTCAACAAAATCTACTAACAGTTCT
>TrinityLAB_DN4155_c0_g1_i4 len=725 path=[0:0-680 1:681-724]
CTATACAGGAAATCATAAAAAAATTGGAACTATATACATATTGTTTGGAATTTGAGGTGGAATATTAGGTCTATCTCTATCTATACTAATTCGAATAATTTTAATATCTCCATGGTCTTTTAATTCTAGAGGTTTGGTTAATGATTTTTACAACACAATTGTTTCAGCTCATGCCATTGCTATAATTTTCTTTATAGTTATACCTATTCTTTTAGGTGGGTTTGGAAATTGAATATTACCTTTAATAATAGGTGCTCCTGACATATCTTTTCCTCGCTTAAATAGTTTAGGATTTTGATTATTACCTCCTTCCATATTATTGTTTGCTATATCTATATTTTTAGGAACTGGAGCTGGAACAGGTTGAACTGTTTATCCTCCTTTATCTTCTTGATTAGGACATCCGAATCATAGAGTTGATTTAGTTATTTTTTCTTTACATTTAGCTGGTATCTCTTCTATTGCTAGAAGAATTAATTTTATTTCTACATGTTTCTTTAGACGATCTACAGTTTTTACGATAGATCGAATATCTATATATGTTTGAAGAGTTATTATTACTTCTTTTATATTAGTAATTTCATTACCTGTTTTAGCAGGTGGAATTACTATATTACTAACTGATCGAAATTTTGGAACTGCTTTTTTCGAAGTTTCTGGAGGAGGTGATCCTATTTTATTGAAAAACTCATAAAGGATGCACTGAAAAAAGATGGTTTAGTCGG
>TrinityLAB_DN4328_c2_g1_i1 len=526 path=[0:0-525]
CACTACTGAAGTTAAGTCGGTTGAGATGCACCACGAGTCGCTCGCTGAGGGTCTGCCCGGTGACAACGTTGGTTTCAACGTGAAGAACGTGTCGGTTAAGGACATTCGCCGTGGTAACGTGGCTTCGGACTCGAAGAACGACCCCGCTCAGGAGTCGGCCTCGTTCAACGCTCAGGTCATTGTGATGAACCACCCTGGTCAGATCAGCAACGGTTACTCGCCCGTGCTTGACTGCCACACGGCCCACATTGCCTGCCGTTTCAACAATATCCTGCAGAAGATCGACCGTCGTTCGGGTAAGGTGCTCGAAGAGAACCCCAAGTTCATCAAGTCGGGTGACGCCGCCAGGGTTGAGATGATCCCCACCAAGCCCATGTGCGTTGAGTCGTTCAACGAGTACCCTCCTCTTGGTCGTTTCGCTGTGCGTGACATGCGTCAAACCGTCGCTGTCGGTGTGGTGAAGACGGTTGAGAAGTCGTCTGGCAAGGGTGGCAAGGTCACCAAGGCTGCCGAGAAGGCCTCGAAG
>TrinityLAB_DN4361_c0_g2_i1 len=833 path=[0:0-832]
GGTAAGGCTTTCCGTGAACCAGTGAGAATGTCGGAGATAAGTTTGACATTCAAGAGGGAAACAGCCCAGATCACCAGCTAAGGCCCCTGAATGGCCGCTAAGTGGAAAAGGATGTGGGGATGCTCAAACAACCAGGAGGTTTGCTTAGAAGCAGCAACCCTTGAAAGAGTGCGTAACAGCTCACTGGTACAAGCGTTCTTGCGCCGATAATGACCGGGACTAAGCGGCCTGCCGAAGCTGTGAGATAGAATCAATCTATCGGTAGGGGAGCGTTCCGTTATCGGGTGAAGCCATGACGAAAGTCATTGTGGACGAAACGGAAGTGAGAATGTCGGCTTGAGTAACGAAAACATTGGTGAGAATCCAATGCCCCGAAAACCTAAGGGTTCCTTCACTAGGCTCGTCCATGAAGGGTTAGTCAGGTCCTAAGATTAGGCCGAAAGGCGTCGTCGATGGAAATCAGGTTAATATTCCTGAACTGATTGAAGTTTAAGGATCCCGAGGGACGAAGAAGGCTAAGCTGGAACTGTTTATGGATTGCAGTGGAAACGTCCAAGGTTATGAGAAATAGAATGAAAACTATTTTGAGCTGAGGCGTGATCCCGTTAGGAATCGAATCTTTGATTGGATTCCTCGCCAGCGATGTCACACTTCCAAGAAAAGCTCGTTCGATTCATACTTCAACACCTGTACCAGAAACCGACACAGGTAGGTGGGTAGAGAATACCTAGGGGCGCGAGAGAACTCTCTCTAAGGAACTCGGCAAACTGGCCCCGTAACTTCGGAAGAAGGGGTGCCCCTGCGAAGGGGTCGCAGTGACCAGGCTCTGGCGG
>TrinityLAB_DN4361_c0_g3_i2 len=645 path=[1:0-120 2:121-644]
GTAGCGGTAGCGGAGCGTTCCGTAGGCCTGTGAAGGTGTGGGGGTGACCCCTGCTGGAGGTATCGGAAGTGCGAATGCTGACATGAGTAGCGACAAACAGAGTGAGAAACTCTGTCGCCGAAAGTCCAAGGGTTCCTGCGCAAGGTTAATCCGCGCAGGGTGAGCCGGCCCCTAAGGCGAGGGCGAAGGCCGTAGCCGATGGGAACCAGGTCAACATTCCTGGGCCCGCCAGACGTGACGACCGCGAAGCCGTGTCGGCCCTTATCGGATTGGGCCGGCTGGGGGAGCGGTCCGGGAAACAGCGCTGGCATCATGGACCGTACCCGAAACCGACACAGGTGGTCAGGTAGAGTATACCAAGGCGCTTGAGAGAACTATGTTGAAGGAACTCGGCAAATTGCACGCGTAACTTCGGAAGAAGCGTGACCCCATTTTACGCAAGTATGATGGGGTGGCACAGACCAGGGGGTAGCGACTGTTTATCAAAAACACAGGGCTCTGCGAAGTAGCAATACGACGTATAGGGTCTGACGCCTGCCCGGTGCCGGAAGGTTAAGAGGAGGGGTGCAAGCTCTGAATTGAAGCCCCGGTAAACGGCGGCCGTAACGATAACGGTCCTAAGGTAGAGATCGGAAGAGCGTCGTG
>TrinityLAB_DN4361_c0_g3_i1 len=827 path=[0:0-302 2:303-826]
GGTCCCTAATTATGTCTAAGTGGGAAAGGAGGTGGACATTCACAGACAACCAGGAGGTTGGCTTAGAAGCAGCCACCCTTTAAAGAAAGCGTAATAGCTCACTGGTCTAGCAGCTGTCCCGCGGCGAAAATGTAACGGGGCTCAAGCCGGGCGCCGAAGCCGCGGATCCGCGCAGCGATGCGCGGGTGGTAGCGGAGCGTTCCCTAGGCCGTCGAAGGCGGCGCCGCGAGGCCCGCTGGAGGCATGGGAAGCGAGAATGCGGACATGAGTAGCGACAAGCAGGGCGAGAAACCCTGCCGCCGGAAGTCCAAGGGTTCCTGCGCAAGGTTAATCCGCGCAGGGTGAGCCGGCCCCTAAGGCGAGGGCGAAGGCCGTAGCCGATGGGAACCAGGTCAACATTCCTGGGCCCGCCAGACGTGACGACCGCGAAGCCGTGTCGGCCCTTATCGGATTGGGCCGGCTGGGGGAGCGGTCCGGGAAACAGCGCTGGCATCATGGACCGTACCCGAAACCGACACAGGTGGTCAGGTAGAGTATACCAAGGCGCTTGAGAGAACTATGTTGAAGGAACTCGGCAAATTGCACGCGTAACTTCGGAAGAAGCGTGACCCCATTTTACGCAAGTATGATGGGGTGGCACAGACCAGGGGGTAGCGACTGTTTATCAAAAACACAGGGCTCTGCGAAGTAGCAATACGACGTATAGGGTCTGACGCCTGCCCGGTGCCGGAAGGTTAAGAGGAGGGGTGCAAGCTCTGAATTGAAGCCCCGGTAAACGGCGGCCGTAACGATAACGGTCCTAAGGTAGAGATCGGAAGAGCGTCGTG
>TrinityLAB_DN4390_c1_g1_i1 len=1134 path=[0:0-1133]
TGAAGCGTCTTATCTCACCGAGCGTCATCACAACAATGGTTCGCGAGGCGGGCAGACCCCGTGGCAAGACGTCGCCGTACGGTTTCTTCGTCAAGATGTGCTACGAGGAGCACAAAAAGAAGTATCCGTCGGAGAACGTGCAAGTGACGGAAATTTCGAAGAAATGTTCGGAAAAGTGGAAGACGATGACGCAGCAAGAAAAGCAGCGCTTCTACGAGTTGGCCCAAAAGGACCGCGAACGTTTCCAGGCCGAGGTGGCCGCCTTCGGTGGCGAGGACGCACTGCGCAAACGCAAGCGCAATAAGAAGGACCCGAATGCGCCCAAACGCGCCCTGTCGGCCTTTTTCTTCTTCTCGCACGTCAAGCGTCCTCAGGTGCAACAGGGACATCCCGAATGGAAGGTCGGTCAGGTGGCTCAGGAACTTGGACGCATGTGGAAAGAGTTGGACGAAAACCAACGACGCGAATATGACGAAATGGCCGCCAAGGACAAAATTCGCTACGAGCAGGAAATGAAAGAGTACAAGTCAGGCGGCACCAAGAAGCAAGCGACGGGACGTTCCAATCCAGGTGGCGCTGTGCCCGCTGGCCGTGCGTCGGCCACTACGTCGGCGTTCACGGCGGCGGCGGCCGACGATGACGACGTCGACGACGATGATGACGACGACGAAGACGATATTGACGACTAATAATACTGAGAAGATGAAGAAGAAATATGTAAGCATATACTACTACTACTACAAGAAAGCAACTGTGACGACCGTATTTCTCTATTTACCCACACATCACCTGTCACCGTCGGTTTGTTTTTTGTTATCATTATTATTCTTTAATCTCCTCCTGCTCCACCACCACAACCACACCTCCATTGCCTCCTGATCAACGTCATCGTTCTCCGGCGGCGGCGGCGGCGACCTCTGCACCGTCGCATCTTTCGGTTGCCCAGATTTTGTCCTTGTCCCACGTCCTCCCACGATCATCCTATCCATTTGGCGCACCAATATTGGCCACATATATCTCTCCTGTACCAGACACGGCAGCAGCAGCCACTACCGTTTTGTGCGCCAACGTGCTGGCAAACGGGTGTTGCATAAGATGACGTATATTGCATTTAGTACACAGATCGGAAGAGCG
>TrinityLAB_DN4492_c0_g2_i1 len=553 path=[0:0-486 1:487-552]
TGTGTATAAGAGACAGACAGTGTATAGCAAGAAGTCTTTTACAGTTGTCCTGTTATATGTTTTTTTTTTGGGTGCAGTGTGCCTTTAAGAAAGCCAGTAGTGTGCTGGCTTGCGTGTGTGTACCTACTATATTTTGTTTCAGAATGATCCCCAGAAGTGAGCTAAATCTGATGAAACCTGCTTTGGGGACGCCTGAGGAAGCAGTCGATCATAAAAGGATTGTAGGTGTAATAGAAACACAACACGAGCCACTGCCAACACGAACCCCCCCCAGAGCGTCCCGTTAGACAGGATTGAGTCATTAGAGGTGGACCAGAGCCTGCACGCCTGAACACAGCCCCGGTCGGGTGCGGCTCAGAGTCTCCTGTCTGCAGGTGGTGTCAGTGGGATCAGGAACTAAACAATGTTTGGAGTGTTTAATAACAAGTAGCTTATAGTCTAGCATAAGGCTGCACAGTATTGGAAAAAAAAAACACTGAGATTGGAGACTGTCTCTTATACACATCTGACGCTGCCGACGAAACGGTCTATGTGTAGATCTCGGTGGTCGCCG
>TrinityLAB_DN4769_c0_g1_i2 len=912 path=[1:0-62 2:63-158 4:159-185 5:186-271 7:272-278 8:279-280 9:281-548 11:549-911]
GCAGAAGACGGCATACGAGATCTTAAGCCGTGACTGGAGTTCAGACGTGTGCTCTTCCGATCTGGCAGACTGAGGGACGGACTCTGACTCTGCCATGTTTTAAGTGGCACATTTTCGCTAGAAATGCGACGTATAAAAGCGCTCAGCCGTCTTCGACTCCGTCGTCGACTCTGTCGTCGACTCTGCCGTTGTGATCTACGGCCGTCTTTGAGCGGTTGACCTGAGAACGCCACAAGGCCACAGACAGGAGTCCTACTGCCTTTTTAGGTTTTCCCCTCTCTAGTGGCTGGATTTTGTCACAGTGGGCTGGCAGCAACGAGGATACGAGAGACGAGGAGAGCACGCAGCAAAGGAGCTCAGCTCAGAGGGACACCCGGGTCGGCCAGGTCCAGGACCGAGGCCTCCCTACCCGGATGCTTTGCTAATCCCAGAGGGAAATGACTTTAGGAGAACAAGAAGCTGGATCATCTAAGCACCGCTCCACTCAACGACTCAACCCTGCAGGCTTCTGACCAGTTCCCATTGACTTGTTGGTAAAACGACGTGCCATCGCTTCACGTTGCTGCTTTATTTGCAATCATTTAGTTCAAGAAAACAATAAAATGAAAAGGTTCACCTGGTCTTGTGCTGGTTTTATTCAGTTTTATGTTGTTTTTTAATCTGCGATAGAATCAGAGACTTCTCTGAGTCTTGTTCACTTTAACCTGACGGATTTCAGACACCAAACACTGTTTTCCTGCACTTCTTTTTTTCTTCATAATTTTGTATTATTAATGGGAAATAATGGAATGGACATCAGCGCTGTATAGTAACAAAGTAAAAATACTTCACTACTGTGCTTAAGTATATTTTGGACTACTTTATACTTTCCTCGAGTATAAATTGTTTTGAGAAATTTCACATTAACTTTCA
>TrinityLAB_DN4769_c0_g1_i6 len=898 path=[1:0-62 2:63-158 3:159-173 5:174-259 7:260-266 9:267-534 11:535-897]
GCAGAAGACGGCATACGAGATCTTAAGCCGTGACTGGAGTTCAGACGTGTGCTCTTCCGATCTGGCAGACTGAGGGACGGACTCTGACTCTGCCATGTTTTAAGTGGCACATTTTCGCTAGAAATGCGACGTATAAAAGCGCTCAGCCGTCTTCGACTCTGTCGTCGACTCCGTCGTTGTGATCTACGGCCGTCTTTGAGCGGTTGACCTGAGAACGCCACAAGGCCACAGACAGGAGTCCTACTGCCTTTTTAGGTTTTCCCCTCTAGTGGCTGGATTTTGTCACAGTGGGCTGGCAGCAACGAGGATACGAGAGACGAGGAGAGCACGCAGCAAAGGAGCTCAGCTCAGAGGGACACCCGGGTCGGCCAGGTCCAGGACCGAGGCCTCCCTACCCGGATGCTTTGCTAATCCCAGAGGGAAATGACTTTAGGAGAACAAGAAGCTGGATCATCTAAGCACCGCTCCACTCAACGACTCAACCCTGCAGGCTTCTGACCAGTTCCCATTGACTTGTTGGTAAAACGACGTGCCATCGCTTCACGTTGCTGCTTTATTTGCAATCATTTAGTTCAAGAAAACAATAAAATGAAAAGGTTCACCTGGTCTTGTGCTGGTTTTATTCAGTTTTATGTTGTTTTTTAATCTGCGATAGAATCAGAGACTTCTCTGAGTCTTGTTCACTTTAACCTGACGGATTTCAGACACCAAACACTGTTTTCCTGCACTTCTTTTTTTCTTCATAATTTTGTATTATTAATGGGAAATAATGGAATGGACATCAGCGCTGTATAGTAACAAAGTAAAAATACTTCACTACTGTGCTTAAGTATATTTTGGACTACTTTATACTTTCCTCGAGTATAAATTGTTTTGAGAAATTTCACATTAACTTTCA
>TrinityLAB_DN4769_c0_g1_i1 len=911 path=[1:0-62 2:63-158 4:159-185 5:186-271 6:272-272 7:273-279 9:280-547 11:548-910]
GCAGAAGACGGCATACGAGATCTTAAGCCGTGACTGGAGTTCAGACGTGTGCTCTTCCGATCTGGCAGACTGAGGGACGGACTCTGACTCTGCCATGTTTTAAGTGGCACATTTTCGCTAGAAATGCGACGTATAAAAGCGCTCAGCCGTCTTCGACTCCGTCGTCGACTCTGTCGTCGACTCTGCCGTTGTGATCTACGGCCGTCTTTGAGCGGTTGACCTGAGAACGCCACAAGGCCACAGACAGGAGTCCTACTGCCTTTTTAGGTTTTTCCCCTCTAGTGGCTGGATTTTGTCACAGTGGGCTGGCAGCAACGAGGATACGAGAGACGAGGAGAGCACGCAGCAAAGGAGCTCAGCTCAGAGGGACACCCGGGTCGGCCAGGTCCAGGACCGAGGCCTCCCTACCCGGATGCTTTGCTAATCCCAGAGGGAAATGACTTTAGGAGAACAAGAAGCTGGATCATCTAAGCACCGCTCCACTCAACGACTCAACCCTGCAGGCTTCTGACCAGTTCCCATTGACTTGTTGGTAAAACGACGTGCCATCGCTTCACGTTGCTGCTTTATTTGCAATCATTTAGTTCAAGAAAACAATAAAATGAAAAGGTTCACCTGGTCTTGTGCTGGTTTTATTCAGTTTTATGTTGTTTTTTAATCTGCGATAGAATCAGAGACTTCTCTGAGTCTTGTTCACTTTAACCTGACGGATTTCAGACACCAAACACTGTTTTCCTGCACTTCTTTTTTTCTTCATAATTTTGTATTATTAATGGGAAATAATGGAATGGACATCAGCGCTGTATAGTAACAAAGTAAAAATACTTCACTACTGTGCTTAAGTATATTTTGGACTACTTTATACTTTCCTCGAGTATAAATTGTTTTGAGAAATTTCACATTAACTTTCA
>TrinityLAB_DN4817_c0_g1_i7 len=855 path=[0:0-206 4:207-824 6:825-854]
CACGACAACTACGACAGAAGAGGAGATAACAGAAGAGGTGGCTACAACGACAGAAGAGGTGGAGACAGGAGGCCACCTGGAGGAAGCAGGGAGCCAAAGCCAGAGACTGTGAGACAGCCAACGGAAATAGACGTGTGTTCCAACTTGTACCAATACACGGGTTGTGAAGCAACCATTTACCAGTACACGGTGACAATGGTGCCAGAGTGCAGGAAAGCAGCAACGTTTCACCAGTTCAACAGAATCGTGGAGTACAACAAAGCATTCCAGGACACGTGCGTGGCATTTGATGGTAATTCGACCCTTGTAGCAAACAAACAGTTTGAGGTTATGGAGCTGGAGTATCCAATGAGAGAAGGAGTGCAGAAGTGTAAAATTGAGTTCAGAAACACAGTGAAAGTTTCACGCAATGAGAAAAACACAGTTGAGCTGACAGCAGCACTGGGAATTATAATCAAACATTTCCAGAGAATGAATTTCTACGTGGACAGAAGAAAGCTGATTGATCCAGCAAGCAAAGCACACCCAATAGGGCTGGGATTGGATATCATTAGTGGATTGCAAACATCGTTCAACTTAACACACCAAGGCCTGTTCTTAAACTTGGACCAGTCATTTAGTGTGTTTTACAAGCCACAAAGACTGATTGATTTGGTGAGAGATTTTTGCGACTCAAACAGGAGATACGGAACAGTAGAAAGTCCACTGCCTGAGCTTTTCCACCACTTGGACAAATACGTGAAGAAATTGAAGCTGAGAACCATCCACAGGGGAGAGAGAAACAAAACACACACAGCCATTGGGCTGATTGAGGAATCCCCAGCCGGGTGGCCGCCCCACCGGGGCCCGCGCGGC
>TrinityLAB_DN5091_c0_g2_i2 len=726 path=[0:0-725]
AAGAAGAGCAAGAAATCAGGTGCAAAACCAACTAAGAAGAGCAAGAAATCAGGTGCAAAACCAACTAAGAAGGGAAAGAAATCAGGTGCCAAGCCAAAGAATTCAAAAGCTAACTTAAAACTTTAATTATAATTTGTCCAGCAAAATATCAACATTCTGTTTAATTCTGAACAAACCGCTTTAATAAATTTTGAACGTTAAAAATATTTTTGAAAATTTTACCCACAAAAATGTTGAGAAAAGCAACACCAATGATAACTAATTTTATCAATGAAAACAAGTTTAAAATGTCAGACTACACCGAGGCAGAAAAGATGTATTTAGCAAAACACGCAAAAAAGCCAAGAGTAAACAGAACAGATCTTGTGGCTGGCGATTTGGTTGTTGTGTGCGAGGGAAAGTATGCAGGAGCAAAAGTTGTTTTTATTAAGCAGATGGAAGGAAACAAAGCTGTTGTTTGCGGTGTCAAAGAATTTAACAATGTTGGTGTTTTTGCTATAGACGAAGATTATTTGTTTAAGCTTAACGTAAGCATAAAATTGGGCAGAGTAAATGTTCCTGCAAATTTGTTTGTCAGTGAATTGAACGAGACGACAGAGGAAGAGGCAGCATTTGAAAATTCTTTGAATTCGGCTATCAAAAGCGCAGTTGAGTCAGTGGAGTATTTGAAGGGATATATGGGTGAAGCATTTAGTGTAGACCACTCAATTGATTTCTATTCACAGA
>TrinityLAB_DN5000_c0_g1_i1 len=598 path=[1:0-211 2:212-597]
GGATGAGCTGTGGGTAGGGGTGAAAGGCCAATCAAACTCCGTGATAGCTGGTTCTCCCCGAAATGCATTTAGGTGCAGCGTTGCGTGTTTCTTGTTGGAGGTAGAGCGACTGGATGGTTTAGCGGGACTATCATCTTAGCGACATCAGCCAAACTCCGAATGCCAGCAAGGTGAGAGCGCGGCAGTGAGACTGCGGGGGATAAGCTCCGTGGGTCGAGAGGGAAACAGCCCAGATCGCCGGTTAAGGCCCCTAAGGGTGTACTAAGTGGAAAAGGATGTGGGATCGCGAAGACAACCAGGAGGTTGGCTTAGAAGCAGCCATCCTTGAAAGAGTGCGTAATAGCTCACTGGTCGAGTGGTTGTGCGCCGACAATGTAGTGGGGCTGAAGTGCACCGCCGAAGCCGCGGAAACCATGCTTGTTTGTGTGTGGTTTGGTAGGGGAGCGTCGTGTGCTCGTGGAAGCTGCTGGGTGACTGGTGGTGGAGGGTATGCGAGTGAGAATGCAGGCATGAGTAGCGAATGACAAGTGAGAATCTTGTCCGCCGGATGACTAAGGGTTCCTGGGTTAAGCTTTTCTTCCCAGGGTGAGTCGGGGCC
>TrinityLAB_DN5000_c0_g1_i2 len=532 path=[0:0-145 2:146-531]
GCATTTAGGTGCAGCGTCGCATTAGCTTGGTGGAGGTAGAGCTACTGGTTGGTTGAGCGGGACTACAATCTTAGCAATGTCAGCCAAACTCCGAATGCCACTAATTGTGTTGTACGGCAGTGAGACTGTGGGGGATAAGCTTCATAGTCGAGAGGGAAACAGCCCAGATCGCCGGTTAAGGCCCCTAAGGGTGTACTAAGTGGAAAAGGATGTGGGATCGCGAAGACAACCAGGAGGTTGGCTTAGAAGCAGCCATCCTTGAAAGAGTGCGTAATAGCTCACTGGTCGAGTGGTTGTGCGCCGACAATGTAGTGGGGCTGAAGTGCACCGCCGAAGCCGCGGAAACCATGCTTGTTTGTGTGTGGTTTGGTAGGGGAGCGTCGTGTGCTCGTGGAAGCTGCTGGGTGACTGGTGGTGGAGGGTATGCGAGTGAGAATGCAGGCATGAGTAGCGAATGACAAGTGAGAATCTTGTCCGCCGGATGACTAAGGGTTCCTGGGTTAAGCTTTTCTTCCCAGGGTGAGTCGGGGCC
>TrinityLAB_DN5145_c0_g1_i4 len=580 path=[0:0-82 3:83-319 4:320-352 5:353-424 6:425-473 7:474-521 9:522-522 11:523-579]
CGGCATACGAGATCTTAAGCCGTGACTGGAGTTCAGACGTGTGCTCTTCCGATCTGTTCTGTTTGCTGCAGCGAGGCATACTTGTGGAGTCTCGCAACCCGTCCCCTCGCTTTGAGCGTTGGTTTGAGAGGATTTGACAGATTAGATTAGACCGATTTGGTTTACGCTTCAGTGGTGTCTGGACGCAGAGGACACAATGCGGACAGCTTTTTTACCTCTTTCCGTTTTAATATTCTGTTTCCTGGTCACAGGGGCTCCAACAGGTCAGCAAAATGTAAACCTTTCCATTCAGCGAGCTCGAAGGAATTCAGCTCCAGATGCTCAAAATAGTGGATCAGTCAACGGTAAAGGCAGTGTAGATGCAAGTGCAGGAAAGATGCAGGATAAGGAACCTCAAAATAATGGATCAGTCAACGGTAAAGGCAGTGTAGATGCAAGTGCAGGAAAGACGCAGGATAAGGAACCTCAAAATAGTGGATCAGTCACTGGTGAAGGCAGTGTAGATGCAAGTGCAGGAAAGACGCAGGATAAGGAACCTCAAAATAGTGGATCAGTCAACGGTAAAGGCGGTGTAGATACA
>TrinityLAB_DN5324_c0_g1_i1 len=787 path=[0:0-786]
CAGCATGAAGGTTTACGCCTGCAGACTTTTAATAAAACAGGAGTTACTCGTATGAAGAAGTTCGCTCTCGCTACTGCTACCGCTCTGACCCTGGCCATGGGTGCTAACGTAGCCTTTGCTCAGACTTCCCAAGCCCCTATGACTTTGGCGGCCGGTGAAGCGACCAAGGCTAAGGAAAGCGTTTCGGATACTTGGATCACCACTAAAGTTAAAGCTGACCTGCTGACCGAAAAAGGCATTCCAGGTTCGGACATCAAGGTTGAGACCAACAAAGGTGTGGTTTCCCTGTCCTCCGACGTCGCTATCTCGGATTCGCAGAAAGCTACTGCTGTAGCCATCACCAAGAAAATCAAAGGTGTGACTGCAGTTTCCGCTGACGGCCTGCTGGCTGGCGGTGCTACCAAGGCTGACGGCATCGACAAAACCAAAGGCGCTGCCCATGACGCTAAAGAGACCACCAGCGATACCTGGATCACTACCAAAGTGAAGGCTGACCTGGTAACTGAAAAAGGTATTCCTGGCACCGACATCAAGGTTGAAACCAACAAGGGTGTTGTATCCCTGTCGTCGCCTACCGCTGTGACTGCTGCACAGAAAGAAACGGCTGTAGCCATCACCAAGAAAATCAAAGGCGTTAAAGCTGTTTCGGCTGATGGCCTGAAAGCAGACTAACCCTAGACGTTTCGTTTGGACTGAATAGCGGCGGCTTAGGGTGAGTTAGATATCCACCTGATGCACCTCTGGAGTTCATGCGACCGACCACACGGATGTGGTCATTACAGGCCCG
>TrinityLAB_DN5617_c0_g1_i2 len=525 path=[0:0-49 6:50-476 8:477-524]
CGAGATTTAGGATAGAGTCTCGTGGGCTCGGAGATGTGTATAAGAGACAGTACACAATAAAAAACAAAGTTATTTGCTCAGATCCAAACAGCGACTGGGCTAAGACAGTGATTGGGAAATTGAGTCCGTCCACAAAACCTCCTCAGTGCCACACAAAGACAATCCAAACAACAACACACAAAACACCAGGAACACAAACTGAGAAAAGCACGAGTACAATTGTACAACTAAGAGTTTCCGTATCCAGCACATCTAGACCACACACCAGCACAACAACAACAATATCTGAAGCAGAAACCAGCACAAGTACAACAGTTACAACATCTAGACCAAAGACTAGCAGGAGTACAACTGTGACGACAATACAACCATCTCAACCGAAGACAAAAAAAAGCACAAGAAGAATCAAACCATCTGAAACCCCCTCACAGACATCTCTAAATACCATAATATGTGAGACAGGTGAACCAATGACACACTGTCTCTTATACACATCTGACGCTGCCGACGATGCGACGGAAGTGT
>TrinityLAB_DN6393_c0_g1_i2 len=1014 path=[1:0-559 2:560-583 4:584-1013]
ATAAACAGTGAATTAAAAGAATACATTGCAAGCGATAAGATTTTTAAAGCTAAACATTTGTTCGAACAAAATTTAAGCACTAAATTTAATTTGACACGTGTTAAATCACCACTTTTTGTTCAAGATAATACAGGCTTGAACGATGAGCTGAACTACATTGAAACACCTGTTCGTTTTACACTTGGAACTGGGTCAACTTGCTCAATTGTGCACTCTTTGTCGAAGTGGAAAAGGTTCAAATTGGGAATGCTCAATAAACAAGGGTATAATGTACCTGGGATTGTGACAGATATGATAGCAATAAGGAAGGATGAAGATATTGAAAATATTAAATTTTCAAAAATTCATTCATATTTGGTCGACCAATGGGACTGGGAAATGGTCATAGGTGAAAAGGACAGAAACGTTGAGTTTTTGAAATCCGTGGTTAGGGATATTTATGAACAATTGAAGAAAACAAAGAAAGAACTGGATGAAGCGTACCCAAACACATTTACAACCAACAAATTGGTGGATGAAGTGTTTTTTATCACTACGCAAGAGCTTGAAGATTTGTACCCGGAAAAAACACCAAAGGAAAGAGAATGTTTGATAACAAAAGAAAAAGGGAGTGTTTTTTTAATTGAAATTGGACATTTTCTTAACTCAGGAATAAGACACGATGGAAGATCACCAGACTATGATGATTGGAAATTAAACGGTGATTTGTTTGTGTGGAACGAAAAAATTGGAAGAGAAGTTGAACTGACAAGCATGGGAATACGCGTTGACAAGGCGTCAATGTTGAAGCAGCTTGAGCTTATGGATAAAATGGAAAAGGTTGAATTGTTGTATCACAAAATGTTGCTTAATGATGAGTTACCTTTTACCATTGGTGGTGGAATTGGTCAGTCGCGCGTTGTAATGTTTTTGACAGACGCAAACCACATTGGTGAGGTTCAGTGCAGCGTTTGGCCCAAAGAAGTTACTGAAAATATTGAGTATGAGCTTCTTTAATTGTTTTTAATAAACAAA
>TrinityLAB_DN6458_c0_g1_i4 len=618 path=[0:0-231 3:232-391 5:392-415 7:416-477 11:478-514 12:515-617]
AGATGGACCAACAGGTCTCGTGGGCTCGGAGATGTGTATAAGAGACAGTCACACACACACACACACACATATATTCTAAATCACACACACCGACAAACAGAGAGACACACGTTTTCACACGCAATTATATACACACACTCACTCTTTCGCGCACACACACACTTACATACACACACTCACTGTTTCACACACACATACATACTCACTCTTTCACACACACACACACACACACTTTCTTACATTCAAACAGACACACGCACTCACTCACCCACAATCACACACACATGCATCGACAGGCACACACAATTACAGACAGGCACACACACACACACACACATATATTCTAAATCACACACACCGACAAACAGAGAGACACACGTTTTCACACGCAATTATATACACACACTCACTCTTTCGCGCACACACACACTTACATACACACACTCACTGTTTCACACACACATACATACTCACTCTTTCACACACACACACACACACACACACACACACACACTGTCTCTTATACACATCTGACGCTGCCGACGATACAAGTTGAGTGTAGATCTCGGTGGTCGACGTATCATTAAAAAGTGTGGGGGGGGGGGGGGGGGGGGGGGG
>TrinityLAB_DN6769_c0_g1_i1 len=697 path=[1:0-137 2:138-184 4:185-367 5:368-696]
CAGTAGCGTATATTAATACTGTTGCAGTTAAAACGCTCGTAGTTGAACTTAGAATTATTACAAGTTATTTTACTTGATTGTAAAGTGCTTGCTTAATTCTTATCTACTAGATACTCTATTCTGTACTTAATTGTATGGAATATCACCTAGCCAGTGGAACTTTGGTAGAATAATGCCTTTTTTAATACCAGAGCGTAAAAACTTGAAGTGTTAAATTGGGATAACATTATTTTATTGAAGTGGGGTTCTAGTTAATTTACTTTGAGTAAATTAGAGTGTTCAAAGCAGCCTCTTGGGGCTTTGAATAGATTTAGCATGGGATAATAGAATAGGATTTGATAATCTATTTGTTGGTTTGAATTAATCAAATAATGATTAATAGGGACAGTTGGGGGCATTCATATTAAGTGGTTAGCGGTGAAATGTGTGGACCCACTTAAGATGAACTAAAGCGAAAGCATTTGCCAAGGATGTTTTCATTAATCAAGAACGAAAGTTAAGGGATCGAAGACGATTAGATACCGTCGTAGTCTTGACTGTAAACTATGCCGACCAGGGATATGAGTAGTATATTTCAATTAATTTCGGTTAATTGATACTTCTCCTTATGCACCTTGTGAGAAATCATAAGTTTTTGGGTTCTGGGGGAAGTATGGTCGCAAGGCTGAAACTTAAAGGAATTGACGGAGACTGTCTC
>TrinityLAB_DN6769_c0_g1_i3 len=697 path=[1:0-137 3:138-184 4:185-367 5:368-696]
CAGTAGCGTATATTAATACTGTTGCAGTTAAAACGCTCGTAGTTGAACTTAGAATTATTACAAGTTATTTTACTTGATTGTAAAGTGCTTGCTTAATTCTTATCTACTAGATACTCTATTCTGTACTTAATTGTATGGGATATCACCTAGCCAGTGGGACTTTGGTAGAATAATGCCCTTTGTAGTACCAGAGCGTAAAAACTTGAAGTGTTAAATTGGGATAACATTATTTTATTGAAGTGGGGTTCTAGTTAATTTACTTTGAGTAAATTAGAGTGTTCAAAGCAGCCTCTTGGGGCTTTGAATAGATTTAGCATGGGATAATAGAATAGGATTTGATAATCTATTTGTTGGTTTGAATTAATCAAATAATGATTAATAGGGACAGTTGGGGGCATTCATATTAAGTGGTTAGCGGTGAAATGTGTGGACCCACTTAAGATGAACTAAAGCGAAAGCATTTGCCAAGGATGTTTTCATTAATCAAGAACGAAAGTTAAGGGATCGAAGACGATTAGATACCGTCGTAGTCTTGACTGTAAACTATGCCGACCAGGGATATGAGTAGTATATTTCAATTAATTTCGGTTAATTGATACTTCTCCTTATGCACCTTGTGAGAAATCATAAGTTTTTGGGTTCTGGGGGAAGTATGGTCGCAAGGCTGAAACTTAAAGGAATTGACGGAGACTGTCTC
>TrinityLAB_DN6861_c0_g1_i1 len=1319 path=[0:0-1227 1:1228-1318]
TCAGACGTGTGCTCTTCCGATCTAAAAGGTGGTGCAGTTGAATCACCCAACATGGAGCTGGAGATCCGGGACAAAGCCTATAGGCTCGTAACGTATGCGGCGACAACGTTCAGTGTAGTCTCCATCCTGTCCATATGCGTTACTTTCCCGATGGTCTATAATTATGTGCAGCACGTGCAGAACATGGCTCGTGACGACCTGATGAGCTGCAAAATGTCGGCCAAGGATATCCTGGTGGAAATCCAGCAGCGTCACGCGGCACCGGCCAATCTGACGTCTTCGGGTCGTAACATTGTGAAAAGACAGGCTATTGTTCCTTGCAAAGGGTGCTGTCTGCCCGGACTACCCGGACCGCCGGGTCTGCCCGGTCGTAACGGCAATCCAGGCATTCCTGGCATGCCGGGTCAACCGGGTTTCCCTGGTATGCCTCCTTTGGAACTGTGCGTTGAAACAACTCCTCCACCTTGCGAACCTTGTCCACAGGGTCCACCTGGACCGCCTGGTCCTGACGGCACACCGGGTGCCCCTGGTTCTCCAGGACCGGCTGGTGTAGACGGAAAACACGGTATGCCGGGTGCTCACGGACCACCCGGACCTCCTGGTACCCCAGGAGAGCCTGGTAGAGATGGAGAACCGGGTGATGCTGGTATGCCAGCTATTTCAACACCGACCACTCCCGGTGATCCCGGTCCGTCCGGTAGCCCCGGTACACCTGGTCTGCCCGGTGCTCCTGGTAAACCCGGAGAACGTGGTGAACCCGGCTTTGCTGGTGTCAAGGGCCCACCTGGACACATGGGTGAAGCCGGTGCTGACGGCGCTGCCGGCAAAGCTGGTCCGCCTGGTCCAGAAGGTCCTCCGGGTGAAAAGGGCATCTGTCCCAAGTACTGCGCTCTCGACGGTGGCGTCTTCTTCTCAGATGGTACCAGGCGCTAAACTACCTGTCGACTGGATAGCGACGGCTTTTGGTGCAATGCCTCTCCTTTTTTTTGTCATCAACCATTCTTTCTAAAATGCTAACATCTACCCCACAATGCCGGCACCCATTAGCATATGGTACAGCGATTTTGGCAACGGCAAACGTATTGGCTTGAATATCCCTTTTCACTGATTACTGCCACTTTTCATTTGCCCGTACCCTGAAAAGGAGGAGACCAGTTGCTCACAGACAGTTTACACTACAATATAATCCGTGCAAAGCAGTCCAGCTAAGAAATTAGCAGAAACAGATCCGTTCACTGCCACAGTGGATAACACAGTTTAGCGCTGTCCATTTGCTGCCCGGTTGTTGTGTACTAATTAAACCTGCACCCTGCTGAAAC
>TrinityLAB_DN6803_c0_g1_i6 len=948 path=[3:0-147 4:148-161 5:162-275 7:276-362 8:363-391 10:392-462 13:463-556 14:557-628 16:629-768 17:769-818 19:819-862 20:863-947]
AACCAAAACATAGCAAGGTTTTTGGGCGACACGCCAGCCAATCTGCTCACACCAACACATTTTGTTGAATACGCTAAAATGTTTTTTAACAATACAAAAGTGGTTGTAAAAGTACTTGAGGAAGAAGAACTGAAGAAACTGGGAATGAATTTGATGCTGTCAGTTGGACAAGGCAGTGCACAGTCATCAAAGCTGCTCACACTTGAATTCAACAACAACCCAAGTGGTGAAACAATAGCAATGGTGGGAAAAGGTGTCACATTTGACAGCGGAGGCATTTCATTGAAGCCAGCCCTAAACATGCACAAACAAAAGATGGACATGATGGGAGGAGCCACGATGTTAATGGCATTTAAAACAGCAGTGGAACTTGATATGAAAGCAAACATCACATGCACAATTCCACTCGTGGAGAATATGCCAAGCTCAACAGCAACAAAGCCTGGAGACGTTTTTGTTTCCATGAAGGGCCTGAGCGTGGAAATAGGCAACACAGATGCAGAGGGAAGGCTGATACTGGCGGATGCGTTGTATTACGCCCAAACCAAATACAGCAAAAAACCAAAGTATTTGATGAATGCAGCTACTCTCACAGGCGCAGTTAAAATAGCACTTGGAAATGTTTATGCTGGTTATTTCACCAATTCAAATGAGTTAAGCAAAAACATTGAGAAAGCAAGTGAAAGTGCAAATGAGTTATTATGGAGGATGCCAATAAGCAAATACTACAAAAACCAGTTGAAATCAGATGTAGCTGATTTGAACAACACTGGTGGCAGACTAGGAGGATCGTGCACAGCAGCCGAGTTTTTGCACTCTTTCGTGGAGGAAGGCGTTGAGTGGGTTCATTTTGATATTGCGGGAATAAAAGAGGAGGGGATTTTGAAGGAAATTTACAAGAAGGGGGCCACAGGCAGACCAGTTCCTGCCTTTGTAAAATTGCTCAAG
>TrinityLAB_DN6803_c0_g1_i9 len=2065 path=[1:0-1085 3:1086-1233 4:1234-1247 5:1248-1361 7:1362-1448 8:1449-1477 10:1478-1548 13:1549-1642 14:1643-1714 16:1715-1854 18:1855-1904 19:1905-1948 21:1949-2064]
TCTTCCGATCTCAAACTAGAACAGCAGTGCTGGGCGTGGCCGTGATGGCATTCATGTATATCAATGCAAGGACATGCGTGTTTATGTCAAAGAAGAAATCCAATTCAATAGACTACTACGACCCATTGAGCCTAACAATAATTGTAACAGGGCTATTTGTCAACTTCTGGCTCGGCTTCTTCGGTCTATTTATAATAATGGCATTTAACAACTTTCTCACACGATCGCTTCCAAACGCAATAGGTGCGTTTGAAAAAACCAAAATAGTAAGTGTCACCCCGTATCTAACTTATTAGCTGGCAGCAATGGTGTTGCTTAACGCCCTGACTATGGCTTGCGTAAACATCGCAAACTTTTTTCACATTCCTATCTCAAAAATTAACACCGGCCTTTCCAAATGGTTTTTGGCCGTGTTTGGCTCCCAAATGTTTTTGTTGTTTAGTTGCTGGTTTGTGCACCCGGATTTTTTCAACAAAAAGTTCAAGAAATTTAAAAACAAGGTAGTGGCCGAGAGAGTAAACAAAAAAACAATGTTCATATGACACAAATAAATATGAATTGCAACAAACAAAAAGCACATTTACCTTAAAAATTTGACATATTTTTTAACCCATGCAAAACAAATTGTTTGATTTCACCAAATTAAAAACGTCGCTAAGTACCACAGACAAAGAAATTGAGGTTGTGTTTTATTTCAAATTTCAAAAAGAACTTTGCATTTTAAGCGATAACCACGATAATTTAATTTCTTTTTTAATGGACAAAAACGCAACTGGAAAATCAGGTGAAATTTTCAATTTTAACAACGAGTGCATTTTATGCTCAGTTGGACCGTTCAAAGACGATGAAGGCAATGAAGACATGTGGATAATACAAAAATCAATGGGTAGTTTGTATACATACACAAACAATTATTTCAACGAATACAAACTAAACTTTCTTGAGTTTGAGCATGTTGAGCAATGCTACTATGGTTTCATTTTAGCCAGCTATTCATACGAGTATTTGAAGAAAGAAAGCAAAGAGAAACCTAAACCAAGCATTAAAATGAACGAAAAATACAAAGAAACAATTGAAACAGCAAACAACCAAAACATAGCAAGGTTTTTGGGCGACACGCCAGCCAATCTGCTCACACCAACACATTTTGTTGAATACGCTAAAATGTTTTTTAACAATACAAAAGTGGTTGTAAAAGTACTTGAGGAAGAAGAACTGAAGAAACTGGGAATGAATTTGATGCTGTCAGTTGGACAAGGCAGTGCACAGTCATCAAAGCTGCTCACACTTGAATTCAACAACAACCCAAGTGGTGAAACAATAGCAATGGTGGGAAAAGGTGTCACATTTGACAGCGGAGGCATTTCATTGAAGCCAGCCCTAAACATGCACAAACAAAAGATGGACATGATGGGAGGAGCCACGATGTTAATGGCATTTAAAACAGCAGTGGAACTTGATATGAAAGCAAACATCACATGCACAATTCCACTCGTGGAGAATATGCCAAGCTCAACAGCAACAAAGCCTGGAGACGTTTTTGTTTCCATGAAGGGCCTGAGCGTGGAAATAGGCAACACAGATGCAGAGGGAAGGCTGATACTGGCGGATGCGTTGTATTACGCCCAAACCAAATACAGCAAAAAACCAAAGTATTTGATGAATGCAGCTACTCTCACAGGCGCAGTTAAAATAGCACTTGGAAATGTTTATGCTGGTTATTTCACCAATTCAAATGAGTTAAGCAAAAACATTGAGAAAGCAAGTGAAAGTGCAAATGAGTTATTATGGAGGATGCCAATAAGCAAATACTACAAAAACCAGTTGAAATCAGATGTAGCTGATTTGAACAACATTGGTGGCAGACTGGGAGGATCGTGCACAGCAGCCGATTTCTTGCACTCCTTCGTGGAGGAAGGCGTTGAGTGGGTTCATTTTGATATTGCGGGTTTAATGAACGAGGGTGTTTTAAAAGAAATTTATTCAACAGGTGCAACGGGAAGGCCTGTCCCAGCATTTGTTGAGTTGTTGAAGGATTTGACTAAACAATAAATTTATTCATAAC
>TrinityLAB_DN7037_c0_g1_i1 len=765 path=[0:0-764]
CATCCTGGGCAGCACCTGCCTTACGCAATTGCATTCGGGACGTCCATCCCATGCAGCCATGCCAGCCAATACCTCTTCTTATAAAGCGCTGGGTGAGCAGGATTATCGGAGAAATACCATGTCGTACGCAGTAATTGTTACTGGTGGCAAGCAATACAAAGTCGCCCCAGGTGAATACCTGAAGATCGAGAAACTGGAAGTCGCTACTGGCGAATCCGTTACTTTTGATCGCGTTCTGTTGGTCGCCAATGGCGATGACGTGAACATCGGCGCTCCAGTTGTTGCTGGCGCTACCGTTGTGGCTGAAGTGATCTCCCAAGGTCGTCACGATAAAGTCCGCATCATCAAGTTCCGTCGTCGTAAGCACCACATGAAGCGTATGGGCCACCGCCAGTGGTACACCGAGATCAAAATCACCGGTATTCAGGCTTAATTTCAGCCTAATTCCTCACTAGGAGAATTGACTCATGGCACACAAAAAAGCTGGTGGTAGTACCCGTAACGGTCGCGACTCAGAAGCCAAACGCCTTGGCGTGAAGATGTATGGCGGCCAGAAAATCATTCCGGGCAACATCATCGTGCGTCAGCGCGGCACCCAATTCCACGCCGGTTACGGTGTTGGCATGGGTAAAGATCACACCCTCTTCGCTAAAATCGAAGGCGTGATCAAGTTCGAAGTAAAGGGCGCGTTCAACCGCCGTTACGTGAGCGTTGTCGCAGCTTAATTGCGAGATCGCTGGAAAAGCCAGATCGGAAGAGCGTCGT
>TrinityLAB_DN7037_c0_g2_i1 len=625 path=[0:0-624]
GCATGTCTAGCCTTGAGCAAAAGACATGCCTTTACGGAGTTAATCAAATGTACGCGGTATTCCAAAGCGGCGGAAAACAACACCGTGTGGCCGAAGGTCAAATCGTTCGTCTGGAAAAGCTGAACGTTGAGACTGGCGCTACCATCGACTTCAACGAAGTTCTGATGGTTGCTGCAGGCGACACTTTTAAAGTAGGTGCTCCTTTCGTTGAAGGTGGCAAGGTTGTAGCTGAAGTTGTGGCTCACGGCCGTGGCGAGAAAGTGACTATCGTCAAGTTCCGTCGTCGTAAGCACCATCGTAAGCAAGCGGGCCACCGTCAGTGGTTCACTGAAGTCAAAATCACTGGCATCAGCGCTTAATTAGAGGAGTCCGATAAATGGCACACAAAAAAGCTGGCGGTTCATCCCGCAACGGTCGCGATTCTGAAGCTAAACGCCTGGGCGTGAAGCGTTTCGGCGGCGAAACAGTTCTGGCTGGCAGCATCATCGTTCGTCAACGTGGTACCAAGTTCCACGCTGGCACCAACGTTGGTCTGGGCAAGGATCACACCCTGTTCGCAACCGCGACTGGTAAAATCCTGTTCGAAGATCGGAAGAGCGTCGTGTAGGGAAAGAGTGTGTGAATA
>TrinityLAB_DN7270_c3_g2_i1 len=571 path=[0:0-64 2:65-91 4:92-570]
GGTCTCGTGGGCTCGGAGATGTGTATAAGAGACAGTGGATGGATAAATGGGTGACTGGAATAATGGATGGATGGATAAATGGTTGGATGGGTAGATTAATGGGTGAGTGACTGGATGAATGGATAAATTAGTGGATAGATGGATGGATTAATAGGTGAGTGGATGGATGGGTAAATCTGTGGATGGATAGATAAATGGGTGACTGGATTAATGGATGGATGGATAAATGGTTGGATGGGTGGAATAATAGGTTATTGGCTGGATGGATAGATGGATGGATAAATAGGTGGATAGATGAATGGATGAGTGAATGGATAAATTAGTGGATAGATGGATGGATTAATAGGTGAGTGGATGGATGGGTAAATCTGTGGATGGATAGATAAATGGGTGACTGGATTAATGGATGGATGGATAAATGGTTGGATGGGTAGATTAATGGGTGAGTGACTGGATGAATGGATAAATTAGTGGATAGATGGATGGATTAATAGGTGAGTGGATGGATGGGTAAATCTGTGGATGGATAGATAAATGGGTGACTGGATTAATGGATGGATGGATAAATGGT
>TrinityLAB_DN7270_c3_g4_i2 len=501 path=[0:0-437 1:438-500]
CAGTGAACGGCTAGAATAGACCTAAACCCACATTAGACACACACTGATCTTTTCTCCAGTGTCTAGCGAAGTCTACTCTAGTAATAAAGAAAATAAAAACTGCACTAATTGTTTATTAACTCTTATATACATTAAACTGAATCAGATTGTTGATCATCACAGCAGGAAAAGCTGGAATGCTCATCAGCTCATGATTGTCAAACACTTTCACACTTCACGTTCTGAATCTTTAGTGTAATGTGCTTTGATTACTCTTTACAATTAGGCTCCATTTGTTAAAATCAATTAACTAAACTGACAATGACAACTATTCATAAAGCATTTATTCATCTAAGCGAATATTTAATAACTCAATGAAATCATAGTTTGTTTGATGGAGCTGATAACATTCGGATGATTTATTATCATGACACGCATAACGAGAAAACCTAACGAGACTGTCTCTTATACACATCTGATGCTGCCGACGAAACGGTCTATGTGTAGATCTCGGTGGTCGCC
>TrinityLAB_DN7352_c0_g1_i1 len=512 path=[0:0-69 1:70-207 3:208-356 4:357-415 6:416-511]
GCAGGGAAGAAGCGAAAGTGACGGTACCTGCAGAAGAAGCACCGGCTAACTACGTGCCAGCAGCCGCGGTAATACGTAGGGTGCGAGCGTTATCCGGAATTATTGGGCGTAAAGAGCTCGTAGGCGGTTTGTCGCGTCTGTCGTGAAAGTCCGGGGCTTAACCCCGGATCTGCGGTGGGTACGGGCAGACTAGAGTGCAGTAGGGGAGACTGGAATTCCTGGTGTAGCGGTGGACTGCGCAGATATCAGGAGGAACACCGATGGCGAAGGCAGGTTACTGGGCAGTTACTGACGCTGAGGAGCGAAAGCATGGGTAGCGAACAGGATTAGATACCCTGGTAGTCCATGCCGTAAACGTTGGGCACTAGGTGTGGGGACCATTCCACGGTTTCCGCGCCGCAGCTAACGCATTAAGTGCCCCGCCTGGGGAGTACGGCCGCAAGGCTAAAACTCAAAGGAATTGACGGGGGCCCGCACAAGCGGTGGAGCATGTGGTTTAATTCGATGAAACG
>TrinityLAB_DN7352_c0_g1_i3 len=513 path=[0:0-69 2:70-208 3:209-357 5:358-416 6:417-512]
GCAGGGAAGAAGCGAAAGTGACGGTACCTGCAGAAGAAGCACCGGCTAACTACGTGCCAGCAGCCGCGGTGATACGTAGGGTGCGAGCGTTGTCCGGAATTACTGGGCGTAAAGGGCTCGTAGGTGGTTTGTCGCGTCGTCTGTGAAATTCTGGGGCTTAACTCCGGGCGTGCAGGCGATACGGGCATAACTTGAGTGCTGTAGGGGTAACTGGAATTCCTGGTGTAGCGGTGGACTGCGCAGATATCAGGAGGAACACCGATGGCGAAGGCAGGTTACTGGGCAGTTACTGACGCTGAGGAGCGAAAGCATGGGTAGCGAACAGGATTAGATACCCTGGTAGTCCATGCCGTAAACGGTGGGCGCTAGGTGTGAGGGTCTTTCTACGACTTTCGTGCCGTAGCTAACGCATTAAGCGCCCCGCCTGGGGAGTACGGCCGCAAGGCTAAAACTCAAAGGAATTGACGGGGGCCCGCACAAGCGGTGGAGCATGTGGTTTAATTCGATGAAACG
>TrinityLAB_DN7352_c0_g1_i2 len=512 path=[0:0-69 1:70-207 3:208-356 5:357-415 6:416-511]
GCAGGGAAGAAGCGAAAGTGACGGTACCTGCAGAAGAAGCACCGGCTAACTACGTGCCAGCAGCCGCGGTAATACGTAGGGTGCGAGCGTTATCCGGAATTATTGGGCGTAAAGAGCTCGTAGGCGGTTTGTCGCGTCTGTCGTGAAAGTCCGGGGCTTAACCCCGGATCTGCGGTGGGTACGGGCAGACTAGAGTGCAGTAGGGGAGACTGGAATTCCTGGTGTAGCGGTGGACTGCGCAGATATCAGGAGGAACACCGATGGCGAAGGCAGGTTACTGGGCAGTTACTGACGCTGAGGAGCGAAAGCATGGGTAGCGAACAGGATTAGATACCCTGGTAGTCCATGCCGTAAACGGTGGGCGCTAGGTGTGAGGGTCTTTCTACGACTTTCGTGCCGTAGCTAACGCATTAAGCGCCCCGCCTGGGGAGTACGGCCGCAAGGCTAAAACTCAAAGGAATTGACGGGGGCCCGCACAAGCGGTGGAGCATGTGGTTTAATTCGATGAAACG
>TrinityLAB_DN7304_c0_g4_i1 len=611 path=[0:0-610]
GGCATACGAGATGACAGACAGGGTCTCGTGGGCTCGGAGATGTGTATAAGAGACAGTCACACACATAAAATATTTACTCTCAAATATACACTCTCACACACACAAAATAGTCCCTCTACACTCTCTCTCTCTTACACACCACACATATACACACACACACATACACAATACTCCCTCTACAATCACTCTCTTACAAACCGCACACACACACACAAACACACACAAAATATTCCCTCTACACTCACTCTTACACACTGCACACACACACACAATACTCCCTCTACACATGCTCTCTTACACACTGTACAAATTCAACACATATGGACACACAAACACATACAATACTCACAAACACAAACACACACAACCACACACATACTCTCTCTCTCTCTTACACACCACGTCACACAGAAATTTACATACATGCACATACACACACTCCACACATATGCACAACACACACACAAAATACTCAATCTACTCTCTTTTACACACCGCACATTCATACAGACACACACACACAAATACACACACACACTCCCCATCACACACACAAAATAATCTCATATACACTCACTTTTTCTCTTTTACACACACACACACACACACAC
>TrinityLAB_DN7314_c1_g1_i1 len=609 path=[0:0-608]
GCGATATCCGTAGTTCGAGATTGGCACATTTCTAGAAGCCTTCACTTGTACTACGGAATCAGTCCTTGCATGATGCTTGAACCGCGTGACCCGGACTGGTCGGCCGACGTGGACAAACGCATCAGTTTTGGAATAAAGACTGGCAAGGAGCGTGGCTTCATCCGAGGCGGCGACATGCTGGTCGTCATAACGGGCTGGCGTTCCGGAGCCGGCTACACAAACACGATGAGGGTGATCGAGGCGCCCATGGGCAACTAGCGGCCCGTCGATCGTTGACGCTTTTCGTCGGCAGTTGGACGTTTTTGCACTGAACCTCATATTCTTCATTAGTCTCACAGTTTGTCATCCGGCAGTTTCATACAGACTGCTGCATGGCCGACGCCTTGACAACGTCCAGACGCACTTCTTTTTCTTCTTATTCTTATTCGGTGTTCTTGCGTGGTGGGAGTGCATTCATTATCACTGACAGTATCCCTACACACGGCACGGAACTGCAGTCACACGCGTGGTGTAGGGCGGCTCTTTCCGCCTTGCAATAGCGGATGTTGCTGCGGTTCCGTGCCGTCAGAGTCCGTATTAGCCGTGACTTCTGTTTTATGCCGTGTTCTG
>TrinityLAB_DN7587_c0_g2_i3 len=548 path=[2:0-75 4:76-547]
ATTTTTTCAAGCAGAAGACGGCATACGAGATCCGAAGCGAGGTCTCGTGGGCTCGGAGATGTGTATAAGAGACAGTGGGATGTTGCTGTGTGCTGTGGTTGGTTGCGCAGGTGTTGCTGTGGGTGGTGCTGGGGTGTTTCTATGCACTGTTTAGTTGCTAGGGTGTTACTGTTCACTGTTTGGTTGCTGGGGTTTTTTTTGCATTATGTTTGATTGCTGGGGTGTTTCTCTGTACTATGTGGTTGCTAGGGTGTTTTTGTGCACTAAATGTGGTCACTAGAGTGTTTTGTGTACTATATGTGGTTGCTAGGGTGTTGCTGTGTGCTCTGGTTCTTTGCTGGGTGTTGCTGTGTGCAGTGGTTGGTTGCTGGGGTGTTGCTTTTCACCATGTTTTGTTGCTGTGGTTTTCAGTGTGTGGTTGCTAGGGCGTTGCTTTGGTTTGTTGCTGGGGTGTTGCTGTGCGCTGTGGTTGGTTGCTAGGGCGTTGCTTTGGTTTGTTGCTGGGGTGTTGCTGTGCGCTGTGGTTGGTTGCTAGGGCGTTGCTTTGG
>TrinityLAB_DN7583_c0_g1_i1 len=1483 path=[0:0-1482]
CCGAAGGTTACACATTACACAAACGCTCGGCTCCTTTCACGGCGGCCCATCCTCCCTGATCCTATTCGTTCAGTCTGTGCTGAATTGATGCAGACCGTCATGCAAGCCGGTGCACTCTCACTGTTCGTCTTCTTTCTACTGATCAACTGTTCAACATGTCAGCCGCCGGCACAAACGGGAACTCCTATAACACTTACGAATGCAGATAAATCTGCATTGATTAGTCGAATGAACATCAGAAGAGCTGCCAAAAATGCAGTAGTAATGAACTGCATACGTTATTGGACGAATCAACTGGCCGCTTATGCGCAAACCATTGCCGTCCAGTGCAACACGGTTCCGCCTGCCGACACTGTACATCCCATTATGATCACTTCGAGCGCAGCGAACAACATTAATACGGCTTTCGAGTTTCTGGACGATGTTGAATTTTTCTACAATCCCAACACACAACAATGTCCATCGCCATTGGATCCCGCTAATCCAATCTATTCAAATCAGCAGTGTGGACATTACACACAGCTAACATACTTCAATGCCAACGCAACTGGGTGTGCGGCAGCGACTTGTAATGCGATTGTGCCAGCAAATGGACCCCCGGATGGTCAGAATGTCCAGGCTGGGGTTGTATGGGTGTGTGCCTTTGGCGAGAGACCGGCAGCGGACAGACCACCATACATAGTCCTCCCTGCAGGCATTCCACCATGTGTCGCCTGCCCAAATGCAAAACAAGTGTGCAGCGTACAGGACACTATGAATCTGTGCTGCGAAGGTGCTGCCGCGGATGTGGTAATCGAGCCAGCAACTGACGGAACTGGCGTCGGTGGTCAGGGCTTGTGTGGTGACCAGCCACAAATCTCCAATCTGACAAACGTATATCGTTACTACGACAATGCACTGAGTGCAAACTATTTGTCGTTCGATAACGTTACGGACACATTCCCACCGCAGTTGTCGACCGAGCCAGCCAGGTTTACCGTCTTGGGACCTGCCGGATCTGTCGTATTACCGAATGAAACAGCGAACGAGTGTCCCTATTTACAGCCCATTTACCATATGTTCCACGAACCAGCTGTGAAAAATATCTACGTCATTGACACGCTCGAAATGAGTTCATTGGAAAGAGATGGATATAAACGCAAAGCAGTCGTGGGACAGGCCGTGTCCGGTATGGGAATGTGCAACGCCACTATAGCTATGTACAGATTTTTCAATCCTGGCTCCGGTGTTGTACAATTGTCCAACGTAACCGACGTCGAAATGGTTCTAAAGGGAATGCCGCCAGGTTTCAACTTCCAGGGCATTAGTTTCTACTTATGGCCACCAGTTGAATATTAGTGTTACCTTTTTTTCCGAAATTCAATTCCAAGCCACTCAACTGTGTAACGTTTGAATTAGTCACATTCTAGCATACCTTGTTGTGTTGTCTGCGCGGTCGAATGTTTTATTTTTTGTGGATTTTTTTGCGCCAATTAAAATGCGG
>TrinityLAB_DN7539_c0_g2_i2 len=645 path=[1:0-198 2:199-644]
GACGGCATACGAGATGACAGACAGGGTCTCGTGGGCTCGGAGATGTGTATAAGAGACAGTTGAATGTGTTGTCTTAGTATGAGTGTTGTCTAGGTGTGTGTGTGTGTGTGAATGTGTGTATGTCATCTGTGCCTTTGTGTGTCATTTGAGTGTGTGTGTGAACTGAATGAGGGTTTTCCATCTGTGTGTGTGTCTTCTGACTGTGCATGTCGTCTGAGGTTTTGAGTGTAATCTGAGTGTGTTTTCCATCTGTGTGTGAGTGTGTGTTATCTAAACTTGTGTGTCGTCTGACTGTGTTTTATTTCAGTGCTTTTTCTCTCTGTGTGTGTGTGTGTGTGTGTGTGTGTGTGTCATCTGAGTGTATGTTTGTCAGAGTGTGTATATTTGTGTCGTCTGATTGTGTGTTCTGAATGTGTGTGTGTGTGTCATCTGTGTTTGTCTGTGTCATCTGAGTGTTCCATCTGTGTGTGTGTGTGTGTGTGATTGGAGTGTTTTCAATCTGAGTGTGTGTGTCGTCTGAGTGTGTGTCATCTGTGTTTGTCTGTGTCATCTGAGTGTTCCATCTGTGTGTGTGTGTGTGTGTGATTGGAGTGTTTTCAATCTGAGTGTGTGTGTCGTCTGAGTGTGTGTCATCTGTGTTTGTCT
>TrinityLAB_DN7680_c0_g1_i1 len=746 path=[0:0-745]
TTGCTGTTTTGAGCGCTTTGCGCCGCCGATGTTGATACGTGTGTGTGCTGTGATAGACGACCGTGTGTCCGTTGACTGTGGCGCCTTGTGCTTCGGCTGCCCGGCAATGGTTGTTGCTTCTCAGCATGCTTCAGTATGTTGTGCTCGGTGTTAGTGGTTTCAGTTGATCGAACCGCTTATACGTCTTCGTCTCGAATGGGCGAGGAGCCCTGGGTGTTTGTTGCTGATTTGTCGAATGACAATGTCGGCGGTCGAGCAGTGCAGTAGTTGTGCACTATCGCCTCGTACAAAGGCTGTTGTTCGAAAGCGGTAGCGGCGGGTAGGCTTTTCGCCGTTGCCGCTGTGGCATTGCCACGTTGTCGGTCGTTGTTGTTGGCTAGTGCAAGGAAGCCGTGTGCAGTGTTGTTTCCGTGCTACTGGTCGGTGACTAGACAGGCAGCTGTCTGTGGATGCCCGCTTCGAACCTACGGCCAACTTATGGTTACCAAGTGCCACGCGGCAGTGAATGTCGTCCTTGTTGATTGGACGCAGTCGCTGTTGTCGTAAAGCTCTTTCTGCACAGACCCTCTGTTGAATGCGACTGATAGACGCGACCGTGGCATTGTCGTTGTCGTCGTCGTTGAGGCTATGTGTGATTGAGTGATTGATTGAAAATCGAGAGCTACCTGGTTGATCCTGCCAGTAGTCATATGCTTGTCTCAAAGACTAAGCCATGCATGTGCAAGTGCATACCGGTGAACGGTAAA
>TrinityLAB_DN7761_c0_g1_i1 len=545 path=[0:0-58 2:59-544]
AAGACGGCATACGAGATCTTAAGCCGTGACTGGAGTTCAGACGTGTGCTCTTCCGATCTGTCCTGGCTTTTCAGCTTAAATCTACATTTTCGTAGATGTTAGTTTGAGATCAGGGTCATTCTCAAGGTTTAAAGTTAACCTGTATAATCTTTTTCAAAACATGTTTTGTTTGAAATCATCCCCTTGCTGAAACCAAAGGTTTCAGCAAGGGGATGATTTCAAAAAATACAGCTTCAAAAAATACAGCTTCAACCTTCAAGAATCTCACTCATCTTGAAAATGTATCCTGAAAGTAAAGCCTAGGTCAGGAAACCCAACAAGTGAAATAAACTGTACCGTCACTAACAAGAAGTGTTCAAGTATCCAGGCGGATTATTGACATAACCAGGGAATTATTAAAAGAGCAAATGAATGGTGACCTGCATGTTGTTAATCGATGAAAAGTGAGGTCTAAATGGATCTTTAATCATGACATCTGACATTTTTAGGCGCTTTTTTGATAATGTGTGTGTGTGTGTGTGTGTGTGTGTGTGTGTGTGTGTGTG
>TrinityLAB_DN8063_c0_g2_i1 len=502 path=[0:0-501]
GAAGACGGCATACGAGATACATGGTGTCGTCTCGTGGGCTCGGAGATGTGTATAAGAGACAGTCACTCACCCACACAACACACACCACAAACACATGCACAAGCACACACTCACATGGACAGACCTATACATAAGCACACACACACACACATGTGCGCACACACACATGCATTCACAAACATTCAATACCAGCACAGACATTTACAGATATACACCTTCACAACACATACACACACACACACACACCCACACATACACACACATACACTCACACACATCACGAACACGCATACACACCACAAGCACACGCATTTACAGATATGCACGCACACACACGCAAGTACAAATACACACACATATATACAAACACATGCACACTCACACCACAAACACATACAAATACACACATGCACTCACACACAGCAAAAAACAAACATGCAGACACACATGCACACACAACAATCACAGATATACATGCGCACACACACACACACACACACAC
>TrinityLAB_DN8159_c0_g1_i4 len=860 path=[0:0-550 1:551-792 2:793-859]
TGCGTGACTGGAGTTCAGACGTGTGCTCTTCCGATCTCCGCCATAACAAATCCACGCGGTTGTTCATCCCAGTTACATCAGCAGAGGTTTATCGCTATGCCTGACTACAAGGCCCCCTTGCGTGATATTCGCTTCGTTCGTGACGAACTGCTCGGTTATGAAGCGCACTATCAGAGCCTGCCGGCTTGCCAGGACGCTACCCCGGACATGGTCGACGCCATCCTCGAAGAAGGCGCCAAGTTCTGTGAGCAAGTACTGGCACCGTTGAACCGCGTGGGCGACATCGAAGGGTGTACCTGGAGTGAGTCAGGCGTTAAGACCCCAACAGGTTTCAAAGAAGCCTACAAGCAATTCGTCGAAGGCGGCTGGCCAAGCCTGGCCCACGACGTGGAGCACGGTGGCCAAGGCCTGCCGGAATCCCTGGGCCTGGCTGTGAGTGAAATGGTCGGCGAAGCCAACTGGTCGTGGGGCATGTACCCTGGCCTGTCCCATGGCGCGATGAACACCATTTCCGAGCACGGCACCCCCGAGCAGCAAGACGCTTACCTGACCAAGCTGGTGTCGGGCGAATGGACCGGCACCATGTGCCTGACCGAGCCACACTGCGGCACCGACCTGGGCATGCTGCGCACCAAGGCCGAGCCTCAGGCTGACGGTTCCTACAAAGTCTCCGGTACCAAGATCTTCATCTCGGCCGGCGAACACGACATGGCCGACAACATCGTCCACATCGTACTGGCCCGCCTGCCGGACGCACCGGCTGGCACCAAAGGTATCTCGCTGTTTATCGTGCAGATCGGAAGAGCGTCGTGTAGGGAAAGAGTGTTGCGAGACGTGTAGATCTCGGTGGTCGCCGTATC
>TrinityLAB_DN8159_c0_g1_i3 len=618 path=[0:0-550 2:551-617]
TGCGTGACTGGAGTTCAGACGTGTGCTCTTCCGATCTCCGCCATAACAAATCCACGCGGTTGTTCATCCCAGTTACATCAGCAGAGGTTTATCGCTATGCCTGACTACAAGGCCCCCTTGCGTGATATTCGCTTCGTTCGTGACGAACTGCTCGGTTATGAAGCGCACTATCAGAGCCTGCCGGCTTGCCAGGACGCTACCCCGGACATGGTCGACGCCATCCTCGAAGAAGGCGCCAAGTTCTGTGAGCAAGTACTGGCACCGTTGAACCGCGTGGGCGACATCGAAGGGTGTACCTGGAGTGAGTCAGGCGTTAAGACCCCAACAGGTTTCAAAGAAGCCTACAAGCAATTCGTCGAAGGCGGCTGGCCAAGCCTGGCCCACGACGTGGAGCACGGTGGCCAAGGCCTGCCGGAATCCCTGGGCCTGGCTGTGAGTGAAATGGTCGGCGAAGCCAACTGGTCGTGGGGCATGTACCCTGGCCTGTCCCATGGCGCGATGAACACCATTTCCGAGCACGGCACCCCCGAGCAGCAAGACGCTTACCTGACAGATCGGAAGAGCGTCGTGTAGGGAAAGAGTGTTGCGAGACGTGTAGATCTCGGTGGTCGCCGTATC
>TrinityLAB_DN8159_c0_g1_i2 len=1930 path=[0:0-550 1:551-792 3:793-1929]
TGCGTGACTGGAGTTCAGACGTGTGCTCTTCCGATCTCCGCCATAACAAATCCACGCGGTTGTTCATCCCAGTTACATCAGCAGAGGTTTATCGCTATGCCTGACTACAAGGCCCCCTTGCGTGATATTCGCTTCGTTCGTGACGAACTGCTCGGTTATGAAGCGCACTATCAGAGCCTGCCGGCTTGCCAGGACGCTACCCCGGACATGGTCGACGCCATCCTCGAAGAAGGCGCCAAGTTCTGTGAGCAAGTACTGGCACCGTTGAACCGCGTGGGCGACATCGAAGGGTGTACCTGGAGTGAGTCAGGCGTTAAGACCCCAACAGGTTTCAAAGAAGCCTACAAGCAATTCGTCGAAGGCGGCTGGCCAAGCCTGGCCCACGACGTGGAGCACGGTGGCCAAGGCCTGCCGGAATCCCTGGGCCTGGCTGTGAGTGAAATGGTCGGCGAAGCCAACTGGTCGTGGGGCATGTACCCTGGCCTGTCCCATGGCGCGATGAACACCATTTCCGAGCACGGCACCCCCGAGCAGCAAGACGCTTACCTGACCAAGCTGGTGTCGGGCGAATGGACCGGCACCATGTGCCTGACCGAGCCACACTGCGGCACCGACCTGGGCATGCTGCGCACCAAGGCCGAGCCTCAGGCTGACGGTTCCTACAAAGTCTCCGGTACCAAGATCTTCATCTCGGCCGGCGAACACGACATGGCCGACAACATCGTCCACATCGTACTGGCCCGCCTGCCGGACGCACCGGCTGGCACCAAAGGTATCTCGCTGTTTATCGTGCCCAAGTTCCTGCCCAACGCCGATGGCTCGGTGGGCGAGCGCAACGCGGTCACCTGTGGTTCCCTGGAACACAAAATGGGCATCCACGGCAACGCCACCTGCGTGATGAACTTCGACGCGGCCACCGGTTTCCTGATCGGCCCGGCGAACAAAGGCCTGAACTGCATGTTCACCTTTATGAACACCGCTCGCCTGGGCACCGCGCTGCAAGGCCTGGCCCACGCCGAGATCGGCTTCCAGGGCGGCTTGAAATATGCGCGTGATCGCCTGCAAATGCGCTCCCTGACCGGCCCCAAAGCACCGGACAAAGCCGCTGACCCGATCATCGTGCACCCTGACGTACGCCGCATGCTGCTGACCATGAAAGCCTTCGCCGAAGGTAACCGTGCGATGGTGTACTTCACCGCCAAGCAAGTGGACATCGTCAAGTACGGCACCGACGACGAAGCCAAGAAACAGGCCGATGCCCTGCTGGCTTTCATGACTCCGATCGCGAAGGCGTTCATGACCGAAGTCGGTTTTGAATCGGCCAACCACGGGGTGCAGATCTACGGTGGCCACGGCTTTATCGCTGAGTGGGGCATGGAGCAGAACGTGCGCGACAGCCGCATTTCGATGCTGTACGAAGGCACCACCGGCATCCAGGCGCTGGACCTGCTCGGCCGTAAAGTGCTGATGACCCAAGGCGAAGCGCTCAAGGGCTTCACCAAGATCGTGCACAAGTTCTGCCAGGCCAACGAAGGCAATGAAGCGGTTAGCGAGTTCGTGGCACCGCTGGCAGCATTGAACAAAGAGTGGGGCGAGTTGACCATGAAGGTCGGCATGGCCGCGATGAAAGACCGTGAAGAAGTCGGCGCCGCTTCGGTGGACTACCTGATGTACTCCGGCTACGCGTGCCTGGCTTACTTCTGGGCCGACATGGCACGCCTGGCCGCCGAGAAACTGGCCGCCGGCACCAGCGAAGAGGCGTTCTACACCGCCAAGTTGCAGACTGCGCGCTTCTACTTCCAGCGCATCCTGCCGCGTACCCGCACCCACGTGGCAACCATGCTGTCGGGCGCCAACAACCTGATGGACATGAAAGAAGAAGACTTCGGCCTGGCTTACTAAGCCTTACCGGGTCCTTGAAAAAACCGCC
>TrinityLAB_DN8299_c0_g1_i1 len=899 path=[1:0-324 2:325-898]
TCTTCCGATCTGGAAAAGTGTTGATTCCACACAGAAACAAAAGCGTTTATTTGTACCAGTTAAGTGAAAACGTAGCCGATAGCAAAAGCTTGTGCTTGAAGGCATACGATCACAGAGCAATGGTCAGAGACGTGTGCTACGCAGATGCAGGAAACAAGGTTTTGACAGTTTCAGGCCAGCTGCTTACGATGTTTGACAAAGAGGACAAGTCATTTAAGAATTTTAAAGGACACACCAGGGATATTGTTACAGTTGCAATTAACAAGGCCAACACAAAAATAGTCACAGGAGGGCAGGATGAAACATTTATTGTTTGGAACGTTAATGGTGAGCAAAAGGCAAAGTTCAGTGCAATTGAAAACGGCCACAAGGGATGGATCAACAAAGTTGAGTTTATCCCAGGAAATGATGAAATTTTGGCAACAGCATCAGAAGATGGATCAGTGAAGATTTGGGACCTTGAGTCAAATATTTTGCTAAAAACATTTATTGATGGGCAGTTTGTCAATTTGGAGAAGCTGGCTGAGCAGAAGCAGAAGGTGAAGGTAAACACAGAGTTGGCAGTGAAAGCAATGTGCTTTTCAAACGACGGGTCATTGATGGCATACGGTGGAAGAAACGGACGGGTTTACATCATTAATTTGTCTGTTAATGAAACACTGCAGGTTTTCAACGTACCTGGAAAAATAACAGCATTGGCCTCGGGTGAGAATCAGCCTTTGATAGCTGTTGCAATCCCAAACAAGGTGTTAATCTGGAACATCATTGATGAAAAGATTGTTTCAGAGTATTCATTTGCAGCTAAAAATGATGTTCACTGCTATTCAATGACATTTTTGGGTGATGAACTTGTGTTTGGTTTGACAAACGGAAAAGTAATCAGACTGGAAGTAGCCAGA
>TrinityLAB_DN8274_c0_g1_i1 len=594 path=[1:0-301 2:302-560 3:561-593]
GCTTATTTTATTTACATAAAGCTGAGCAGCAATAAAAGACACCTAAATACTTAAAAAAAATGAATAAAAAAAAAATACATATATATATATATATATACACACACACACTTTTTTGACTTCAGCAAGAGATATGAGCATTTAATATCTTGCATTGTGCAATAATTTGTATACGCAATATTTAGACATTTAGACTTAAAAATATAGTATACTAGTATCAATATTTCTTTTAAAGCCTATTTTATTTACATGTATGAATCTCAGCAGCAATGAAAGACAAACACTTAATAATAATAAAAATAATACTATTTTTGACAGCAGAAATAAGCTTCACGTGTCTTTCAGAAGAGATATGAGCAAGGCTGTGAGATGCTTGTTTTGACTAACAGACGACTGATATCCAACATCTGCTTTTTACTTATAAAAATATTTATGAAAGCACGGACTGCAGAAAGAGAGTCTTGCACAAATACACCAGCGTAAATCTGCATATGAGAAGAGTCATAAATCAAGCTTCATCAGTTCCACATTCACAGAACAAAGGAAGCTGACACGAAACGAAACACTGTCTCTTATACACATCTGACGCTGCCGACG
>TrinityLAB_DN8376_c0_g1_i4 len=1056 path=[0:0-77 2:78-148 3:149-251 5:252-307 7:308-311 8:312-512 11:513-547 12:548-593 14:594-618 17:619-643 18:644-682 20:683-736 21:737-853 23:854-877 25:878-1055]
TGTGCTCTTCCGATCTTGGGAATTCAAATGTTGGGGTACATATTTCTCCTTATATTGCCGGCATATGCCTTTGCCGACAGCGCACAATTTCCGTGCGGTGTTGTACCGAAACGTTTGATTACCAAAGGCGAATTTTTCAACCGTATTCGGGGAGGATGGGAAGCAAGGCCTCACTCCTTGCCTTGGCAAGTGAAGTTGTTCATGAAGGATCCGCTTGACAGAGGTTTTGGCGGGTGTGGCGGAACTCTCGTCGAGTCCGGCAAAGAAAACGGTACCGACCTGGTGATAACCGCTGCTCACTGTATAAGGGCTGAGGATTGGAAATACAAGTTTATGAAAAAGCAACACGTAGCGGTCATAGTAGGAGCCCATGATTTAACACTCAGTCATGAACAAGGCAGATACGCCGTGCCGATTGCTGAGGTTGTTGGTCACAAATGGTATAAAGATGAAGGCATTTTCAACGACATTGCAATGATAAAGTTGGCCTACGTTGTGCCTTATACGGAAACAACGAGACCAGCTTGTTTGCCAAAGCCAAAACAAGAGTTGCCCTATGGAGTACCGTGTGTGACTAGCGGATGGGGTTTGACAAGCTACGACAAGGAGGCCGGTGCTACAAAACTCATGATGCGAACTGCTGTTATTGCAAAGCACGACGAATGCCTATTTTGGCATGACACACGCAAGCATCTTTGCACTAAAGGCCACGGAGACAACTGCATGGGTGATTCTGGCGGTCCATTGGTTTGCCTAATAGATGAACAATATACATTATTCGGCGTGGTCAGTTATGGAACGAAAGAATGCACGGATACAATGTTCGCAAGCGTTCCGACTTACATCCAATGGCTAAGGCGAAACACTGCAGCTGTGGAAGAAGCTATACAGAAAGCTGCAGCCGCAGCTTCTTCTGCGGCGATCGAAGAAGCGCAAGAAGTTGAAAAGGAGACAGAGTGAAACAAAGTGGTTTCAAATGCGTAAACTCAACGGTTCCAGGCGAAAATTCATTGAGCCTTCCGATTAAAATTAAAGCGGCCTCAATAACTGTCTCTT
>TrinityLAB_DN8376_c0_g1_i2 len=1038 path=[0:0-77 2:78-148 3:149-251 5:252-307 7:308-311 9:312-350 10:351-512 11:513-547 12:548-593 15:594-617 16:618-618 17:619-643 19:644-682 20:683-736 22:737-853 23:854-877 24:878-1037]
TGTGCTCTTCCGATCTTGGGAATTCAAATGTTGGGGTACATATTTCTCCTTATATTGCCGGCATATGCCTTTGCCGACAGCGCACAATTTCCGTGCGGTGTTGTACCGAAACGTTTGATTACCAAAGGCGAATTTTTCAACCGTATTCGGGGAGGATGGGAAGCAAGGCCTCACTCCTTGCCTTGGCAAGTGAAGTTGTTCATGAAGGATCCGCTTGACAGAGGTTTTGGCGGGTGTGGCGGAACTCTCGTCGAGTCCGGCAAAGAAAACGGTACCGACCTGGTGATAACCGCTGCTCACTGTATAAGGGCTACGGATTGGAAATATAAGTTTATGAAAAGAGAACACGTAGTAGTCGTAGTAGGAGCCCATGATTTATCAAGCCCTCATGAAGAAGGCAGATACTCTGTACCTATTGTTGACGTTATTGGTCACAAATGGTACAAGGATAGTTTTTTCGAAAATGACATTGCAATGATAAAGTTAGCCTACGTTGTGCCTTATACTGAAACTACGAGACCAGCTTGTTTGCCAAAGCCAAAACAAGAGTTGCCCTATGGAGTACCGTGTGTGACTAGCGGATGGGGTTTGACACGCCATGACAAGGAAGGTGGTACTGCAAAACTCATGATGCGAACTGCTGTAATTGCACAGCACGACGAGTGTCTATTTTGGCATGACATACGCAAGCATCTTTGCACTAAAGGCCACGGAGACAACTGCATGGGTGATTCTGGTGGTCCATTAGTTTGCCCAATAGATGACCAGTATACGTTGTTCGGCGTGGTCAGCTTTGGAACATTGGAATGCACGGATACCATGTTCGCTAGCGTTCCGTCTTACATCCAATGGCAAAGGCGAAACACTGCAGCTGTGGACAAAGCTATAGAGAAGGCTGCTGCAGCCGCTGCGTCTGCTATGACGACCGATGAACCTCAAGATATGGAAATAGAGTGAAGCAAACACTTACTAAATGCGTTAGCTGAAAAATTCCATGCGAGAATTCATTGAATCTTTCGATGACGATTAAACTCCTCT
>TrinityLAB_DN8376_c0_g1_i10 len=1053 path=[1:0-74 2:75-145 4:146-248 5:249-304 7:305-308 8:309-509 11:510-544 12:545-590 14:591-615 17:616-640 18:641-679 20:680-733 21:734-850 23:851-874 25:875-1052]
CTCTTCCGATCTCTGGTAGTTCAAATGTTTCGGTACATCCTTCTCCTTATACTGCCGGCATATGCCTTTGCCGATAGCGCACAATTTCCGTGCGGTGTTGTACCGAAACGTTTGATTACCAAAGGCGAATTTTTCAACCGTATTCGAGGAGGATGGGAAGCGAGGCCTCATTCGCTGCCTTGGCAAGTTAAGTTGTTCATGTTGGACCCGCTTGGCAGAGGTATTAGCGGTTGTGGCGGAACTCTCGTTGAGTCCGGCAAAGAAAACGGTACCGACCTGGTGATAACCGCTGCTCACTGTATAAGGGCTGAGGATTGGAAATACAAGTTTATGAAAAAGCAACACGTAGCGGTCATAGTAGGAGCCCATGATTTAACACTCAGTCATGAACAAGGCAGATACGCCGTGCCGATTGCTGAGGTTGTTGGTCACAAATGGTATAAAGATGAAGGCATTTTCAACGACATTGCAATGATAAAGTTGGCCTACGTTGTGCCTTATACGGAAACAACGAGACCAGCTTGTTTGCCAAAGCCAAAACAAGAGTTGCCCTATGGAGTACCGTGTGTGACTAGCGGATGGGGTTTGACAAGCTACGACAAGGAGGCCGGTGCTACAAAACTCATGATGCGAACTGCTGTTATTGCAAAGCACGACGAATGCCTATTTTGGCATGACACACGCAAGCATCTTTGCACTAAAGGCCACGGAGACAACTGCATGGGTGATTCTGGCGGTCCATTGGTTTGCCTAATAGATGAACAATATACATTATTCGGCGTGGTCAGTTATGGAACGAAAGAATGCACGGATACAATGTTCGCAAGCGTTCCGACTTACATCCAATGGCTAAGGCGAAACACTGCAGCTGTGGAAGAAGCTATACAGAAAGCTGCAGCCGCAGCTTCTTCTGCGGCGATCGAAGAAGCGCAAGAAGTTGAAAAGGAGACAGAGTGAAACAAAGTGGTTTCAAATGCGTAAACTCAACGGTTCCAGGCGAAAATTCATTGAGCCTTCCGATTAAAATTAAAGCGGCCTCAATAACTGTCTCTT
>TrinityLAB_DN8376_c0_g1_i9 len=1035 path=[1:0-74 2:75-145 4:146-248 5:249-304 7:305-308 8:309-509 11:510-544 12:545-590 15:591-614 16:615-615 17:616-640 19:641-679 20:680-733 22:734-850 23:851-874 24:875-1034]
CTCTTCCGATCTCTGGTAGTTCAAATGTTTCGGTACATCCTTCTCCTTATACTGCCGGCATATGCCTTTGCCGATAGCGCACAATTTCCGTGCGGTGTTGTACCGAAACGTTTGATTACCAAAGGCGAATTTTTCAACCGTATTCGAGGAGGATGGGAAGCGAGGCCTCATTCGCTGCCTTGGCAAGTTAAGTTGTTCATGTTGGACCCGCTTGGCAGAGGTATTAGCGGTTGTGGCGGAACTCTCGTTGAGTCCGGCAAAGAAAACGGTACCGACCTGGTGATAACCGCTGCTCACTGTATAAGGGCTGAGGATTGGAAATACAAGTTTATGAAAAAGCAACACGTAGCGGTCATAGTAGGAGCCCATGATTTAACACTCAGTCATGAACAAGGCAGATACGCCGTGCCGATTGCTGAGGTTGTTGGTCACAAATGGTATAAAGATGAAGGCATTTTCAACGACATTGCAATGATAAAGTTGGCCTACGTTGTGCCTTATACGGAAACAACGAGACCAGCTTGTTTGCCAAAGCCAAAACAAGAGTTGCCCTATGGAGTACCGTGTGTGACTAGCGGATGGGGTTTGACACGCCATGACAAGGAAGGTGGTACTGCAAAACTCATGATGCGAACTGCTGTAATTGCACAGCACGACGAGTGTCTATTTTGGCATGACATACGCAAGCATCTTTGCACTAAAGGCCACGGAGACAACTGCATGGGTGATTCTGGTGGTCCATTAGTTTGCCCAATAGATGACCAGTATACGTTGTTCGGCGTGGTCAGCTTTGGAACATTGGAATGCACGGATACCATGTTCGCTAGCGTTCCGTCTTACATCCAATGGCAAAGGCGAAACACTGCAGCTGTGGACAAAGCTATAGAGAAGGCTGCTGCAGCCGCTGCGTCTGCTATGACGACCGATGAACCTCAAGATATGGAAATAGAGTGAAGCAAACACTTACTAAATGCGTTAGCTGAAAAATTCCATGCGAGAATTCATTGAATCTTTCGATGACGATTAAACTCCTCT
>TrinityLAB_DN8376_c0_g1_i11 len=566 path=[2:0-70 3:71-173 5:174-229 6:230-272 10:273-434 11:435-469 13:470-539 16:540-540 17:541-565]
AGCGCACAATTTCCGTGCGGTGTTGTACCGAAACGTTTGATTACCAAAGGCGAATTTTTCAACCGTATTCGGGGAGGATGGGAAGCAAGGCCTCACTCCTTGCCTTGGCAAGTGAAGTTGTTCATGAAGGATCCGCTTGACAGAGGTTTTGGCGGGTGTGGCGGAACTCTCGTCGAGTCCGGCAAAGAAAACGGTACCGACCTGGTGATAACCGCTGCTCACTGTATAAGAGCTGAGGATTGGAAATATAAGTTTATAAAAAGAGAACACGTGGTAGTCGTAGTAGGAGCCCATGATTTATCAAGCCCTCATGAAGAAGGCAGATACTCTGTACCTATTGTTGACGTTATTGGTCACAAATGGTACAAGGATAGTTTTTTCGAAAATGACATTGCAATGATAAAGTTAGCCTACGTTGTGCCTTATACTGAAACTACGAGACCAGCTTGTTTGCCAAAGCCAAAACAAGAACTGCCCTACGGAGTACAGTGTGTGACTAGCGGGTGGGGTTTGACAAGCCATGACAAGGAAGGTGGTACGGCAAAACTCATGATGCGAACTGCTGT
>TrinityLAB_DN8376_c0_g1_i6 len=1056 path=[0:0-77 2:78-148 3:149-251 5:252-307 7:308-311 9:312-350 10:351-512 11:513-547 12:548-593 14:594-618 17:619-643 18:644-682 20:683-736 21:737-853 23:854-877 25:878-1055]
TGTGCTCTTCCGATCTTGGGAATTCAAATGTTGGGGTACATATTTCTCCTTATATTGCCGGCATATGCCTTTGCCGACAGCGCACAATTTCCGTGCGGTGTTGTACCGAAACGTTTGATTACCAAAGGCGAATTTTTCAACCGTATTCGGGGAGGATGGGAAGCAAGGCCTCACTCCTTGCCTTGGCAAGTGAAGTTGTTCATGAAGGATCCGCTTGACAGAGGTTTTGGCGGGTGTGGCGGAACTCTCGTCGAGTCCGGCAAAGAAAACGGTACCGACCTGGTGATAACCGCTGCTCACTGTATAAGGGCTACGGATTGGAAATATAAGTTTATGAAAAGAGAACACGTAGTAGTCGTAGTAGGAGCCCATGATTTATCAAGCCCTCATGAAGAAGGCAGATACTCTGTACCTATTGTTGACGTTATTGGTCACAAATGGTACAAGGATAGTTTTTTCGAAAATGACATTGCAATGATAAAGTTAGCCTACGTTGTGCCTTATACTGAAACTACGAGACCAGCTTGTTTGCCAAAGCCAAAACAAGAGTTGCCCTATGGAGTACCGTGTGTGACTAGCGGATGGGGTTTGACAAGCTACGACAAGGAGGCCGGTGCTACAAAACTCATGATGCGAACTGCTGTTATTGCAAAGCACGACGAATGCCTATTTTGGCATGACACACGCAAGCATCTTTGCACTAAAGGCCACGGAGACAACTGCATGGGTGATTCTGGCGGTCCATTGGTTTGCCTAATAGATGAACAATATACATTATTCGGCGTGGTCAGTTATGGAACGAAAGAATGCACGGATACAATGTTCGCAAGCGTTCCGACTTACATCCAATGGCTAAGGCGAAACACTGCAGCTGTGGAAGAAGCTATACAGAAAGCTGCAGCCGCAGCTTCTTCTGCGGCGATCGAAGAAGCGCAAGAAGTTGAAAAGGAGACAGAGTGAAACAAAGTGGTTTCAAATGCGTAAACTCAACGGTTCCAGGCGAAAATTCATTGAGCCTTCCGATTAAAATTAAAGCGGCCTCAATAACTGTCTCTT
>TrinityLAB_DN8335_c0_g1_i2 len=900 path=[0:0-506 1:507-899]
TATGAATTAGTCGATTAATTCAATTTGTATATTTTAAATGCGAAAAAAAAGAGTTCATTTTTTTTGTCACGACAGATGTGAGCTAAGGCATTAACATTGTGTATGGTATTTTGTTAATTTACAAGACAGTGGTTGTCGTAATTTAATTCAAAGAATTTTTTAGATTACGCAAGTGTACGACGTTGCGAAGTTTTACTGTATCTGCATTCAGTAAATTATTCTGGCATGAGTGTTTTTATTTAACTGTGCACGTTGACAGTGACATATTGGACTGGTTAATTTGCTAACTTGACTTACGATTTTCCTTTAAGCGGACCCCGATGATTTTGATTGCTTTCGGTGCACTTTATTTCGCTAGTTTTGTAATCTGTGAAACAGATCAAGAACCAGAAAAGGCCGAATATGGGTTAGCATGGAGTGCATTAAGCAAAGGAGCGTCCATGATTATCAACCATTATTATTGCGACTATTATCCTTGTTTCGGAAAAACCCTGGAGATAGACCCCAACGCCCCGGAACCGTTTTCAAATGGATGCGGCAGTTTCAACATAACTTTGCCTCGAACATGGGTTCCGATGTCGACAGAATGCTGCGACGTTCACGATATATGCTATTCCACCTGCGGTGCTCGTCGTAGTCAATGCGACAGAGCTTTCGAAGCGTGCTTGGATGGTGTCTGTCTTGAAATAGAGAGTGATCGGGAAAAGTTCTCAGAAATCCAACCTTACGACTGTCGGCGTTTCACCAACCTTTTGAAGACGTTAGTCCGAAATACTGGTTGCGTGGCATTTTTGAAAACTCAAGGGGAACAGTGCAACTGCGTTTAAACTGGAGCACCCAACACCGATTTCTGTTGTGTCGTTCCATGTTTGTTCACAGTAAAATAATGAAACGTGCAAA
>TrinityLAB_DN8393_c0_g1_i4 len=578 path=[1:0-181 8:182-207 10:208-236 12:237-519 17:520-577]
GCCTGGGGAGTACGGCCGCAAGGTTGAAACTCAAAGGAATTGACGGGGACCCGCACAAGCGGTGGATGATGTGGTTTAATTCGATGCAACGCGAAAAACCTTACCTACCCTTGACATGCCAGGAATCCTGCAGAGATGTGGGAGTGCTCGAAAGAGAACCTGGACACAGGTGCTGCATGGCCGTCGTCAGCTCGTGTCGTGAGATGTTGGGTTAAGTCCCGCAACGAGCGCAACCCTTGTCATTAGTTGCTACGAAAGGGCACTCTAATGAGACTGCCGGTGACAAACCGGAGGAAGGTGGGGATGACGTCAGGTCATCATGGCCCTTATGGGTAGGGCTACACACGTCATACAATGGCCGGGACAGAGGGCTGCCAACCCGCGAGGGGGAGCTAATCCCAGAAACCCGGTCGTAGTCCGGATCGCAGTCTGCAACTCGACTGCGTGAAGTCGGAATCGCTAGTAATCGCGGATCAGCTTGCCGCGGTGAATACGTTCCCGGGTCTTGTACACACCGCCCGAGATCGGAAGAGCGTCGTGTAGGGAAAGAGTGTGTGAATATGTGTAGATCTCGGTGG
>TrinityLAB_DN8393_c0_g1_i2 len=692 path=[1:0-181 8:182-207 10:208-236 11:237-295 13:296-322 15:323-447 16:448-633 17:634-691]
GCCTGGGGAGTACGGCCGCAAGGTTGAAACTCAAAGGAATTGACGGGGACCCGCACAAGCGGTGGATGATGTGGTTTAATTCGATGCAACGCGAAAAACCTTACCTACCCTTGACATGCCAGGAATCCTGCAGAGATGTGGGAGTGCTCGAAAGAGAACCTGGACACAGGTGCTGCATGGCCGTCGTCAGCTCGTGTCGTGAGATGTTGGGTTAAGTCCCGCAACGAGCGCAACCCTCGCCCTTAGTTGCCAGCATTTAGTTGGGCACTCTAAGGGGACTGCCGGTGATAAGCCGAGAGGAAGGTGGGGATGACGTCAAGTCCTCATGGCCCTTACGGGCTGGGCTACACACGTGCTACAATGGTGGTGACAGTGGGCAGCGAGACAGCGATGTCGAGCTAATCTCCAAAAGCCATCTCAGTTCGGATTGCACTCTGCAACTCGAGTGCATGAAGTTGGAATCGCTAGTAATCGCAGATCAGCATGCTGCGGTGAATACGTTCCCGGGCCTTGTACACACCGCCCGTCACACCATGGGAGTTGGTTTTACCCGAAGGTAGTGCGCTAACCGCAAGGAGGCAGCTAACCACGGTAGGGTCAGCGACTGGGGTGAAGTCGTAACAAGGTAGCCGTAGAGATCGGAAGAGCGTCGTGTAGGGAAAGAGTGTGTGAATATGTGTAGATCTCGGTGG
>TrinityLAB_DN8393_c0_g1_i6 len=687 path=[0:0-76 3:77-85 5:86-159 6:160-175 7:176-176 8:177-202 10:203-231 11:232-290 13:291-317 15:318-442 16:443-628 17:629-686]
GAGTACGGCCGAAAGGTTAAAACTCAAATGAATTGACGGGGGCCCGCACAAGCGGTGGAGCATGTGGTTTAATTCGAAGCAACGCGCAGAACCTTACCAGCTCTTGACATTCGGGGTTTGGGCAGTGGAGACATTGTCCTTCAGTTAGGCTGGCCCCAGAACAGGTGCTGCATGGCTGTCGTCAGCTCGTGTCGTGAGATGTTGGGTTAAGTCCCGCAACGAGCGCAACCCTCGCCCTTAGTTGCCAGCATTTAGTTGGGCACTCTAAGGGGACTGCCGGTGATAAGCCGAGAGGAAGGTGGGGATGACGTCAAGTCCTCATGGCCCTTACGGGCTGGGCTACACACGTGCTACAATGGTGGTGACAGTGGGCAGCGAGACAGCGATGTCGAGCTAATCTCCAAAAGCCATCTCAGTTCGGATTGCACTCTGCAACTCGAGTGCATGAAGTTGGAATCGCTAGTAATCGCAGATCAGCATGCTGCGGTGAATACGTTCCCGGGCCTTGTACACACCGCCCGTCACACCATGGGAGTTGGTTTTACCCGAAGGTAGTGCGCTAACCGCAAGGAGGCAGCTAACCACGGTAGGGTCAGCGACTGGGGTGAAGTCGTAACAAGGTAGCCGTAGAGATCGGAAGAGCGTCGTGTAGGGAAAGAGTGTGTGAATATGTGTAGATCTCGGTGG
>TrinityLAB_DN8393_c0_g1_i5 len=685 path=[0:0-76 3:77-85 4:86-173 7:174-174 8:175-200 10:201-229 11:230-288 13:289-315 15:316-440 16:441-626 17:627-684]
GAGTACGGCCGAAAGGTTAAAACTCAAATGAATTGACGGGGGCCCGCACAAGCGGTGGAGCATGTGGTTTAATTCGAAGCAACGCGAAGAACCTTACCAAATCTTGACATCCTCTGACCCCTCTAGAGATAGAGTTTTCCCCTTCGGGGGACAGAGTGACAGGTGGTGCATGGTTGTCGTCAGCTCGTGTCGTGAGATGTTGGGTTAAGTCCCGCAACGAGCGCAACCCTCGCCCTTAGTTGCCAGCATTTAGTTGGGCACTCTAAGGGGACTGCCGGTGATAAGCCGAGAGGAAGGTGGGGATGACGTCAAGTCCTCATGGCCCTTACGGGCTGGGCTACACACGTGCTACAATGGTGGTGACAGTGGGCAGCGAGACAGCGATGTCGAGCTAATCTCCAAAAGCCATCTCAGTTCGGATTGCACTCTGCAACTCGAGTGCATGAAGTTGGAATCGCTAGTAATCGCAGATCAGCATGCTGCGGTGAATACGTTCCCGGGCCTTGTACACACCGCCCGTCACACCATGGGAGTTGGTTTTACCCGAAGGTAGTGCGCTAACCGCAAGGAGGCAGCTAACCACGGTAGGGTCAGCGACTGGGGTGAAGTCGTAACAAGGTAGCCGTAGAGATCGGAAGAGCGTCGTGTAGGGAAAGAGTGTGTGAATATGTGTAGATCTCGGTGG
>TrinityLAB_DN8451_c0_g2_i1 len=1255 path=[0:0-1254]
AAACAAGAAAAGTATTTTTTGAAGAAGAAAATGTTAACGATACAGAAAGAACGGAAAGAGAGGCCAGCTGGGAAGAGTATGGCTTAAAAAACGAGCTGGTTAAGGGAATTTATTCGGTTGGTTTTGAGAAGCCAAGCTTTATCCAGAAGAAGGCGGTGCCGGTGATAGCCAAGGGCGACAACATACGAGCGCAGGCGCAGTCCGGAACGGGAAAAACGGGCGCATTCTGCGTGGGCGCACTGCAGAGAATCGACGAAAGCATCCAGGCCACCCAGTGCCTGGTGCTGGTGTCAACCAGGGAAATAGCAAGGCAAATAGAGGCAACGTTCAAGGGCCTGGCGGGATACATGAACGTGAACACGCTGCTGCTCACGGGAGGATGCAAAAGGGAGGAAGACATCAACAACCTGAATAACACCCCATACCATATTATAGTAGGAACACCAGGCAGAGTGTATGACATGATGTCAGAGAAGGCAATAAAGACGGAGCATATAAAGCTGTTTATTTTGGACGAGGCAGACGAGCTGTGTAAGGGGGAGTTCCTGGACCAGATAAAAACAATTTACATGTTTTTGGTGCCTGAGCAGCTGCAGATATTGTTTTTCTCGGCCACGTACAGCGAGGAAGAGCTTAAGGTCATCTCGCAGATCGTCAGAGACCCCGTCAAAATAGATTTGAGAAATGACGAGTATACGTTGCAGGGAATAAAGCAGTATTATATTAACATTGGTTCACCATTTGACAGCAAGTTTGGAAGCAGGTTCAGCCTGGAGAAGAAGAAGCTGGAGCTGTGCCTGAAGGTGCAGACGCTCATTTCGGTGCTCAGGGCGTCACCGCTGGGGCAGACGATGATTTTTATAAGGAGGAAGGCAGACGCCTTGGACGTGTACAACTTGCTGACCAAGGAGGAGTTCCCATGTGCGTTGATAAGTTCGCAGCTGAGCCAGGAGGAGAGAAACAGCGTGATAGCTGAGTTTAAGACGGGAAAGAAGAGGATTCTGGTCACCTCAGACATCTGTAAGAGGGGAATTGACGTGCAAGGACTGAGTGTGGTGATTTGTTTGGACGTTCCTCCATACGAGCAGAAGGAGGATTTCATCCACAGGGTGGGAAGGTCAGGAAGGTACGGAAGGAGAGGAATTGCACTGCACATTTTGAACCAGATGGAGTTTGACACCATTAGCAAAATAGCAAGAGATTACAGAACAACGTTGGAGCAGATGCCAAAGACGTTTTCATTTACAGAGTGAAT
>TrinityLAB_DN8486_c0_g1_i1 len=663 path=[0:0-662]
GTGTGTGTGTGTGTGTGTGTGTTTGTGTTTGTAAATTTGTGAGTGTACTTCTGTTTGTGCATCTGTTTGTGAAACTGTGTATCTGTGTGTTTAAATGCTTGTTTGTGTGTGTGTGTTTGTGTAGTTTGCATAGTGTGATTGTCTGTGAATGAGTGTGTATGTGTGTGTGCATGTATAAATTAAATTTGTGTGGGAATAAATTTGTGTGTGTATAAATAAATTACTGTGTGTGGGTGTGTGTGTGTATATGCATGCCTGTTTGTGTGACCGTGTGTGTTTGTGTTGGTTGCATAGTGTGATTTTTCTGTTTGTGTGTGTGTTTATGAATGTGTGAGTGAGTGCATGCCTGTTTGTGTGAGGGTGTGCCTGTGTTTGTGTAGGTTGCGCGTGTGTGTGTGTGTGTGTGTGTGTATGTTCGTATGTGTGTGTGTGTGTGTGTGTGTTGGTGGAAACTCTTGTTCAGAAGTGTGAAATCTGCTGAAGGATGTTTACTGTGAAACAGATTTAGCTTCATGTTGAGCTTCAGTTTAGTGCTGTTAAATAGCTGATCACAACTAATCACATACAGAACAAAAGTGTGTGTGTGTGTGTGTGTGTGACTGTCTCTTATACACATCTGACGCTGCCGACGACCAGTCGACGGTGTAGATCTCGGTGGTCGCC
>TrinityLAB_DN8629_c0_g1_i1 len=610 path=[0:0-485 1:486-609]
GTGTGTGTGTTTGTGTGTGTGCGTGTGTGTGTGTGTGTGTGTGTGTGTGTGTGTGTGTGTGTGTAAGAACATTTTTGCACGTTTTACTAGTAAAATTAGTAAAAATTTCTTTGTCATCACTGGGCTGGGGTTAATTTTAGGACTAAGGTGCCAATTGGGTTTAGGTTAAGGTTGGGTCACAGAGAGGATTTAGAATGAATGAAAGGCAATGGAAGTTGGAACTTAAAACAAATGTGTGTGGGGTTTTTTTCTGCATTGTCTAATTGTTTATTTGTGTTCTTCGTATCTATCCATATTTAGTTGTAATTTTTGCCATCAGGGGTTGGCTCTACTACTGGAGGTTATTCCTTTAATTTTGATTTCTTAGTCTATCCTTGTGTTCTGTTCTTTCTAAAATTTCAAATGTATTTCTCTTAGACCTCTGTGCCTAGTTGAGCTACCCCATAGTCCTTATTAGTCTCCCTCCCTCAGCTTCCCTGCTTTCCTCTGCAGCGATTATTTAATTGTCGACTCATCTATGGATTCATTTTGTGCTCTTGCTGTACGGAGGCCTGTTAGGGAACCGTTCATTAGTTTCAGTCTAAATCATGAAGACGTCTGAGGAGATCGG
>TrinityLAB_DN8617_c0_g1_i2 len=1798 path=[0:0-64 1:65-429 2:430-881 4:882-1797]
AAGCAGAAGACGGCATACGAGATCTTAAGCCGTGACTGGAGTTCAGACGTGTGCTCTTCCGATCTGTTGTGGACAAATTAGATGAAAAGAGCCAAAATGTTTTGCTTTTTTTATTTTTATTTTAACAACACCAGTTCTCACATTGAGCGTGTTTTCCTTGTGGGTTTCTACAGCCTTCTGCAGCAGCGCCAGCCTCTCTGTGTTCTGTTGGGAACATTTAGAGCTCAGTAAAATGTCTCACCTTTGACACACAGGATATCTGCTGTGCCTTGGCATAGTATTCAGATCACTGGAACATTTTCACACTCGGTCAAATTACAACCTCAAACCTCAATGTATGTTGTTGGGGTTTTGTGTGATAGCGCAACACAAATTATTACTCTGATGTTCCAAAATACAATCTAGTGGCAAGCTAAAATTAGACATCACATATGGAGTAAATAGGGTCCGCTTTGTGAAAGTTTCATTTGATTAGACAACTGCAAACCTATCAAGAAATGGCCCTCCACCTAAACCCGTGGTTCTAAAATGCTTTCTGTTGCTCCCCTCTTTGAAGATCTTTGAAGACATTATTCAGCACCCCAACCCCAACAAAAGGGGTCAAAAATGTAAGCTTTATTTCTTTCTTAATGCATTAAGGATGTCGTTCTGAAGACTACCCAGAATCCATTTTACAATCTGTAACATATATATGGGTTCATTTATAACATATAATAATGGTTTCTAACAAGTAGAATGTTTCAATATTGGCACACTTTCAATAGACAATATTAGCAATAATATAAATGGCAATTAGCCCGACTTGTACCTGCAGTCAAGTTTTAACAAGCCATAAACCTCATATGCCAACAATAATGTCAAGCCGTTAGCATTAAAGACCCACTTGAGTTACATTAAGTTTTGTACTTTTTTCAGGAGTTTATTAATAGTAGTCATCAAACTACTGACTGCAGGTACACACCAAACAGCAGAGGATGCTGTTGTCACATTTACAATTATTTAGAAGGCCAGTATTTTCTGGACAAAACAGGCAAGACTGTTCTTGACCCCCTGCAAAACCTTCATGCCCCCCTATAGAAGCACTGACCTAAACTAACCACGGAAAGGGGAATCCTAATTGGAGAAGAAGCCAAGAGACCAATTGTTTAACTGAAGGAGCGACGGAAATCTGATGCACTAGAGGGAAAATCTGCTAATCCTACAAGAATTAGTAGCGGACTCCATAATGCTGGGCATTCTAAAAGACTTATGAAGGGTGCTGTACAAAGACAGCTATAGGAAGTCTAATTTCAGTTTGTCACAAGGATGCAGCAAACAAGAACAAAAGGTGGTATGGTGAGATAAGACCAAAATGTATATTTTTTTGTCTACATCTAAACCACTAGGTTTGACATAACATACTCTTCTTTTCTTAAAACCTGCCGGATGGAAGAAAGCCTTTTAAGCTGCCAGCATTACAATGGAATGGGTAATATCAAAGCATATCCTTATGATAGAATGGCCTTGTTACAATGCAGAGCTATAACTAACTTAGCTTTTGAAGCAAGATGTGAAAATTCATGTTTAGACGCTCTCTACCTGATGTGAATTTGATTTAGCCACTTTCAAAGAATGGACAAAAATGCTGGCAGTGATACCTGAAAATAACTTAATTACTGTATTTATTGGACTATAAAGCACAACTAAAATCCTTAGATTTTCTTAACAATAACAGTGCGCCTTATAATCCGGTGCACCTTATGTATGATTACTGTACTTGTTGTGCTTACTGACCAATTTTATTTTGTACAATGGTCAC
>TrinityLAB_DN8617_c0_g1_i3 len=947 path=[0:0-64 1:65-429 2:430-881 3:882-946]
AAGCAGAAGACGGCATACGAGATCTTAAGCCGTGACTGGAGTTCAGACGTGTGCTCTTCCGATCTGTTGTGGACAAATTAGATGAAAAGAGCCAAAATGTTTTGCTTTTTTTATTTTTATTTTAACAACACCAGTTCTCACATTGAGCGTGTTTTCCTTGTGGGTTTCTACAGCCTTCTGCAGCAGCGCCAGCCTCTCTGTGTTCTGTTGGGAACATTTAGAGCTCAGTAAAATGTCTCACCTTTGACACACAGGATATCTGCTGTGCCTTGGCATAGTATTCAGATCACTGGAACATTTTCACACTCGGTCAAATTACAACCTCAAACCTCAATGTATGTTGTTGGGGTTTTGTGTGATAGCGCAACACAAATTATTACTCTGATGTTCCAAAATACAATCTAGTGGCAAGCTAAAATTAGACATCACATATGGAGTAAATAGGGTCCGCTTTGTGAAAGTTTCATTTGATTAGACAACTGCAAACCTATCAAGAAATGGCCCTCCACCTAAACCCGTGGTTCTAAAATGCTTTCTGTTGCTCCCCTCTTTGAAGATCTTTGAAGACATTATTCAGCACCCCAACCCCAACAAAAGGGGTCAAAAATGTAAGCTTTATTTCTTTCTTAATGCATTAAGGATGTCGTTCTGAAGACTACCCAGAATCCATTTTACAATCTGTAACATATATATGGGTTCATTTATAACATATAATAATGGTTTCTAACAAGTAGAATGTTTCAATATTGGCACACTTTCAATAGACAATATTAGCAATAATATAAATGGCAATTAGCCCGACTTGTACCTGCAGTCAAGTTTTAACAAGCCATAAACCTCATATGCCAACAATAATGTCAAGCCGTTAGCATTAAAGACCCAAGATCGGAAGAGCGTCGTGTAGGGAAAGAGTGTGGTCACGAGTGTAGATCTCGGTGGTCGCCGTA
>TrinityLAB_DN9302_c0_g1_i2 len=590 path=[1:0-196 5:197-202 7:203-210 8:211-226 11:227-231 13:232-239 14:240-240 15:241-243 16:244-268 17:269-269 20:270-270 21:271-304 22:305-443 25:444-589]
GAGGCCGAAAGGCGTAATCGATGGGAAACGGGTTAATATTCCCGTACTTTTGACTATTGCGATGGGGGGACGGAGAAGGCTAGGTGGGCCAGGCGACGGTTGTCCTGGTTCAAGTGCGTAGGCTAGAGAGTTAGGCAAATCCGGCTCTCTGTTAGGCTGAGACACGACGTCGAGCTGCTACGGCAGTGAAGTCATTGATGCCCTGCTTCCAGGAAAAGCCTCTAAGCTTCAGATAGTCAGAAATCGTACCCCAAACCGACACAGGTGGTCGGGTAGAGAATACCAAGGCGCTTGAGAGAACTCGGCTGAAGGAACTAGGCAAAATGGTACCGTAACTTCGGGAGAAGGTACGCTCCTGTTGGTGATGAGACTTGCTCTCTAAGCTGACGGGAGTCGCAGATACCAGGTGGCTGCAACTGTTTATCAAAAACACAGCACTGTGCAAACTCGCAAGAGGAAGTATACGGTGTGACGCCTGCCCGGTGCCGGAAGGTTAATTGATTGGGTTATCGCAAGAGAAGCTCATGATCGAAGCCCCGGTAAACGGCGGCCGTAACTATAACGGTCCTAAGGTAGCGAAATTCCTTGTC
>TrinityLAB_DN9302_c0_g1_i3 len=565 path=[0:0-152 4:153-186 6:187-240 7:241-248 9:249-281 16:282-306 18:307-307 20:308-308 21:309-342 23:343-564]
CGTGTGCTCTTCCGATCTGTTAGTCGGTCCCTAAGGCGAGGCTGAAAAGCGTAGTCGATGGAAAACAGGTTAATATTCCTGTACTTCTGGTTATTGCGATGGAGGGACGGAGAAGGCTAGGCCAGCTTGGCGTTGGTTGTCCAAGTTTAAGGTGGTAGGCTGGAATCTTAGGTAAATCCGGGATTCTAAGGCCGAGAGCTGATGACGAGTTAACTTTTAGTTAACGAAGTGGTTGATGCCATGCTTCCAAGAAAAGCTTCTAAGCTTCAGGTAACCAGGAACCGTACCCCAAACCGACACAGGTGGTTGGGTAGAGAATACCAAGGCGCTTGAGAGAACTCGGGTGAAGGAACTAGGCAAAATGGCACCGTAACTTCGGGAGAAGGTGCGCCGGCGAGGGTCAAGGACTTGCTCCGTAAGACCATGCCGGTCGAAGATACCAGGCCGCTGCGAATGTTTATTAAAAACACAGCACTCTGCAAACACGAACGTGGACATATCGGAAGAGCGTCGTGTATGGAAAGAGTTTTGCGAGACGTGTAGATCTCGGTGGTCGCCGTATCAT
>TrinityLAB_DN9302_c0_g1_i4 len=532 path=[0:0-152 3:153-186 6:187-240 7:241-248 8:249-264 11:265-269 12:270-278 15:279-281 16:282-306 17:307-307 20:308-308 21:309-342 22:343-481 24:482-531]
CGTGTGCTCTTCCGATCTGTTAGTCGGTCCCTAAGGCGAGGCTGAAAAGCGTAGTCGATGGAAAACAGGTTAATATTCCTGTACTTCTGGTTATTGCGATGGAGGGACGGAGAAGGCTAGGCCAGCTTGGCGTTGGTTGTCCAAGTTTAAGGTTGTAGGCTGAATTCTTAGGCAAATCCGGGAATTCAAGGCCGAGAGCTGATGACGAGTTAACTTTTAGTTAACGAAGTGGTTGATGCCATGCTTCCAGGAAAAGCCTCTAAGCTTCAGGTAATTAGGAATCGTACCCCAAACCGACACAGGTGGTCGGGTAGAGAATACCAAGGCGCTTGAGAGAACTCGGCTGAAGGAACTAGGCAAAATGGTACCGTAACTTCGGGAGAAGGTACGCTCCTGTTGGTGATGAGACTTGCTCTCTAAGCTGACGGGAGTCGCAGATACCAGGTGGCTGCAACTGTTTATCAAAAACACAGCACTGTGCAGATCGGAAGAGCGTCGTGTAGGGAAAGAGTGTGTGAATATGTGTAGATCT
>TrinityLAB_DN9302_c0_g1_i1 len=507 path=[2:0-176 5:177-182 7:183-190 8:191-206 10:207-219 14:220-220 15:221-223 16:224-248 17:249-249 19:250-250 21:251-284 23:285-506]
GGAGTTCAGACGTGTGCTCTTCCGATCTCTTGGTGTTACTGCGAAGGGGGGACGGAGAAGGCTATGTTGGCCGGGCGACGGTTGTCCCGGTTTAAGCGTGTAGGCTGGTTTTCCAGGCAAATCCGGAAAATCAAGGCTGAGGCGTGATGACGAGGCACTACGGTGCTGAAGCAACAAATGCCCTGCTTCCAGGAAAAGCCTCTAAGCATCAGGTAACATCAAATCGTACCCCAAACCGACACAGGTGGTCAGGTAGAGAATACCAAGGCGCTTGAGAGAACTCGGGTGAAGGAACTAGGCAAAATGGCACCGTAACTTCGGGAGAAGGTGCGCCGGCGAGGGTCAAGGACTTGCTCCGTAAGACCATGCCGGTCGAAGATACCAGGCCGCTGCGAATGTTTATTAAAAACACAGCACTCTGCAAACACGAACGTGGACATATCGGAAGAGCGTCGTGTATGGAAAGAGTTTTGCGAGACGTGTAGATCTCGGTGGTCGCCGTATCAT
>TrinityLAB_DN9674_c0_g1_i6 len=1101 path=[1:0-74 3:75-468 4:469-526 6:527-536 7:537-621 8:622-655 10:656-694 11:695-734 13:735-846 14:847-1100]
CGGCATACGAGATAAGCTTATGCGTCTCGTGGGCTCGGAGATGTGTATAAGAGACAGTGTTGGAGCTAAAGTCAACAGGACACCGGCCCTCCAGGACCAACTTTGGACATCCCCGCTGTAGTAGTAGCAGTTGTCGTTGTAGTAGTCGTCGTGTAGCAGTAGCCATCATTATAGTAGTAGTCATCGACATTGTCGTCATAATCACTGTAGTAGTAGAAGTAGTTGTCGTAGTAGAAGTCATATTCATAATCGTATCGTTGTCGTAGTAGTAGTTGTCATTTTAGTTGTCGTTGTAGTAGCAGTAGTAGTAGTCGTCATCGTAGTAGTTGTCATAGTAGTCGTCGTCGTAGCAATAGTCATCATTATACTAATAGTCATCGTCAGTAGTAGTCGTCGTAGTAGTAGTTAGTCATATCGTCGTCATCGTCACTGTATTAGTAGTTGTTGTAGTAGTCATTGTCGTAGTAGTCGTAGTCATAGTAGTAGTAGTAGTAGTCATCGTAGTAGTAGTCGTCATCATAGTCACTGTTGTAGTCAGTCGTATCGTCATCATAGTAGTAGTAGTCATCATTATAAAAGTAGTAGTAGTAGTCGTCATCGTTGTAGTTGTCATCGTCATAGTCGTATCGTCATCGTATTAGTTGTCATAGTTGTCATCGTAGCAGTAGTCATCATTATAGTAATAGTCGTCGTATAAAAGGTCTGTCGTATCGTCATCATCGACACTAGTAGTAGTAGTAGTAGTAGTTGTTGTAGTTGTCATCGTCGTCGTCATAGTAGTCATCGTCGTAGTAGTAGTAGTCGTCGTCATTGTCACAGTCGTAGTAGTAGTTAGTCGTATCGTCGTTTTAGTAGTAGTTGTCATTTTAGTTGTCATCGTATTAGTTGTCATTGTCAATTTTGTGGTAGTAGTAGTCGTCTTCACAGTAGTAGTCATAGTCGTCGTCGAAGTAGTAGTCATCATAGTAGTTTTCATTGTAGTCATCATCTTAGAAACAGTAGTCATCGCTGAGTAGTAGTAGTCGTCGTCATCGTAGTAGTAGTAGTAGTAGTGGTAGTAATTGTCATAGTAGTAGTTGTTGTCATCGTATTAGTTGTCAT
>TrinityLAB_DN9679_c0_g1_i1 len=1100 path=[0:0-1042 2:1043-1099]
AGACGTGTGCTCTTCCGATCCTTGTTCCTACAGGCTTGGCAAACAACAAATCCCTCCAGTGCAGGAGGGTTCGCAATTCAAGTGCCGTGGGCAATGGCGGATATTTGCCACACGGGACGATTGAGGAACTTTGCAATGACGACTCGTCAGCCAATCTACAAATCCCTGTATTTCCAGGTGATCGTCGCAATCGTTATCGGTATCTTGCTCGGCCACTTCTACCCGCAGACCGGCGTGGCCCTCAAGCCACTGGGTGACGGCTTTATCAAGCTGATCAAAATGGTCATCGCCCGATCATCTTCTGTACCGTGGTCAGCGGCATCGCTGGCATGCAAAGCATGAAGTCGGTCGGCAAGACCGGCGGCTACGCGCTGCTGTACTTCGAAATCGTTTCCACCATCGCCCTGCTGATTGGCCTGGTCGTGGTCAACGTGGTGCAGCCGGGCGCCGGCATGCACATCGACGTCGCGACCCTGGATGCTTCCAAAGTGGCGGCCTACGTCACCGCCGGTAAAGACCAGAGCATCGTCGGCTTTATCCTCAACGTCATCCCCAACACCATCGTCGGCGCGTTCGCCAATGGCGACATCCTGCAAGTGCTGATGTTCTCGGTGATCTTCGGTTTCGCCCTGCACCGCCTGGGTGCCTACGGCAAGCCGGTGCTGGACTTCATCGATCGCTTCGCCCACGTGATGTTCAACATCATCAACATGATCATGAAGCTCGCGCCAATCGGTGCCCTGGGTGCCATGGCGTTCACTATCGGCGCCTACGGTGTAGGTTCCCTGGTGCAGTTGGGCCAGTTGATGATCTGCTTCTACATCACCTGCATCCTGTTCGTGGTGCTGGTGCTGGGCGCCATCTGCCGCGCTCACGGTTTCAGCGTGTTGAAGCTGATCCGCTACATCCGTGAAGAATTGCTGATCGTACTGGGCACCTCGTCTTCCGAATCCGCACTGCCACGCATGCTGATCAAAATGGAGCGTCTTGGCGCGAAGAAGTCCGTGGTCGGCCTGGTGATTCCAACCGGTTACTCCTTCAACAGATCGGAAGAGCGTCGTGTAGGGAAAGAGTGTGTGAATATGTGTAGATCTCGGTGG
>TrinityLAB_DN9679_c0_g1_i4 len=1501 path=[0:0-1042 1:1043-1500]
AGACGTGTGCTCTTCCGATCCTTGTTCCTACAGGCTTGGCAAACAACAAATCCCTCCAGTGCAGGAGGGTTCGCAATTCAAGTGCCGTGGGCAATGGCGGATATTTGCCACACGGGACGATTGAGGAACTTTGCAATGACGACTCGTCAGCCAATCTACAAATCCCTGTATTTCCAGGTGATCGTCGCAATCGTTATCGGTATCTTGCTCGGCCACTTCTACCCGCAGACCGGCGTGGCCCTCAAGCCACTGGGTGACGGCTTTATCAAGCTGATCAAAATGGTCATCGCCCGATCATCTTCTGTACCGTGGTCAGCGGCATCGCTGGCATGCAAAGCATGAAGTCGGTCGGCAAGACCGGCGGCTACGCGCTGCTGTACTTCGAAATCGTTTCCACCATCGCCCTGCTGATTGGCCTGGTCGTGGTCAACGTGGTGCAGCCGGGCGCCGGCATGCACATCGACGTCGCGACCCTGGATGCTTCCAAAGTGGCGGCCTACGTCACCGCCGGTAAAGACCAGAGCATCGTCGGCTTTATCCTCAACGTCATCCCCAACACCATCGTCGGCGCGTTCGCCAATGGCGACATCCTGCAAGTGCTGATGTTCTCGGTGATCTTCGGTTTCGCCCTGCACCGCCTGGGTGCCTACGGCAAGCCGGTGCTGGACTTCATCGATCGCTTCGCCCACGTGATGTTCAACATCATCAACATGATCATGAAGCTCGCGCCAATCGGTGCCCTGGGTGCCATGGCGTTCACTATCGGCGCCTACGGTGTAGGTTCCCTGGTGCAGTTGGGCCAGTTGATGATCTGCTTCTACATCACCTGCATCCTGTTCGTGGTGCTGGTGCTGGGCGCCATCTGCCGCGCTCACGGTTTCAGCGTGTTGAAGCTGATCCGCTACATCCGTGAAGAATTGCTGATCGTACTGGGCACCTCGTCTTCCGAATCCGCACTGCCACGCATGCTGATCAAAATGGAGCGTCTTGGCGCGAAGAAGTCCGTGGTCGGCCTGGTGATTCCAACCGGTTACTCCTTCAACCTCGACGGTACGTCGATCTACCTGACCATGGCGGCCGTGTTCATCGCCCAGGCGACCGACACCCACATGGACATCACTCACCAGATCACCCTGCTGCTGGTGCTGCTGCTGTCGTCCAAAGGTGCTGCTGGCGTGACTGGTTCGGGTTTCATCGTACTGGCCGCCACCCTGTCGGCCGTTGGCCACCTGCCGGTTGCCGGCCTGGCGCTGATCTTGGGTATCGACCGCTTCATGTCCGAAGCCCGTGCCCTGACCAACCTGGTGGGTAACGCAGTTGCCACCATCGTTGTGGCCAAGTGGGTCAAGGAACTGGACACCGACAAACTGCAAAGTGAGCTGGCGTCTGGCGGTACCGGTATCTCCGAAACCCGCGAACTCGATGACCTGGGCGTGGCTGAAGGCCCGGCGCCTGTCGTCAAGTAAGTGGCTGCTGGCGTGAACTGACGCCAACGCTATCG
>TrinityLAB_DN9992_c0_g1_i4 len=570 path=[0:0-106 1:107-279 3:280-350 4:351-376 6:377-447 8:448-569]
ACGGTACCTGAGGAATCAGCATCGGCTAACTCCGTGCCAGCAGCCGCGGTAATACGGAGGATGCAAGCGTTATCCGGAATTATTGGGCGTAAAGCGTCTGTAGGTGGACGTTCAAGTCTGCTGTCAAAGACCGGGGCTTAACCCTGGAAAGGCGGTGGAAACTGAAAGTCTAGAGTGCGGTAGGGGTAGAGGGAATTCCCAGTGTAGCGGTGAAATGCGTAGAGATTGGGAAGAACACCGGTGGCGAAAGCGCTCTGCTGGGCCTGCACTGACACTGATGGACGAAAGCTAGGGGAGCGAATGGGATTAGATACCCCAGTAGTCCTAGCCGTAAACGATGGATACTAGGCGTTGTCTGTATCGACCCGGACAGTGCCGTAGCTAACGCGTTAAGTATCCCGCCTGGGGAGTACGCAGGCAACTGTGAAACTCAAAGGAATTGACGGGGGCCCGCACAAGCGGTGGAGTATGTGGTTTAATTCGATGCAACGCGAAGAACCTTACCAGGGCTTGACATGTCTGGAATCCCTTTGAAAGGAGGGAGTGCCTTAGGGAGCCAGAACACAGGTG
>TrinityLAB_DN9992_c0_g1_i2 len=534 path=[0:0-106 1:107-279 3:280-350 4:351-376 6:377-447 7:448-533]
ACGGTACCTGAGGAATCAGCATCGGCTAACTCCGTGCCAGCAGCCGCGGTAATACGGAGGATGCAAGCGTTATCCGGAATTATTGGGCGTAAAGCGTCTGTAGGTGGACGTTCAAGTCTGCTGTCAAAGACCGGGGCTTAACCCTGGAAAGGCGGTGGAAACTGAAAGTCTAGAGTGCGGTAGGGGTAGAGGGAATTCCCAGTGTAGCGGTGAAATGCGTAGAGATTGGGAAGAACACCGGTGGCGAAAGCGCTCTGCTGGGCCTGCACTGACACTGATGGACGAAAGCTAGGGGAGCGAATGGGATTAGATACCCCAGTAGTCCTAGCCGTAAACGATGGATACTAGGCGTTGTCTGTATCGACCCGGACAGTGCCGTAGCTAACGCGTTAAGTATCCCGCCTGGGGAGTACGCAGGCAACTGTGAAACTCAAAGGAATTGACGGGGACCCGCACAAGCGGTGGAGCATGTGGTTTAATTCGACGCAACGCGAAGAACCTTACCAAGTCTTGACATATTTTGGAGATCGGAAG
>TrinityLAB_DN9979_c0_g1_i1 len=657 path=[0:0-656]
GATCGAGAGCGTTGGTAACAAGCGTTTTGAACAGGCTCGTCTGACCGCCGAGCTGTTTTTCTGGATGTGCACTGCCCACAAGGCAGATTGATGAAGCTGACCGGCCCCGAATGGGACAGGTACAAGACGCTCAAACGCGGCTTGTCTTCGCAATCAGAGCATTGCGTAGCAGTCCATCAGCAAGACTACATGCATCAGCTTCAAGACCCTGCCCGTATTCGGCAGCCCGTCGCTGACGCCCGGTTTTAGTAACCGGAGACAACTTAACTGGTATTAACGAACCAACTGATAGATCGCCAACTGGTCAAGGGGCTTACACATGAATCTGAACAACCAACCAACTATCGATGAATTGGCTGAGATGTTCGCAGCGCAGAAAGACACACTCGACGACCATATCCTGTGGATTGGCAAATCGGGCGAAGTGCAAATTGACTGCCTGGCGCCCCATACCGAAGAAGCCGAGTTTGACCGCAATAACCGTGAGCTGGCGGCGCGCCTGAAGATGTACCGCCGCGGCCAGGGTTATGTCGGCAAGAAAGCCGCGGCCGACCGCAACTTTATCGAACAGGTGTTCGACACACTTAATAATGCCTGGGCGTCTTTCAAAGACAGCTCGCAAGTTAAAGTGATCGACCGTTACTACTAAGTACTACT
>TrinityLAB_DN9934_c0_g2_i1 len=1776 path=[0:0-1775]
CCTGCCGATCCGTCTGGGAGCCGAATACGTCTCCGAAGACAACAGCCGTAAACACCCGGTTATGCTGCACCGGGCGATCCTCGGCTCGTTCGAACGGTTCGTCGGTATCCTGATCGAGCACTACGAGGGTGCGTTCCCTGCGTGGCTGGCTCCGACCCAGGCAGTGATCATGAATATCACTGATAAACAGGCAGATTTTGCCGCTGAAGTTGAAAAAACTCTCAACGAAAGCGGGTTTCGTGCCAAGTCCGACTTGAGAAATGAAAAGATCGGCTTTAAAATCCGCGAGCATACCTTGCTCAAGGTTCCCTATCTCTTGGTTATCGGAGATCGGGAAGTCGAGATGCAGACTGTCGCTGTGCGTACTCGTGAAGGTGCTGACCTGGGCTCGATGCCCGTCGCCCAGTTCGCTGAGTTCCTCGCGCAAGCGGTTTCCCGGCGTGGTCGCCCAGATTCGGAGTAATTATTATTAAGCGTGAAATGAGACAAGATAAACGAGCTGCACCGAAAGCCCCGATCAACGAGAATATCTCGGCACGCGAGGTTCGGTTAATTGGCGCTGATGGCGAGCAGATTGGCATCGTCTCGATTGATGAAGCGCTTCGTATTGCAGAAGAGTCCAAGCTGGACCTGGTGGAAATCTCCGCCGATGCAATCCCACCTGTTTGTCGGGTGATGGACTACGGCAAATCGATCTTCGAAAAGAAGAAGCAGGTTGCCGCAGCGAAGAAGAACCAGAAGCAGATTCAAGTAAAAGAAATCAAGTTTCGTCCAGGGACGGAGGAAGGGGATTACCAGGTAAAACTGCGCAACCTGGTACGTTTCCTGAGTGATGGGGACAGGGCCAAGGTATCCTTGCGATTCCGCGGCCGTGAGATGGCCCACCAGGAGCTGGGGATGGAACTCCTCAAGCGGGTTGAAGCTGACCTGCTCGAGTACGGTTCGGTCGAACAGCATCCTAAGATGGAAGGACGCCAGCTTATTATGGTCATCGCCCCGAAAAAGAAGAAGTAATCAACAGGGCACGGCAGGCCTTCTGATTATGTTTATCAACTGAATGCGGAGTACCGAACATGCCAAAGATGAAAACTAAAAGTGGTGCTGCTAAGCGGTTTCTGAAAACTGCTAACGGCATCAAGCACAAGCACGCTTTCAAGAGCCACATCCTGACCAAAATGTCGACCAAGCGTAAGCGTCAACTGCGCGGTAGCAGCTTGCTGCATCCGTCTGACGTGGCAAAAGTCGAGCGCATGCTGCGCCTTCGTTAATTTTGGTTCAAGAATAGAGGAAGTAACTCATGGCTCGTGTAAAGCGTGGCGTCATGGCCCGTAAGCGTCACAAAAAAATTCTGAAACTTGCTAAAGGCTACTACGGCGCGCGTTCACGCGTATTCCGTGTTGCCAAGCAAGCGGTAATCAAGGCAGGCCAATACGCCTACCGCGACCGTCGTCAGAAAAAACGTCAGTTCCGCGCTCTGTGGATCGCTCGTATCAATGCTGGTGCACGTGTTAACGGTCTGTCCTACAGCCGTTTCATCGCTGGCCTGAAAAAAGCGTCCATCGAAATCGACCGTAAGGTTCTGGCTGAACTGGCCGTGAACGAAAAAGCGGTGTTTGCTGCGATTGTCGAGAAAGCTAAAGCCTCCTTGGCTTAAGTACCCCCGACAGTCACCCTGGGCTACTCCTGTGGCCCAAGGTGGTAAACGTCATAAATAGGGGAAGAGCCTTCAAGCTCTTCCCCTATTTTGTATCTGGAGTCTGTACATGGAAAACCTGG
>TrinityLAB_DN9956_c0_g1_i2 len=555 path=[0:0-63 4:64-554]
AGCAGAAGACGGCATACGAGATCTTAAGCCGTGACTGGAGTTCAGACGTGTGCTCTTCCGATCTGAAAAACTTTTGATGCTGGAAAATACGAAATACTGCCAGGGGTTTACTATTGGGATAAGGTATTATAATATTAAAGTAGTATTACACAATGATTTTGTGTAATAAAGTAGAACAAAGTAAGACAAAGTTGCTCTCAAAGACAGAAAGTCATAAACTGGCCAGCTGGATGCTTGTGGGACGTGTGGAGAAGCAAATGTGTTTTTGTTGTGTTTTTTTTTTCATCCTACAAAGAAAAATAAATAAAATTTGGTCTGGAATATTTAGGTCCAGGAACAAAAACTGTGTCATTTCAGGCAGGATTAGAGCTCAACAATTATTCGCATTTACAATATGATTGCAATAAAACAAACAACACAATTTCCAAATCACAGAGGTGCAATTTTTGGCTATGTAAGAATTAGTGAATCAGACGCGTCCTTTAGGTGTTTAAAGTGGGTTTGTCTCCACATGGAAGGGAAGAGGGCTGCAGCAGTGAGATAATCTAATTGTAT
>TrinityLAB_DN10020_c0_g1_i1 len=1091 path=[0:0-1064 1:1065-1090]
CATACGAGATCTGTATTAGTGACTGGAGTTCAGACGTGTGCTCTTCCGATCTGTTCGAATTCCAAGACAAAAAGATCGCGAGGCCAGCCGATGAACCCTTCCACCTTGCCTGCTCCACCGCTTGCCGAAGTCTATGACGTTGCCGTAATTGGTGGCGGGATCAATGGCGTCGGGATTGCAGCAGACGCAGCCGGTCGCGGTTTGTCGGTATTCCTTTGCGAAAAGGATGACTTGGCCAGCCACACCTCTTCGGCCAGCAGCAAGCTGATCCATGGTGGCCTGCGTTACCTGGAACACTACGAATTCCGCCTGGTGCGTGAAGCCCTGGCAGAACGGGAAGTGCTGCTGGGCAAAGCCCCGCACATCGTCAAGCAAATGCGCTTCGTACTGCCGCACCGCCCGCACCTGCGCCCGGCGTGGATGATTCGCGCCGGTTTGTTCCTGTATGACCACTTGGGCAAGCGCGAGAAACTGGCAGGCTCCAAAAGCCTCAAGTTTGGCGCCGACAGCCCGCTGAAAAGTGAAATCACCCGAGGCTTCGAATACTCCGACTGCTGGGTCGATGACGCCCGCCTGGTCGTGCTCAACGCCATGGCGGCCCGCGAGAAAGGCGCACACATCCACACGCAGACCCGTTGCGTCAGCGCCCATCGCGCCAACGGCCTGTGGGAAATGAACATGGAGCGTGCCGACGGCAGCCTGTTCTCGATCCGCGCCCGCGCCCTGGTGAATGCTGCCGGCCCTTGGGTAGCCAAATTCATCAAGGACGACCTGAAGCTGGATTCGCCCTACGGCATCCGCCTGATTCAGGGCAGCCACCTGATCGTGCCGCGCCTGTACGAAGGCGCCCATGCGCACATCCTGCAGAACGAAGACCAGCGCATCGTCTTCACCATTCCATACCTGAACCACTTGACCATCATCGGCACCACCGACCGCGAATACACCGGCGACCCGGCTGCAGTAGCGATCACCGAAGGTGAGACCGACTACATGCTCAAGGTGGTCAACGCGCACTTCAAGAAACAACTGAGCCGTGACGATATTGTCCACACCTACTCCGGCCGACCGCGAATACACCAGATCGGAAG
>TrinityLAB_DN10020_c0_g1_i3 len=1602 path=[0:0-1064 2:1065-1601]
CATACGAGATCTGTATTAGTGACTGGAGTTCAGACGTGTGCTCTTCCGATCTGTTCGAATTCCAAGACAAAAAGATCGCGAGGCCAGCCGATGAACCCTTCCACCTTGCCTGCTCCACCGCTTGCCGAAGTCTATGACGTTGCCGTAATTGGTGGCGGGATCAATGGCGTCGGGATTGCAGCAGACGCAGCCGGTCGCGGTTTGTCGGTATTCCTTTGCGAAAAGGATGACTTGGCCAGCCACACCTCTTCGGCCAGCAGCAAGCTGATCCATGGTGGCCTGCGTTACCTGGAACACTACGAATTCCGCCTGGTGCGTGAAGCCCTGGCAGAACGGGAAGTGCTGCTGGGCAAAGCCCCGCACATCGTCAAGCAAATGCGCTTCGTACTGCCGCACCGCCCGCACCTGCGCCCGGCGTGGATGATTCGCGCCGGTTTGTTCCTGTATGACCACTTGGGCAAGCGCGAGAAACTGGCAGGCTCCAAAAGCCTCAAGTTTGGCGCCGACAGCCCGCTGAAAAGTGAAATCACCCGAGGCTTCGAATACTCCGACTGCTGGGTCGATGACGCCCGCCTGGTCGTGCTCAACGCCATGGCGGCCCGCGAGAAAGGCGCACACATCCACACGCAGACCCGTTGCGTCAGCGCCCATCGCGCCAACGGCCTGTGGGAAATGAACATGGAGCGTGCCGACGGCAGCCTGTTCTCGATCCGCGCCCGCGCCCTGGTGAATGCTGCCGGCCCTTGGGTAGCCAAATTCATCAAGGACGACCTGAAGCTGGATTCGCCCTACGGCATCCGCCTGATTCAGGGCAGCCACCTGATCGTGCCGCGCCTGTACGAAGGCGCCCATGCGCACATCCTGCAGAACGAAGACCAGCGCATCGTCTTCACCATTCCATACCTGAACCACTTGACCATCATCGGCACCACCGACCGCGAATACACCGGCGACCCGGCTGCAGTAGCGATCACCGAAGGTGAGACCGACTACATGCTCAAGGTGGTCAACGCGCACTTCAAGAAACAACTGAGCCGTGACGATATTGTCCACACCTACTCCGGCGTGCGCCCGCTGTGCAACGACGAGTCGGATAACCCATCGGCCATCACGCGTGATTACACCCTGGCCTTGTCCGGCGGCACCGGCGAAGCGCCGATCCTGTCGGTATTCGGCGGCAAGCTGACCACCTATCGCAAACTGGCCGAGTCGGCCATGGCCCAATTGGCGCCGTACTTCACCCAGATGCGCCCAAGCTGGACCGCCACGGCCAGCCTGCCCGGCGGCGAAAACATGAGCACCCCTGAAGCCCTGGCCGACGCCATCCGCGCCAAGTTCGACTGGGTACCGAGCGAGATCGCCCGCCGCTGGTCCACCACTTACGGCAGCCGCACCTGGCGCCTGCTGGAGGGCGTGCAATCGCTCGCCGACCTGGGTGACCACCTGGGTGGCGGCCTCTATACCCGCGAAGTCGACTACCTGTGCGCCGAAGAGTGGGTGACACAACCGCAGGACGTGCTGTGGCGCCGTACCAAGCTTGGCCTGTTCACCACCGAGCAGGAGCAGGAAAACCTGCAACGCTACCTGTCCAAGGTCGAGCAG
>TrinityLAB_DN10130_c1_g2_i2 len=529 path=[0:0-108 1:109-111 2:112-248 4:249-528]
GCCTTTACTCCTGCTGCACCTCAGAGGCCTTTTAGCTCAGATTGATCCTGTGGGAGCCCATCATCATCATCACCACCATCATCATCATCAACACCATCATCATCATCATCATGTCTGATCAGCCCAAAACTTTTAGAAAACCGGGCTAACTTCCTCCACCTGTGTCCGTATTCAGAAGCCATCTCACTGGTTCCGCTTTGATCCATGTTCCCTGACCCGATCCACTTCAGGGACTGGTTCTGGTTCCTGGTCCTGTAAATTGATCCGGGTCACATGACCTGTTTAAATGAATGTGAATGGCCTTGTTGACACTGGAAGACGGTTCGAATAAAGTTTGGTTTGAATATTCGTGCTGCGACCGGAGAAATGATTGATCATTACTGATCCAGCCTCTGCTGGGACCTTTACTTTACGAAAATGATTTTTTTACAAAGTGAATTTTTACCTTTTTTATATTCAGTGTAATAAAATGACTTTTCCTCCAGATCGGAAGAGCGTCGTGTAGCGAAAGAGTGTAACTGTAGGTGTA
>TrinityLAB_DN10130_c1_g2_i1 len=547 path=[0:0-108 2:109-245 3:246-266 4:267-546]
GCCTTTACTCCTGCTGCACCTCAGAGGCCTTTTAGCTCAGATTGATCCTGTGGGAGCCCATCATCATCATCACCACCATCATCATCATCAACACCATCATCATCATCATGTCTGATCAGCCCAAAACTTTTAGAAAACCGGGCTAACTTCCTCCACCTGTGTCCGTATTCAGAAGCCATCTCACTGGTTCCGCTTTGATCCATGTTCCCTGACCCGATCCACTTCAGGGACTGGTTCTGGTTCCTGCATCCTGACAGCAGGTGGACGGTCCTGTAAATTGATCCGGGTCACATGACCTGTTTAAATGAATGTGAATGGCCTTGTTGACACTGGAAGACGGTTCGAATAAAGTTTGGTTTGAATATTCGTGCTGCGACCGGAGAAATGATTGATCATTACTGATCCAGCCTCTGCTGGGACCTTTACTTTACGAAAATGATTTTTTTACAAAGTGAATTTTTACCTTTTTTATATTCAGTGTAATAAAATGACTTTTCCTCCAGATCGGAAGAGCGTCGTGTAGCGAAAGAGTGTAACTGTAGGTGTA
>TrinityLAB_DN10110_c0_g1_i1 len=580 path=[0:0-579]
GTTGTTGCACTGGGGTCTTTCTGGTATAAAGCAGCGCTCTTTTCTAGGGGCCCGGTTCCTTCACTGTAGGTGTAGCCGGTAAGACCCTAAAGAAACGCGGCGCCTGGCGCCAAATGACTGAGAGATTAAGCGGCCAACCCATGCCGGGTTGGGCATGTGGTTTTAGAGGGCTGAGGCATGTCGAGAGTCTGTCAAGTTACCGGTAAGGGTCCGGTGACTGGGAATAACATTTCCCACGCAAATAACAAAACCCGTCGTCGTTTCCTGCCGAACCTGCAGCATCACCGCTTCTGGGTTGAAGAAGAGAAACGTTTTGTTCGCCTGCGTGTATCTGCTAAAGGCATGCGTATTATCGACAAGCGTGGCATCACTGTCGTGCTGGCCGAAATCCGTGCCGCTGGCAAGATCTAAGGAGCTCTATCATGCGTGAATTGATTCGAATGATCTCTAGCGCCGGTACTGGTCACTTCTACACTACCGACAAGAACAAGCGTACTACCCCGGACAAGCTCGAAAAGAAAATGTTCGACCCGCGCGTTCGCAAGCACGTGATCTACAAAGAAGAGATCGGAAGAGCGTC
>TrinityLAB_DN10299_c0_g2_i1 len=723 path=[0:0-722]
CAAGCAGAAGACGGCATACGAGATCTTAAGCCGTGACTGGAGTTCAGACGTGTGCTCTTCCGATCTGTGGAATCACCACCTCTATACAGCATTATAATGTTACTCTGAGCCCTCCTTCCAATCCAACAAGTGCAGTTGGACTTTGAGGAGACAGTCAGCCAGTCTCTGGTCTGCTGAGTTGGCGACCTTTTAGTTAGCTGCAGCTAATCGAGCCTTGACCTGCAGAGGACTTGTGAGAAAGTGTCTCCCATGTTATTATTTCTCCTCCTATGGCTGTACACGAGGCAGAGACGATCTGTAAGCTCCATGCACACAGTCACCTGAAAGGTCTCCACTTGTAGATCTTTGGTGACACAGGAAACCTCACATGTTCAAACAGCTTAGGGCCTAAAATATCATCCCAGAGCTCTGTTCAGTCCATTGTCCAAACATGGAGAGAAGATAGAGAGAAGCTGCTGACCTACCAGGATATGGAGATCCACAGTTCCGGGCCTCGAGGTCTGGTGTCCTGGAAACTTTAGATGCGTCCCTGACCCAACACACCTGAATCGACTAATTCGCTCATTAGCTGGACTCTGGAGAACTTGACTGCAAGCTGTGGAGACAATGCAGTGATTTGACACAGGTGCATTGGATCTGGGGCATATATAATACTTCCAGGACAATGGACTTGAAGACCCCCTGACCTAGACTGACAATGACAGCATTAATCAGAGAACACCC
>TrinityLAB_DN10448_c2_g1_i1 len=829 path=[0:0-828]
GTGAAATTCTGAAGCGCGAATATCGTGGCTCTCGGTCTGTGGAAGCCTTCGCCGAATACGTCCGGAGTCAACTGTCCGACACAATTCAGGTGACGCCGTCTGAAGAAACGGTGCATCAAGTTTTGCACGTGAAAAAACCCAACATCGTTCTCCACGTGACGGATAATAGCGATTCTAATCCACTTTGGAAAGTTTATCGGATGACAGCGTCTTTGCATCGAGATGATTGTGAATTCCACGCCGTCGTCGGACCACAGGTTGGTCATCCACGCTTATCCGTCATCGGTCCCGCTGGTATCGGAGGTGAACGGATTGAATTTAAAGGCGATTTGGCCAACATGGAAGCCGTTAAATCTTGGATTCTGTTCCAGTGCGTGCCTTTGGTGCGCGAAATTACGTTCGACAATGCTGAAGGCCTTACCGAAGAGGGTCTTCCATTTTTGATATTGTTCTACGATGGGTCTGACAAGAACACTATAAAAATCTTTAAAGATACTGTAACTCAACAGGTAGCAGATCTGAAGTATGTGGTCAACTTTCTGTACGCAGATGGCAACAATTTCAAGCACGCCTTACATCATCTTGGCAAAAGTCACACCGATCTACCCGTGATTGCGATAGACAGCTTTAGGCATATGTATTTGTTTCCCGACTTTAGCCAGCTAACCGTTCCCGGAAAGCTGCGTCAGTTCATTTTGGACTTGCAGTCGGGCAAATTGCATCGCGACTTCCACAACATTCCCAGTGATTCGCAGGCACAACCGCCGTCCCCAAATCATAACCACCACCAACAGCAGCAGCAGCGGCAGCAACACATGCACCAGCAGCA
>TrinityLAB_DN10479_c1_g1_i2 len=654 path=[1:0-264 2:265-653]
GTTGCATAGACAACCAGGATGTTGGCTTAGAAGCAGCCACCATTTAAAGAGTGCGTAATAGCTCACTGGTCGAGTGACTCTGCGCCGAAAATGTACCGGGGCTAAACGTATCACCGAAACTGCGGATAGACTCTGTTAGAGTCTATGGTAGGAGAGCGTTCTAAATGCGTAGAAGCTAGACCGAGAGGACTGGTGGAGCGTTTAGAAGTGAGAATGCCGGTATGAGTAGCGAAAGATGGGTGAGAATCCCATCCACCGAATGCCTAAGGTTTCCTGAGGAAGGCTCGTCCGCTCAGGGTAAGTCGGGACCTAAGCTGAGGCCGAAAGGCGTAGGCGATGGACAACAGGTTGATATTCCTGTACCACCAAATTATCGTTTGAGCAATGGGGGGACGCAGGAGGATAGGGTAAGCGCGGCGCTGGTCGTCCGCGTCCAAGCAATAAGAGGGGTCGTGAGGCAAATCCTTATGACCATAACCTCAAGTTGTGATTGGCGAGGGAAATTTAAGTACCGAAGTTCCTGATTTCACACTGCCAAGAAAAGCTTCTAGCGAGAATCCGGGTGCCCGTACCGCAAACCGACACAGGTAGGCGAGGAGAGAATCCTAAGGTGAGCGAGAGAACTCACGTTAAGGAACTCGGCAAAATGACCCC
>TrinityLAB_DN10479_c1_g1_i1 len=504 path=[0:0-114 2:115-503]
GGAGCGTTCCAAACCGCTGTGAAGCTGTACCGGAAGGAGCAGTGGAGCGTTTGGAAGTGAGAATGCCGGTGTGAGTAGCGAAAAGAGGGGTGAGAATCCCCTCCGTCGAAAGCCCAAGGTTTCCTGAGGAAGGCTCGTCCGCTCAGGGTAAGTCGGGACCTAAGCTGAGGCCGAAAGGCGTAGGCGATGGACAACAGGTTGATATTCCTGTACCACCAAATTATCGTTTGAGCAATGGGGGGACGCAGGAGGATAGGGTAAGCGCGGCGCTGGTCGTCCGCGTCCAAGCAATAAGAGGGGTCGTGAGGCAAATCCTTATGACCATAACCTCAAGTTGTGATTGGCGAGGGAAATTTAAGTACCGAAGTTCCTGATTTCACACTGCCAAGAAAAGCTTCTAGCGAGAATCCGGGTGCCCGTACCGCAAACCGACACAGGTAGGCGAGGAGAGAATCCTAAGGTGAGCGAGAGAACTCACGTTAAGGAACTCGGCAAAATGACCCC
>TrinityLAB_DN10972_c0_g1_i1 len=805 path=[0:0-511 1:512-804]
GGTGGAAGATATTGGTGAGCAACTTGGCTGTGGCGCGTACGTTGCAGAACTGCGACGCACACAGGCCGGACCTTTCACCTTGGCCCAGACGGTCACGCTGGAAGAGTTGGAAGCGGTACACGCCGAGGGCGGCAATGAAGCGGTTGATCGCTTCCTCATGCCATCGGACAGCGGTTTGCTGGATTGGCCATTGCTGCACTTTTCGGAACACAGCGCGTTCTACTGGCTCAACGGCCAGCCGGTACGCGCCCCGGATGCCCCGAAGTTCGGCATGGTGCGAGTACAGGATCATAACGGTCGCTTTATCGGTATCGGTGAAGTGAGCGAAGACGGGCGCATCGCGCCGCGTCGGCTGATTCGGTCAGAATGACCGAACGAGGGTGGCTGTTAATAGGCATGGTCACTTCTCATTTATAGATACGGGGGTATGCCCTCGGCCTATTGAGATCACCCTTTGGGTGGTTTCCTGAAAAAAGGATTGCCTCATGGCTCTCGACGTTCAAGAAAAAGCACAAATCGTAGCTGACTATCAGCAAGCTGTTGGTGACACTGGTTCGCCAGAAGTGCAAGTTGCACTGCTGACCCACAACATCAACAAACTGCAAGGTCACTTCAAGGCCAACGGTAAAGACCACCACTCCCGTCGTGGTCTGATCCGCATGGTAAACCAGCGCCGTAAGCTGCTGGACTACCTGAAAGGCAAGGATCTGGGTCGTTATCAGACTCTGATCGGTCGCCTGGGTCTGCGTCGCTAATAAGCGATTGCGCTAGAGGTTGGTTGTCTGCCGCGTGTCATCGGGAGATC
>TrinityLAB_DN10972_c0_g1_i2 len=577 path=[0:0-511 2:512-576]
GGTGGAAGATATTGGTGAGCAACTTGGCTGTGGCGCGTACGTTGCAGAACTGCGACGCACACAGGCCGGACCTTTCACCTTGGCCCAGACGGTCACGCTGGAAGAGTTGGAAGCGGTACACGCCGAGGGCGGCAATGAAGCGGTTGATCGCTTCCTCATGCCATCGGACAGCGGTTTGCTGGATTGGCCATTGCTGCACTTTTCGGAACACAGCGCGTTCTACTGGCTCAACGGCCAGCCGGTACGCGCCCCGGATGCCCCGAAGTTCGGCATGGTGCGAGTACAGGATCATAACGGTCGCTTTATCGGTATCGGTGAAGTGAGCGAAGACGGGCGCATCGCGCCGCGTCGGCTGATTCGGTCAGAATGACCGAACGAGGGTGGCTGTTAATAGGCATGGTCACTTCTCATTTATAGATACGGGGGTATGCCCTCGGCCTATTGAGATCACCCTTTGGGTGGTTTCCTGAAAAAAGGATTGCCTCATGGCTCTCGACGTTCAAGAAAAAGCAGATCGGAAGAGCGTCGTGTAGGGAAAGAGTGTGTGAATATGTGTAGATCTCGGTGGTCGCCGTAT
>TrinityLAB_DN11066_c0_g1_i9 len=510 path=[1:0-142 4:143-144 5:145-509]
AAGCAGAAGACGGCATACGAGATCTTAAGCCGTGACTGGAGTTCAGACGTGTGCTCTTCCGATCTAAACAATCGTGCTGCGCTCATTTGAACGGACCCTCCTCCCTGCACCTTCAGAACACAAGGAAAGAATTATAGTGAAAGAGGTGAGACTGAACACTCTGTATTTCAAATCCATGCTAATGATTTATATACTTTTTGAGTTGGATTATTGTGGAAGTTTCTTGTATAATTGTAAAATCTTAATAACTATAAACCTGACAAATACTGAAAAGAATTTCCACAAAGTTCTATTCAAACTTCAGGGCCTCTACTAAAACTATGTAAAAACCTCAAGATCAACAATGTTTTGACACTGCCACATACAATTATAAATTAGATGTGTTATTCATTTGGGTGTAACCAATTTGGCAACGAATATTGGAGCAACAGTTTCTTAAAGGAGCCAAGTCATGTACTATGACTTTACAAATTTCTACACCAGTAGCTTACTCTGATTGCATACAAAGGG
>TrinityLAB_DN11101_c0_g1_i1 len=931 path=[0:0-870 1:871-930]
CAGTCACACACACACACGCACACACACAAACACACAAGCACACACACACACACACACACACGCACACACACACACACAGAGTGTTGTTGATCTTTTACCTGTAATTCTTTAGATAGTTTGTGATTTCATGTCATGTCATGTCTTGTCTCCTCTCCTAAAAACTGGTTATTAGTTTCAGTTTCTGTTAAAGGCAGTTGAGAGGACGAACAAATCGTCAACATTGCCATTGAGGGTAAGTTACTAAACAAACCTGACAGATTTAAAAGCACCAGTTGGTAGCTCACAGAGTTTTAGGATATTAACAGAGCTTAAACGTTTCCATGAAAAAATATTTCTGTTGCTTTGCATCTCAACCAAGATGGCATTGTGTATGTTGTGTCTAAAAAGGGGAAGTGTACTACTATAAAATGCATGCAGCATGTATGTTTGATTTAGTATTTCTGAGATAAAAAAAATGGTAAATATGTTTATATGAACCTTTCGCTAATTATAGTTAGAATTTTTACAACAAAATGATTTGTAAATTAATCTGTTATAAAAGTGCCGTGCACTAGCTCATTAAGTTAAATGATTCACTGATATCCACGTAGTAGGCATGTGGCTTAGGTAAGTTAAGACAAGTCTCTAGAAATTGTTTAAAATGCTAATTTTAAAACGGAGGAATTAGCCCAATGATCAGATGCTGCATTGTCATGAAAAATATTTTAAACAAATGAAGTAGATCAGCTGAGGTGGCTAGCTATTGTAGCTGTATCTCAAATCAACCCAAGTAAACCATTTGTCTCCTTAATTGTGTTGTGGATGAAATCTCTGCTAAATTATAATTATGCTTGACGAAAGGGCTGATAGAGTATGCATTTGTATTTTGTGGACTGTCTCTTATACACATCTGACGCTGCCGACGATATCCGAGGCGTGTAGATCTCGGTGG
>TrinityLAB_DN11112_c1_g1_i1 len=1137 path=[0:0-1136]
TGCAACAAGGACAAATTACTGGTCGTGCAGCACAATGGACGACTTCCAAACGAATGAACAGAAATTGGGCAACAGGAACCTGGCGCCCAGGACTGTGGCCTTCTGTTCGGTCGTGTTCAGCACGTTCGCCGTGACGGCCTGTCTCCTGACGTTTCCGTTGGTTTTCCACTACGTACAGATTCTACAGCTCAATGTACAAGGAGATGTGGATACGTGCAAACTGCGCACCCGCGATCTGTGGAAACAACTGTTGGACACGAAGAACGGCGTAGTTGGATTTGATGCACACAAATCCGGCGACAACATACTGTTCCGATTCACCAGGCAAACAACCGAGGCTTCGTGCTGCACCTGCCAACGTGGACCACCCGGTCCACCTGGTTCGCCGGGTCGTGACGCAAAGGACGGTATGCCGGGCAAAGACGGACCACGAGGACCGAACGGCATGGATGCCAAACCTAAGGACACCTTGTTGCCAATGCCACCTCAATGCCCATGTGTTGCGTTGCCAGGACCACCGGGCACTGCCGGTCCACCGGGACCAGATGGAGCTTCCGGAGACGCCGGACCACCCGGTGCGGACGGAAAGTCTGGACAACAAGGTCCACCCGGAGATGTTGGTGCTCCGGGCCAGAATGCAATGCCAGGCAAAAAGGGACCACCCGGGCCGCCCGGAAAACTCATTGTCGGCGACGCCGGCATCAGGGGACCACCGGGAGTTCCGGGATCGACCGGAAGACCCGGAGAACGGGGTGCCACAGGCGAACCGGGACCAGACGGACCACCAGGTCCCGTCGGTGCACCCGGAGAATTGGGTCAAACTGGTCAAAGCGGAAAACCCGGTATTCCAGGAGCAGCCGGTCCCAAGGGACCGCCCGGCTTCAGCGGCAGCTGCGACCATTGCCCTCCGGCAAGACTGGCCCCTGGATATTAGGCCACTGTTCGCCGCCGCTGTCACTGCCATCCGTGAAGCCATACGTATTATTTACAAAAACAACAACAACAACCTTGCTTTTCGAATGTCCAGTATGGCCATGCCCACCGGCCAACAGTTCCGCTGAGACAATCACAATACTGTCAACGAACCTATCACCATCATCGACAACAATAAAAATAGGTTCCAGCTCGCAAAAGATC
>TrinityLAB_DN11252_c0_g2_i1 len=718 path=[0:0-717]
ATGGCCACCGCTGCGTCCAGCAGTTCGTTGGAAAAGAGTTACGAACTGCCCGACGGTCAGGTTATCACCATTGGTAATGAGCGCTTCCGTTGCCCCGAGGCGCTGTTCCAGCCGTCGTTCCTTGGCATGGAATCGTGTGGCGTTCACGAAACTACGTACAATTCCATTATGAAGTGTGATGTGGACATCCGCAAGGATCTCTATGCCAACACGGTTCTGTCCGGCGGTTCAACCATGTTCCCGGGCATTGCTGACCGCATGCAAAAGGAAATCACCGCTTTGGCGCCCAGCACAATGAAGATCAAGATTATTTCGCCGCCAGAGCGAAAGTATTCTGTCTGGATCGGAGGCTCAATCTTAGCTTCGTTGTCTACCTTCCAGCAGATGTGGATCTCGAAGCAAGAGTATGACGAAAGCGGACCGAGCATTGTGCACCGCAAATGCTTCTAACGTCCTTTGTCATCCTTTCGTTTGTGCACTGCACCGCAGACACCGTTTATTAATGCATTGGTCAACAATTACGCGGTATATCCGTGCTAGCATACGCACGCTACACCCGTTCACTCTCACATATTTGTCAAAGCACGTCGTACTTTTTGGTCATTCCCAATTTGTTGTGGTTAACATTCCACAAACTGCAGTTTTCAAATTCCCTTTGCCTTGCAAATATGGCGCACACATTACAATGCATTATTAAACTGTATGTCTGAGATCGGAA
>TrinityLAB_DN11264_c0_g1_i2 len=780 path=[0:0-345 2:346-390 4:391-428 5:429-779]
GACGGCATACGCGATGAGTCCAAGTGACTGGAGTTCAGACGTGTGCTCTTCCGATCTGCGAAAGCTAACGCGGTTTCAGTGCGAATCGAATGCAAAATGTGCAGTTGATTCGAAAGCGCCAAGAAGTTTGCAAAAACGCCTTGACGCGACACGGGAAATGCGTAGAATACGCAGCCCTGACCCGCTGAGCGGTAACGCGAAAGCTGAAGGTCAAATGCTCTTTAACAATCTAAACAAGAAATCTGTGTGGACACTCACAGGTGTTGAGTTAATCGAAATTACTCTGCCGTTTGGCGAGTAATCAAAGAATTAAATCAATGAATGAGTGTTCATAGCAATATGTACAGTTTGTTTTGGCACTTCTTTTAACGAGGAAATGTTGAAACAAAAATCAGAATTCATTGAGCCGAATCTTCGGATTCACAAAACTTTAATTGAAGAGTTTGATCATGGCTCAGATTGAACGCTGGCGGCAGGCCTAACACATGCAAGTCGAGCGGCAGCACAAGTGAGTTTACTCATGAGGTGGCGAGCGGCGGACGGGTGAGTAATGCCTAGGGATCTGCCCAGTCGAGGGGGATAACAGTTGGAAACGACTGCTAATACCGCATACGCCCTACGGGGGAAAGGAGGGGACCTTCGGGCCTTCCGCGATTGGATGAACCTAGGTGGGATTAGCTAGTTGGTGAGGTAATGGCTCACCAAGGCGACGATCCCTAGCTGTTCTGAGAGGATGATCAGCCACACTGGGACTGAGACACGGCCCAGACTCCTACGGGA
>TrinityLAB_DN11264_c0_g1_i3 len=758 path=[0:0-345 1:346-368 4:369-406 5:407-757]
GACGGCATACGCGATGAGTCCAAGTGACTGGAGTTCAGACGTGTGCTCTTCCGATCTGCGAAAGCTAACGCGGTTTCAGTGCGAATCGAATGCAAAATGTGCAGTTGATTCGAAAGCGCCAAGAAGTTTGCAAAAACGCCTTGACGCGACACGGGAAATGCGTAGAATACGCAGCCCTGACCCGCTGAGCGGTAACGCGAAAGCTGAAGGTCAAATGCTCTTTAACAATCTAAACAAGAAATCTGTGTGGACACTCACAGGTGTTGAGTTAATCGAAATTACTCTGCCGTTTGGCGAGTAATCAAAGAATTAAATCAATGAATGAGTGTTCATAGCAATATGTACAACGACTTATTAAGTTAAGTCGATTCAGAATTCATTGAGCCGAATCTTCGGATTCACAAAACTTTAATTGAAGAGTTTGATCATGGCTCAGATTGAACGCTGGCGGCAGGCCTAACACATGCAAGTCGAGCGGCAGCACAAGTGAGTTTACTCATGAGGTGGCGAGCGGCGGACGGGTGAGTAATGCCTAGGGATCTGCCCAGTCGAGGGGGATAACAGTTGGAAACGACTGCTAATACCGCATACGCCCTACGGGGGAAAGGAGGGGACCTTCGGGCCTTCCGCGATTGGATGAACCTAGGTGGGATTAGCTAGTTGGTGAGGTAATGGCTCACCAAGGCGACGATCCCTAGCTGTTCTGAGAGGATGATCAGCCACACTGGGACTGAGACACGGCCCAGACTCCTACGGGA
>TrinityLAB_DN11264_c0_g1_i1 len=794 path=[0:0-345 3:346-442 5:443-793]
GACGGCATACGCGATGAGTCCAAGTGACTGGAGTTCAGACGTGTGCTCTTCCGATCTGCGAAAGCTAACGCGGTTTCAGTGCGAATCGAATGCAAAATGTGCAGTTGATTCGAAAGCGCCAAGAAGTTTGCAAAAACGCCTTGACGCGACACGGGAAATGCGTAGAATACGCAGCCCTGACCCGCTGAGCGGTAACGCGAAAGCTGAAGGTCAAATGCTCTTTAACAATCTAAACAAGAAATCTGTGTGGACACTCACAGGTGTTGAGTTAATCGAAATTACTCTGCCGTTTGGCGAGTAATCAAAGAATTAAATCAATGAATGAGTGTTCATAGCAATATGTACATACAGTAATGTATGAATTGAAACGCTATGCTTCTTAGTGAGCAGAGCGAATCAAAACAGTAGAATTCATTGAGTCGTTTCTTCGGAAACAAAAAACTTTTAATTGAAGAGTTTGATCATGGCTCAGATTGAACGCTGGCGGCAGGCCTAACACATGCAAGTCGAGCGGCAGCACAAGTGAGTTTACTCATGAGGTGGCGAGCGGCGGACGGGTGAGTAATGCCTAGGGATCTGCCCAGTCGAGGGGGATAACAGTTGGAAACGACTGCTAATACCGCATACGCCCTACGGGGGAAAGGAGGGGACCTTCGGGCCTTCCGCGATTGGATGAACCTAGGTGGGATTAGCTAGTTGGTGAGGTAATGGCTCACCAAGGCGACGATCCCTAGCTGTTCTGAGAGGATGATCAGCCACACTGGGACTGAGACACGGCCCAGACTCCTACGGGA
>TrinityLAB_DN11224_c0_g1_i1 len=561 path=[0:0-560]
GGCATACGAGATCTGTATTAGTGACTGGAGTTCAGACGTGTGCTCTTCCGATCTAATGGCTTTCTGGTGGGATGGGATACGTTGAGAATTCTGGCCGAGGAACAAATCCTTCCTCGCGGCTAGACACGGATTGCACGCCCTTTGGGCAAGGGATAGTTCTCTATTCCGCACCGTGCCCTGTTGTGGCAACCGTCTTTCCTCCGTCGTAAATTTGTCCTGGGCAGAGCTGTCTGCCCGGAGGCGGGAGAGTCCGTTCTGAAGTGTCCCGGCTATAATAAATCGATCTTTGCGGGCAGCCCGTTGGCAGGAGGCGTGAGGAATCCGTCTCTCTGTCTGGTGCGGCAAGGTAGTTCTGGGTCCTTAGGGGCTCCACCTTCACCGCTGTTAGGGGAGTTTTATCCAGCGTCAGCAAAGGTGACCCGTGATGGAGGCGGCCGGGATAGCACATATCAGTCGGATAATTGTGCAAGTTGATCGCTTCGGCGGTTTAATTTGGCGGTGCCATCAGGATTTACTCGCACATTGTGGCCGTTCCCTCGGGGATGGAGTGTGTCCTGAACT
>TrinityLAB_DN11340_c0_g1_i6 len=796 path=[0:0-74 14:75-94 15:95-97 16:98-308 19:309-795]
CTTTTCAAGCAGAAGACGGCATACGAGATTTCCAGGTAAGTCTCGTGGGCTCGGAGATGTGTATAAGAGACAGTGCACCACTGACGCATCACTGACAGTTTCAGAAGAGCAGGAGGAAGACAACAGGAAACACTGGACACAGCGCCTGCCGCACACACTCCTGAATGCACTCGCTCAAGCGGAGCTCACTGACTGCAGCACAGACATGCTGCTGTCATCAGATAAAGCTCGTCTGACAGATGAAGAGGAAGATGGAGAAGTGGAGGAGGATGAAGAGCGCCTGCAGCCTCGATCAGATGATGAAGACACAATCTTCGAGGACTCAGATGATGAGCTCCGGCAGCAGATCTGTGACTCCATGAGGAACCTGCTGACCACACAGGAGATGCAGGAGCAGAGCAGCGCACAGGAAGTGGAGCACCACACACAGGAAGTGCCTGAGGACAGCGTTCTAGATCATGTGGAGAGCGAGCGGCCTGAGGACGAGTCTCAGAGACACACAGCAGACTGAGGAGACTCAACAGCAGCATTAAAGCAGGTTTCCTCTGTGATCCGCTGTACAGTCAGGATCTGTCCTTCACGATGGCTCCAGCACAGACTGAGACGGACTCAGAGGAGTCGTGCTGATCTTCATCTGTGTGTATTGTGTGTTCGCTGTTGCTGCTGTGGAGTATGGTGCTGGACAACACTCAGAATAAATGACTGCAGTGTTCTGACACACACACACACACACACTGTTCATCCTGCATCAGGCCTGTGTAGCTCCACCGTCTCACTCATGTCGCTTCGTTCATCT
>TrinityLAB_DN11303_c1_g1_i1 len=530 path=[0:0-451 2:452-529]
TACAAGCAGAAGACGGCATACGAGATCTGTATTAGTGACTGGAGTTCAGACGTGTGCTCTTCCGATCTGTCGGGGCCTAAGGCGAGGCCGACAGGCGTAGTCGATGGACAACGGGTTGATATTCCCGTACCAGTGAAGAACCGCCCATGCTGAGCCGGTGATACTAACCGCCCGAACCATCCCGAACCCCGTCTTTGACGGGGACGGTGGTGGGGAGCGCGGGACCTGAACCGGGGAGGCAAGCGCATTAACAGGTGTGACGCAGGAAGGTAGCCGGGCCGGGCAATGGAAATGACCTGGTCTAAGGGTGTAGGGCTGCCGGTAGGTAAATCCGCCGGCTGTATGCCTGAGACCTGATGGGCGCCCACATGGTGGGTGATCCGGTGATCCTATGCTGCCTAGAAAAGCATCGGCGCGAGGTTCAAACTGCCCGTACCCTAAACCGACACAGGTGGTCAGGTAGAGAATACTAAGGCGATCGAGAGAATCATGGTTAAGGAACTCGGCAGATCGGAAGAGCGTCGTGTAGG
>TrinityLAB_DN11303_c1_g1_i2 len=520 path=[0:0-451 1:452-519]
TACAAGCAGAAGACGGCATACGAGATCTGTATTAGTGACTGGAGTTCAGACGTGTGCTCTTCCGATCTGTCGGGGCCTAAGGCGAGGCCGACAGGCGTAGTCGATGGACAACGGGTTGATATTCCCGTACCAGTGAAGAACCGCCCATGCTGAGCCGGTGATACTAACCGCCCGAACCATCCCGAACCCCGTCTTTGACGGGGACGGTGGTGGGGAGCGCGGGACCTGAACCGGGGAGGCAAGCGCATTAACAGGTGTGACGCAGGAAGGTAGCCGGGCCGGGCAATGGAAATGACCTGGTCTAAGGGTGTAGGGCTGCCGGTAGGTAAATCCGCCGGCTGTATGCCTGAGACCTGATGGGCGCCCACATGGTGGGTGATCCGGTGATCCTATGCTGCCTAGAAAAGCATCGGCGCGAGGTTCAAACTGCCCGTACCCTAAACCGACACAGGAGATCGGAAGAGCGTCGTGTAGGGAAAGAGTGTGTGAATATGTGTAGATCTCGGTGGTCGCCGTATCA
>TrinityLAB_DN11303_c1_g2_i2 len=602 path=[0:0-208 1:209-454 3:455-546 5:547-601]
GCGTCGTGTGCTCGTGGAAGCTGCTGGGTGACTGGTGGTGGAGGGTATGCGAGTGAGAATGCAGGCATGAGTAGCGAATGACAAGTGAGAATCTTGTCCGCCGGATGACTAAGGGTTCCTGGGTTAAGCTTTTCTTCCCAGGGTGAGTCGGGGCCTAAGGCGAGGCCGTCAGGCGTAGTCGATGGATAACGGGTTGATATTCCCGTACCGGTGAAAAACCGCCCATACTGATATTGTGATGCTAACCATGCGAAGCATGATGTGCAGGCTTTTGTTTGTGTGTTGTGTGGGTTGTGGGACCCGATCTTTGGAGGTAAACGTGTTAACAGGTGTGACGCAGGAAGGTAGCCAAGCCACGCGATGGTTGTCGTGGTCTAAGCGTGTAGGGTTGTCGGTTGTTAAATGCGCCGGCTGTGTGCCTGAGACGTGATGGGACCCCGTTTTTGGGGGATTTGGTGATCCTATGCTGCCGAGAAAAGCCTCTAGTGAGTTCTTATGCGGCCCGTACCCTAAACCGACACAGGTGGTCAGGTAGAGAATACTAAGGCGATCGAGAGAATCATGGTTAAGGAACTCGGCAGATCGGAAGAGCGTCGTGTAGG
>TrinityLAB_DN11303_c1_g2_i1 len=602 path=[0:0-208 2:209-450 3:451-542 4:543-601]
GCGTCGTGTGCTCGTGGAAGCTGCTGGGTGACTGGTGGTGGAGGGTATGCGAGTGAGAATGCAGGCATGAGTAGCGAATGACAAGTGAGAATCTTGTCCGCCGGATGACTAAGGGTTCCTGGGTTAAGCTTTTCTTCCCAGGGTGAGTCGGGGCCTAAGGCGAGGCCGTCAGGCGTAGTCGATGGATAACGGGTTGATATTCCCGTACCCGTGCATGCGCGCCCATGGTGAATCAGTGATACTAACTGTCCAGAAGCTGCTGTTTTCTCTTTTTAAGGAGATGGTTGTGGATGCACAGGACCTGATCTGGTAGTAGCCAAGCGATGGGGTGACGCAGGAAGGTAGCTGTGCCAGGTAGTGGATTGCCTGGTGTAAGCGTGTAGGGTGACAGGTTGGTAAATCCGCTTGTTGTGTACCTGAGACGTGATGCGTAGCCATTGTGGTGAAGTTAGTGATCCTATGCTGCCGAGAAAAGCCTCTAGTGAGTTCTTATGCGGCCCGTACCCTAAACCGACACAGGTGGTCAGGTAGAGAATACTAAGGAGTTCGAGAGAACTGTGGTTAAGGAATTCGGCAAAATGCCCCCGTAACTTTGGAAGAAG
>TrinityLAB_DN11572_c0_g3_i1 len=644 path=[0:0-643]
ATAGGAACAAGTGAAGTTAAAAAATTTTTATAAGGGTTATTGTGTTATAGCAGTAATTTTGAGCATACGCCATTATAATGGCAAGTATGAGAGTGTGTGAGCACGGATGTGATTTTATGAGAGTAAAATTCATCAGGTTGATTCTGCCTGACGTAGATGCTAGTCTCGAAGATTAAGCCATGCATGTTAGGTGAACTAGAAATAGGGAACGACAAACGGCTCAGTAATGTTGCGGTGATTTGCTCTAGACGAGAAAGCTAACCACGGTAACCTGTGGCTAAGAGTCTAGAATAAGGCGCAACCCTATCAGTTTGTTGGTAGTGTAAAGGACTACCAAGACGATGACGGGTGACGGGAAATCAGGGTTTGATTCCGGAGAGGGAGCCTGAGAGATGGCTACCACGTCCAAGGACGGCAGCAGGCGCGGAAATTGTCCACTCTTTAGGGAGGAGACAGTTAAGAGACGTGAGAGAAAGAGCTGAGTGTAAACGACTCGGCGTGAAGCAATTGGAGGGCAAGTTTTGGTGCCAGCAGCCGCGGTAATTCCAACTCCAAAAGTGTCTATGGTGGATGCTGCACTGTCTCTTATACACATCTGACGCTGCCGACGATATCCGAGGCGTGTAGATCTCGGTGGTCGCCGT
>TrinityLAB_DN11756_c1_g1_i8 len=630 path=[1:0-61 4:62-115 6:116-189 7:190-214 9:215-232 10:233-383 11:384-384 12:385-629]
CAGAAGACGGCATACGAGATCTTAAGCCGTGACTGGAGTTCAGACGTGTGCTCTTCCGATCTGGGGAGTTTCACCGGTGTTGGTTTTTCTAAATAAAGTAAATTTTAACATTTCATGATATTCAAATTAATTTTAAACTGATAATGATTAAAATATTTGTGCAAATATACAGTAGCTAGGCTATATTATGTGCTTTACATAGTTTTTAACATATTCATTCTAAAGGTGTGGCTGTTTTAATTTTGATGTGGCAGGGCACCACCATCAATTGCATGTAGCGGAAACCCTGGTGTTCAACGATTTTTCAAATGTACAGAGCAAAAACTATAATAATGCGAAGCTAAATCAACAGTCAAAACATTAAAGCCACTTCTGAGTTTTTTTTCGACATATTTAAATGACAAACAAGGTATATGATGCTCATGAATGCCTTTAAAAAAATCCCATATTTACAGATATTTGCTGTTGAGGAATATGTTTTTAATCTCTTCATATGCTGTTAGAAAATGTATTGATTCATCCAGTAGTCCCCCACTGATTTTCTAAACCTGCTTATCCATATGGGGTTGTTTAATAGACAGTGCACTGCCAGAACTCTCACTTGTGGGATGTGGTTTATATTATGTGGAG
>TrinityLAB_DN11756_c1_g1_i10 len=734 path=[1:0-61 4:62-115 6:116-189 7:190-214 9:215-232 10:233-383 12:384-628 14:629-733]
CAGAAGACGGCATACGAGATCTTAAGCCGTGACTGGAGTTCAGACGTGTGCTCTTCCGATCTGGGGAGTTTCACCGGTGTTGGTTTTTCTAAATAAAGTAAATTTTAACATTTCATGATATTCAAATTAATTTTAAACTGATAATGATTAAAATATTTGTGCAAATATACAGTAGCTAGGCTATATTATGTGCTTTACATAGTTTTTAACATATTCATTCTAAAGGTGTGGCTGTTTTAATTTTGATGTGGCAGGGCACCACCATCAATTGCATGTAGCGGAAACCCTGGTGTTCAACGATTTTTCAAATGTACAGAGCAAAAACTATAATAATGCGAAGCTAAATCAACAGTCAAAACATTAAAGCCACTTCTGAGTTTTTTTCGACATATTTAAATGACAAACAAGGTATATGATGCTCATGAATGCCTTTAAAAAAATCCCATATTTACAGATATTTGCTGTTGAGGAATATGTTTTTAATCTCTTCATATGCTGTTAGAAAATGTATTGATTCATCCAGTAGTCCCCCACTGATTTTCTAAACCTGCTTATCCATATGGGGTTGTTTAATAGACAGTGCACTGCCAGAACTCTCACTTGTGGGATGTGGTTTATATTATGTGGAGTGTTTTGTTTTGTGTCAAATTGCCATATTTTTATATTTTTTTTGTAATTTGTATGTCATTACCACAGTTATGAGTCACCAAGTTGTAGCAATACCATGAAAAATA
>TrinityLAB_DN11897_c0_g1_i40 len=592 path=[3:0-67 4:68-70 6:71-304 7:305-305 8:306-591]
TCAAGCAGAAGACGGCATACGAGATCTTAAGCCGTGACTGGAGTTCAGACGTGTGCTCTTCCGATCTGGGTTAGTCTTTGGACTCTGTGTCAGTCTCCACCCACTCTGACCACCCGCTGGATTTCTGTGTTATCCCGCGTTATCTGCTGCCGTTCCTCCTCCCGACATCCACTCCGTCACGCTCCGACAAGCCAAGGCGGAGGTTGTTGTTTTTTTTTTTTTGTTGTTTTCACGGCAGCAACGATGATTCTGGACATGGCGGACGTCCGTCGGAGCGGCGCTCCGTCTCAGACCCCGGCTGACGCGGTACGTTTCCCCGTTTTCGGCTGACGCTGCGTTCCACCACCAGTCCGTCGCGTTTGTCTGAACCTGTTGCTTCGAGGTGTCCAAGGTTTGTTAGATAATCGGCTTAACTTGTGTCCACTGACGCTACATAACTTTTCCAGCCAAGAAGAAAATGTTTGTTTTACTGCCGTCGAGGAGAAATCTCCTTTTTGTTTTTTTTTTATCTGGCCTTCAGAGGAGAAATGTTCATGTTTTTTTTTTTACCTTTTTGTGTCAATCTGGAAGCTTTCATTTAAACGAGGGGGGC
>TrinityLAB_DN11904_c0_g1_i1 len=516 path=[0:0-515]
AGACTGCAGAGATGCGGTTGTGCCTTCGGGAACTGTGAGACAGGTGCTGCATGGCTGTCGTCAGCTCGTGTCGTGAGATGTTGGGTTAAGTCCCGCAACGAGCGCAACCCCTGTCCTTTGTTGCCAGCACGTAATGGTGGGAACTCTAGGGAGACTGCCGGTGATAAACCGGAGGAAGGTGGGGATGACGTCAAGTCATCATGGCCCTTACGGCCAGGGCTACACACGTGCTACAATGGCGCGTACAGAGGGCTGCAAGCTAGCGATAGTGAGCGAATCCCAAAAAGCGCGTCGTAGTCCGGATCGGAGTCTGCAACTCGACTCCGTGAAGTCGGAATCGCTAGTAATCGCAAATCAGAATGTTGCGGTGAATACGTTCCCGGGCCTTGTACACACCGCCCGTCACACCATGGGAGTGGGTTGCACCAGAAGTAGATAGCTTAACCTTCGGGAGGGCGTTTACCACGGTGTGATTCATGACTGGGGTGAAGTCGTAACAAGGTAGCCCTAGGGGGC
>TrinityLAB_DN11901_c0_g1_i1 len=624 path=[0:0-623]
AGCAGAAGACGGCATACGAGATCTGTATTAGTGACTGGAGTTCAGACGTGTGCTCTTCCGATCTGGCGTTTGGTGGATGCCTTGGCACTAGGAGGCGATGAAGGACGTGGCACGCTGCGAAAATCCTGGAGGAGCTGCGAGCAAGCTTTGATCCCAGGGTGTCCGAATGGGGCAACCCACCCCTATGGGGTATCATGCAGTGAATACATAGGTGCATGAGGCGAACCCGGGGAACTGAAACATCTCAGTACCTGCAGGAAAAGAAAATAACAATGATTCCCCAAGTAGTGGCGAGCGAACGGGGAGGAGCCCAAACCAGGGCGGTTACGGCCGCTGTGGGGTTGTAGGACCACGACATTTGATTGAATCGAGATAACTGAACTGCATGGGAAGGCAGGCCATAGACGGTGAGAGCCCGGTAAGTGACATTTCTGATTCACGATAGTGGTATCCTGAGTAGGGCGGGGCCGGAGAAACCCCGTCTGAATCGAGCGGCACCATCCGCTAAGGCTACATACTCCTGAGACACCGATAGTGAACCAGTACCGTGAGGGAAAGGTGAAAAGAACCGCGGATAGCGGAGTGAAAAGAACCTGAAACCGTGTGCTTACAAGCAGTTAGAGG
>TrinityLAB_DN12097_c0_g3_i1 len=923 path=[0:0-922]
TCCGATCTGCCCCCGCACCTATTTTTGCCCTGGAGGAACCCATCATGAGCCGCATGGCTATCCGGTTACGCACCGCCAGTTTCGCGATGCTGCTGGGCCTCGGCGCCAGCAATGCTTTCGCCCAGTCGCCCGCAGAATTCATCGAGCAGGCTTCGGCCAAAGGCATGGCCGATATCGAAACCAGTCGCATGGCCCACGCCAAGACCTCGTCCCAGGAAATCAAGGACTACACCATCGAGGTCATCAACGAGCGCACGCTGGCCAACCAGCACTTGGCCGCGATCGCCAAGAAGCTGGATTTGCCAGTGGCCCCGCGAGAGAAGATCGTCGATAAAGCCGAAACCCTGATGCCCGAACTCAAGGACGGCGATTCCTTTGACGCTGCCTATACTGCGCAGCAGGTCAAGGAGAACGAAGACGCCATCGCCTTGTTCCAGAAAGAGGGCGCCGCGTCGGATGTGCCGGAGATAAAGGCACTGGTGGATGAGACGCTGCCCAAGCTTGAAGAGCGCCTGCAAAAGGCCCGCGCCCTGGCCTCGACCTATGGCAAGGGCCATCAAGGCGACGGCTGAGGCCGCTGCCTGATATGAAAAACGGCGGTTGGAGAGGATCCAGCCGCCATTTTTTATGCCGAGTTCAGGCCCGTTCTGGACGCGGCCTATAACGCCAGTTCACCTTGGCCGGTGCCTTCCAGCGCCAGTAAATACTGCTTGGCCGCCAGCCCGCCCGCGAAGCCGGTCAAGCCGCCAGAAGCCCCAATCACCCGGTGGCAGGGCGCAATAATTGAAATGGGGTTACGCCCATTCGCCGCGCCGACAGCGCGCACGGCTTTGGGGTTGCCGATCTGCTCGGCGATCTGGCTGTAGGAGATCGGAAGAGCGTCGTGTAGGGAAAGAGTGTGACGTCTTGTGTAGATCTCGGTG
>TrinityLAB_DN12154_c0_g1_i1 len=595 path=[0:0-143 2:144-542 4:543-594]
AGTAAACAACAAAATGCTAAACCTTTTGAATATCACAGCTGTTTTTTGTGCTGCTCCAAGAAACAGATCATTTGAGCTTTACAACATACACGACGACGCCCTTCAACTGGCATCAGACAATAAAAATTTAATGTTCGCGGACGAGAAAACCATCAAAATCAAACAATATCTGACCAACTTCACATACGCTAAGGGACTGATATGGGCTGACAACTTGACTTTTTGCGCTCACCCAGAAACCAAAAACACGCTTGAACTTTGTAAATTTGTTGTTGAAAACATTTTTTGGGACATTCACAGCAGATTTAACGACCAGGTACAAATTATAAACAAGAAGCTCAAAAAATGCATAGGATACGACAAAAACAACTCACAAGGCAAAAAGCTCAGTTTGGTAGAATGCACAGCAAAAGACATGGAGACTAAATTTAGAATAAAATACCTTGATGTTGTAGAAATCGAAGAGAAACACACATACGAAGGAAAGCGTGAAGCAAAAGACACAAGAGAACAAAACTACAATCACGACCAAACACCTGCAAAGTCACAAGGACATGGGCCACAGTTTAAGCCAACTCCTCATCCATCCCATGCA
>TrinityLAB_DN12380_c0_g1_i1 len=793 path=[0:0-792]
GAGCGATCTCTGCGGGTTTACTTTCATTCCCTGTCCAGAGTATAATTTCGCACCATTTTAAGACATGCTGATCGATTGAAGGTCAGCTAACAATTTATCACTGAGGTGAAAGGCACATGCCAGTAATCAAAGTCCGTGAAAATGAGCCGTTTGACGTTGCTCTGCGTCGTTTCAAGCGTTCTTGCGAAAAAGCCGGTATCCTGTCCGAAGTTCGTAGCCGTGAGTTCTACGAGAAGCCGACTACCATTCGTAAGCGCGCCAAAGCGTCTGCTGTCAAGCGTCACGCCAAGAAGCTGTCTCGCGAAAACGCACGTCGTATCCGCCTGTACTAATCGGGAGATATTGCCGTGTCTCTGAAGGATCAACTCAAGGATCAGCAAAAACTCGCCATGCTTGCCAAAGATAAGGCACGTCTGGGAGCGATCCGCTTGTTGATGGCAGAAATCAAGCAACGTGAAGTCGATACCCGTATCGAGCTGAATGATGAGGATATCCTCGCTGTCGTGACCAAAATGGTCAAACAGCGCCGCGATTCCATCAGCCAATTTGAAGCTGCCGGTCGCCAGGATCTCGCCGACAAAGAGTCCGCCGAGATCGTTGTGTTGCAGGAATTCCTGCCGCAACAGCTGACCGCAGATGAAATTGCCGCCCTGATCGAGCAAGCCATCACTGAAAGTGGTGCTGCCGTCATGGCTGATATGGGCAAGGTCATGGCTGTCTTGAAGCCGAAAATTCAGGGGCGTGCCGATGTCGGCGCCGTCAGTGCTCAGGTGAAAACCCGCTTGGCGTAACA
>TrinityLAB_DN12338_c5_g1_i3 len=754 path=[0:0-167 2:168-419 3:420-506 4:507-655 6:656-753]
GTGTGCTCTTCCGATCTGTTGTGTATATCCCTGTATGTGTGTGTGTGTTTTGTATATCTGTGTGGTGTGTGTGTGTGTGTGTTTGTAAGTGAAAATGTGTGTGTGTTTGTGTATCTGAGTGTGCCTGTGTGTAAGTAATGGTGTGTGTTTGTGTATGTCTGTGTTTGCACAAGAGTGTGTTTGTGTCTGAGAGTGTTGTGTATTTCTGTGTGTGTGCGCGTGTGTGTACTTTGTATGTTTGTGTATTTAAATGTGTGTTTGTGTACATTTTTGTGTGTATGTAAGTGCGTAGTTGTGTTATATGAACGTGTGTGTGTGTATTTAAGTGTGTTTTGGTGTGTGTATATCTCTGTGTACTTTGTATGTTTGTGTATTTAAATGTGTGTTTGTGTACATTTTTGTGTGTATGTAAGTGCGTAGTTGTGTTATATGAACGTGTGTGTGTGTATTTAAGTGTGTTTTGGTGTGTGTATATCTCTGTGTGTTTGTGTGTATGTAAGTGCGTAGTTGTGTTATATGAACGTGTGTGTGTGTATTTAAGTGTGTTTTGGTGTGTGTATATCTCTGTGTGTTTGTGTGTTTATGTAAATGAAACTGTATGTGTGTGTGTGTGTTTGTATACATATGAGTGTGATGTGTATATCCCTGTGTGTTTGAGTGTTTTGTGTGTGTGTGTGTGTGTGTGTGTGTGAACTGTCTCTTATACACATCTGACGATGCCGACGATATCCGAGGCGTGTAGATCTCGGTGGTC
>TrinityLAB_DN12527_c0_g1_i1 len=1051 path=[0:0-612 1:613-1050]
CTCTTCCGATCTGGAAAGTTGTCGTCGTCAACATGTGTAGCACCGTGGCAGCTGCCTCGGCGGTCTTCTGTAGCATCGGCACATTGTTCTGCTGCCTTTTGTTCGTTCCCATGCTCATCCAACGTATGGACAATGTTCGCTTGGATATCCGCATCGACATGGATGAGTTCAATGTCATCGCCGAAGATATCGTAAAGGGATTGGAACTCAGAGGAAAAGCTGTCCACCTACCAGTAGCCGATCATCATGGTCGCGTCGCCAGGCAAATAAGCAGCAAGTGCCATTGCGAGGAAGATAACGCATGTCCACCGGGCCCGCCTGGTTTACCAGGAGAGCCGGGTATTGATGGTGAGCCCGGTTTTGACGGCGAGCCAGGTATCGCCGGTTTACCTGGCAATTTCCCACCAGTTCCGCTGAGTCCTGATGGAAAATGTCGATACTGCCCGCCAGGTCCGACTGGACCAGTCGGATCTCCCGGTAGACCCGGTGCCCCTGGACTTAAAGGCCCGCCAGGTGTTGCTGGACGTCCAGGACCAGACGGTAAACCAGGACCAAAGGGACAACAGGGACCATTCGGCAAACCTGGTGCACCTGGCAAAGTTGGTGTTATGGGTCCACCTGGCAAGGATGGAACTCTTGGTCGTAAAGGTGCACCAGGAGAAAAGGGAGCTCGCGGTGAACCTGGACCGCCCGGTCCACAAGGCTTCCCCGGCATGGTTGGTTTGCCAGGCAGAACTGGCGAATCCGGACCTGCCGGACCCGTTGGTCATCGTGGAGAACCAGGACGACCAGGTCGCGATGGACCACCAGGACCGGTCGGAGACCCTGGCAACGATGCTCAGTACTGTCCTTGTCCACCGAGAACGTCGGCCAAGCAACGCAAGAAGAAATTGTAAACATCAATTCACGTCGTACTCAACATGTCATCATCGTTCTTTGGTCCATCGTAGTACGTTCACTGCCGAAATGAAACGTCGCATTCAGTTTCGTCCCTTGCGAATGCAAATCCCTGCTGACCGTCTGCTGACTGCTGAGAATTTAAAACTTATCT
>TrinityLAB_DN12771_c0_g1_i2 len=638 path=[0:0-248 2:249-561 3:562-604 4:605-637]
TATATTCATTTGTGAGAGTGTGTGTGTGTGTGTACGTGTGCGTGTGTGTGTGCGTACGTGTGTGTGTGTGTGTGTCTGTCTGTTAGTGTATGTATGTGAGTGTGGGTGTTTTTGTCTGAGTGTGTGTGTGTTTGTGTATATGTACATATGTGTTTATATTCATTTGTGAGAGTGTGTGTGTGTGTGTACGTGTGCGTGTGTGTGTGCGTACGTGTGTGTGTGTGTGTGTCTGTCTGTTAGTGTATGTATGTGAGTGTGGGTGTTTTTGTCTGAGTGTGTGTGTGTTTGTGTATATGTACATATGTGTTTATATTCATTTGTGAGAGTGTGTTTGTGTGTGCGCATGCGTGTTTGTGTTATCTGTGCGTGTGTGTGTGTGTGTGTGCACTTTTAATGTATGCATGTGTTTGTGTGTATGTGTATGTTTGCGCGTGTGTGAGTGTATTAAGTGTGTGTGCCGGTGTGTGCATGTACGTGAGTTATTAGTGTGTGTATTTGTCTGTGTGTATGAATATGAGTGTATGTGTCCGTCTGCATGTGTGTGTGTGTGTGTGTGTGTGTGACTGTCTCTTATACACATCTGACGCTGCCGACGATACACGTTGTGTGTGTGTGTGTGTGTGTGTGTGTGTGTGTGT
>TrinityLAB_DN12726_c0_g1_i4 len=588 path=[0:0-202 1:203-203 3:204-204 5:205-237 6:238-316 8:317-343 10:344-351 11:352-352 13:353-381 14:382-387 16:388-412 17:413-587]
GGCAGAAGCTAGCTTAACTGCGAGACGGACAGGTCGAGCAGATACGAAAGTAGGTCTTAGTGATCCGGTGGTTCTGTATGGAAGGGCCATCGCTCAACGGATAAAAGGTACTCCGGGGATAACAGGCTGATACCGCCCAAGAGTTCATATCGACGGCGGTGTTTGGCACCTCGATGTCGGCTCATCTCATCCTGGGGCTGTAGTTGGTCCCAAGGGTATGGCTGTTCGCCATTTAAAGTGGTACGCGAGCTGGGTTCAGAACGTCGTGAGACAGTTCGGTCCCTATCTGCCGTGGGCGTTGGATGATTGAGGGGAGTTGCTCCTAGTACGAGAGGACCGGAGTGGACGCATCACTGGTGTTCGGGTTGTCATGCCAATGGCACTGCCCGGTAGCTAAATGCGGAAGAGATAAGTGCTGAAAGCATCTAAGCACGAAACTTGCCCCGAGATGAGTTCTCCCTGAGACCTTGAGTCTCCTGAAGGAACGTTGAAGACGACGACGTTGATAGGCCGGGTGTGTAAGCGCAGCGATGCGTTGAGCTAACCGGTACTAATGAACCGTGAGGAGATCGGAAGAGCGTCGTGTAG
>TrinityLAB_DN12726_c0_g1_i2 len=638 path=[0:0-202 1:203-203 4:204-204 5:205-237 6:238-316 8:317-343 9:344-352 13:353-381 15:382-637]
GGCAGAAGCTAGCTTAACTGCGAGACGGACAGGTCGAGCAGATACGAAAGTAGGTCTTAGTGATCCGGTGGTTCTGTATGGAAGGGCCATCGCTCAACGGATAAAAGGTACTCCGGGGATAACAGGCTGATACCGCCCAAGAGTTCATATCGACGGCGGTGTTTGGCACCTCGATGTCGGCTCATCTCATCCTGGGGCTGTAGTCGGTCCCAAGGGTATGGCTGTTCGCCATTTAAAGTGGTACGCGAGCTGGGTTCAGAACGTCGTGAGACAGTTCGGTCCCTATCTGCCGTGGGCGTTGGATGATTGAGGGGAGTTGCTCCTAGTACGAGAGGACCGGAGTGAACGAACCGCTGGTGTTCGGGTTGTCATGCCAATGGCATTGCCCGGTAGCTATGTTCGGAATCGATAACCGCTGAAAGCATCTAAGCGGGAAGCGAGCCCCAAGATGAGTCATCCCTTGGACTATAAGTCCACTAAAGAGCCGTTCGAGACTAGGACGTTGATAGGTCAGGTGTGTAAGCGTTGTGAGGCGTTGAGCTAACTGATACTAATGACTCGAGAGGCTTAACCATACAACCCAGATCGGAAGAGCGTCGTGTAGGGAAAGAGTGTGTGAATATGTGTAGATCTCGGTG
>TrinityLAB_DN12726_c0_g1_i1 len=638 path=[0:0-202 2:203-203 4:204-204 5:205-237 6:238-316 8:317-343 9:344-352 13:353-381 15:382-637]
GGCAGAAGCTAGCTTAACTGCGAGACGGACAGGTCGAGCAGATACGAAAGTAGGTCTTAGTGATCCGGTGGTTCTGTATGGAAGGGCCATCGCTCAACGGATAAAAGGTACTCCGGGGATAACAGGCTGATACCGCCCAAGAGTTCATATCGACGGCGGTGTTTGGCACCTCGATGTCGGCTCATCTCATCCTGGGGCTGTAGCCGGTCCCAAGGGTATGGCTGTTCGCCATTTAAAGTGGTACGCGAGCTGGGTTCAGAACGTCGTGAGACAGTTCGGTCCCTATCTGCCGTGGGCGTTGGATGATTGAGGGGAGTTGCTCCTAGTACGAGAGGACCGGAGTGAACGAACCGCTGGTGTTCGGGTTGTCATGCCAATGGCATTGCCCGGTAGCTATGTTCGGAATCGATAACCGCTGAAAGCATCTAAGCGGGAAGCGAGCCCCAAGATGAGTCATCCCTTGGACTATAAGTCCACTAAAGAGCCGTTCGAGACTAGGACGTTGATAGGTCAGGTGTGTAAGCGTTGTGAGGCGTTGAGCTAACTGATACTAATGACTCGAGAGGCTTAACCATACAACCCAGATCGGAAGAGCGTCGTGTAGGGAAAGAGTGTGTGAATATGTGTAGATCTCGGTG
>TrinityLAB_DN12726_c0_g1_i3 len=577 path=[0:0-202 2:203-203 4:204-204 5:205-237 7:238-316 8:317-343 10:344-351 12:352-387 16:388-412 18:413-576]
GGCAGAAGCTAGCTTAACTGCGAGACGGACAGGTCGAGCAGATACGAAAGTAGGTCTTAGTGATCCGGTGGTTCTGTATGGAAGGGCCATCGCTCAACGGATAAAAGGTACTCCGGGGATAACAGGCTGATACCGCCCAAGAGTTCATATCGACGGCGGTGTTTGGCACCTCGATGTCGGCTCATCTCATCCTGGGGCTGTAGCCGGTCCCAAGGGTATGGCTGTTCGCCATTTAAAGAGGTACGTGAGCTGGGTTTAAAACGTCGTGAGACAGTTTGGTCCCTATCTTCCGTGGGCGCTGCAGATTTGAGGAAGCCTGCTCCTAGTACGAGAGGACCGGAGTGGACGCATCTCTGGTGTTCCGGTTGTCACGCCAGTGGCATTGCCGGGTAGCTAAATGCGGAAGAGATAAGCGCTGAAAGCATCTAAGCGCGAAACTTGCCCCGAGATGAGTCATCCCTGAGGCTTAGAGCCTCCTAAAGGGTTGTTGGAGACTACGACGTAGATAGGCAGGGTGTGTAAGCGTAGCGATACGTTGAGCTAACCTGTACTAATTGCCCGTGAGGCTTAACCATAC
>TrinityLAB_DN12949_c0_g1_i1 len=1074 path=[0:0-1073]
TCAAAACGGGGATTTCTAAAAAAAAAATTAACTGGAGGGAATTTATATGAAAAAGTTAGCACTTTTATTAGGTTCTTTATTAGTAGTTGGAGCAACTGCATCTGCGAAAGAGGCTGTAGTAGCACCAGTAGAAGTATCAAAAGAGGTTGTAGTTGTAGCTGAGCCTGTAGCAGAGGTTGTAGTTGTAGAGGAGACTCCTTTACTAAAGGTAACTAAGTTTGGAATGTATACAGAGATTGATAACAATGCAGGAAGTGCAGATGGTGACATCGGTTTAACTTATTTAGGAACTAAATTAGGACTAGCTTCTGGATCAGGAGATTGGACATATGGAGTTCATGCATATAGAGCTTGGACTTTAGATTCTGATGAGGGAGTTATCGACGGAGCGAACGATAGAAGATTAGAGTTAGATGCGTGGAGAAACTTCAATAGAACATCTGATTTCAAATACTCGTTAGGAGCTAGAGCTAGATTTGCAGGTTCTTATGATAGATACTATGCAAGAGCTAAGTATTCTTATGGATTCGTATCAGGATGGGTTGATTTAATGCATCAATCAGCAAACGATTCAAGTGATAAAAATGACAGTCATAGAGTAGAGGTAATGCCTTTAAACTTAACATTTGGACCATTAACATTAGGATATAACTTCCAAGGTGTAAGAGAAACTGGAGATGTAGCAGAAAACGGCAATAGAGTAGAGTCTGCTGAGCACCAATTAAGAGCTTACTTCCCATTATATTCAGCTGGAAAATTCTCGTCAGATGCTGAGATTAGATTAGGATTAAAGAAAGATTCAACAGCGGCAACAAAAAATGCTAAAGATGAAGAAGATTATGATTTCGGAGATTTACAAAGATATGGAATCAATACAAACTATCAATATTCAGATAACTTAAGTTTCGGTGTAAGTTACTTATATGAAATTGTAAAGTATTCAACAGATAAAAGAGATAAATATTACGGAGAGTTTGTAGCTGGTTGGGATTATAAGTTCTAATAAAAAATAAAATTTAGAGATTTATGAAAACTTTTATAAAAATTTCATAATCTTTCAAAGATAGGTCTGAG
>TrinityLAB_DN12920_c0_g1_i5 len=1073 path=[1:0-64 10:65-96 11:97-97 12:98-614 13:615-623 14:624-788 16:789-790 17:791-981 18:982-1072]
GCAGAAGACGGCATACGAGATGGACCAACAGGTCTCGTGGGCTCGGAGATGTGTATAAGAGACAGTCATTGATCAGGTTTGATACAGACTTTTTTTTTAGACTTGAAGGCACATCGATTCCTTTATTCATTTCAGTGTGATTTGTGCTCAAACTTGCGTGCACAAATAAACCAAAATGTGAGAGGCCCCTAAATTATTTAACGTTAAAAAGACTCAAAATTGATCCTGCTGCATTCCTAAATTAGGGTTAGATTTACATAGAATGCATATTAAATGTTTTTACGGTATCTGCTAAATATTTACAACGGCATGAACGTAAAATGTCAAAATATGGGTGAAAATCTTTGTAACGTGAAAATCTAAAAGCATATTACTCTGACCTTCACTTGCTATGATATTTAAAATAATTAATTTCATTTGTGTATATTTTTTTCTGTGTAATTGATTGTTTCACTAAATTACATGTAAGTGGGTCTAAATCATGATACAAACGAGTCAAACAATTCCGATGAAGCTATATCAATTGTTTTTTCAAACCTTAAGCACAAAATAACAATGTCTAATCATAATATTTTGTTCATTTTAGTTTCAAAGCGCTATACTGAATTAAATTACATAATTTACAATACAATCACTCTGATCAAGTCTGATTCTACCCACTTCTATGAGGCCACACTAAGTTTTATTTTCTCAATCTCTTCTGCCCTTTGGCCTGTGAGATCATCGCATGATCCCTCGTGACTTGGAGACATCTGGCAACATTTGTTTCTGTTTATCTATTGTGCATGTATTTTTTTTTAAGACCAAAAGACAATAGATTATGCCTCAACGCAAGAGCGAATAGAGAGACACGCTAATATATGTGGAAGTGGGCCACTCACACGCCGTCGCAATAGAGGACACTTCCAGAAGATTACAGCAGTGTGGCGTTATAGAGAGAGAGAGAGTGTGTTTGGACTGTCTGCTCCTCTACACACACACACACGCACACACACGCACACACACACATATACATATATATATATATACACACACCCACACACACAATCTGTCGGACACACACAATCTGTCGG
>TrinityLAB_DN13098_c0_g1_i1 len=919 path=[1:0-112 3:113-231 5:232-279 9:280-306 11:307-312 12:313-327 13:328-332 14:333-423 16:424-486 18:487-547 19:548-557 20:558-918]
AGAAGACGGCATACGAGATCTGTATTAGTGACTGGAGTTCAGACGTGTGCTCTTCCGATCTGTTTGATCCTGGCTCAGGACGAACGCTGGCGGCGTGCCTAATACATGCAAGTAGAACGCTGAAGGAGGAGCTTGCTCTTCTGGATGAGTTGCGAACGGGTGAGTAACGCGTAGGTAACCTGCCTTGTAGCGGGGGATAACTATTGGAAACGATAGCTAATACCGCATAACAGTAGATGTTGCATGACATTTGCTTAAAAGGTGCAATTGCATCACTACCAGATGGACCTGCGTTGTATTAGCTAGTTGGTGGGGTAACGGCTCACCAAGGCGACGATGCGTAGCCGACCTGAGAGGGTGATCGGCCACACTGGGACTGAGACACGGCCCAGACTCCTACGGGAGGCAGCAGTAGGGAATCTTCGGCAATGGGGGCAACCCTGACCGAGCAACGCCGCGTGAGTGAAGAAGGTTTTCGGATCGTAAAGCTCTGTTGTAAGAGAAGAACGAGTGTGAGAGTGGAAAGTTCACACTGTGACGGTATCTTACCAGAAAGGGACGGCTAACTACGTGCCAGCAGCCGCGGTAATACGTAGGTGGCAAGCGTTATCCGGAATTATTGGGCGTAAAGCGCGCGTAGGCGGTTTTTTAAGTCTGATGTGAAAGCCCACGGCTCAACCGTGGAGGGTCATTGGAAACTGGAAAACTTGAGTGCAGAAGAGGAAAGTGGAATTCCATGTGTAGCGGTGAAATGCGCAGAGATATGGAGGAACACCAGTGGCGAAGGCGACTTTCTGGTCTGTAACTGACGCTGATGTGCGAAAGCGTGGGGATCAAACAGGATTAGATACCCTGGTAGTCCACGCCGTAAACGATGAGTGCTAAGTGTTAGGGGGTTTCCGCCCCTTAGTGCTGCAGC
>TrinityLAB_DN13098_c0_g1_i4 len=855 path=[0:0-84 4:85-108 8:109-249 12:250-264 13:265-269 14:270-360 15:361-493 20:494-854]
TCTTCCGATCTGTTTCATCCTGGCTCAGAGCGAACGCTGGCGGCAGGCCTAACACATGCAAGTCGAACGAACTTTCGGAGTTAGTGGCGGACGGGTGAGTAACACGTGGGTAACCTGCCTGTAAGACCGGGATAACTCCGGGAAACCGGTGCTAATACCGGATAGATTATCTTTCCGCCTGGAGAGATAAGGAAAGATGGCTTTTGCCATCACTTACAGATGGGCCCGCGGCGCATTAGCTAGTTGGTGAGGTAACGGCTCACCAAGGCGACGATGCGTAGCCGACCTGAGAGGGTGATCGGCCACACTGGGACTGAGACACGGCCCAGACTCCTACGGGAGGCAGCAGTAGGGAATCTTCCGCAATGGGCGAAAGCCTGACGGAGCAACGCCGCGTGAGTGATGAAGGTCTTCGGATCGTAAAACTCTGTTATTAGGGAAGAACAAATGTGTAAGTAACTATGCACGTCTTGACGGTACCTAATCAGAAAGCCACGGCTAACTACGTGCCAGCAGCCGCGGTAATACGTAGGTGGCAAGCGTTATCCGGAATTATTGGGCGTAAAGCGCGCGTAGGCGGTTTTTTAAGTCTGATGTGAAAGCCCACGGCTCAACCGTGGAGGGTCATTGGAAACTGGAAAACTTGAGTGCAGAAGAGGAAAGTGGAATTCCATGTGTAGCGGTGAAATGCGCAGAGATATGGAGGAACACCAGTGGCGAAGGCGACTTTCTGGTCTGTAACTGACGCTGATGTGCGAAAGCGTGGGGATCAAACAGGATTAGATACCCTGGTAGTCCACGCCGTAAACGATGAGTGCTAAGTGTTAGGGGGTTTCCGCCCCTTAGTGCTGCAGC
>TrinityLAB_DN13098_c0_g1_i5 len=919 path=[1:0-112 3:113-231 5:232-279 9:280-306 10:307-327 13:328-332 14:333-423 16:424-486 17:487-547 19:548-557 20:558-918]
AGAAGACGGCATACGAGATCTGTATTAGTGACTGGAGTTCAGACGTGTGCTCTTCCGATCTGTTTGATCCTGGCTCAGGACGAACGCTGGCGGCGTGCCTAATACATGCAAGTAGAACGCTGAAGGAGGAGCTTGCTCTTCTGGATGAGTTGCGAACGGGTGAGTAACGCGTAGGTAACCTGCCTTGTAGCGGGGGATAACTATTGGAAACGATAGCTAATACCGCATAACAGTAGATGTTGCATGACATTTGCTTAAAAGGTGCAATTGCATCACTACCAGATGGACCTGCGTTGTATTAGCTAGTAGGTGAGGTAACGGCTCACCTAGGCGACGATGCGTAGCCGACCTGAGAGGGTGATCGGCCACACTGGGACTGAGACACGGCCCAGACTCCTACGGGAGGCAGCAGTAGGGAATCTTCGGCAATGGGGGCAACCCTGACCGAGCAACGCCGCGTGAGTGAAGAAGGTTTTCGGATCGTAAAACTCTGTTGGTAGAGAAGAACGTTGGTGAGAGTGGAAAGCTCATCAAGTGACGGTAACTACCCAGAAAGGGACGGCTAACTACGTGCCAGCAGCCGCGGTAATACGTAGGTGGCAAGCGTTATCCGGAATTATTGGGCGTAAAGCGCGCGTAGGCGGTTTTTTAAGTCTGATGTGAAAGCCCACGGCTCAACCGTGGAGGGTCATTGGAAACTGGAAAACTTGAGTGCAGAAGAGGAAAGTGGAATTCCATGTGTAGCGGTGAAATGCGCAGAGATATGGAGGAACACCAGTGGCGAAGGCGACTTTCTGGTCTGTAACTGACGCTGATGTGCGAAAGCGTGGGGATCAAACAGGATTAGATACCCTGGTAGTCCACGCCGTAAACGATGAGTGCTAAGTGTTAGGGGGTTTCCGCCCCTTAGTGCTGCAGC
>TrinityLAB_DN13098_c0_g1_i3 len=919 path=[1:0-112 3:113-231 6:232-279 9:280-306 10:307-327 13:328-332 14:333-423 16:424-486 18:487-547 19:548-557 20:558-918]
AGAAGACGGCATACGAGATCTGTATTAGTGACTGGAGTTCAGACGTGTGCTCTTCCGATCTGTTTGATCCTGGCTCAGGACGAACGCTGGCGGCGTGCCTAATACATGCAAGTAGAACGCTGAAGGAGGAGCTTGCTCTTCTGGATGAGTTGCGAACGGGTGAGTAACGCGTAGGTAACCTGCCTTGTAGCGGGGGATAACTATTGGAAACGATAGCTAATACCGCATAACAATGGGTGACCCATGTCATTCATTTGAAAGGGGCAACTGCTCCACTACAAGATGGACCTGCGTTGTATTAGCTAGTAGGTGAGGTAACGGCTCACCTAGGCGACGATGCGTAGCCGACCTGAGAGGGTGATCGGCCACACTGGGACTGAGACACGGCCCAGACTCCTACGGGAGGCAGCAGTAGGGAATCTTCGGCAATGGGGGCAACCCTGACCGAGCAACGCCGCGTGAGTGAAGAAGGTTTTCGGATCGTAAAGCTCTGTTGTAAGAGAAGAACGAGTGTGAGAGTGGAAAGTTCACACTGTGACGGTATCTTACCAGAAAGGGACGGCTAACTACGTGCCAGCAGCCGCGGTAATACGTAGGTGGCAAGCGTTATCCGGAATTATTGGGCGTAAAGCGCGCGTAGGCGGTTTTTTAAGTCTGATGTGAAAGCCCACGGCTCAACCGTGGAGGGTCATTGGAAACTGGAAAACTTGAGTGCAGAAGAGGAAAGTGGAATTCCATGTGTAGCGGTGAAATGCGCAGAGATATGGAGGAACACCAGTGGCGAAGGCGACTTTCTGGTCTGTAACTGACGCTGATGTGCGAAAGCGTGGGGATCAAACAGGATTAGATACCCTGGTAGTCCACGCCGTAAACGATGAGTGCTAAGTGTTAGGGGGTTTCCGCCCCTTAGTGCTGCAGC
>TrinityLAB_DN13098_c0_g1_i6 len=921 path=[1:0-112 2:113-151 4:152-175 7:176-335 14:336-426 15:427-559 20:560-920]
AGAAGACGGCATACGAGATCTGTATTAGTGACTGGAGTTCAGACGTGTGCTCTTCCGATCTGTTTGATCCTGGCTCAGGACGAACGCTGGCGGCGTGCCTAATACATGCAAGTCGAGCGAACAGACGAGGAGCTTGCTCCTCTGACGTTAGCGGCGGACGGGTGAGTAACACGTGGATAACCTACCTATAAGACTGGGATAACTTCGGGAAACCGGAGCTAATACCGGATAATATATTGAACCGCATGGTTCAATAGTGAAAGACGGTTTTGCTGTCACTTATAGATGGATCCGCGCCGCATTAGCTAGTTGGTAAGGTAACGGCTTACCAAGGCAACGATGCGTAGCCGACCTGAGAGGGTGATCGGCCACACTGGGACTGAGACACGGCCCAGACTCCTACGGGAGGCAGCAGTAGGGAATCTTCCGCAATGGGCGAAAGCCTGACGGAGCAACGCCGCGTGAGTGATGAAGGTCTTCGGATCGTAAAACTCTGTTATTAGGGAAGAACAAATGTGTAAGTAACTATGCACGTCTTGACGGTACCTAATCAGAAAGCCACGGCTAACTACGTGCCAGCAGCCGCGGTAATACGTAGGTGGCAAGCGTTATCCGGAATTATTGGGCGTAAAGCGCGCGTAGGCGGTTTTTTAAGTCTGATGTGAAAGCCCACGGCTCAACCGTGGAGGGTCATTGGAAACTGGAAAACTTGAGTGCAGAAGAGGAAAGTGGAATTCCATGTGTAGCGGTGAAATGCGCAGAGATATGGAGGAACACCAGTGGCGAAGGCGACTTTCTGGTCTGTAACTGACGCTGATGTGCGAAAGCGTGGGGATCAAACAGGATTAGATACCCTGGTAGTCCACGCCGTAAACGATGAGTGCTAAGTGTTAGGGGGTTTCCGCCCCTTAGTGCTGCAGC
>TrinityLAB_DN13090_c0_g1_i36 len=627 path=[0:0-245 5:246-465 6:466-516 8:517-626]
GGCATACGAGATCTTAAGCCGTGACTGGAGTTCAGACGTGTGCTCTTCCGATCTGAGAAGAAGAAATGAGAAGACATTGCTGAAGGTTTCCCCACCACTTAGTGTACATACATGAGCCTCAGAAACTCAAACCGAAGAAACAATAACTCAGCAGCGCAGCACCCGCCGACAACCAGCTCCGCGAAGACAAATACTGACCCTGGGATCTGAAAGCCATGCCAAAAAAGAAACAGATTGTGCGAGGTGAGAACGGAGCGGTTCCTCTCCTCTTCTCTTGAGTTTCTTTTACCAGGAATCGCAACAGAGACAGCCTGGTTAGCTGTTAGCTTTGCCCAGCATTTGTAGCGCTGCCAGCCTTGACACAAGGCGAAGCTTGTTACAGATGTGTATGGTCTGGTGGATCATCGTTATTCCCTCCTGTGAACTTTTGACGTCATCGTTTTCTTTCCTCCTCACCTGCCAGGTGGGCCTCCTGTGCCCAGGATCCGGGAGGAATCGAGACTAATGCGCACCCACGTGAGTCATCTATTTAATGTGCTGACCCATCTGAATAACAGCGGCCTAGAGGCAGAATAAGTAAATTAATGGCCATACATTAGTTTTATTCACACACACACACACACACAC
>TrinityLAB_DN13038_c0_g1_i5 len=800 path=[1:0-181 2:182-222 4:223-517 5:518-759 7:760-799]
TGTACGCCGGTGTGCGCGCACGCGTTCGGTGCTCTTCTGCTGTAATCGACTGTTGCCTTTGTCTACAGCGACGACGACTACGGTTCTGCAAGATGTGCGACGAAGACGTGGCCGCGTTGGTGATTGATAATGGTTCCGGTATGTGCAAGGCTGGCTTTGCCGGCGACGACGCACCTCGGGCCGTGTTCCCGAGCATCGTCGGCCGACCTCGCCATCAGGGCGTTATGGTCGGCATGGGTCAGAAGGACAGCTACGTTGGCGACGAGGCTCAAAGCAAACGTGGTATTCTGACCTTGAAGTACCCAATCGAACACGGCATCGTGACCAACTGGGATGACATGGAGAAAATATGGCATCACACTTTCTACAATGAACTTCGCGTTGCTCCCGAAGAGCATCCCGTTCTGCTGACCGAGGCGCCGTTGAATCCAAAAGCCAACCGGGAAAAGATGACTCAAATCATGTTTGAGACCTTCAACACCCCCGCTATGTATGTGGCCATTCAAGCTGTGTTGTCACTGTACGCCAGCGGTCGTACCACCGGAATCGTGCTGGACAGTGGCGACGGCGTCACGCATACCGTACCCATCTACGAAGGTTACGCGTTGCCGCATGCCATCCTGCGTCTAGACTTGGCCGGCCGTGATTTGACCGACTATTTGATGAAGATCCTGACCGAACGTGGCTACTCGTTCACCACGACTGCCGAACGAGAAATTGTCCGCGACATCAAGGAGAAGCTGTGCTACGTCGCCCTGGACTTTGAACAGGAAATGGCCACGGCCGCGTCTAGCAGCTCG
>TrinityLAB_DN13110_c0_g1_i16 len=568 path=[0:0-567]
CCAAACAAGCCAAGTCAAACAATATTTGTTCATTGTGAAGCAGTGCAACCCAAACTTGCCACTGGTGCCTTACATACACGTTATTAAGGATGTTGTGATAGATGGGCACTACGTGGGACTTGACGAGGTTGGGCAGTACAAAAACAAAACAATATTTTTGGAGGTTTATGACATTTTGTGTGAACAAACATTTTACTGCCAGCTGGATAACACAGTGCTCATGGACGACCACTTGGGAATAAACGTGACTAAGGTGGCATTTTTACCAGTACCGCCTAACATAAGAATACTTTCAACCAAAAATCCACTTTTTAAACAAAATGACCAAATACTGGGAATAGAGAACAAGAACAATTATGATTTGCATGAACAGTTGTCAGATGAAGAACCAGATAAAAGGATTGTTATTTTGAGGGACAACAAAGTATTTACAATAGAAACAGAAGGTACTTCATTAGGTTGTGAAATAGGCATAGGAATATTGTACAAGATCAAAGAGAATATAGAAGTATTTATAGAAGGATACAATGGGCGTGTAGCAAAACAATATAATGAAGAGGATTATAAC
>TrinityLAB_DN13515_c1_g1_i1 len=711 path=[0:0-710]
TCAGACGTGTGCTCTTCCGATCTGCTGAATAGGAAGGGACTCAGGATGGACCCTTGGGGAACCCCATTTGTGGTTTGTATTGTTTTTGATGTAAAATTACCTACTGGCAATAAAAAGTCTTTGTCGTTTAAGTAGGATTTAAACCAGGCGAGTGCTGTACCAGAAAGGTCAACGCAGTTTTCCAGGCGCTTAAACACAATGAAGTGATCCACAATATCCAATGCACTATTATTATTTGTGGGGGACAAAAACAGATTAAAGTCAAAAAGTCTCAAAAGTCTATTAGAACAATCCTAAAAGTTAAATACACACCAGGAATGTAATGGATTTTTGAAATGTAAATGATGTAGCAACCCTGGGTTTTTGCACAGTAATGTCTTTTTTTCTGTAACATTTTTTTTCTCTTGACTTGTTTTCTCATATGAAAGGGTTTGGCTTTTTTTTCTTTCAATATTGTCACACCCATGTGATTTGTACATATATTCCTGATTGTTTCACATCCTTTCCACATCCTGAGCCCAACTGCTAAGCAACTGAATGCTGACATATAGTAGGAGAGATAGAGCGACCAGTTTTTATTTCTCCTCCTCTTTTTCCTCCATCTGCAGTGTTTTCTTTCTCAGACCCACAGAGTGATCTTTGACCCTAAAATTGTTTTGTGGTACCTTTACTCCCCTTCCCTCCTTCCAGATCGGAAGAGCGTCGTGTAGG
>TrinityLAB_DN13618_c0_g1_i1 len=715 path=[0:0-552 1:553-714]
ACTTTTTTCAAAATATGGCTTGTCATAGGTACATCATTCACGTAGAATCTGCGCCCTATTGATGATTAGTTTAGCGCACACCCTTATCGCAAATGTAGCATAGGCTGTGCGGAAAGAGCGGAGTAAAATATGTACGCTGTTTTCCAATCTGGTGGTAAACAACACCGTGTAAGCGAAGGTCAAACCCTTCGTTTAGAGAAATTAGACGTTGAAACTGGCGCAACTGTAGAATTTGATAAAGTTCTGCTGGTTGCTAACGGCGAAGACATTAAAGTAGGTGCTCCTCTTCTTGAGGGCGGTAAAGTAGTTGCTGAAGTGGTACAACACGGTCGTGGCGATAAAGTAAAAATCGTTAAGTTCCGTCGTCGTAAGCACTCTCGTAAGCAACAAGGTCACCGTCAGTGGTTCACAGAAGTGAAAATCACTGGTATCAACGCTTAAGTTATTAGGAGAGTTCAACAATGGCACACAAAAAAGCTGGTGGTTCTACTCGTAACGGCCGCGATTCAGAAAGCAAACGTCTAGGTGTTAAGCGTTTCGGTGGTGAATCTGTACTTGCAGGTAACATCATCGTTCGTCAACGTGGTACTAAGTTCCACGCTGGTACTAACGTAGGCATCGGTAAAGACCACACTCTATTCGCTCTATCTGATGGTAAAGTGAAGTTCGAGGTTAAAGGTTCTAAAAACCGTAAATTCGTTAGCATCGAAACAGC
>TrinityLAB_DN13618_c0_g1_i2 len=692 path=[0:0-552 2:553-691]
ACTTTTTTCAAAATATGGCTTGTCATAGGTACATCATTCACGTAGAATCTGCGCCCTATTGATGATTAGTTTAGCGCACACCCTTATCGCAAATGTAGCATAGGCTGTGCGGAAAGAGCGGAGTAAAATATGTACGCTGTTTTCCAATCTGGTGGTAAACAACACCGTGTAAGCGAAGGTCAAACCCTTCGTTTAGAGAAATTAGACGTTGAAACTGGCGCAACTGTAGAATTTGATAAAGTTCTGCTGGTTGCTAACGGCGAAGACATTAAAGTAGGTGCTCCTCTTCTTGAGGGCGGTAAAGTAGTTGCTGAAGTGGTACAACACGGTCGTGGCGATAAAGTAAAAATCGTTAAGTTCCGTCGTCGTAAGCACTCTCGTAAGCAACAAGGTCACCGTCAGTGGTTCACAGAAGTGAAAATCACTGGTATCAACGCTTAAGTTATTAGGAGAGTTCAACAATGGCACACAAAAAAGCTGGTGGTTCTACTCGTAACGGCCGCGATTCAGAAAGCAAACGTCTAGGTGTTAAGCGTTTCGGTGGTGAATCTGTTCTGGCAGGTAACATCATCGTTCGTCAGCGCGGTACCAAGTTCCACGCTGGTGTAAACGTTGGCTGTGGTAAAGACCACACCCTGTTTGCAACTGCAGACGGTAAAGTGAAATTCGAAGTTAAAGGTCCTAACAACCGA
>TrinityLAB_DN13618_c0_g2_i1 len=638 path=[0:0-637]
AGAATGTGGGCCAGCATGTTAGGAATATCGGAGTAAAATAGCTATGTACGCTGTTTTTCAAAGTGGTGGTAAACAACACCGTGTAGCCCCTGGCCACACAGTTCGTTTAGAAAAATTAGAAGTTGCTACTGGTTCAACTGTTGAATTCGATCAAGTTTTACTGATCGCTGACGGTGAAAAAGTGCACGTTGGTGCTCCTTTAGTAGCTGGCGGTAAAGTCGTTGCTGAAGTAGTAAGTCATGGTCGTGGCGAGAAAGTAACTATTGTTAAGTTCCGTCGTCGTAAGCACCACGACAAGAAGTTGGGCCACCGTCAGTGGTTCACCGAAGTTAAAATTACTGCTATCAACGCATAATAGGAGTCTAACTCATGGCACATAAAAAAGCTGGCGGTTCTACTCGTAACGGCCGTGATTCAGAAAGTAAACGTCTAGGTGTTAAGCGCTTTGGCGGTGAATCAGTTCTAGCTGGTAACATTATCGTTCGTCAACGTGGTACTAAATTCCACGCTGGTGTAAACGTGGGTATTGGTCGCGACCACACTCTGTTTGCTCTGACCGACGGTAAAGTAAAATTCGAAGTTAAAGGTCCTAATAACCGTAAGTTTATTAGCATCGAAGCTTAATTTTCGAGTCTAGC
>TrinityLAB_DN13786_c0_g1_i13 len=580 path=[3:0-252 4:253-315 5:316-530 7:531-579]
AACATCCTAACAACCACACTGAGCATCCTAGCTACCAAACCAAATACTCTAGAAACCCTAGAAAATACCATAGCAACCTATCTGCACATTCTGGAATTCATGCAAATACCCTAGCAACCACTCTGAACATCCTAACAATCAAATTGAGCATCCAAGCCACTGAATACCCTAGCAACTACCTAGAATAGCCTAGCAACCTATCTGCACATCTTAGCAATCAAACAAGATACCCTAGAAACCACCCCAAATACCCTAGCAACCACCTTAAACATCCTAACAACCACACTGAGCATCCTAGAAACCACCCCAAATACCCTAGCAACCACCTTAAACATCCTAACAACCACACTGAGCATCCTAGCTACCAAACCAAATACCATAGCAACGATATAGAAAAGCATAGCAACCTATCTGCACATCCTAACAATAACACAGAATACCCTAGCAACCACTCTGAACATCCTAACAACTACTCTGACCATCTTAGCCACCAAATCAAATAGCCCAGCAACCACTTTGAACATCCTGACACTGTCTCTTATACACATCTGACGCTGCCGACGATGCGACGGAAGTGTAG
>TrinityLAB_DN13857_c0_g1_i9 len=664 path=[0:0-48 2:49-135 4:136-181 5:182-225 7:226-296 8:297-461 10:462-663]
TACGAGATGTCCGTGCGTGACTGGAGTTCAGACGTGTGCTCTTCCGATCCTGACGAGAAGCTGAATGGCTGATCAGAAGCGCAAGCGGTTGAGTAGAAAAGAAATTTTCGAAAAAGAGCTTGACAGGTTGAAGGGGTGCTGTAGAATGCGCGCCTCGGTTGAGACGAAAGATCTTAACCAACCGCTCTTTAACAACTGAATCAAGCAATTCGTGTGGGTGCTTGTGGAGTCAGACTGATAGTCAACAAGATTATCAGCATCACAAGTTACTCCGCGAGAAATCAAAGATGTAACCAACGATTGCTGAGCCAAGTTTAGGGTTTTCTCAAAACCCAAGCAGTATTGAACTGAAGAGTTTGATCATGGCTCAGATTGAACGCTGGCGGCAGGCCTAACACATGCAAGTCGAGCGGTAGAGAGAAGCTTGCTTCTCTTGAGAGCGGCGGACGGGTGAGTAATGCCTAGGAATCTGCCTGGTAGTGGGGGATAACGTTCGGAAACGGACGCTAATACCGCATACGTCCTACGGGAGAAAGCAGGGGACCTTCGGGCCTTGCGCTATCAGATGAGCCTAGGTCGGATTAGCTAGTTGGTGAGGTAATGGCTCACCAAGTCTACGATCCGTAACTTGTCTGAGAGGATGTTCAGTCACACTGGAACTGAG
>TrinityLAB_DN13857_c0_g1_i7 len=515 path=[0:0-48 3:49-134 4:135-180 5:181-224 7:225-295 8:296-460 9:461-514]
TACGAGATGTCCGTGCGTGACTGGAGTTCAGACGTGTGCTCTTCCGATCTCGAGAGATCGCAAGCGCAAGTGGTTGAAGTTGTTGAAGAATTCTTCGAAAACTTCTGAAAATAACCACTTGACAGCAAATGAGGCTGCTGTAGAATGCGCGCCTCGGTTGAGACGAAAGATCTTAACCAACCGCTCTTTAACAACTGAATCAAGCAATTCGTGTGGGTGCTTGTGGAGTCAGACTGATAGTCAACAAGATTATCAGCATCACAAGTTACTCCGCGAGAAATCAAAGATGTAACCAACGATTGCTGAGCCAAGTTTAGGGTTTTCTCAAAACCCAAGCAGTATTGAACTGAAGAGTTTGATCATGGCTCAGATTGAACGCTGGCGGCAGGCCTAACACATGCAAGTCGAGCGGTAGAGAGAAGCTTGCTTCTCTTGAGAGCGGCGGACGGGTGAGTAATGCCCAGATCGGAAGAGCGTCGTGTAGGGAAAGAGTGTGTGAATATGTGTAGATCTCG
>TrinityLAB_DN13857_c0_g1_i4 len=693 path=[1:0-213 5:214-257 6:258-325 8:326-490 10:491-692]
TGCTTCGATTCTACGGAGTCGAAAGCGCTAGAAAGGAGGTGGTTGACAGCGGTTTTGAACGCTGTAGAATGCGCCTCCCGCTGATGAGATCGGAAACGATGTCGGAAGCGCAAGCGGTTGAGAAGAAACGAAAAATTCTTCAAAAACAGCTTGACAGTTTGAAAGGCTGCTGTAGAATGCGCGGCCTCGGTTGAGACGAAAGACTTGATCGAAACGCTCTTTAACAACTGAATCAAGCAATTCGTGTGGGTGCTTGTGAGGTAAGACTGATAGTCAACTGATTATCAGCAACACAAGTAACACTCGTGAATTCGAGAGTTTATTTGCGATTGCTGAGCCAAGTTTAGGGTTTTCTCAAAACCCAAGCAGTATTGAACTGAAGAGTTTGATCATGGCTCAGATTGAACGCTGGCGGCAGGCCTAACACATGCAAGTCGAGCGGTAGAGAGAAGCTTGCTTCTCTTGAGAGCGGCGGACGGGTGAGTAATGCCTAGGAATCTGCCTGGTAGTGGGGGATAACGTTCGGAAACGGACGCTAATACCGCATACGTCCTACGGGAGAAAGCAGGGGACCTTCGGGCCTTGCGCTATCAGATGAGCCTAGGTCGGATTAGCTAGTTGGTGAGGTAATGGCTCACCAAGTCTACGATCCGTAACTTGTCTGAGAGGATGTTCAGTCACACTGGAACTGAG
>TrinityLAB_DN13857_c0_g1_i5 len=663 path=[0:0-48 3:49-134 4:135-180 5:181-224 7:225-295 8:296-460 10:461-662]
TACGAGATGTCCGTGCGTGACTGGAGTTCAGACGTGTGCTCTTCCGATCTCGAGAGATCGCAAGCGCAAGTGGTTGAAGTTGTTGAAGAATTCTTCGAAAACTTCTGAAAATAACCACTTGACAGCAAATGAGGCTGCTGTAGAATGCGCGCCTCGGTTGAGACGAAAGATCTTAACCAACCGCTCTTTAACAACTGAATCAAGCAATTCGTGTGGGTGCTTGTGGAGTCAGACTGATAGTCAACAAGATTATCAGCATCACAAGTTACTCCGCGAGAAATCAAAGATGTAACCAACGATTGCTGAGCCAAGTTTAGGGTTTTCTCAAAACCCAAGCAGTATTGAACTGAAGAGTTTGATCATGGCTCAGATTGAACGCTGGCGGCAGGCCTAACACATGCAAGTCGAGCGGTAGAGAGAAGCTTGCTTCTCTTGAGAGCGGCGGACGGGTGAGTAATGCCTAGGAATCTGCCTGGTAGTGGGGGATAACGTTCGGAAACGGACGCTAATACCGCATACGTCCTACGGGAGAAAGCAGGGGACCTTCGGGCCTTGCGCTATCAGATGAGCCTAGGTCGGATTAGCTAGTTGGTGAGGTAATGGCTCACCAAGTCTACGATCCGTAACTTGTCTGAGAGGATGTTCAGTCACACTGGAACTGAG
>TrinityLAB_DN13840_c0_g1_i17 len=546 path=[1:0-65 9:66-74 11:75-89 13:90-90 15:91-101 17:102-102 18:103-103 19:104-108 20:109-113 21:114-137 23:138-156 24:157-209 26:210-216 27:217-217 29:218-241 31:242-286 32:287-296 34:297-327 35:328-397 36:398-434 38:435-450 39:451-502 41:503-545]
CAAGCAGAAGACGGCATACGAGATCTTAAGCCGTGACTGGAGTTCAGACGTGTGCTCTTCCGATCTCTGCTACACGCCCCCAGTGATGCTCGTTGCTAGCGCAGTGGCGATATTTGTGCAGTTATCATGGCGGAACCAGCGAGAAAACAGCGAAAGCCCATGTCTGAGCAGGCAAGAAAGAGGAAAAGGGCTCTGGACAGAGAGAGGAGTCGTACACGGGTGAACATCGGGCAAGCTTTTTCCCAATGGATAGAGCTAAAAGAAAAAGAAGCTGGACCTCGCGTTTCTGCTGATGCGATTGTAAGTAACATTGCTTAGTAACATTGCCAGTGCTGCTGGATCACTGCCACATCGTTGCATTAGCCGTTGTTGATGTAAAAACAGATCCCTCCACCTTTCGCTTCTCGGAGAGCTGTGCGTCTCTGTGCGCTCTGTGGAGTTGGAAGCCTGCCAGCTGCCGCGCAGAGTCTTGGATTAATCCACACAGCCATGTTTCCGTCCATAAGTCCCTGTTATATCCCAGCATCAGTTGAAGTTTGTGCAGTT
>TrinityLAB_DN13840_c0_g1_i4 len=547 path=[1:0-65 9:66-74 11:75-89 13:90-90 14:91-103 19:104-108 20:109-113 21:114-137 23:138-156 24:157-209 26:210-216 28:217-218 29:219-242 31:243-287 32:288-297 33:298-328 35:329-398 36:399-435 38:436-451 39:452-503 41:504-546]
CAAGCAGAAGACGGCATACGAGATCTTAAGCCGTGACTGGAGTTCAGACGTGTGCTCTTCCGATCTCTGCTACACGCCCCCAGTGATGCTCATTGCTAGCGCAATGGCGATATTTGTGCAGTTATCATGGCGGAACCAGCGAGAAAACAGCGAAAGCCCATGTCTGAGCAGGCAAGAAAGAGGAAAAGGGCTCTGGACAGAGAGAGGAGTCGTACACAAGGTGAACATCGGGCAAGCTTTTTCCCAATGGATAGAGCTAAAAGAAAAAGAAGCTGGACCTCGCGTTTCTGCTGATGCGGTTGTAAGTAACATTTCTTAGTAACATTGCTAGTGCTGCTGGATCACTGCCACATCGTTGCATTAGCCGTTGTTGATGTAAAAACAGATCCCTCCACCTTTCGCTTCTCGGAGAGCTGTGCGTCTCTGTGCGCTCTGTGGAGTTGGAAGCCTGCCAGCTGCCGCGCAGAGTCTTGGATTAATCCACACAGCCATGTTTCCGTCCATAAGTCCCTGTTATATCCCAGCATCAGTTGAAGTTTGTGCAGTT
>TrinityLAB_DN13930_c0_g1_i1 len=842 path=[0:0-841]
CTTGGCAGGTTTTCCAATTGGTCTAAGGCTCTACATATCTTGCCACTGTTTGTGTCGCCATGTCTCCGGACGTTCAGGTAGAGTCTGTGTCTACGCCCGCTACTCCGAAGAAGGGTACCCCGAAGAAGGCCGCTACACCGAAAGTTGTCAAGCCCGCTAAGACGGCCAACCATCCGGCCTATAATGACATGATCAAGGCAGCCATTCAATCTCTGAAGGAACACAACGGATCCAGCCGCCAGGCAGTTATCAAGTACATCATGAGCAACTACAAGGTTGGCGACAAGAAGCTGGTCAACTTGCACGTCAAAGTTGCACTGAAGCGAGGCGTCACCACTGGTCTGTATCGTTTGACCAAAGGCACCGGAGCGTCTGGCCGTTTCCGTCTGACCGACAAGTCTGCTGTCAAGAAGGTTGTCGCCCCGAAACGCGCAAAACCTGCTGTTGCCAAGAAGCCCGCTAAGGAAGGCGCCAAGCCGAAGAAGGCAGCCAAACCGCGAACACCGAAGGTCAAGAAACCCACCAAGGACAAGGAGGCAAAGCCGAAAGCAGCCAAGCCAAAGAAGACGCCCAAGGCAGTTGCTGCAGCGGCAGCTAAGCCGAAGAAAGCCAAGACACCGAAGGCGAAGAAACCGACCGTCACCAAGCCGAAAAAGACGCCACAGAAGAAAGTATAAGAACTCGTGTTGATCGTTATTCCTCGTGTATATTCGCCACCCCGCTGTAGAAATTGTTGCATTCCCTTTTGTCTACATTACTACGTTTTTCGTACTGAATCTCGCTGACCATTGCAGCAAGCAGGCATCTCGTGCAAGCGCGTTTCAAATAAAAAAAATAAGCAA
>TrinityLAB_DN14022_c0_g1_i4 len=1128 path=[1:0-797 2:798-798 4:799-800 5:801-1127]
CAAGCAGAAGACGGCATACGCGATCTTAAGCCGTGACTGGAGTTCAGACGTGTGCTCTTCCGATCCGCCCCCTGGACAGGGTGGTTTTGATTGTGGTTGGAGACACTGATGCACCAAGTTGTTTGCAAAATGCCCCAACAGAAACTTAAGAAACAAAATATGTAGAAGAACATTGTTAGGATTATTTTTTATTTTCATTTTTTTTTTATTTTTCAATTAACCGGTAGGATTAATCATACATTTTGACAACAGTGACTGTCTACTGACAGCCATACAAGGGGAATTGTTATAAGAGGGTAATGCACGCATTGTAATGTCCAAGGGGATTCAGTAGTGACGGGGCAGGGATGCATGAAAAGGTGCAAGATAGTAGCTCTAAAAGACTGGACACCCCTGAGTTGTGGTCTCTTTCTTATGGTTAAATAACAGAAATAACACTGACTTTAAGTAAGCTATGAGAGCCTGGCAGTGCTTTAGATGTTGTTCTTCTTTGTTTTGTGTCATGGATTCATTTTGGAGTAGTTCTAGTGGGATGGCCGCTCCTAAGAGATTTCATATTTTCTCTATTTGTGGATAATGACTCTCCTGGCGATTCACTGGCGTCGTCTTTCAGTTTGTAACACTTTGCAAATTGAACGGTTTGTTCCTGATTTGTTCTTGAATTGATTTAGACTGGGCCATGCTGTGCTGCTTTTTCAGATCATTTTGCCTGCTCTGTGTTGTCAGTAAGGGTTTATTTAAGTAATTTATTGATTCGACTGGTCAGGCAGTAATCAGGACTGGCTGTGAAATCGAGTGGGTGAGTGTGATTAAGCATAGTTATTAATTCAGGACTTAACAAGGGGCATGGTTACTTTTTCACACAGGCCCACATTGGTTTGAAACCTCTTTTTTTAACTAAATAAAATCATTATTGTTGTATGCACTCTGGGTATCCGTGTATAATGATGTGCTGACAGAATTTAAATGTGACAAAAACTAAAATAGAAGAAACCTGTAACGAGGGGGAAATATTTTTCCACATAGCCGAATGTGAGGCATCCGCCACCAGACGTCAGACTTCTCCTAATTAGATCGTGTCTTTGCCCCTATTAATGATGAGTTTATTATTTCCTTTCCTCCGGTCAC
>TrinityLAB_DN14157_c0_g2_i7 len=1059 path=[1:0-51 7:52-79 8:80-117 10:118-275 11:276-1058]
CATACGAGATCTTAAGCCGTGACTGGAGTTCAGACGTGTGCTCTTCCGATCTGAATAATTCAACATTTTAACTAAGTAGTTTTATTCTGTAGGGGATAACTACATATCTTTTTAAAATTACCTGTACCACCCCTGTTTAGGAATAACACCAGTGGCTGGGAATAAAAGCATCTTAACCATGAAGTGGTAGGCCGCATCAGATCATTAAAGTCAGTGGATGCTGAGGTACATAGTGAACAGATGTCATCATCTCTGCAGACTAAATTGTTCAGACCTTCAAACTATGTGGTTCCTTTAGATTAACTCAATAACAGTGAATGGAGGGCTTCCTGCTTTCCATGGCTGTAATGAACTGAAACCAAGGACCCAGAATTCAGCCAGACAAAACAGAAGTAGTTAAGAAAACAATTTATTGAGGTGAAAACTGCTGCAGGTTTAAACTAAATCAGAGTCCAATCAGGTCAGCTTGAATGATCTTACTCATTGGATTGACAGGTGCTCGGTGGTCGACAGACAGGCACGGGGTCACAACCGTGATAGCTGAATCAGGCAGGATGATCAGGGAGAATTACCACAGTCCGAAATCCCAGAGCAGGTCCAGAGTAAGAGCCAGGTTATCAAAAATCCAAGTCCAAAGCAGAATCCACGTGCAGAGAGTTAGGGCACAGAAGCAGGTCAGAAATTAAGACAGCACAATAATCAGGTATGACGGGCTTGGAAGGTCAGAAAGCAGAAACAGGTCAGGAAATAGGCAAGCAGGCAGACATGATTCATGATGCTGGATTAGACTCACCAATGGCTTGTAATAATCTGCCAAGGATTAGTAGTCTGAGGCGGGTATAAGTGAGCAGTTGAACAGGTGACCAAAGTTGAAACTAATCAGTGGCAACAGGTGGAGCTGATCTAGAGAAGAGTGGTGGCTGGAGGTGGACTGAGCTGAATGGGCAGTGTCTGGTGGCTGAGAGGTGAACAGGCTAGCAGGAAAAGTCTACAAAAGTCCAAAAGCAAAATAAACAAAACCCAAATCATGACAATTGCCCTATCCAAGCTAAACATCAT
>TrinityLAB_DN14160_c0_g1_i2 len=640 path=[0:0-367 1:368-461 3:462-639]
GTAGACCGCCTGGGGAGTACGGTCGCAAGATTAAAACTCAAATGAATTGACGGGGGCCCGCACAAGCGGTGGAGCATGTGGTTTAATTCGATGCAACGCGAAGAACCTTACCTACTCTTGACATCCTCAGAAGAGACTGGAGACAGTCTTGTGCCTTCGGGAACTGAGAGACAGGTGCTGCATGGCTGTCGTCAGCTCGTGTTGTGAAATGTTGGGTTAAGTCCCGCAACGAGCGCAACCCTTGGTTCTAGTTGCCAGCATTCAGTTGGGCACTCTAGAGCGACTGCCGGCGACAAGTCGGAGGAAGGTGGGGATGACGTCAAATCATCATGCCCCTTATGACCTGGGCTACACACGTGCTACAATGGATGGTACAAAGGGCAGCGAAGCGGCGACGCATGAGCGAATCCCAGAAAACCATTCTCAGTTCGGATTGCAGGCTGCAACTCGCCTGCATGAAGCCGGAATCGCTAGTAATCGCGGATCAGCACGCCGCGGTGAATACGTTCCCGGGCCTTGTACACACCGCCCGTCACACCACGAGAGTTTGTAACACCCGAAGTCGGTGAGGTAACCGTAAGGAGCCAGCCGCCTAAGGTGGGATAGATGATTGGGGTGAAGTCGGAACAAGGTAGCCGTA
>TrinityLAB_DN14160_c0_g1_i1 len=639 path=[0:0-367 2:368-460 3:461-638]
GTAGACCGCCTGGGGAGTACGGTCGCAAGATTAAAACTCAAATGAATTGACGGGGGCCCGCACAAGCGGTGGAGCATGTGGTTTAATTCGATGCAACGCGAAGAACCTTACCTACTCTTGACATCCTCAGAAGAGACTGGAGACAGTCTTGTGCCTTCGGGAACTGAGAGACAGGTGCTGCATGGCTGTCGTCAGCTCGTGTTGTGAAATGTTGGGTTAAGTCCCGCAACGAGCGCAACCCTTGGTTCTAGTTGCCAGCATTCAGTTGGGCACTCTAGAGCGACTGCCGGCGACAAGTCGGAGGAAGGTGGGGATGACGTCAAATCATCATGCCCCTTATGACCTGGGCTACACACGTGCTACAATGGTTGGTACAACGAGTTGCGAGTCGGTGACGGCGAGCTAATCTCTTAAAGCCAATCTCAGTTCGGATTGTAGGCTGCAACTCGCCTACATGAAGTCGGAATCGCTAGTAATCGCGGATCAGCACGCCGCGGTGAATACGTTCCCGGGCCTTGTACACACCGCCCGTCACACCACGAGAGTTTGTAACACCCGAAGTCGGTGAGGTAACCGTAAGGAGCCAGCCGCCTAAGGTGGGATAGATGATTGGGGTGAAGTCGGAACAAGGTAGCCGTA
>TrinityLAB_DN14488_c0_g1_i2 len=1237 path=[0:0-38 2:39-92 3:93-122 4:123-203 5:204-1236]
CACTGTCTCGTGGGCTCGGAGATGTGTATAAGAGACAGTGTGGACAGTAGCGGAGTATAGCGATTACAGAGTTGGTGCTGAACAGAGTTGACGCTGATGGAGTTTACAGTGACAGAGTTGACGTAATGGAGTGTAGCGATTATTGAGTTGATGCTAAATGAAGTTCACATTTAAAGGTGAAAATAATGGAGTGTAGTGATTACAGTGTTGACGTTCATGGAGTTGACGTTGAAAATGACTGAATTGACGTTAAACGAACAAGATGGACAGTAACGGAGTATAGCGGTTATGTAGTTGGCAATTACGGAGTTGACTCTAATAGAGTTTACAGTAACAGAGTTGACAATAGATGTAGTTGATGCTAAACGGAATTGATGGTAACGGAGTTGACCTCATAATATACACGATGAGTAAATTACACTAAGTGTATTATAAACACAAAGTACACAAAGTTTAAGAAAATAACAGTTGACGGCTAAAAGAATATCTATATATACTCTTCTGCATGTAAACTCTGGCATTGTGTTGTTTACAAATGAATGTTTTATGCATTAAAGCCTCTAAATGTAACATTTAGCTTTAAATCTGCGAGGATTATCATTAATAGCTTACAGAACAAAACTAAAGTTATCCTCACACACACAGCTATAAATCACAGATGAAGATGAACCAACTGAGAACCGGCTGAATGTGTGTATAATATCTATATCATTACAAGTATATTAATATAACAGAGAATATTAATGAAGAAGTCCATCAATAAAGCATCTGTTCTCCCCGCCTGACCTCATTCCTCATGTTCATGACCGCACTCTGAGTGTGTGTCCTCACTGCGAGCCGCTGCTGTGTGTTTCTGAGTGTGTGTTGAACTTGTGCTGGTCTTTCATTTGTTGTTGTGAACACACACCTGCGGGCAGGTGCGCGTCTTTATTTCCCTGTTGAGCGTCCGGCCGGTGTGTGTGTGTGTGTGTCGATCTGTCACTGCTGTCCTGGAGGTGTGAGGGGCAGAATCTGCTCCCGCTGCCCCAGTAGAGCTCACCCTGCCTGGGGAAGATCCACACACACTCGCCCCTGATGCCCAGCGGCTCCACAGCAGCACAAGACTGATCACACACACCGCGACCTCTGACCCCCGAGGGTCACCGCACCAGCAGCTGCAGAGAGGGAGACAGACAGTGTGTTTGTGTGTGTGTGTGTGTGTGTGTTTGTGTGTGTGTGTGTGTGTGTGTTTGTGTGT
>TrinityLAB_DN14412_c4_g1_i1 len=1206 path=[0:0-1205]
TCGGAGATGTGTATAAGAGACAGTTCATAGTCGACTGCCTTCTGCTCAACAGCAACAACAGGCAGAGCCATGGACAGCGACATTAGACTGAAGGCGTACAAATTTGTGGCCTATTCGTCGGTGGCATTCAGCGTGACTGCGGTGTTGGCCGTCTGCATCAGTCTGCCCATGGCATACAACTACGTCCAGCACGTCCGCTTGCAGATGGCTCACGAGCTTAAGTTCTGCAAAGGGTCCACCAAGGATATCTTTTCCGAAGTGAACTATCTGAAGAATATGCCGGCGGCCAACCGAACCCGAAGGCAAGCCGACGGCTATGGAGGTGGTGCCGGAGGAGCCGACATACCGGTGCAGGGAGGAACGTCGACGGGATCGATTTCTGGTGAAGATGGTGGTTCCTGCGACGATTGCTGCATTCCTGGATTGCCCGGTCCTCCGGGACCACCGGGACGACCAGGTAAGCCGGGCAAGCCGGGTGCTCATGGCATGCACGGCATGCCGGGTATGCCAGCTCAAGCACCCTGCGAGCCGGTTACACCACCACCGTGCAAACCGTGCCCACCTGGACCACCGGGACCGCCCGGACCGCCTGGACAGCCTGGAGATTCCGGAGATCCCGGCATTGCTGGCAAACAAGGAAAGGATGCTATGCCCGGACCGCCTGGCCCTCAAGGTCCACCCGGACCTACCGGCCTGCCCGGTCCTGAAGGAAGTCCCGGCGAGCCTGGTGCACCGGCCATCGCACCGCCACCGGTGCCCGGCGAACCAGGCGATATGGGTGACGTTGGTCCTCCCGGTCCTCAAGGCCCGCCTGGCGATCCCGGCCGAGACGGTCAACCGGGCGACAAAGGTCCGCGCGGTCCCAAGGGCCCGACAGGCATTCCTGGCGAAGAAGGTCTTCCAGGTCCCCAGGGTCCGGCAGGCCCACCCGGACCGGCAGGCGAGAAGGGTATTTGTCCGAAATATTGCGCCCTGGACGGTGGTGTCTTTTTCTCGGATGGCACCAGACGATAAATGCCAGCCAGCCAAGTGCCGCCGCCAAATGTCTTCTTCTTCTTCTTCTTCTTCTACTCCAAGCCCAGCTGCTGCCGCCCACCGCTTCGTTGTTTTCAGCCGACAAATATTACACCACACCGTTACCCGTTTATCCTCCTTTCTTGCCAGCTCCGGCTGGCCTATGACAAACAGCCACATTTGCGTGCGTGG
>TrinityLAB_DN14957_c0_g1_i4 len=5737 path=[0:0-845 1:846-3954 3:3955-5736]
TGATCTACCTCCAGAATCTCCTACCGAATTCCCTGACCCATTTAAAGAACTCCCACCGATAAATTCTCATCAAACTAATTCCAGTTTGGGTGGTATTGGTGACTCTAATGCCTATACTACTATCAACAGTAAGAAAAGATCATTAGAAGATAATGAAACTGAAATTAAGGTATCACGAGACACATGGAATACTAAGAATATGCGTAGTTTAGAACCTCCGAGATCGAAGAAACGAATTCACCTGATTGCAGCTGTAAAAGCAGTAAAATCAATCAAACCAATACGGACAACCTTACGATACGATGAGGCAATCACCTATAATAAAGATATTAAAGAAAAAGAAAAATATATCGAGGCATACCACAAAGAAGTCAATCAACTGTTGAAGATGAAAACTTGGGACACTGACGAATATTATGACAGAAAAGAAATAGACCCTAAAAGAGTAATAAACTCAATGTTTATCTTCAACAAGAAACGTGACGGTACTCATAAAGCTAGATTTGTTGCAAGAGGTGATATTCAGCATCCTGACACTTACGACTCAGGCATGCAATCCAATACCGTACATCACTATGCATTAATGACATCCCTGTCACTTGCATTAGACAATAACTACTATATTACACAATTAGACATATCTTCGGCATATTTGTATGCAGACATCAAAGAAGAATTATACATAAGACCTCCACCACATTTAGGAATGAATGATAAGTTGATACGTTTGAAGAAATCACTTTATGGATTGAAACAAAGTGGAGCGAACTGGTACGAAACTATCAAATCATACCTGATAAAACAGTGTGGTATGGAAGAAGTTCGTGGATGGTCATGCGTATTTAAGAATAGTCAAGTAACAATTTGCTTATTCGTTGATGATATGATATTGTTCAGCAAAGACTTAAATGCAAATAAGAAAATCATAACAACACTCAAGAAACAATACGATACAAAGATAATAAATCTGGGTGAAAGTGATAACGAAATTCAGTACGACATACTTGGCTTAGAAATCAAATATCAAAGAGGTAAATACATGAAATTAGGTATGGAAAACTCATTAACTGAGAAAATACCCAAATTAAACGTACCTTTGAATCCAAAAGGAAGAAAACTTAGCGCTCCAGGTCAACCAGGTCTTTATATAGACCAGGATGAACTAGAAATAGATGAAGATGAATACAAAGAGAAGGTACATGAAATGCAAAAGTTGATTGGTCTAGCTTCATATGTTGGATATAAATTTAGATTTGACTTACTATACTACATCAACACACTTGCTCAACATATACTATTCCCCTCTAGGCAAGTTTTAGACATGACATATGAGTTGATACAATTCATGTGGGACACTAGAGATAAACAACTGATATGGCACAAAAACAAACCTACCGAGCCAGATAATAAACTAGTCGCAATAAGTGATGCTTCGTATGGCAACCAACCGTATTATAAATCACAAATTGGCAACATATATTTACTTAATGGAAAGGTAATTGGAGGAAAGTCCACCAAGGCTTCATTAACATGTACTTCAACTACGGAAGCAGAAATACACGCGATAAGTGAATCTGTCCCATTATTAAATAATCTAAGTTACCTGATACAAGAACTTAACAAGAAACCAATTATTAAAGGCTTACTTACTGATAGTAGATCAACGATCAGTATAATTAAGTCTACAAATGAAGAGAAATTTAGAAACAGATTTTTTGGCACAAAGGCAATGAGACTTAGAGATGAAGTATCAGGTAATAATTTATACGTATACTACATCGAGACCAAGAAGAACATTGCTGATGTGATGACAAAACCTCTTCCGATAAAAACATTTAAACTATTAACAAACAAATGGATTCATTAGATCTATTACATTATGGGTGGTATGTTGGAATAGAAATCAACTATCATCTACTAACTAGTATTTACATTACTAGTATATTATCATATACGGTGTTAGAAGATGACGCAAATGATGAGAAATAGTCATCTAAATTAGTGGAAGCTGAAACGCAAGGATTGATAATGTAATAGGATCAATGAATATAAACATATAAAACGGAATGAGGAATAATCGTAATATTAGTATGTAGAAATATAGATTCCATTTTGAGGATTCCTATATCCTCGAGGAGAACTTCTAGTATATTCTGTATACCTAATATTATAGCCTTTATCAACAATGGAATCCCAACAATTATCTAATTACCCACAAATTTCTCATGGTAGCGCCTGTGCTTCGGTTACTTCTAAGGAAGTCCACACAAATCAAGATCCGTTAGACGTTTCAGCTTCCAAAACAGAAGAATGTGAGAAGGCTTCCACTAAGGCTAACTCTCAACAGACAACAACACCTGCTTCATCAGCTGTTCCAGAGAACCCCCATCATGCCTCTCCTCAAACTGCTCAGTCACATTCACCACAGAATGGGCCGTACCCACAGCAGTGCATGATGACCCAAAACCAAGCCAATCCATCTGGTTGGTCATTTTACGGACACCCATCTATGATTCCGTATACACCTTATCAAATGTCGCCTATGTACTTTCCACCTGGGCCACAATCACAGTTTCCGCAGTATCCATCATCAGTTGGAACGCCTCTGAGCACTCCATCACCTGAGTCAGGTAATACATTTACTGATTCATCCTCAGCGGACTCTGATATGACATCCACTAAAAAATATGTCAGACCACCACCAATGTTAACCTCACCTAATGACTTTCCAAATTGGGTTAAAACATACATCAAATTTTTACAAAACTCGAATCTCGGTGGTATTATTCCGACAGTAAACGGAAAACCCGTACGTCAGATCACTGATGATGAACTCACCTTCTTGTATAACACTTTTCAAATATTTGCTCCCTCTCAATTCCTACCTACCTGGGTCAAAGACATCCTATCCGTTGATTATACGGATATCATGAAAATTCTTTCCAAAAGTATTGAAAAAATGCAATCTGATACCCAAGAGGCAAACGACATTGTGACCCTGGCAAATTTGCAATATAATGGCAGTACACCTGCAGATGCATTTGAAACAAAAGTCACAAACATTATCGACAGACTGAACAATAATGGCATTCATATCAATAACAAGGTCGCATGCCAATTAATTATGAGAGGTCTATCTGGCGAATATAAATTTTTACGCTACACACGTCATCGACATCTAAATATGACAGTCGCTGAACTGTTCTTAGATATCCATGCTATTTATGAAGAACAACAGGGATCGAGAAACAGTAAACCTAATTACAGGAGAAATCCGAGTGATGAGAAGAATGATTCTCGCAGCTATACGAATACAACCAAACCCAAAGTTATAGCTCGGAATCCTCAAAAAACAAATAATTCGAAATCGAAAACAGCCAGGGCTCACAATGTATCCACATCTAATAACTCTCCCAGCACGGACAACGATTCCATCAGTAAATCAACTACTGAACCGATTCAATTGAACAATAAGCACGACCTTCACCTTAGGCCAGGAACTTACTGAATCTACGGTAAATCACACTAATCATTCTGATGATGAACTCCCTGGACACCTCCTTCTCGATTCAGGAGCATCACGAACCCTTATAAGATCTGCTCATCACATACACTCAGCATCATCTAATCCTGACATAAACGTAGTTGATGCTCAAAAAAGAAATATACCAATTAACGCTATTGGTGACCTACAATTTCACTTCCAGGACAACACCAAAACATCAATAAAGGTATTGCACACTCCTAACATAGCCTATGACTTACTCAGTTTGAATGAATTGGCTGCAGTAGATATCACAGCATGCTTTACCAAAAACGTCTTAGAACGGTCTGACGGCACTGTACTTGCACCTATCGTAAAATATGGAGACTTTTACTGGGTATCTAAAAAGTACTTGCTTCCATCAAATATCTCCGTACCCACCATCAATAATGTCCATACAAGTGAAAGTACACGCAAATATCCTTATCCTTTCATTCATCGAATGCTTGCGCATGCCAATGCACAGACAATTCGATACTCACTTAAAAATAACACCATCACGTATTTTAACGAATCAGATGTCGACTGGTCTAGTGCTATTGACTATCAATGTCCTGATTGTTTAATCGGCAAAAGCACCAAACACAGACATATCAAAGGTTCACGACTAAAATACCAAAATTCATACGAACCCTTTCAATACCTACATACTGACATATTTGGTCCAGTTCACAACCTACCAAAAAGTGCACCATCCTATTTCATCTCATTTACTGATGAGACAACAAAATTCCGTTGGGTTTATCCATTACACGACCGTCGCGAGGACTCTATCCTCGATGTTTTTACTACGATACTAGCTTTTATTAAAAACCAGTTTCAGGCCAGTGTCTTGGTTATACAAATGGACCGTGGTTCTGAGTATACTAACAGAACTCTCCATAAATTCCTTGAAAAAAATGGTATAACTCCATGCTATACAACCACAGCGGATTCCCGAGCACATGGAGTCGCTGAACGGCTCAACCGTACCTTATTAGATGACTGCCGTACTCAACTGCAATGTAGTGGTTTACCGAACCATTTATGGTTCTCTGCAATCGAATTTTCTACTATTGTGAGAAATTCACTAGCTTCACCTAAAAGCAAAAAATCTGCAAGACAACATGCTGGCTTGGCAGGACTTGATATCAGTACTTTGTTACCTTTCGGTCAACCTGTTATCGTCAATGATCACAACCCTAACTCCAAAATACATCCTCGTGGCATCCCAGGCTACGCTCTACATCCGTCTCGAAACTCTTATGGATATATCATCTATCTTCCATCCTTAAAGAAGACAGTAGATACAACTAACTATGTTATTCTTCAGGGCAAGGAATCCAGATTAGATCAATTCAATTACGACGCACTCACTTTCGATGAAGACTTAAACCGTTTAACTGCTTCATATCAATCGTTCATTGCGTCAAATGAGATCCAAGAATCCAATGATCTTAACATAGAATCTGACCATGACTTCCAATCCGACATTGAACTACATCCTGAGCAACCGAGAAATGTCCTTTCAAAAGCTGTGAGTCCAACCGATTCCACACCTCCGTCAACTCATACTGAAGATTCGAAACGTGTTTCTAAAACCAATATTCGCGCACCCAGAGAAGTTGACCCCAACATATCTGAATCTAATATTCTTCCATCAAAGAAGAGATCTAGCACCCCCCAAATTTCCAATATCGAGAGTACCGGTTCGGGTGGTATGCATAAATTAAATGTTCCTTTACTTGCTCCCATGTCCCAATCTAACACACATGAGTCGTCGCACGCCAGTAAATCTAAAGATTTCAGACACTCAGACTCGTACAGTGAAAATGAGACTAATCATACAAACGTACCAATATCCAGTACGGGTGGTACCAACAACAAAACTGTTCCGCAGATAAGTGACCAAGAGACTGAGAAAAGGATTATACACCGTTCACCTTCAATCGATGCTTCTCCACCGGAAAATAATTCATCGCACAATATTGTTCCTATCAAAACGCCAACTACTGTTTCTGAACAGAATACCGAGGAATCTATCATCGCTGATCTCCCACTCCCTGATCTACCTCCAGAATCTCCTACCGAATTCCCTGACCCATTTAAAGAACTCCCACCGATAAATTCTCATCAAACTAATTCCAGTTTGGGTGGTATTGGTGACTCTAATGCCTATACTACTATCAACAGTAAGAAAAGATCATTAGAAGA
>TrinityLAB_DN14957_c0_g1_i2 len=3179 path=[1:0-3108 4:3109-3178]
GAATAGTCAAGTAACAATTTGCTTATTCGTTGATGATATGATATTGTTCAGCAAAGACTTAAATGCAAATAAGAAAATCATAACAACACTCAAGAAACAATACGATACAAAGATAATAAATCTGGGTGAAAGTGATAACGAAATTCAGTACGACATACTTGGCTTAGAAATCAAATATCAAAGAGGTAAATACATGAAATTAGGTATGGAAAACTCATTAACTGAGAAAATACCCAAATTAAACGTACCTTTGAATCCAAAAGGAAGAAAACTTAGCGCTCCAGGTCAACCAGGTCTTTATATAGACCAGGATGAACTAGAAATAGATGAAGATGAATACAAAGAGAAGGTACATGAAATGCAAAAGTTGATTGGTCTAGCTTCATATGTTGGATATAAATTTAGATTTGACTTACTATACTACATCAACACACTTGCTCAACATATACTATTCCCCTCTAGGCAAGTTTTAGACATGACATATGAGTTGATACAATTCATGTGGGACACTAGAGATAAACAACTGATATGGCACAAAAACAAACCTACCGAGCCAGATAATAAACTAGTCGCAATAAGTGATGCTTCGTATGGCAACCAACCGTATTATAAATCACAAATTGGCAACATATATTTACTTAATGGAAAGGTAATTGGAGGAAAGTCCACCAAGGCTTCATTAACATGTACTTCAACTACGGAAGCAGAAATACACGCGATAAGTGAATCTGTCCCATTATTAAATAATCTAAGTTACCTGATACAAGAACTTAACAAGAAACCAATTATTAAAGGCTTACTTACTGATAGTAGATCAACGATCAGTATAATTAAGTCTACAAATGAAGAGAAATTTAGAAACAGATTTTTTGGCACAAAGGCAATGAGACTTAGAGATGAAGTATCAGGTAATAATTTATACGTATACTACATCGAGACCAAGAAGAACATTGCTGATGTGATGACAAAACCTCTTCCGATAAAAACATTTAAACTATTAACAAACAAATGGATTCATTAGATCTATTACATTATGGGTGGTATGTTGGAATAGAAATCAACTATCATCTACTAACTAGTATTTACATTACTAGTATATTATCATATACGGTGTTAGAAGATGACGCAAATGATGAGAAATAGTCATCTAAATTAGTGGAAGCTGAAACGCAAGGATTGATAATGTAATAGGATCAATGAATATAAACATATAAAACGGAATGAGGAATAATCGTAATATTAGTATGTAGAAATATAGATTCCATTTTGAGGATTCCTATATCCTCGAGGAGAACTTCTAGTATATTCTGTATACCTAATATTATAGCCTTTATCAACAATGGAATCCCAACAATTATCTAATTACCCACAAATTTCTCATGGTAGCGCCTGTGCTTCGGTTACTTCTAAGGAAGTCCACACAAATCAAGATCCGTTAGACGTTTCAGCTTCCAAAACAGAAGAATGTGAGAAGGCTTCCACTAAGGCTAACTCTCAACAGACAACAACACCTGCTTCATCAGCTGTTCCAGAGAACCCCCATCATGCCTCTCCTCAAACTGCTCAGTCACATTCACCACAGAATGGGCCGTACCCACAGCAGTGCATGATGACCCAAAACCAAGCCAATCCATCTGGTTGGTCATTTTACGGACACCCATCTATGATTCCGTATACACCTTATCAAATGTCGCCTATGTACTTTCCACCTGGGCCACAATCACAGTTTCCGCAGTATCCATCATCAGTTGGAACGCCTCTGAGCACTCCATCACCTGAGTCAGGTAATACATTTACTGATTCATCCTCAGCGGACTCTGATATGACATCCACTAAAAAATATGTCAGACCACCACCAATGTTAACCTCACCTAATGACTTTCCAAATTGGGTTAAAACATACATCAAATTTTTACAAAACTCGAATCTCGGTGGTATTATTCCGACAGTAAACGGAAAACCCGTACGTCAGATCACTGATGATGAACTCACCTTCTTGTATAACACTTTTCAAATATTTGCTCCCTCTCAATTCCTACCTACCTGGGTCAAAGACATCCTATCCGTTGATTATACGGATATCATGAAAATTCTTTCCAAAAGTATTGAAAAAATGCAATCTGATACCCAAGAGGCAAACGACATTGTGACCCTGGCAAATTTGCAATATAATGGCAGTACACCTGCAGATGCATTTGAAACAAAAGTCACAAACATTATCGACAGACTGAACAATAATGGCATTCATATCAATAACAAGGTCGCATGCCAATTAATTATGAGAGGTCTATCTGGCGAATATAAATTTTTACGCTACACACGTCATCGACATCTAAATATGACAGTCGCTGAACTGTTCTTAGATATCCATGCTATTTATGAAGAACAACAGGGATCGAGAAACAGTAAACCTAATTACAGGAGAAATCCGAGTGATGAGAAGAATGATTCTCGCAGCTATACGAATACAACCAAACCCAAAGTTATAGCTCGGAATCCTCAAAAAACAAATAATTCGAAATCGAAAACAGCCAGGGCTCACAATGTATCCACATCTAATAACTCTCCCAGCACGGACAACGATTCCATCAGTAAATCAACTACTGAACCGATTCAATTGAACAATAAGCACGACCTTCACCTTAGGCCAGGAACTTACTGAATCTACGGTAAATCACACTAATCATTCTGATGATGAACTCCCTGGACACCTCCTTCTCGATTCAGGAGCATCACGAACCCTTATAAGATCTGCTCATCACATACACTCAGCATCATCTAATCCTGACATAAACGTAGTTGATGCTCAAAAAAGAAATATACCAATTAACGCTATTGGTGACCTACAATTTCACTTCCAGGACAACACCAAAACATCAATAAAGGTATTGCACACTCCTAACATAGCCTATGACTTACTCAGTTTGAATGAATTGGCTGCAGTAGATATCACAGCATGCTTTACCAAAAACGTCTTAGAACGGTCTGACGGCACTGTACTTGCACCTATCGTAAAATATGGAGACTTTTACTGGGTATCTAAAAAGTACTTGCTTCCATCAAATATCTCCGTACCCACCATCAATAATGTCCATACAAGTGAAAGTACGAGATCGGAAGAGCGTCGTGTAGGGAAAGAGTGTGTGAATATGTGTAGATCTCGGTGGTCGCCGTATCAT
>TrinityLAB_DN14957_c0_g1_i6 len=1007 path=[0:0-845 2:846-1006]
TGATCTACCTCCAGAATCTCCTACCGAATTCCCTGACCCATTTAAAGAACTCCCACCGATAAATTCTCATCAAACTAATTCCAGTTTGGGTGGTATTGGTGACTCTAATGCCTATACTACTATCAACAGTAAGAAAAGATCATTAGAAGATAATGAAACTGAAATTAAGGTATCACGAGACACATGGAATACTAAGAATATGCGTAGTTTAGAACCTCCGAGATCGAAGAAACGAATTCACCTGATTGCAGCTGTAAAAGCAGTAAAATCAATCAAACCAATACGGACAACCTTACGATACGATGAGGCAATCACCTATAATAAAGATATTAAAGAAAAAGAAAAATATATCGAGGCATACCACAAAGAAGTCAATCAACTGTTGAAGATGAAAACTTGGGACACTGACGAATATTATGACAGAAAAGAAATAGACCCTAAAAGAGTAATAAACTCAATGTTTATCTTCAACAAGAAACGTGACGGTACTCATAAAGCTAGATTTGTTGCAAGAGGTGATATTCAGCATCCTGACACTTACGACTCAGGCATGCAATCCAATACCGTACATCACTATGCATTAATGACATCCCTGTCACTTGCATTAGACAATAACTACTATATTACACAATTAGACATATCTTCGGCATATTTGTATGCAGACATCAAAGAAGAATTATACATAAGACCTCCACCACATTTAGGAATGAATGATAAGTTGATACGTTTGAAGAAATCACTTTATGGATTGAAACAAAGTGGAGCGAACTGGTACGAAACTATCAAATCATACCTGATAAAACAGTGTGGTATGGAAGAAGTTCGTGGATGGTCATGCGTATTTAAAAACAGTCAAGTGACAATTTGTTTATTCGTAGATGATATGGTATTGTTTAGCAAAAATCTAAATTCAAACAAAAGAATTATAGACAAGCTTAAGATGCAATACGACACCAAGATTATAAATCTAGGCGAAAGTGATGAGGAAATTCAATATGACTGTCTCT
>TrinityLAB_DN15139_c0_g1_i5 len=3522 path=[0:0-946 1:947-3521]
CTTCCGATCTTATGAATTGAGCGTTTGCCTGTCAGACGACTCATACAAAACCCGACTATCGCACTGGCGGGTGTGCCTGGCGGATTGGCGTGAGCATTGATCAACTGTCAATGTCAAACCAGAGACCAGCGTCCAGTGTGTACTGTTCAGCTTCCATATCGTGGAGATCAGTTGATGATTTACGAAGGTAAAGCCATCACGGTTAAGGCTCTTGAAAGTGGCATCGTCGAACTCAAATTCGACCTCAAGGGTGAGTCCGTCAACAAGTTCAACCGTCTAACCCTGAACGAACTGCGTCAGGCCGTAGACACCATCAAAGCAGATGCTTCGGTCAAGGGCGTGATCGTCTCCAGCGGCAAGGACGTGTTTATCGTCGGCGCTGACATCACCGAATTCGTCGACAACTTCAAGCTGCCCGATGCCGAGCTGGTGGCTGGCAACCTCGAAGCCAACAAGATCTTCAGCGATTTCGAAGACCTCAACGTGCCGACCGTTGCTGCCATCAATGGCATCGCGTTGGGCGGCGGCCTGGAAATGTGCCTGGCGGCAGATTTCCGCGTCATGTCCGCGACGGCCAAGATCGGCCTGCCGGAAGTCAAGCTGGGCATCTACCCAGGCTTTGGCGGTACCGTGCGCCTGCCGCGCCTGATCGGTGCCGACAACGCGATCGAATGGATCGCCGCCGGCAAGGAAAACAAGGCTGAAGACGCACTGAAAGTCGGTGCCGTCGACGCTGTAGTGGCTCCGGACAAACTGGCCGAAGCCGCGCTGAACCTGATCAAGGGCGCCATCAGCGGCGAATTTGACTACAAGGCCAAGCGTCAGCCGAAGCTGGAAAAACTCAAGCTCAACGCCATCGAACAGATGATGTCGTTCGAAACCGCCAAAGGTTTCGTGGCAGGCCAGGCCGGCCCGAACTACCCGGCGCCGGTTGAAGCGATCAAGACCATCCAGAAGGCCGCGAACTTCGGTCGCGACAAAGCCCTGGAAGTGGAAGCGGCAGGTTTCGTCAAACTGGCGAAAACCTCGGCTGCGCAAAGCCTGATCGGCCTGTTCCTGAACGATCAAGAGCTGAAGAAAAAGGCCAAGGCCTATGACGAAATTGCCAAGGACGTGAAACAGGCTGCCGTACTCGGCGCCGGTATCATGGGTGGCGGTATCGCCTATCAGTCGGCGTCCAAAGGCACGCCGATCCTGATGAAAGACATCAACGAACACGGGATCGAGCAGGGCCTGGCCGAAGCCGCCAAGCTGCTGGTGGGCCGCGTTGATAAAGGCCGCATGACCGCTGCAAAAATGGCTGAAGTGCTTAACGGCATTCGTCCTACGCTGTCCTACGGCGATTTCGGCCACGTCGATCTGGTGGTCGAAGCGGTTGTCGAAAACCCGAAGGTCAAGCAAGCCGTGCTGGCCGAAGTGGAAGCCCAGGTCAAAGATGACACCATCCTGGCCTCCAACACTTCGACCATTTCCATCTCGCTGCTGGCCAAGGCCCTCAAGCGTCCGGAAAACTTCGTCGGCATGCACTTCTTCAACCCGGTGCACATGATGCCGCTGGTAGAAGTGATCCGTGGCGAGAAGTCCAGCGAGCTGGCCGTGGCCACCACCGTTGCCTACGCCAAGAAAATGGGCAAGAACCCGATCGTGGTCAATGACTGCCCGGGCTTTTTGGTCAACCGCGTGCTGTTCCCGTACTTCGGCGGTTTCGCCAAGTTGGTCAGCGCCGGCGTGGATTTTGTGCGCATCGACAAGGTCATGGAAAAATTCGGCTGGCCTATGGGCCCGGCGTACCTGATGGACGTGGTCGGTATCGACACCGGTCACCATGGTCGCGACGTCATGGCTGAAGGCTTCCCGGACCGCATGAAAGACGACCGTCGTTCGGCTGTCGACGCACTCTACGAAGCCAAGCGCCTGGGCCAGAAGAACGGCAAGGGTTTCTACGCCTACGAGACCGACAAGAAGGGCAAGCAGAAGAAAGTGGCCGACCCGTCGGTGCACGAAGTACTCGCTCCGGTCATCTACGAACAGCGTGAGGTGTCCGACGAGGACATCATCAACTGGATGATGATCGCCCTGTGCCTGGAAACCGTGCGTTGCCTGGAAGACGGCATCGTTGAAACCGCCGCCGAAGCCGATATGGGCCTGGTGTACGGTATTGGTTTCCCTCCATTCCGTGGCGGTGCGCTGCGTTACATCGACTCCATCGGTGTGGCCCAGTTCGTTGCCCTGGCTGATCAGTACGCTGATCTGGGCCCGCTGTACCACCCGACCGCGAAGCTGCGTGAAATGGCCAAGAATGGCCAGAGCTTCTTCGGTTAAGTGCCCAGACGACTAGAGCGAGAATATTTATGAGCTTGAATCCAAGAGACGTCGTGATCGTCGACTTCGGTCGTACGCCGATGGGCCGCTCCAAGGGCGGCATGCACCGCAACACCCGCGCCGAAGACATGTCGGCGCACCTGATCAGCAAAGTGCTGGAGCGCAACACCAAGGTCGACCCGAACGAAGTCGAGGACGTGATCTGGGGCTGCGTCAACCAGACCCTGGAGCAGGGCTGGAACATCGCGCGCATGGCGTCGTTGATGACCCAGATCCCGCACACTGCCGCTGGCCAGACCGTCAGCCGCCTGTGTGGCTCCTCGATGAGCGCGCTGCACACCGCTGCGCAAGCGATCATGACTGGCAACGGCGATGTGTTCGTGGTCGGTGGCGTGGAGCACATGGGCCACGTCAGCATGATGCACGGCGTCGATCCTAACCCGCACATGTCTCTCTACGCGGCGAAAGCCTCGGGCATGATGGGCCTGACCGCGGAAATGCTCGGCAAAATGCACGGCATCACCCGTGAAGCCCAGGACGCCTTCGGCTTGCGCTCCCACCAGCTCGCTCACAAGGCGACCGTGGAAGGCAAGTTCAAGGATGAAATCATCCCGATGAACGGCTACGACGAAAACGGTTTCCTAAAACTGTTCGACTACGACGAAACCATTCGTCCGGACACCACCCTGGAAAGCCTGGCGGCCCTCAAGCCAGCCTTCAATCCAAAGGGCGGCACCGTGACAGCCGGTACTTCTTCGCAAATCACCGACGGTGCTTCGTGCATGATCGTGATGTCGGCGCAGCGTGCCCAGGACCTGGGTATCCAGCCGCTGGCGGTGATTCGTTCGATGGCAGTGGCGGGTGTGGATCCGGCGATCATGGGCTATGGTCCAGTACCGGCCACACAAAAAGCCTTGAAGCGCGCAGGCCTTTCCATCTCCGATATCGACTTCTTCGAGCTCAACGAAGCTTTCGCCGCACAGGCCCTGCCAGTGCTGAAAGATTTGAAAGTACTCGACAAGATGAACGAGAAGGTTAACCTGCACGGCGGTGCGATTGCCCTGGGCCACCCATTCGGTTGCTCCGGTGCACGTATCTCCGGCACTTTGCTTAACGTGATGAAGCAAAATGGCGGCAACCTTGGGGTTGCTACCATGTGCATTGGTCTCGGCCAAGGCATCTCTACCGTCTTCGAACGCG
>TrinityLAB_DN15139_c0_g1_i2 len=1000 path=[0:0-946 2:947-999]
CTTCCGATCTTATGAATTGAGCGTTTGCCTGTCAGACGACTCATACAAAACCCGACTATCGCACTGGCGGGTGTGCCTGGCGGATTGGCGTGAGCATTGATCAACTGTCAATGTCAAACCAGAGACCAGCGTCCAGTGTGTACTGTTCAGCTTCCATATCGTGGAGATCAGTTGATGATTTACGAAGGTAAAGCCATCACGGTTAAGGCTCTTGAAAGTGGCATCGTCGAACTCAAATTCGACCTCAAGGGTGAGTCCGTCAACAAGTTCAACCGTCTAACCCTGAACGAACTGCGTCAGGCCGTAGACACCATCAAAGCAGATGCTTCGGTCAAGGGCGTGATCGTCTCCAGCGGCAAGGACGTGTTTATCGTCGGCGCTGACATCACCGAATTCGTCGACAACTTCAAGCTGCCCGATGCCGAGCTGGTGGCTGGCAACCTCGAAGCCAACAAGATCTTCAGCGATTTCGAAGACCTCAACGTGCCGACCGTTGCTGCCATCAATGGCATCGCGTTGGGCGGCGGCCTGGAAATGTGCCTGGCGGCAGATTTCCGCGTCATGTCCGCGACGGCCAAGATCGGCCTGCCGGAAGTCAAGCTGGGCATCTACCCAGGCTTTGGCGGTACCGTGCGCCTGCCGCGCCTGATCGGTGCCGACAACGCGATCGAATGGATCGCCGCCGGCAAGGAAAACAAGGCTGAAGACGCACTGAAAGTCGGTGCCGTCGACGCTGTAGTGGCTCCGGACAAACTGGCCGAAGCCGCGCTGAACCTGATCAAGGGCGCCATCAGCGGCGAATTTGACTACAAGGCCAAGCGTCAGCCGAAGCTGGAAAAACTCAAGCTCAACGCCATCGAACAGATGATGTCGTTCGAAACCGCCAAAGGTTTCGTGGCAGGCCAGGCCGGCCCGAACTACCCGGCGCCGGTTGAAGCGATCAAGACAGATCGGAAGAGCGTCGTGTAGGGAAAGAGTGTGTGAATATGTGTAGATCTCG
>TrinityLAB_DN15149_c0_g1_i2 len=782 path=[2:0-37 4:38-110 5:111-161 6:162-226 7:227-418 8:419-424 9:425-446 11:447-583 12:584-685 13:686-781]
CTAGTATCACTAGTCTCCCACTAGACATCACTAGTCTCCAACAGGTCATCTCTAGTATCACTAGTCTCCCACTAGACATCACTAGTCCCCAACAGGTCATCTCTAGTATCATTAGTCTCCCACTGGACTTCACTAGTCTCCAACAGGTCATCTCTAGTATCACTAGTCTCCTACTAGACATCACTAGTCCCCAACAGGTCATCTCTAGTATCACTAGTCTCCCACTAGACTTCAATAGTCTTCAACAGGTCATCACTAGTATCTTTAGTCTTCCACTGGACACCACTAGTCTCTAAAAGATCATCACTAGTATCACTAGTGTCCAACAAGTCATCACTAGTATCACTAATCTCTCACAGGACATCACTAGTATAACGAGTGTCCAACAAGTCATGACTAGTATCACTAGTCTCCCACTAGACATCGCTAGTCTCTAACAGGTCATCACTAATTTCCCAAAAGACATCACTAGTTTTCAACAGGTCATTACTAGTATCACTAGTCTTCCACTGGACACCACTAATCTCCAACAGGTCATCTCTAGTATCACTAGTCTCCCACTAGACATCACTAGTCCCCAACAGGTCATCTCTAGTATCACTAGTCTCCCATTAGACATCACTAGTCCCCAACAGGTCATCTCTAGTATCACTAGTCTCCCATTAGACATCACTAGTCCCCAACAGGTCATCTCTAGTATCACTAGTCTCCCACTAGACATCACTAGTCCCCAACACTGTCTCTTATACACATCTGACGCTGCCGACGATCACAACAGTGTG
>TrinityLAB_DN15149_c0_g1_i3 len=1397 path=[0:0-968 2:969-1006 3:1007-1019 4:1020-1092 6:1093-1157 8:1158-1163 11:1164-1300 13:1301-1396]
AAAGTGATTTTTGCATAAGTTCCCCTTTAACTTATATTCTAATGTTAAATGTTACAATATATGTAAGAACAAGCAAGTACTGGGCCTGATTGGTCGGTGAACTTGTTGCATGAGTGCTTGTGTGAATGTTTTGACTGTGTCTGGAACAGGCCGAGGTCAGACGTGTTGCTCTGTTTGTGGAAGTGTGATGGTGTGTTTACATGCGTCACACGCTCTAACCCCTGCGGTGTCCCATACACAACCCGAGACAGCTGTCCTGCTTTCACACACACACACACACACACACACACACACACACACACACACACACACAGAGTTAATTAAAAGATGCTGGTGAAGAGCAGCCTGTTCTCATCAGGTGGACACACACAAGTTCCTAATATTGGCCCACCCACTGTCCCTGTCATTAAAGTGGGCCACAAGGAGGAGAAGTGTTGTGTGAACGAGCCTCCTCCATTGTTAGCACACACACACACACACAATGGTGGAGAGTTAATTAGCCGAGCAGGTGGTGCTGAAGCCCACGCAGGAGCTGCCGTACACTCACACACACTGCACCATTCACAAACACACTGAATCACAACACACACTGACACTGTTATCATGATGGAGACCGAGTGAGTTCAGATATTCATGTGTCATCATGGAGTTTAGACGGTACTTCATATCACACTGTTGAGTCTTCACGATGCTGACTGCAAAGCTTTAGTGCTAAAACTTGGAGTGTGTTCATTCAAAATTGTTAGGCAGAACTAAATAAGAGCATTAATTGTAATCATTTTTGGATATTGGAATATAAAATAAAATAAATTAAAAACAATGTTGAATTAAAAATCAATCAGAAGTGATTGTAATGTAAAGAAAGATTGTACTAGGAGGTGTTGGTGCTCTTGCTTTAAATGACTTGATCTGTATGCACTAGTCTCTCACTGGGCATCATTAGTATCACTAGTCTCTCACAGTTCATCACTAGTATCACTAGTCTCCCACTAGACATCACTAGTCTCTAACAGGTCATCCCAACAGGTCATCTCTAGTATCACTAGTCTCCCACTAGACATCACTAGTCCCCAACAGGTCATCTCTAGTATCACTAGTCTCCTACTAGACATCACTAGTCCCCAACAGGTCATCTCTAGTATCACTAGTCTCCCACTAGACATCCTAATTTCCCAAAAGACATCACTAGTTTTCAACAGGTCATTACTAGTATCACTAGTCTTCCACTGGACACCACTAATCTCCAACAGGTCATCTCTAGTATCACTAGTCTCCCACTAGACATCACTAGTCCCCAACAGGTCATCTCTAGTATCACTAGTCTCCCACTAGACATCACTAGTCCCCAACACTGTCTCTTATACACATCTGACGCTGCCGACGATCACAACAGTGTG
>TrinityLAB_DN15149_c0_g1_i1 len=673 path=[1:0-128 2:129-166 3:167-179 4:180-252 6:253-317 8:318-323 10:324-337 11:338-474 12:475-576 13:577-672]
TCCCACTAGACATCACTAGTCTCTAACAGGTCATCCCTAATTTCCCAAAAGACATCACTAGTTTTCAACAGGTCATTACTAGTATCACTAGTCTTCCACTGGACACCACTAATCTCCAACAGGTCATCTCTAGTATCACTAGTCTCCCACTAGACATCACTAGTCTCTAACAGGTCATCCCAACAGGTCATCTCTAGTATCACTAGTCTCCCACTAGACATCACTAGTCCCCAACAGGTCATCTCTAGTATCACTAGTCTCCTACTAGACATCACTAGTCCCCAACAGGTCATCTCTAGTATCACTAGTCTCCCACTAGACATCACTAGTCCCCAACCCTAATTTCCCAAAAGACATCACTAGTTTTCAACAGGTCATTACTAGTATCACTAGTCTTCCACTGGACACCACTAATCTCCAACAGGTCATCTCTAGTATCACTAGTCTCCCACTAGACATCACTAGTCCCCAACAGGTCATCTCTAGTATCACTAGTCTCCCATTAGACATCACTAGTCCCCAACAGGTCATCTCTAGTATCACTAGTCTCCCATTAGACATCACTAGTCCCCAACAGGTCATCTCTAGTATCACTAGTCTCCCACTAGACATCACTAGTCCCCAACACTGTCTCTTATACACATCTGACGCTGCCGACGATCACAACAGTGTG
>TrinityLAB_DN15104_c0_g1_i7 len=735 path=[3:0-134 6:135-183 13:184-218 14:219-225 17:226-231 18:232-262 19:263-303 25:304-305 26:306-439 27:440-523 29:524-734]
CGAAGCTAGGATTCTAACCGTGTGCCGTAATCCGGCACAGGAACAGTTTCAGGTGGGCAGTTTGACTGGGGCGGTCGCCTCCTAAACGGTAACGGAGGCGCGCAAAGGTTCCCTCAGCACGGTTGGAAATCGTGCCGAGAGTGTAAAGGCATAAAGGGAGCTTGACTGCAAGAGCAACAACTCAAGCAGGGACGAAAGTCGGCCTTAGTGATCCGACGGCGCTGAATGGAAGGGCCGTCGCTCAACGGATAAAAGTTACTCTAAGGATAACAGGCTGATCTCCTCCAAGAGTCCACATCGACGAGGAGGTTTGGCACCTCGATGTCGGCTCATCGCAACCTGGGGCGGAAGTACGTCCCAAGGGTTGGGCTGTTCGCCCATTAAAGCGGTACGTGAGCTGGGTTCAGAACGTCGTGAGACAGTTCGGTCCATATCCGGTGCAGGCGCAAGAGCATTGAGAGGAGCCCTCCTTAGTACGAGAGGACCGGGAGGGACGCACCGCTGGTGTACCAGTTATCGTGCCAACGGTAAACGCTGGGTAGCCAAGTGCGGAGCGGATAACCGCTGAAAGCATCTAAGTGGGAAGCCCACCTCAAGATGAGTGCTCTCATGGAGTTAATCCAGTAAGGTCACAGGGAGATTACCTGTTAATAGGCGCTAGGTGGAAGGGCAGTAATGTCTGTAGCCGAGGCGTGCTAATAGACCGAGGTCTTGACCTCAAAAAGTGTTATTCGC
>TrinityLAB_DN15104_c0_g1_i1 len=964 path=[0:0-97 4:98-121 8:122-453 16:454-454 17:455-460 18:461-491 19:492-532 25:533-534 26:535-668 27:669-752 29:753-963]
GTTCTGGCCTGCACGAAAGGTGTAACGATCTGAGCGCTGTCTCGGAGAGAGACTCGGTGAAATAGACTTGTCCGTGAAGATGCGGACTACCTACACCAGGACAGAAAGACCCTATGAAGCTTGACTGTATCCTGGAATGGGGTTCGGGCTCTTCTTGCGCAGCCTAGGTGGGAGGCGATGAGGGCTTCCTTTCGGGGAAGTCGTAGCCATCATTGAGAGACCACTCTGGGAGAGCTAGAATCCTAATGGCGATCCTTGAACCAGGACGCTTGAAAGTTTCAGGTGGGCAGTTTTTCTGGGGCGGAAATCTCCCAAAAGGTAACGGAGATGTGCAAAGGTTCCCTCAGTCTGGACGGAAATCAGACAATGAGTGCAAAGGCATAAGGGAGCTTGACTGCAAGACCTACAAGTCGAGCAGGCTGGAAACAGGGCCTTAGTGATCCGACGGTTCCGTGTGGAAGGGCCGTCGCTCAACGGATAAAAGTTACTCTAAGGATAACAGGCTGATCTCCTCCAAGAGTCCACATCGACGAGGAGGTTTGGCACCTCGATGTCGGCTCATCGCAACCTGGGGCGGAAGTACGTCCCAAGGGTTGGGCTGTTCGCCCATTAAAGCGGTACGTGAGCTGGGTTCAGAACGTCGTGAGACAGTTCGGTCCATATCCGGTGCAGGCGCAAGAGCATTGAGAGGAGCCCTCCTTAGTACGAGAGGACCGGGAGGGACGCACCGCTGGTGTACCAGTTATCGTGCCAACGGTAAACGCTGGGTAGCCAAGTGCGGAGCGGATAACCGCTGAAAGCATCTAAGTGGGAAGCCCACCTCAAGATGAGTGCTCTCATGGAGTTAATCCAGTAAGGTCACAGGGAGATTACCTGTTAATAGGCGCTAGGTGGAAGGGCAGTAATGTCTGTAGCCGAGGCGTGCTAATAGACCGAGGTCTTGACCTCAAAAAGTGTTATTCGC
>TrinityLAB_DN15104_c0_g1_i5 len=557 path=[0:0-97 4:98-121 8:122-453 16:454-454 17:455-460 18:461-491 20:492-495 21:496-556]
GTTCTGGCCTGCACGAAAGGTGTAACGATCTGAGCGCTGTCTCGGAGAGAGACTCGGTGAAATAGACTTGTCCGTGAAGATGCGGACTACCTACACCAGGACAGAAAGACCCTATGAAGCTTGACTGTATCCTGGAATGGGGTTCGGGCTCTTCTTGCGCAGCCTAGGTGGGAGGCGATGAGGGCTTCCTTTCGGGGAAGTCGTAGCCATCATTGAGAGACCACTCTGGGAGAGCTAGAATCCTAATGGCGATCCTTGAACCAGGACGCTTGAAAGTTTCAGGTGGGCAGTTTTTCTGGGGCGGAAATCTCCCAAAAGGTAACGGAGATGTGCAAAGGTTCCCTCAGTCTGGACGGAAATCAGACAATGAGTGCAAAGGCATAAGGGAGCTTGACTGCAAGACCTACAAGTCGAGCAGGCTGGAAACAGGGCCTTAGTGATCCGACGGTTCCGTGTGGAAGGGCCGTCGCTCAACGGATAAAAGTTACTCTAGGGAGATCGGAAGAGCGTCGTGTAGGGAAAGAGTGTAACTGTAGGTGTAGATCTCGGTGGTCGCC
>TrinityLAB_DN15104_c0_g1_i9 len=735 path=[3:0-134 5:135-231 18:232-262 20:263-266 22:267-280 23:281-303 25:304-305 26:306-439 27:440-523 29:524-734]
CGAAGCTAGGATTCTAACCGTGTGCCGTAATCCGGCACAGGAACAGTTTCAGGTGGGCAGTTTGACTGGGGCGGTCGCCTCCTAAACGGTAACGGAGGCGCGCAAAGGTTCCCTCAGCACGGTTGGAAATCGTGCAGCGAGTGTAAAGGCAATAAGGGAGCTTGACTGCAAGAATCACAATTCGAGCAGGTACGAAAGTAGGCCTTAGTGATCCGACGGCACAGCGTGGAATGGCCGTCGCTCAACGGATAAAAGTTACTCTAGGGATAACAGGCTGATCTCCCCCAAGAGTCCACATCGACGGGGAGGTTTGGCACCTCGATGTCGGCTCATCGCAACCTGGGGCGGAAGTACGTCCCAAGGGTTGGGCTGTTCGCCCATTAAAGCGGTACGTGAGCTGGGTTCAGAACGTCGTGAGACAGTTCGGTCCATATCCGGTGCAGGCGCAAGAGCATTGAGAGGAGCCCTCCTTAGTACGAGAGGACCGGGAGGGACGCACCGCTGGTGTACCAGTTATCGTGCCAACGGTAAACGCTGGGTAGCCAAGTGCGGAGCGGATAACCGCTGAAAGCATCTAAGTGGGAAGCCCACCTCAAGATGAGTGCTCTCATGGAGTTAATCCAGTAAGGTCACAGGGAGATTACCTGTTAATAGGCGCTAGGTGGAAGGGCAGTAATGTCTGTAGCCGAGGCGTGCTAATAGACCGAGGTCTTGACCTCAAAAAGTGTTATTCGC
>TrinityLAB_DN15525_c0_g1_i16 len=870 path=[0:0-587 2:588-869]
GGTCTCGTGGGCTCGGAGATGTGTATAAGAGACAGTGTGAGCCTCATCTGCTGTTGGTCTGTGTGTGTGTGTGTTCTCCTTCACACCTTTGCTATTTCGCAGTAGTTATCGTGTCCATGTCTGCTCTGGAAACTCGAGAGAGTGTGCGTGTGTGTGTGTGTGTGTGTGTGTGTGTGTGTGTCTCCAGCCGGAGCGATTAATGAAGATGTGCAGATGGAAAGTGCTGATGAGGTGCTGAAGATCTTCCTGCGGCCGCTGCCGATCCGAGAGATTCGTTATTTCGGAAAGTAAACGAGTGTGTGTGTGTGTGTGTGTGTGTGTGTGTGTGTGTGTGTGTGTGTGTGTATGTACATACAAATGTAAATAAGTGTGTGTGTGTGTGTGTGTGTTTGTGTTTGTTTGTGTGTATGTATGCATGTATATATTTATATAAGTGTGTGCGTGTAAGTGTGTGTGATCCTCATCTGCCGTTGGTCTGTGTGTTTGCGTGTCTGTGTGATCTTCATCTGGTCTGTGTGTGTGTTTGTGTATGTACATACGTATGTAAAAAAGTGTGTGCGTGTAAGTGTGTGTGATCCTCATCTGCCGTTGGTCTGTGTGTTTGTGTGTCTGTGTGATCCTCATCTGGTCTGTGTGTGTGCGCACGTCTATGTGTGTGTGATCTTCATCTGCCGTTGGTCTGTGTTTATGTGTATTTTTGTGTGTGTGTGTGTGTGTGCGTGTGTGTGAGCCTCATCTGCTGTTGGTCTGTGTGTGTGTGTGTTCTCCTTCACACCTTTGCTATTTCGCAGTAGTTATCGTGTCCATGTCTGCTCTGGAAACTCGAGAGAGTGTGCGTGTGTGTGTGTGTGTGTGTGTGTGTGTGTCTCC
>TrinityLAB_DN15605_c0_g1_i15 len=748 path=[3:0-26 5:27-60 8:61-61 11:62-278 12:279-685 14:686-686 16:687-706 18:707-747]
AGAAGACGGCATACGAGATCTTAAGCCGTGACTGGAGTTCAGACGTGTGCTCTTCCGATCTGGAGAAGCTGCTGACTGTGGAAGAAATGCTGAAGGTGGCCCGAACGTGAGCCAAAGCAGCCGGCGGAGTCCAGGACACAGAAGTAATGATGTAAAATACAATGACTGCACTGATTGCTGTATCGATGGGGACCACGTTCATATGAAACAACGGGGTTTGGGAATGATGGCTTAATTTGTGGTAAGTTTAATCATTTGATGCTTTAAAATATTTGCAGACTGAAAAATAAAAGAATCTTCACAATATAGTAATTTATAGAAGCGTAGTCAGGTAAACGCTTGAACATCTATTTCCACCCATAAATTACTGCTGTTTAATATATTCAGTAGGTTGATAGTGTGTCTATTTGATTTGACGTCTCTAAGGAGGGTTCCACGCCCCGGCTTTGCTCGCTCATGCTCTCATTTTACCATCAAAGTAGATCTTTGTAGAGCCAAAGTGAAGGAACCCATGTGGTCCAAATACATCGTGGATGTGTGTGTGACTTGAGGGTGTAAGCAACCAGAATCCTGCTATCAGGGCTTCACAGCCCAGCCATTGAAGGCAGTTACATCCTAACAGATGAGTGAATTAGAGAGTTTACAGCCTTAAATGTCTAACTTGTTGTTTTAATATTTTAAAGGGAGAGATCGGAAGAGCGTCGTGTAGGGAAAGAGTGTGGTCACGAGTGTAGATCTCGGTGGTCGC
>TrinityLAB_DN15813_c0_g1_i3 len=721 path=[1:0-63 3:64-127 5:128-240 8:241-270 9:271-294 11:295-298 14:299-337 15:338-338 16:339-720]
GTGGGGTAACGCCCACTGGAGGGCCGAACCCACGCCTGTTGAAAAAGTCGGGGATGAGCTGTGGCTAGGGGTGAAAGGCCAATCAAACTCGGAGATAGCTGGTTCTCCGCGAAATCTATTGAGGTAGATCGTCGAGTGGTCACCCCGGGGGGTAGAGCACTGGATGGGCTAGGGGGCCCCAAAGGCTTACCAAACCCAACCAAACTCCGAATACCCGGAAGTGTAGCTCGGCAGACAGACGGTGGGTGCTAAGGTCCATTGTCGAGAGGGAAACAGCCCAGACCACCAGCTAAGGTCCCCAAGTCATGGCTAAGTGGGAAAGGATGTGGGAATTCCAAAACAACCAGGAGGTTGGCTTAGAAGCAGCCATCCTTTAAAGAAAGCGTAATAGCTCACTGGTCTAATAGCTGTCCCGCGGCGAAAATGTAACGGGGCTCAAGCCATCTGCCGAAGCTGTGGATGCTCGAAAGAGCGTGGTAGCGGAGCGTTCCCTAAGCCTGTGAAGCGGTATGCGCGAGCGGCCGTGGAGGTATGGGAAGTGCGAATGCGGACATGAGTAGCGACAAAGAGGGTGAGAAACCCTCTCGCCGAAAGTCCAAGGGTTCCTGCGCAAGGCTAATCCGCGCAGGGTGAGCCGGCCCCTAAGGCGAGGAGATCGGAAGAGCGTCGTGTAGGGAAAGAGTGTGTGAATATGTGTAGATCTCGGTGGTCGCCGTATCAT
>TrinityLAB_DN15813_c0_g1_i2 len=593 path=[4:0-88 7:89-112 8:113-142 9:143-166 10:167-178 12:179-209 15:210-210 16:211-592]
GCGTCCGCCGGTCGCCCCCGGAGGTAGAGCACCGGAAGGGCTAGGGGGGCCCAAAGCCCTACCAAACCCTACCGAACTCCGAATGCCGGCGAGTACAGGGCGGCAGACAGACAGTGGGTGCTAAGGTCCATTGTCGAGAGGGAAACAGCCCAGACCACCAGCTAAGGCCCCCAAATCGTGGCTAAGTGGGAAAGCATGTGGGACGGCCACAACAACCAGGAGGTTGGCTTAGAAGCAGCCATCCTTTAAAGAAAGCGTAATAGCTCACTGGTCTAATAGCTGTCCCGCGGCGAAAATGTAACGGGGCTCAAGCCATCTGCCGAAGCTGTGGATGCTCGAAAGAGCGTGGTAGCGGAGCGTTCCCTAAGCCTGTGAAGCGGTATGCGCGAGCGGCCGTGGAGGTATGGGAAGTGCGAATGCGGACATGAGTAGCGACAAAGAGGGTGAGAAACCCTCTCGCCGAAAGTCCAAGGGTTCCTGCGCAAGGCTAATCCGCGCAGGGTGAGCCGGCCCCTAAGGCGAGGAGATCGGAAGAGCGTCGTGTAGGGAAAGAGTGTGTGAATATGTGTAGATCTCGGTGGTCGCCGTATCAT
>TrinityLAB_DN15813_c0_g1_i5 len=721 path=[1:0-63 3:64-127 4:128-216 6:217-306 12:307-337 15:338-338 16:339-720]
GTGGGGTAACGCCCACTGGAGGGCCGAACCCACGCCTGTTGAAAAAGTCGGGGATGAGCTGTGGCTAGGGGTGAAAGGCCAATCAAACTCGGAGATAGCTGGTTCTCCGCGAAATCTATTGAGGTAGAGCGTCCGCCGGTCGCCCCCGGAGGTAGAGCACCGGAAGGGCTAGGGGGGCCCAAAGCCCTACCAAACCCTACCGAACTCCGAATGCCGGGGAGCGCAGGCGGGCAGACAGACGGCGGGTGCTAAGGTCCGTCGTCGAGAGGGAAACAGCCCGGACCGCCGGCTAAGGCCCCCAAGTCCCGGCTAAGTGGGAAAGCATGTGGGACGGCCACAACAACCAGGAGGTTGGCTTAGAAGCAGCCATCCTTTAAAGAAAGCGTAATAGCTCACTGGTCTAATAGCTGTCCCGCGGCGAAAATGTAACGGGGCTCAAGCCATCTGCCGAAGCTGTGGATGCTCGAAAGAGCGTGGTAGCGGAGCGTTCCCTAAGCCTGTGAAGCGGTATGCGCGAGCGGCCGTGGAGGTATGGGAAGTGCGAATGCGGACATGAGTAGCGACAAAGAGGGTGAGAAACCCTCTCGCCGAAAGTCCAAGGGTTCCTGCGCAAGGCTAATCCGCGCAGGGTGAGCCGGCCCCTAAGGCGAGGAGATCGGAAGAGCGTCGTGTAGGGAAAGAGTGTGTGAATATGTGTAGATCTCGGTGGTCGCCGTATCAT
>TrinityLAB_DN15813_c0_g1_i1 len=792 path=[0:0-134 3:135-198 5:199-311 8:312-341 9:342-365 11:366-369 14:370-408 15:409-409 16:410-791]
AGTCTGAATAGGGCGTTAAGTTAGTTGGATTAGACCCGAAACCAAGTGATCTAGGTATGAGCAGGCTGAAGGTAAGGTAACACTTACTGGAGGGCCGAACCCACGTAAGTTGAAAATTACGGGGATGACTTGTTCCTAGGGGTGAAAGGCCAATCAAACTCGGAGATAGCTGGTTCTCCGCGAAATCTATTGAGGTAGATCGTCGAGTGGTCACCCCGGGGGGTAGAGCACTGGATGGGCTAGGGGGCCCCAAAGGCTTACCAAACCCAACCAAACTCCGAATACCCGGAAGTGTAGCTCGGCAGACAGACGGTGGGTGCTAAGGTCCATTGTCGAGAGGGAAACAGCCCAGACCACCAGCTAAGGTCCCCAAGTCATGGCTAAGTGGGAAAGGATGTGGGAATTCCAAAACAACCAGGAGGTTGGCTTAGAAGCAGCCATCCTTTAAAGAAAGCGTAATAGCTCACTGGTCTAATAGCTGTCCCGCGGCGAAAATGTAACGGGGCTCAAGCCATCTGCCGAAGCTGTGGATGCTCGAAAGAGCGTGGTAGCGGAGCGTTCCCTAAGCCTGTGAAGCGGTATGCGCGAGCGGCCGTGGAGGTATGGGAAGTGCGAATGCGGACATGAGTAGCGACAAAGAGGGTGAGAAACCCTCTCGCCGAAAGTCCAAGGGTTCCTGCGCAAGGCTAATCCGCGCAGGGTGAGCCGGCCCCTAAGGCGAGGAGATCGGAAGAGCGTCGTGTAGGGAAAGAGTGTGTGAATATGTGTAGATCTCGGTGGTCGCCGTATCAT
>TrinityLAB_DN15813_c0_g1_i4 len=526 path=[2:0-76 9:77-100 11:101-104 13:105-143 16:144-525]
AATCAAGCAAACTGCGAATACCATATATTATTGTCAGGAGTGAGTCCGTGGATGACAAGGTCCTCGGACGAGAGGGGAACAGCCCAGACCACCAGCTAAGGTCCCTAATTATGTCTAAGTGGGAAAGGAGGTGGACATTCACAGACAACCAGGAGGTTGGCTTAGAAGCAGCCATCCTTTAAAGAAAGCGTAATAGCTCACTGGTCTAATAGCTGTCCCGCGGCGAAAATGTAACGGGGCTCAAGCCATCTGCCGAAGCTGTGGATGCTCGAAAGAGCGTGGTAGCGGAGCGTTCCCTAAGCCTGTGAAGCGGTATGCGCGAGCGGCCGTGGAGGTATGGGAAGTGCGAATGCGGACATGAGTAGCGACAAAGAGGGTGAGAAACCCTCTCGCCGAAAGTCCAAGGGTTCCTGCGCAAGGCTAATCCGCGCAGGGTGAGCCGGCCCCTAAGGCGAGGAGATCGGAAGAGCGTCGTGTAGGGAAAGAGTGTGTGAATATGTGTAGATCTCGGTGGTCGCCGTATCAT
>TrinityLAB_DN15918_c0_g1_i3 len=665 path=[1:0-55 3:56-56 5:57-57 10:58-72 11:73-246 12:247-664]
GACGGCATACGAGATCTTAAGCCGTGACTGGAGTTCAGACGTGTGCTCTTCCGATCTGTGTAAGTTGAGAGCAGCTGAAAGGGAAGCTCAATGGAAGGATGCTTGCACGTACAATGTCGTCAGGTGAGCTCGTCACAATGAATGAAGTGGGATCAACATGTAAAATGATCCCCCCGGAACCCGAAGCCATAAAAAGATCAACCACTGTACCTTTAAAGTTCCAACCATGGCTTGGACATCTACTGGGCAATAACTTAGCTTTTCTATTCATCTGGAGATCAAATTTTTATGGAGAACTTTAAAAAAAAAACTCCAAATACATATTTCTTCTCATGTTTTTATTTATCCAAAAATAATTGAGTTTAATATATTTTCTTAAAAATAATTTTTTTGGTCCAGAGGGTTTTTTGCACAGGGTAGAGTCAAATATCCTCACAGCTGAAAAGGATCTTATCTGAACTATTGAAATGTATTAAAAAACAAGAACAATGTCATTTAATTTAAGCTAAGATTTTCTTATTGTTATATTTTTGGAATAAAAAAAATTGCTGATGACAAATAGACTTACATGGCTCTCACGGTCATTCTTTCAACTTGTATCAGATTATTTTCAAATATGATTTTGTTATTTTACCATAATCTCTATGAGTTTTTTGGGGGGGGGG
>TrinityLAB_DN16036_c0_g2_i1 len=532 path=[0:0-531]
ACGAGATCTTAAGCCGTGACTGGAGTTCAGACGTGTGCTCTTCCGATCTAATCAGAGAAGATCAAGAACATTGTATGAAAAACATCCCAGATGAGCTGCATGGCTGAACAGCCTTGGCTTGTCAGTTCCTAATCTCTAAGTAATAGGTTAACTTTCATTGTTCTCTGAAACAGTACACAACTATGTCCAACAGTCCACAACAAGCAAAGTATAACAACACCACAGTGTCTTTCAGGAGCCGTTGGCTTGTTACACTATGTTATGGAGCTGGAACAGCATTAGAAGAGAAACATTTCAATTTACCTTTAAACACTCCCAGAGCTGAGGGACACATGTGCTGCTGTCCAGGTGGTTTTTCCACCCTTTTTCCTCTATCTTATGTCAGTGGTTTCACCAAATCCAGCAGCTTTGAACAAGAAGGCAATGCCAGTAAAATGCTGACAGGTGAGGGAGAATTAATATCAGATAAAGCAGGGGTCCTTAACCTTTTTGACCTTGAGGCCCAATTTTTATAGTACAAAGTGGCCCGGGG
>TrinityLAB_DN16081_c0_g1_i5 len=718 path=[1:0-441 3:442-477 4:478-678 10:679-717]
TATAATATATTTTATGTGTTAAATATTATTCATGTTATTTTTATATTTTAACATGTTTTTAATATTTTTGCACTCAGTGTATATAGAATATAAAAGATCAAATGAAAAGACGTACTACACTAAGACAGGATTGATCAGATTAAACCCTGTTCTTCTTCATGTTATTATATGATTTAAAGCTAAAACAGAGTCTCCCTGTGGTGATTAGCGTTATTGGCTCAAGCGTAGCGCGTCAGGATGAGTGTGTGTTTAATTGTATTTGGGTCAGCAGTGTGTTTCTGTCATGTCCTTGTGCTGAAGCTGTTGTTTGTTGGATTGACAGTGAAAGCAGCTCTTGATGGTGTTAGCAGGATAAACACTCGGCCTGTAAACGGCTTCTGGAGCTCGCTAGCAAATACAGCATTGCTCATTAGCATTGAGTCATTACAGCTTCTGATCCAGCCAATCATTGCCTCCTCAAACCTCTTATCTGGCTTGGTCACATAACAAACCCATAGAAACCATCCACAACAATTTAACAATGACCTAACAACTCTCTAGCAACCATAAAAAACATCTACAACACCTTAACAAAGACTTAGCAACAATCTGACAATCATCTGCAACTCAATAGCAGCACAACAGAAACCATCCACAACACCTTAACAGAGTAGATCCAGCAACAACTTAGCAATCACACTGTCTCTTATACACATCTGACGCTGCCGACGATTGACGC
>TrinityLAB_DN16081_c0_g1_i6 len=749 path=[1:0-441 3:442-477 4:478-678 5:679-707 7:708-709 10:710-748]
TATAATATATTTTATGTGTTAAATATTATTCATGTTATTTTTATATTTTAACATGTTTTTAATATTTTTGCACTCAGTGTATATAGAATATAAAAGATCAAATGAAAAGACGTACTACACTAAGACAGGATTGATCAGATTAAACCCTGTTCTTCTTCATGTTATTATATGATTTAAAGCTAAAACAGAGTCTCCCTGTGGTGATTAGCGTTATTGGCTCAAGCGTAGCGCGTCAGGATGAGTGTGTGTTTAATTGTATTTGGGTCAGCAGTGTGTTTCTGTCATGTCCTTGTGCTGAAGCTGTTGTTTGTTGGATTGACAGTGAAAGCAGCTCTTGATGGTGTTAGCAGGATAAACACTCGGCCTGTAAACGGCTTCTGGAGCTCGCTAGCAAATACAGCATTGCTCATTAGCATTGAGTCATTACAGCTTCTGATCCAGCCAATCATTGCCTCCTCAAACCTCTTATCTGGCTTGGTCACATAACAAACCCATAGAAACCATCCACAACAATTTAACAATGACCTAACAACTCTCTAGCAACCATAAAAAACATCTACAACACCTTAACAAAGACTTAGCAACAATCTGACAATCATCTGCAACTCAATAGCAGCACAACAGAAACCATCCACAACACCTTAACAGAGTAGATCCAGCAACAACTTAGCAATCACACACAACACCCTAGGAACCCTACAGAAACCAACTGTCTCTTATACACATCTGACGCTGCCGACGATTGACGC
>TrinityLAB_DN16299_c3_g1_i1 len=1072 path=[0:0-1071]
CTCTTCCGATCTACCATGCAAACTGCAAAAAAGAGCAATAAGCATTGGTCACTGCGATAGTCTGGTGACCTGTCCAGGGTGTAACCTCGCAACAGAACCCGTCGCCACCCCACAAGGCATAGACGTGTTAGAAAATGGATGGGTGGATTGATCATGCGCTGGATGACTGTGAATTTTCACCAATATATATACCCTATTATATTGAGATTTGGGGCTTGTGGACGCCATTTGAGAACAGTAAATTCGTTGTAATGTTCAAGTAAACAGGTTAAGATTATTTGAGCTTCGTGACATAGTGCATTATCCTACTGGAATAACAGAAGACAGGTTGACTGTGATCAATATTGGATAGACATGGTCAACAATACCACTCAGGTAGGCCGTGGTGTTTAAACAATGTCTAGTTGATACTAAGGAACCTACAGAAAATATTCACCACGCATGTGCGGTGGGGTTGCAGGGGTAGTGTGTACAACCCGTGCACGGAGGTGTCACTCCTCAGTGTGGCCATCCCAGGTTTGAGTCCCGGCCCCTGGTTCTTTGCCACACGTTCTCTCTCTCAACCTCATTTCCTGTCTACTTTCAAAGAAAAGGCCACTGGTGCCACACTGTGACAGCACCGTCTCCACAGGGAACCTTTGATACAAGGCACTTTGAATTCATGCTTTCGTGTTCGTTTAGACCAAGTTAGACTCAAGCAGCTGAACGTTGCAGCTGAAATCCAGGCTCATCGGATCAGGCAACCTTTTATCTTCCAATCTGTCACTGTTCGATGCTTCTGCTGCAGTCAAACTGCTTTAAGATGGTAAACACCCTGTGTTGTAAAAAGAGCCATTTTTGTCCTTCCATCATCTTAAATCCAGACTCCGCTGACCTCTGACATCACTGACATCATCGTGGCATTTTTGTTCACACCATAGCCACTGAGGGGACATTTTATCTTTGTCAGAAAATTCACTGCAAACCAGAGAAATGGTTGAGAGTGATTAGATCAGCAGTTTCTGAAATACTTGGATAAACCTGCTTGGCAACAAGAGTCACATGTCAGTGACCCTATCTGCCCCAATCTGAG
>TrinityLAB_DN16414_c0_g1_i1 len=680 path=[0:0-679]
GTAAAAAACAATGAAAACACAAAACTTCAATATTTAAATGAACTGGAACAAAAAGGCAAAATACACGATAAAGAAACAAATGTTAACGATAAAGAGAAGTTTTTCATAACATTTCCTTATCCATACATGAATGGTAAATTACATTTAGGGCATTTGTACTCGGTAAGTAAAGCCGACATATTTGCATATTTCAAAGAAATGCAGGGGTATAATGTGCTATTTCCATTTGCATTTCACTGCACAGGGATGCCTATAGCAGCATCTGCACAAAAATTAGAACAGGAATTAAAAGGCAAGAAAGTTGATGTGTCTGTTGTCAGTATTTTAAAATCATTGAACTTTGAGATGAAACATTTATATGAAAATAAAAACGACTGTGTGGAAGAAGAATGCATATGTAAATTTGTTGATCCATACACATGGTGCAGGACATTTCCAAAATATTGTAAAAAATCACTTGAAAAATTTGATGCGAATATCGATTGGAGGAGGTCATTTATAACAACGGAAATCAATCCATACTATGATTCATTTGTTAAATGGCAATTCAAACATTTACAGGAAGAAAACTTGATTAATTTTGGGAAAAGATATTCTATTTTCTGTGGTATTGATAAACAGGCATGTTTAGATCACGACAGAAGAAAAGGTGAAGGTGTAAAACCAATGTTGATTGCTTT
>TrinityLAB_DN16414_c2_g1_i1 len=1927 path=[0:0-616 1:617-661 3:662-702 5:703-760 6:761-812 8:813-989 9:990-1926]
CTTCCGATCTGTAAAACCAATGTTGATTGCTTTGAAAGTTTTAAAAAACAATGTGTTAGTTAGAGTCAAAGAATTTGTTTTTGAAAACAATTTAACCTTAGTAACAAACAAAAACATTTTATGGTGTAAAATAGGCATAAACAATGTTGAGTATGTTTGTGAAAAGATTATATACGAGAATATAAAAGAACAAGTCGAGAATGTTCATTTCATTAACACTGTTAACATTGAAGATTATTATGAGAATGTTAATTCCATTGAGGCACAATTGAATTTTTCAAAGGTAAAAATTAACTATAAATCAAAAGATAATACTGAATTTTCAAAATACGTGGAAACATTCAAAAATGAAAGCGCAATATTGATTAAACACAAAGAGCACATTTTTATGTATGTGCCTGAAAGCGAAGTTATTTCGAGATCAGGTGGTGTATGCACTGTCGCATTGTTAGACCAATGGTTCATTGATTATGCGAATGAAGAATGGAAAGAGAAAACAAGAAAAGCAATAAAGAATTTAAAAACAACTGATGATAAAAAAATTAGAATTTGCAGTTGATTGGTTGTATAAATGGGGATTCAGCAGGTCTTTTGGTCTGGGGACTAAATTTATAGATGTTAACACCAATAAAAACACAAATTATTTGATTGATTCATTGAGTGACTCAACAATTTACATGGCATTTTACACTGTGAAGCATTTAATGTTTAAAGACTTGGAAGGAAAAGATGGAATATTTAAGAAAGAAGATTTATCACACGAGTTGTGGGATTTTATCTTCTTAAACAAAGAATACAAAAATTACAAGCATAAAAGCAGTTTGGAAATAGCAAAAAAGGCCAAAACAGAATTCGAGTACTTTTATCCTGTTGATTTGAGGGTGTCGGGTAAAGATTTGATTAATAACCACTTGACATTCTTTTTAATGAATCACGTTGCACTGTTTAATATAAAATACCAACCTAAAAGAATATTTACAAATGGTCATTTGATGTTGAACAGTGCTAAAATGAGCAAAAGTGAAGGCAATTTTTTGACAGTGGATGATGCATTGGATAAATTTGGAACGAGTGCTACTAGAATGTGTTTGTTGGCTTGTGGTGATACGAATGAGGATGCAAATTTTGTTGAAGATATGGCAAATTCTTTTGTATTGAAATTGTACAATTTGATTAAAAATGCGCAAAGTGTTAGAAAAATAGATAAAGATGAAATTAAGATTGATTATAATGATTTGAGCGTTAAATACTTAATTTCAAGCATTAATATTAATTACAAGAAAGCAATAGATAGCTACGAGGAGATAAGATACAGAGATGTTTTAAAATATGCATTTTATGAAAATCTGAATGCAATAGAAACTTTTGAAGTGATAGCTAAAGGTGTAGAAGAAAATGAAGCATTGAAAGGTTGGGCGTATTTAAAAATGTTTGAGGTGCTTTATCCAGCCATACCAAGTTTAAGCAGACAAATGCAAAAAGAATTGCATTGTTTTAAGAATCTTGTTGATGAAAATGTTTTTGTGGATGAAAAGTACGTGCAGGGTGTTGTGTTTGTGAAAGAAACGATACAGAAAATAAATTCATTGAAGAATCCAAACAACAAAGAAATGGTTAAAATAGTTGTAGTAGATAAATTTGCAGAGTACAAAGAAGAATGCATGCGCAGAGTTAAGTTAATTATTAACGAGGAAGACTGTAAACAAAAGGCATTGAAAATATGCAATGAAATAGCAACCAAATACAAAGAAAACAAACAGGTAAAGAAAATGTTACCTAAGTTTTGCATGGATTATTTGAAAGATAAAAATGCATTTGTTGTGGCGTTTGACGAAGAAAACTATTTGAGTGCATTTAAACAATTTATTGAGAAAGAAACAAACAAAGAAATAAAGGTAGAAAAGCAGGAAAGCAGATAGGAAGAGAG
>TrinityLAB_DN16414_c2_g1_i2 len=1805 path=[0:0-616 2:617-634 3:635-675 4:676-733 6:734-785 7:786-867 9:868-1804]
CTTCCGATCTGTAAAACCAATGTTGATTGCTTTGAAAGTTTTAAAAAACAATGTGTTAGTTAGAGTCAAAGAATTTGTTTTTGAAAACAATTTAACCTTAGTAACAAACAAAAACATTTTATGGTGTAAAATAGGCATAAACAATGTTGAGTATGTTTGTGAAAAGATTATATACGAGAATATAAAAGAACAAGTCGAGAATGTTCATTTCATTAACACTGTTAACATTGAAGATTATTATGAGAATGTTAATTCCATTGAGGCACAATTGAATTTTTCAAAGGTAAAAATTAACTATAAATCAAAAGATAATACTGAATTTTCAAAATACGTGGAAACATTCAAAAATGAAAGCGCAATATTGATTAAACACAAAGAGCACATTTTTATGTATGTGCCTGAAAGCGAAGTTATTTCGAGATCAGGTGGTGTATGCACTGTCGCATTGTTAGACCAATGGTTCATTGATTATGCGAATGAAGAATGGAAAGAGAAAACAAGAAAAGCAATAAAGAATTTAAAAACAACTGATGATAAAAAAATTAGAATTTGCAGTTGATTGGTTGTATAAATGGGGATTCAGCAGGTCTTTTGGTCTGGGGACTAAATTTATAGATTTGATTGATTCACTGAGCGACTCAACAATTTACATGGCATTTTACACTGTGAAGCATTTGTTGTTTAAAGATCTGGAAGGAAAAGATGAAATATTTAACAAAGAAGATTTATCACATGAGTTGTGGGATTTTATCTTCTTAAACAAAGAATACAAAAATTACAAGCATAGAATATGAACAGAATTCGAGTACTTTTATTTAGAGATTAATGAAAATATTTTATAAGAGAACATTCACAAATGGTTATTTGATGATGTTGAACAGTGCTAAAATGAGCAAAAGTGAAGGCAATTTTTTGACAGTGGATGATGCATTGGATAAATTTGGAACGAGTGCTACTAGAATGTGTTTGTTGGCTTGTGGTGATACGAATGAGGATGCAAATTTTGTTGAAGATATGGCAAATTCTTTTGTATTGAAATTGTACAATTTGATTAAAAATGCGCAAAGTGTTAGAAAAATAGATAAAGATGAAATTAAGATTGATTATAATGATTTGAGCGTTAAATACTTAATTTCAAGCATTAATATTAATTACAAGAAAGCAATAGATAGCTACGAGGAGATAAGATACAGAGATGTTTTAAAATATGCATTTTATGAAAATCTGAATGCAATAGAAACTTTTGAAGTGATAGCTAAAGGTGTAGAAGAAAATGAAGCATTGAAAGGTTGGGCGTATTTAAAAATGTTTGAGGTGCTTTATCCAGCCATACCAAGTTTAAGCAGACAAATGCAAAAAGAATTGCATTGTTTTAAGAATCTTGTTGATGAAAATGTTTTTGTGGATGAAAAGTACGTGCAGGGTGTTGTGTTTGTGAAAGAAACGATACAGAAAATAAATTCATTGAAGAATCCAAACAACAAAGAAATGGTTAAAATAGTTGTAGTAGATAAATTTGCAGAGTACAAAGAAGAATGCATGCGCAGAGTTAAGTTAATTATTAACGAGGAAGACTGTAAACAAAAGGCATTGAAAATATGCAATGAAATAGCAACCAAATACAAAGAAAACAAACAGGTAAAGAAAATGTTACCTAAGTTTTGCATGGATTATTTGAAAGATAAAAATGCATTTGTTGTGGCGTTTGACGAAGAAAACTATTTGAGTGCATTTAAACAATTTATTGAGAAAGAAACAAACAAAGAAATAAAGGTAGAAAAGCAGGAAAGCAGATAGGAAGAGAG
>TrinityLAB_DN16838_c0_g1_i1 len=926 path=[2:0-224 3:225-283 4:284-352 6:353-389 7:390-424 9:425-583 10:584-607 11:608-648 13:649-694 14:695-724 16:725-752 18:753-784 19:785-814 21:815-847 22:848-925]
TGTATGCTAAGTTGAAAAAACGCGGTTTGTCTGCATCGACAGCTAGGATGTTGGCTTGGAAGCAGCCATTCATTTAAAGAGTGCGTAACAGCTCACTAGTCGAGCGGACGAGCATGGATAATAATCGGGCATAAGTATACTACCGAAGCTATGGACAGAATATTCTGTGGTAGGGGAGCATTCTAACAGGGTTGAAGGTATCTCGTAAGGGGTGCTGGACTGGTTAGAAAAGAAAATGTAGGCATAAGTAACGATAATGCGGGCGAGAAACCCGCACACCGAAAAACTAAGGTTTCCGCAGCTATGCTAATCAGCTGCGGGTTAGTCGGGTCCTAAGGCAAAGCCGAAAGGCGCAGTCGATGGCCAACGGGTTAATATTCCCGTACTACTTATAATTGTGATGGAGTGACGCAGTGATGAAAGTACCGCGAACTGACGGAATAGTTCGTTAAAGTACCTAGCTATAGGTCTGGTAGGCAAATCCGCCGGAACTGGTGAAATACGATAGTACTCGGAATCTTCGGATGATGGGATAGTGTACCTAAGGGCTGCCAAGAAAAACTTCTAAACATAGATTATAAGTACCCGTACCGTAAACCGACACAGGTAGTTGAGGAGAGAATCCTAAGGTGCTCGAGAGATTCATGGCTAAGGAATTAGGCAAAATAGACCTGTAACTTCGGGAGAAAGGTCGCCCCGAGCAATCGGGGCCGCAGTGAAGAGGTCCAGGCGACTGTTTATCAAAAACACAGGGCTCTGCAAAATCGTAAGATGAAGTATAGGGCCTGACACCTGCCCGGTGCTGGAAGGTTAAGAGGAGATGTTATCTTCGGAGAAGCATTGAATTGAAGCCCCAGTAAACGGCGGCCGTAACAATAACGGTCCTAAGGTAGCGAAATTCCTTGTCGGGTAAGTTCCGACCTGCA
>TrinityLAB_DN16838_c0_g1_i9 len=728 path=[0:0-26 3:27-85 4:86-154 6:155-191 7:192-226 9:227-385 10:386-409 11:410-450 13:451-496 14:497-526 16:527-554 18:555-586 19:587-616 20:617-649 22:650-727]
AGTATCGTGAGGTATTGTGGAGCGGACAGAAAAGAAAATGTAGGCATAAGTAACGATAATGCGGGCGAGAAACCCGCACACCGAAAAACTAAGGTTTCCGCAGCTATGCTAATCAGCTGCGGGTTAGTCGGGTCCTAAGGCAAAGCCGAAAGGCGCAGTCGATGGCCAACGGGTTAATATTCCCGTACTACTTATAATTGTGATGGAGTGACGCAGTGATGAAAGTACCGCGAACTGACGGAATAGTTCGTTAAAGTACCTAGCTATAGGTCTGGTAGGCAAATCCGCCGGAACTGGTGAAATACGATAGTACTCGGAATCTTCGGATGATGGGATAGTGTACCTAAGGGCTGCCAAGAAAAACTTCTAAACATAGATTATAAGTACCCGTACCGTAAACCGACACAGGTAGTTGAGGAGAGAATCCTAAGGTGCTCGAGAGATTCATGGCTAAGGAATTAGGCAAAATAGACCTGTAACTTCGGGAGAAAGGTCGCCCCGAGCAATCGGGGCCGCAGTGAAGAGGTCCAGGCGACTGTTTATCAAAAACACAGGGCTCTGCAAAATCGTAAGATGAAGTATAGGGCCTGACACCTGCCCGGTGCTGGAAGGTTAAGGGGAAGGCTTAGCGAATGCGAAGGCTAGAACTTAAGCCCCAGTAAACGGCGGCCGTAACAATAACGGTCCTAAGGTAGCGAAATTCCTTGTCGGGTAAGTTCCGACCTGCA
>TrinityLAB_DN16838_c0_g1_i7 len=728 path=[0:0-26 3:27-85 5:86-154 6:155-191 8:192-226 9:227-385 10:386-409 11:410-450 13:451-496 14:497-526 16:527-554 18:555-586 19:587-616 21:617-649 22:650-727]
AGTATCGTGAGGTATTGTGGAGCGGACAGAAAAGAAAATGTAGGCATAAGTAACGATAATGCGGGCGAGAAACCCGCACACCGAAAGACTAAGGTTTCCACAGCTATGCTAATCAGCTGTGGGTTAGTCGGGACCTAAGGCGAACCCGAAAGGGACAGTCGATGGCCAACGGGTTAATATTCCCGTACTACTGATTACTGTGATGGGGTGACGGAGTGATGAAAGCGCCGCGAACTGACGGAATAGTTCGTTAAAGTACCTAGCTATAGGTCTGGTAGGCAAATCCGCCGGAACTGGTGAAATACGATAGTACTCGGAATCTTCGGATGATGGGATAGTGTACCTAAGGGCTGCCAAGAAAAACTTCTAAACATAGATTATAAGTACCCGTACCGTAAACCGACACAGGTAGTTGAGGAGAGAATCCTAAGGTGCTCGAGAGATTCATGGCTAAGGAATTAGGCAAAATAGACCTGTAACTTCGGGAGAAAGGTCGCCCCGAGCAATCGGGGCCGCAGTGAAGAGGTCCAGGCGACTGTTTATCAAAAACACAGGGCTCTGCAAAATCGTAAGATGAAGTATAGGGCCTGACACCTGCCCGGTGCTGGAAGGTTAAGAGGAGATGTTATCTTCGGAGAAGCATTGAATTGAAGCCCCAGTAAACGGCGGCCGTAACAATAACGGTCCTAAGGTAGCGAAATTCCTTGTCGGGTAAGTTCCGACCTGCA
>TrinityLAB_DN16838_c0_g1_i8 len=564 path=[1:0-221 10:222-245 12:246-286 13:287-332 15:333-362 16:363-390 17:391-422 19:423-452 20:453-485 22:486-563]
CTGAGGGTTAGTCGGGACCTAACACGCACCCTTTGGGGGAAGTGGATGGCAAACGGGTTAATATTCCCGTACCTGCACTCAATAAAAGTGACGAATGATTGTAGGAGGTGCGTACTGACGGAATAGTACGTTGAACCTACGTAAAGTAGGGATAGTACAGGAAGGTTTCGGCTGGAGTGATAATCCTCTGAAAATTGTTCCAAGAAATAGCGAGATGTGCAGCCCGTACCGTAAACCGACACAGGTGGTCGAGGAGAGTATCCTAAGGCGCTCGAGCGATTCATGGTTAAGGAATTAGGCAAAATAGACCTGTAACTTCGGGAGAAAGGTCGCTGACAGCAATGTCAGCCTCAGTAAAAAGGCCCAGGCGACTGTTTATCAAAAACACAGGACTCTGCAAAATAGAAATATGACGTATAGGGTCTGACACCTGCCCGGTGCTGGAAGGTTAAGGGGAAGGCTTAGCGAATGCGAAGGCTAGAACTTAAGCCCCAGTAAACGGCGGCCGTAACAATAACGGTCCTAAGGTAGCGAAATTCCTTGTCGGGTAAGTTCCGACCTGCA
>TrinityLAB_DN17109_c0_g1_i1 len=696 path=[0:0-653 1:654-695]
GCTGTATTGTTTATGTTTCCGTTTAGTTTCTGTTCTTTTTTGTTTTGTTTTGTTTCGTTTTGCTGAAGCAGCAGCTCATTTGCATTAAAAGGAACACAAACACAAAAAGGTTGTGTTTTTGCTCAACTTCAATTAGACAAGCTATAAAAAAGTCTTTGGGATGTTTTGAGCTGAAACTAAACAGGCACATGCATGTGGGAACCAGAAATTTATTTGAAATCTTTTTTTTTTAAAGGGACATAATATATCCTCTTTGCCAAAACCACAAAGCAACTTTCCACAACTCACTGAACAAGTAAACTGTTGTGTGATGTGCAAATAAACTGCATGTTGTGCAGTGGCATCGGTGCGTACACTGGTGTTGGTATGTTCAGGTGCTTATTTATTGCTTTTTGCTCTCATATTAAGGCCCTGTATAAATAGGATATACTCCTGCAGAGGAAGAATATCTCTAAAAACAGACAGCACTGAGCTAAAGCTGAGCATACATGGCCATTTCCGTTCCACACACTAAACACAATGACGGTGACTCACAAAATCACATCACGAAAAGTAGTTAGCACTTGATGCGTAACACAAAGGCAGCAACAAACAGAAATGGAGCAGTTAAAACGAATGAAAAACAAATAGTCAAAACGGTGAACAATGAGGTGGACTGTCTCTTATACACATCTGACGCTGCCGACGAAGGATGTG
>TrinityLAB_DN17299_c0_g1_i5 len=1638 path=[2:0-81 3:82-82 4:83-529 6:530-1637]
GTGACTGGAGTTCAGACGTGTGCTCTTCCGATCTGGTCGAGATGCAGACACACGGCTCTCAACACACATTTGCAAATATTAAAGCTACCATTTTGGCCCCATATTTGATGCCACCTTGATTTGTACAAATAAGATTATGACTCTTAATCCAAGACCCTTTTTTTGTTTGATTAAATATAGATTATACGATGTGACCAAATTTTGGCCACTAACATTTCTAAAAGAGTAATACTTGATTTTGAAAATTCTTTATTTTTCTAAGATTGAATGTAATGCAATGCAAACCCACAATGACTGACTTCAAATTTCCAAAGACATTTTTTTTTCACGTTGGTTCCGGTTATTTAAATAATAAAATAAAAAGAATGAGAGAAGAAACTTGTGATTTTTTTTTTTTTTTTAAGCCAGCAGTCTGACATTTGGTAGAGCGCATCAAGTGGACATTAAGTAGTTGAAAATAATATTTGTGTTTGAGTTTTATCTGTATATATAGGGGTGTACATTTCTTGTGTTAGCAGAAGAGTTTAAAGGTTTAATTATAAGATGTATTTTGAATTATAAAAGGGCTGGCGTATTGGTTTTTTTTTTGGCTTTTTTTTTCCTACTTTTTGGTACTGTCACAATCAGCTGTCAGTCTTTGATTTTTGTACTTTTTTTTCTGGACTGTTTTGTGCTATAGCTTATGTAACGTACCATGATTGTCTTTGTTCTCTATTTGATCATCAACCCTGGGCATTTCCTTCTGTCTGGTGGGAACATTGGATAAACGAATTACAGCCAGTGTCTGTTTTGGGGTTTAGATTTAATCAATCAAACCTGAATCATTTAGTCCAGCAGGCTCCAAAAATTGGAACTGCTTTTTGGTGTTTTCTTTTTTTCCTTTTGTCTTTATCTCAAAGTTTTCTAATTGATAAAACAAATTTGACAAGAAGGGAATTTGGTGTTGAACGCAGCCTGTGTCACATTTATAGTTTGTCTGGTCACGTCAGTTTGCATCCACGTAAAAATGTAGCTGGCAAACAAAATGTGCATTGCTCTTTTATCATAATCTTGTTAATATAGAAAAAAAACTGCTGCTAGGAGCAAAACAATTCACTGAGCTGTGTCATATCTGCACCTTTTATTCAGAAAAATTGTAAATGCTACTGTTCTCTAGTTTTTCCCCTCCAATCCAACAATTGGATTGGAGGGGACATTTAAATATCTTTACCAACTGTTGCTTTCGGATTGGACTCATATTTACATTATGTCCAAATGTCATGGCATTCACACTGGCTCTGCCAGTGGATGAGTGATTTGTATGTTGAATAAATAAATAAATACACTTGAGTTAAATGCTTAAATCAGAAAAAGGCTGTTAATTGCATCTTTTTATTCAGTCTGCCTGCAACCTAGCTCCGACTTTCTTTACCGTGCACACTATTTTCAGCTTTCTTACCTCACCAAGAGGGTCACATGGGCTGTATTTATGTTTTTTTTATTGATAAAGATAATATTTTGACAATTTTTGTATTTTATAATTTATTTGTATTTATTTTTGATTTTTTTCTCTCTGAAGATTGTTGTCTTTATGTTGAATTGCTTTTCTTTTCAATAAATGTTCTTTAAGCAACTGGATTGGCTATGGTTTTTTTTTCC
>TrinityLAB_DN17395_c0_g1_i1 len=1103 path=[0:0-208 3:209-297 4:298-338 6:339-364 7:365-370 8:371-635 14:636-1102]
CCATACAAAAGAAGTATGCAGTTCTTCATCTTAGCCATCGCAACGCTGCTACAAACATCTGTGGTCAAAACTGAAATATGCAATTCAATAAAAGTCCCCGAGCCTGCCACAGTGCCGCAAAATCTCAAGGATTGGAAAACCAACTATACTGATTATTCCCCGATAGAGTGGAATGAGCAATGTACTGGAAATTCCTGCGATCCGACATTACCAAAAGGCATAAAGTTCAATGTGAAAGAATCAGACGTCGACCGAAGAAGAGCTCGTACATGTTTGAAGCGACCAAAGTACAGCATTTCATCAGATGGTTATCCACTGAATCCAGCCGGACGAACTGGATTCAAAGGACGCGGAATGTTAAAACACTGGGGTCCAAATCATCTGGTAAAAATTATTTTAGTGAGGAAAACCGAAACGGACACCTTGATTCTTATACACAAAACTGCAAACGCAACAAGGATTCCAGAGAACTTCGTTGACAGTCTTGATGAGTCATTGCACGATGAATTTACCGAACGTAAAATTTTTGCTCGTCTACGAAACATCACTGCATCTGATCAAAAGGCGCGAACGCTTATTAAGGAAGCTAAGAAGAAGTCCAAAGATGTTTTGTCGGGCAACGTTCCAACCACCTTGAACACTGATCACGCGTGGGTGGAAATGCATCTGCGAGTTATTGATTGCAAACGCAGCAAACAGTACTGCGACGCTGTGGGGGACGTACTGTATGAACAGAACTATAAATGGACATCTCTTAATGACACAAACTCAGCCAAAATGATTGGTACGAAACCACATTTGATAGGCGAAGAATTGACAAAGAGTCAACTGAAAGACTACGGCGTCTTTTGCCGTATTAAAAGAAGAAAAATTACTAAAATTATACGCGAAGTGGCCCTCAACGTTGGAGTTACCGTTGCAGCTATTGGAGCATTCCTCGGAATCGTTGTAATGATAAATCCTGTTGTCAATATACCAGTTGTGCTTGCACTAGCCTCTGCAACGCTTTTAGGGCTGGGCAGCTTCTTTACATACAGAATATATACTCTATTGAGGTGCAGATAAGCTATTTGGCCCATGAATAAAAAATGTTGCTTGCTCTT
>TrinityLAB_DN17395_c0_g1_i4 len=1093 path=[2:0-290 4:291-331 5:332-357 7:358-363 9:364-384 11:385-1092]
CTGGAAGTATGCGAATCTTAATCTTGGCTATCGCAGCCTTACTTCAAGCATCTGTGGTCAAAAGTTCGATATGCAAGTTGGCAGTGCGACCAAAGCATCCAGAAGTGCCGGAAAATCTGGAGGAATGGAGAAGACCCTACGAAGACTACGAACCCGTAGAATGGAACGAAGAATGCACTGAAGCGTCGTGTGATCCGGAAACACCGGTTGGTTTAAAGTTCAACAAAAAACTGCAAGAAGTTGATCGACGGAGAGCTCGTACATGTTTCAAGCGGCCAAAAGTGAACGTCACATCAGATGGTTATCCACTGAATCCAGCCGGACGAACTGGAATCAAGGGACGAGGAATGTTGAATCGCTGGGGCCCGAATCATCTGGTAAAAGTGGTTCTTATGAGTGGTAAAGGAAACGAGACAAAATTATTAATGCGTCAGTTGGTAAACACAACAGAGATTCCACAGAACTTTGTCGATACACTCGATGGTCCGTGGTACGACACAAATACAGAAGAAAAATTAGTCACTTATCTAACAAACACGACTGGATCCGAAAAAAAAGCGCGGAAACTGATAGCAAGCGTTCAGAAAAAATCCAAACAAATTTTGTCTGGCAGCTTTCCGAGCGTCCTAAACACTGACCACGCGTGGGTAGAGCTACACATAAAGGTCATTGAATGCAAAGAAAGCAAAGACTACTGTGATGCAGTGGCCGACGCATTGTCCGAAGAAGGCTTTAGATGGATAGCTATCAACGAGACAACGGCTGATGCGATTGCCAAGAAACCGGAATCTGTGGGCGAAGACCCGATGGCAGAGAATGAATTGAAACGATACGGCGCCTTTTGCGCTGCTCGACGAAAGAAATATTTGAAGAAACTTGTGGCAGTCGGGATATTGGCAGCCGTGCCAACTGGCCTCAGTGTTGCAATTTTCATATTTGGCGCTGTATTGGGAGCAATCATTGGGGGATTACTATTTGCATCATTTCCATTGATTGTCGCGATTCCACTGATTGTAGTTTTGGCAATTGGAATTCGTCGTTATAGGAAGTGCCAATAGTCTACATTCATAATGAATAAAAAAGCTGCATTGCA
>TrinityLAB_DN17395_c0_g1_i2 len=1102 path=[1:0-207 3:208-296 4:297-337 6:338-363 7:364-369 9:370-390 10:391-459 13:460-634 14:635-1101]
GTGCTCTTCCGATCTTGCTATTCTTCATCTTAGCAATTGCAACACTACTCCAAGCATCAGTGGTCACAACCGAAACATGCAAATTGATTAGAATCCCGGAGCCTGCAACAGTGCCGGATAATCTCAGAGATTGGAAAACAGGTTACAGTGATTATCTGCCAGTAGAGTGGAGTGAAGAATGCACTGACAGTTCATGTGATCCAAAATCACCAAAAGGCATAAAGTTCAATGTGAAAGAATCAGACGTCGACCGAAGAAGAGCTCGTACATGTTTGAAGCGACCAAAGTACAGCATTTCATCAGATGGTTATCCACTGAATCCAGCCGGACGAACTGGATTCAAAGGACGCGGAATGTTAAAACACTGGGGCCCGAATCATCTGGTAAAAGTTGCTCTAGTGAGGACGTCAGCATCAGACGCCCAGATTCTTTTACATAAAACTGAAAATTCAACAACGACTCCAGAGAACTTTGTTGACAGTCTTGATGATTCATTTTATGATCAAAGTACAGAACGCAAAATCTTCGCTCATCTAAGAAACACAACTGGATCGGCAGAAAAAGCGCGAAAGCTCATTAGGGAAGCTAGGGAAAAATCGAAAGAGGCTTTGTCCGGCAACGTTCCAAGCACCTTAAACACTGATCACGCGTGGGTGGAAATGCATCTGCGAGTTATTGATTGCAAACGCAGCAAACAGTACTGCGACGCTGTGGGGGACGTACTGTATGAACAGAACTATAAATGGACATCTCTTAATGACACAAACTCAGCCAAAATGATTGGTACGAAACCACATTTGATAGGCGAAGAATTGACAAAGAGTCAACTGAAAGACTACGGCGTCTTTTGCCGTATTAAAAGAAGAAAAATTACTAAAATTATACGCGAAGTGGCCCTCAACGTTGGAGTTACCGTTGCAGCTATTGGAGCATTCCTCGGAATCGTTGTAATGATAAATCCTGTTGTCAATATACCAGTTGTGCTTGCACTAGCCTCTGCAACGCTTTTAGGGCTGGGCAGCTTCTTTACATACAGAATATATACTCTATTGAGGTGCAGATAAGCTATTTGGCCCATGAATAAAAAATGTTGCTTGCTCTT
>TrinityLAB_DN17395_c0_g2_i1 len=1146 path=[0:0-1145]
GAAAATAAGTATGCAGTTTGTCATCTTAGCCATCGCAACTTTGCTCCAGGCAACTGAGGTTACAAGTCAAACATGCAAGTTGATAAGAATTCCGGAGCCGGTTACAGTGCCCCATTATCTCAGAGATTGGAAGATAAACTATACGGAATATGAACCGGTAGAGTGGAATGAAGAATGCGATGAAGATTCTTGCGACCCAGCATTACCAGACGGTTTAAAGTTCAACACAAAACACGCAGAAGTTGATCGAAGACGAGCTCGTGCATGTTTGAAACGACCAAAGTACAGCATTTCCTCAGATGGATACCCGCTGAATCCAGCCGGACGAACTGGACTAAAGGGACGCGGAATATTTAAGCGTTGGGGTCCAAATCATCTGGTCAAACTTGTTCTAGTGAAAAAGTCAGAAACGGACACGAAAATTCTTATGCAAAAGACAGAAAATGCAACAATGGTTCCGGAGACATTTATAGACACTGTTGGCGATTCACTGCAGGATGGAAATACAGAACGTAAAATTTTTGAACGTCTACTAAACAAAAATAGGACAGAAGAAAAAACGCGAAAGATTATAAAGCAAGCAAAGAAGAAGTTTACAGAAGTTTTGTCCGGCAACGTTCCAAGCACCTTAAACACTGATCACGCGTGGGTGGAAATGCATTTGCGCGTCATTAATTGCAAACACAACGAAGAGTACTGCGATGCTGTGGGGGACGTACTGTATGAACAGAACTATAAATGGACATCTCTTAATGACACAGACTCAGCCAAAAAGATTGGTACGAAACCACATTTGATAGGCGAAGAATTGACAAAGAGTCAACTGAAAGATTACGGCGTCTTTTGCCGTATAAGAGGAAGAAAAGCTCTCAAAATAATGCGAGAAGTGGCAATCGGCGTTGGAGTTACCATTCTAGCGTTTTTAATTGTGATAGTAGCATTTGTAATTGCCGGCCCATCGGTTGGCCTAGGACTTGGAAGCGTGATTGCGATCTTGCTTGCACTGGAGACTATCCCGACAGGTATAACTACGTACAGAATATATCGTCATTTGAAATGCAAATAAGCAAAGACAAAAATCAATAAAAAATACTGCAAGACATCGTTCTGCTTTGTGAAATATCATAAGCAATGATTGTATACCGA
>TrinityLAB_DN17422_c0_g1_i1 len=517 path=[0:0-480 1:481-516]
CTGTATTTTGTTTGTTTGTTTCTTTTTAATTTTTATTATTTATTTGATAACTGTTTTATTTATTGATTTATATTTATAATATGTATTTATATTTTAAATATAGATTTTTTTTACTTGTTTACCAACTCTTTTATTTATTTAATTATTAATTTATTTATTATTAATTTATATTTTACATGTTTATTTATTCATTTTTTGTGTTCTTATTTATTTATTTATTTAGTTAATGGTTAGTTAGTTAATCGTATATGCAACTGCATGGTGCAAGACCCCAGTTGTTGACCATTTACTTTAATGCACTTATTTTTAACATATTTAGGGGAGAATTACACGACACTGTTTTCAATTTAAAATGGAAAACATATAATGGATTTTGGCAAAACGTGACATCAGCACATACTGTAAACTGGTATTGCAAGCCTTCTTAATCCCTTATGCACCCATACCTATAAATAAATAAATTTTGTAAAAGAAAGCAAAGACTGTCTCTTATACACATCTGACGCTGCCGACGAAA
>TrinityLAB_DN17489_c0_g2_i3 len=3996 path=[0:0-1057 2:1058-1081 3:1082-1237 6:1238-1724 7:1725-1750 8:1751-2216 11:2217-3995]
TCTAAGTTCCGTAAGGTTCAGACTGGTCGTAACCGTGGTCTAGCGAAAGGCACTGAAGTCAGCTTCGGTAGCTTTGGTCTTAAAGCTATTGGCCGTGGTCGTCTGACTGCTCGTCAAATCGAAGCGGCACGTCGTGCTATGACGCGTCATATCAAGCGTCAAGGTAAAATCTGGATCCGTGTGTTCCCAGACAAACCAATCACAGAAAAACCACTAGAAGTTCGTCAAGGTAAGGGTAAAGGTAACGTTGAGTACTGGGTAGCCCAAATCCAACCTGGTAAGGTTATGTACGAAGTTGATGGTGTACCTGAAGAATTGGCGCGTGAAGCGTTCCGCCTAGCGGCTCGTAAACTGCCATTCAAGACTACATTTGTAACTAAGCAGGTGATGTGATGAAAGCACAAGATCTACGCGAAAAGAGCGTTGAAGAGCTGAACGCTGAGCTACTGAATTTGCTGAAAGAGCAGTTCAACTTGCGTATGCAAGCTGCGACTGGTCAGCTGCAGCAAACTCATACTCTGAAAGCTGTACGCCGTGATATCGCACGTGTGAAAACTGTTTTGACTGAGAAGGCAGGCGCATAATGAGCGACAAAATTCGTACTCAACTAGGTCGTGTTGTTAGCGACAAGATGGACAAGTCTATCGTTGTTGCTATCGAGCGCATGGTGAAGCACCCGATCTACGGTAAATTCGTTAAGCGCACGACTAAAGTACACGCACATGACGAAAACAACGAGTGTGGCATTGGCGACACCGTTGAAATTCGTGAATGTCGTCCACTGTCTAAGACTAAGTCTTGGACTTTGGTGAAAATTGTAGAAAAAGCGAAGATTTAATCTCTCCTTTTCTCGCAATTCAGGCGGCTCCAATTATTTTTGGGGCCGCTTGTTTTTTGACTACCCAATCAAAAAAAAGGGTGGTACAATTCGCGTCCCTTTAAAGAGGCAGCCCGACCCGAGATGGGTCTAGTTTTTTTAATATTTAGCGGAGCACTAACATGATCCAAATGCAAACTACCCTGGATGCAGCTGATAACTCAGGCGCTCGCAGCGTAATGTGTATTAAGGTTCTGGGTGGCTCTCATCGTCGTTACGCCCACGTTGGCGACATCATCAAAGTTACTGTTAAGGAAGCAATTCCTCGCGGTAAAGTGAAAAAAGGTGATGTATTAAAGGCGGTGGTAGTTCGCACCCGTAAAGGCGTACGTCGTCCAGACGGTTCTGTCATTCGCTTCGACCGTAATGCTTGCGTACTGTTGAACAACAACAGTGAGCAACCAATCGGTACACGTATCTTTGGTCCAGTGACTCGTGAACTTCGTAATGCGAAATTCATGAAGATTGTATCACTGGCTCCAGAAGTTCTGTAAGGAGCGGCAACAATGGCAGCTAAAATCCGTCAAAATGACGAAGTAATCGTTCTTGCTGGTAAAGACAAAGGCAAGAAAGGTAAAGTAACGAAGGTTCTGGCAACTGGTAAAGTTATCGTTGAAGGTATCAATCTAGTTAAGAAACATCAGAAACCTGTTCCTGCAATGGGTGTCCAAGGCGGCATCGTTGAGCAAGAAGCAGCAATCGACGTTTCTAACATTGCGATTTTCAACGCAGCAACTGGTAAAGCAGACCGCATCGGTTTCCGTTTTGAAGATGGCAAGAAAGTTCGTTTCTTCAAGTCTAATAACGAAATCGTTTCTAACTAATTAGAAGTAATTTGGAGTTCTACTATGGCGAAACTGCATGATTACTACAAGTCGTCTGTAGTCGCTGAACTGACCAAACAGTTCAGTTACACAAGCGTCATGCAAGTCCCTAGAATTGAGAAAATCACCCTCAATATGGGCGTTGGTGAAGCAATCAACGATAAGAAACTACTCGAAAATGCAGCGTCTGATATGGCGATCATCTCTGGCCAAAAGCCACTGATCACTAAAGCGCGCAAATCTGTAGCTGGTTTCAAAATCCGTGAAGGCTACCCAATCGGTTGTAAAGTAACCTTGCGTGGCGAACGCATGTGGGATTTCTTAGAGCGTTTGATCTCTATCGCTCTTCCACGTGTACGTGATTTCCGCGGTGTTAACGGCAAGTCTTTTGACGGTCGTGGTAACTACAGCATGGGCGTTCGCGAGCAAATCATCTTTCCGGAAATCGACTACGATAAAGTCGATCGTGTACGCGGTCTTGATATCACTATCACGACTACCGCTGGTACCGATGAGGAAGGCCGTGCTCTGCTGGCTGCCTTTAACTTCCCATTCCGTAAGTAAGGTGAAGGGTTACTGTTATGGCTAAACAATCAATGAAAGCACGTGAAGACAAGCGTGCGAAGCTGGTAGCTCAGTTCGCTGAAAAGCGTTCAGCTCTGAAAGCTATCATCAGCGATGTAAACGCATCTGAAGAAGATCGTTGGAACGCGGTTCTTAAACTGCAATCTCTTCCACGTGATTCAAGTCGTTCTCGTCAGCGTAACCGTTGCAACCAAACTGGTCGCCCACACGGTTTCCTGCGTAAGTTCGGTCTAAGCCGTATTAAAGTTCGTGAAGCTTGCATGAAAGGCGAGATTCCAGGACTTCGTAAGGCTAGCTGGTAATTGCCACTTAATCATTTGGAGTAAAGTTTATGAGCATGCAAGATCCGATTTCGGATATGCTGACCCGCATTCGTAACGGTCAGGCAGCAAACAAAGTTGCTGTAAAAATGCCTTCTTCAAAGCTGAAAGTTGCAATTGCTGCACTTCTGAAAGCAGAAGGTTATATCGCTGATTTCGCTGTTGAAGGCGAAGTAAAAGCTGAGTTGGAAATCACTCTTAAGTATTTCCAAGCAAAACCAGTAATCGAGCAAATCAAACGCGTTTCTCGTCCAGGTCTTCGTGTTTACAAGAAGAAAGACGAGCTGCCATCTGTAATGGGTGGTCTAGGCGTTGCTGTCGTTTCCACTTCCAAGGGTCTGATGTCAGACCGCGCTGCTCGTAAAGCAGGTCTTGGCGGTGAAATCATTTGCTACGTAGCATAATTAAGGAGTAGAACATGTCTCGTGTTGCTAAAGCACCTGTCGCTATTCCAGCTGGCGTAGAGGTGAAACTGAACGGCCAAGAGATCACTATCAAAGGTGCTAAAGGCGAACTTTCTCGCGTTTTCCACAAAGGTGTAGTGATCGCACAAGAAGACAACCAACTGACTTTTGGTCCACGTGAAGGCGTAGCCAATGCATGGGCACAAGCAGGTACTGCACGTGCTCTAGTTAAGAACATGGTTGTTGGTGTTACTGAAGGCTTTACTAAGAAACTCGTACTGAAAGGTGTTGGTTACCGTGCTGCTATGAAAGGCAACGCTGTAGGCCTGACTCTGGGTTTCTCTCACCCTGTTGAGCATGAACTGCCAGCGGGTATTAAAGCTGAATGTCCTAGCCAAACTGAAATTGTACTGACTGGTTGTGATAAGCAAGTAGTTGGTCAAGTTGCGGCTGACATTCGTTCTTACCGCGCGCCTGAGCCATACAAAGGCAAAGGTATTCGTTACGCAGATGAAAATGTGCGTAGTAAAGAAGCTAAGAAGAAGTAAGGTAACACTATGGATAAGAAAGCATCTCGCATCCGTCGTGCTACACGTGCACGTCGTAAGATTGCAGAACTGGGTGCAACTCGCCTAGTAGTACACCGTACTCCTCGTCACGTGTACGCACAAGTGATTGCAGCTAATGGCTCTGAGGTTATCGCCGCCGCTTCTACTGTAGAAAAAGCGATCCGTGAGCAAGTGAAATATACCGGTAACATCGATGCAGCGAAAGCAGTGGGTAAAGCTGTTGCAGAGCGCGCTCTTGAAAAAGGCGTAACTGTAGTTGCGTTCGATCGTTCTGGTTTCCAATACCACGGTCGAGTAGCAGCGCTAGCAGATTCTGCTCGCGAAGCTGGTCTGAAATTCTAAGGTAGGGTTGGAAGATGGCTAAAGAACAACAAGTTCAAGCGAATGATTTGCAAGAAAAATTAATCGCAGACTGTC
>TrinityLAB_DN17489_c0_g2_i2 len=3019 path=[1:0-95 2:96-119 4:120-747 7:748-773 9:774-840 10:841-1239 11:1240-3018]
CATTAGGGATAAGAAGTAAACAAAGCGGAGCACTAAGATGATCCAGATGCAAAGTATGCTGGGTGTTGCCGACAACTCCGGCGCTCGCAGGGTCAGGTGTATTAAGGTTCTGGGTGGCTCGCACCGCCGTTACGCCGGCATCGGCGACATCATCAAGGTTTCCATCAAGGAAGCCATTCCTCGCGGTAAAGTGAAGAAAGGTGATGTGTATAACGCGGTGGTCGTACGCACCCGTAAAGGCGTTCGTCGTCCGGACGGCTCTGTCATCCGTTTCGACAACAATGCGGCTGTGTTGCTTAACAACAACCAACAGCCAATCGGTACTCGTATTTTTGGCCCGGTGACCCGTGAACTGCGTAATGAGAAGTTCATGAAGATTGTGTCCCTGGCACCCGAAGTACTGTAAGGAGTCGAACGATGGCAGCTAAAATCCGTCGCGAAGACGAAGTGATTGTTCTTACCGGCAAAGACAAGGGCAAGCGTGGCAAAGTCACTCAAGTCCTGATTGCAAAAGGTAAGGTAATCGTGGAAGGCATCAACCAGGTGAAGAAACACCAGAAGCCGGTACCCGCACTGGGTCAGGCTGGCGGTATCGTCACCAAAGAAGCCCCCATCGATGTATCAAACGTAGCGCTGTTCAACTCTGCCACTGGCAAAGCTGACCGCGTTGGTTTCCGGATTGAAGACGGCAAAAAAGTCCGTTTCTTCAAATCCACCGGCGAACTTGTGAAGTAATTGGAGTTTAACGATGGCGAAACTGCATGATTACTACAAATCCGATGTAGTAAATGAACTGTCCAAGCAGTTCGGTTACAAGACTATCATGCAAGTCCCTCGGATCGAGAAAATCACCCTGAACATGGGTGTTGGTGAAGCGATCTCTGACAAGAAATTGCTGGAAAATGCTGCTGCCGATATGGCTGCCATTTCCGGTCAGAAGCCGCTGATCACCAAAGCTCGCAAATCTGTTGCGGGCTTCAAGATTCGTGAAGGCTACCCGATAGGTTGTAAAGTAACCCTGCGTGGCGAGCGTATGTGGGAGTTCCTGGAACGGCTGATCTGCATCTCCGTACCGCGTATCCGTGACTTCCGTGGCCTGAACGCTAAAGCGTTCGACGGTCGTGGTAACTACTCCATGGGCGTGCGTGAGCAGATCATCTTCCCGGAAATCGACTATGACAAAGTCGATCGCGTCCGTGGTCTGGATATCACCATCACCACTTCCGCGAATACCGATGAAGAAGGCCGTGCTCTGCTGGCTGCCTTTAACTTCCCATTCCGTAAGTAAGGTGAAGGGTTACTGTTATGGCTAAACAATCAATGAAAGCACGTGAAGACAAGCGTGCGAAGCTGGTAGCTCAGTTCGCTGAAAAGCGTTCAGCTCTGAAAGCTATCATCAGCGATGTAAACGCATCTGAAGAAGATCGTTGGAACGCGGTTCTTAAACTGCAATCTCTTCCACGTGATTCAAGTCGTTCTCGTCAGCGTAACCGTTGCAACCAAACTGGTCGCCCACACGGTTTCCTGCGTAAGTTCGGTCTAAGCCGTATTAAAGTTCGTGAAGCTTGCATGAAAGGCGAGATTCCAGGACTTCGTAAGGCTAGCTGGTAATTGCCACTTAATCATTTGGAGTAAAGTTTATGAGCATGCAAGATCCGATTTCGGATATGCTGACCCGCATTCGTAACGGTCAGGCAGCAAACAAAGTTGCTGTAAAAATGCCTTCTTCAAAGCTGAAAGTTGCAATTGCTGCACTTCTGAAAGCAGAAGGTTATATCGCTGATTTCGCTGTTGAAGGCGAAGTAAAAGCTGAGTTGGAAATCACTCTTAAGTATTTCCAAGCAAAACCAGTAATCGAGCAAATCAAACGCGTTTCTCGTCCAGGTCTTCGTGTTTACAAGAAGAAAGACGAGCTGCCATCTGTAATGGGTGGTCTAGGCGTTGCTGTCGTTTCCACTTCCAAGGGTCTGATGTCAGACCGCGCTGCTCGTAAAGCAGGTCTTGGCGGTGAAATCATTTGCTACGTAGCATAATTAAGGAGTAGAACATGTCTCGTGTTGCTAAAGCACCTGTCGCTATTCCAGCTGGCGTAGAGGTGAAACTGAACGGCCAAGAGATCACTATCAAAGGTGCTAAAGGCGAACTTTCTCGCGTTTTCCACAAAGGTGTAGTGATCGCACAAGAAGACAACCAACTGACTTTTGGTCCACGTGAAGGCGTAGCCAATGCATGGGCACAAGCAGGTACTGCACGTGCTCTAGTTAAGAACATGGTTGTTGGTGTTACTGAAGGCTTTACTAAGAAACTCGTACTGAAAGGTGTTGGTTACCGTGCTGCTATGAAAGGCAACGCTGTAGGCCTGACTCTGGGTTTCTCTCACCCTGTTGAGCATGAACTGCCAGCGGGTATTAAAGCTGAATGTCCTAGCCAAACTGAAATTGTACTGACTGGTTGTGATAAGCAAGTAGTTGGTCAAGTTGCGGCTGACATTCGTTCTTACCGCGCGCCTGAGCCATACAAAGGCAAAGGTATTCGTTACGCAGATGAAAATGTGCGTAGTAAAGAAGCTAAGAAGAAGTAAGGTAACACTATGGATAAGAAAGCATCTCGCATCCGTCGTGCTACACGTGCACGTCGTAAGATTGCAGAACTGGGTGCAACTCGCCTAGTAGTACACCGTACTCCTCGTCACGTGTACGCACAAGTGATTGCAGCTAATGGCTCTGAGGTTATCGCCGCCGCTTCTACTGTAGAAAAAGCGATCCGTGAGCAAGTGAAATATACCGGTAACATCGATGCAGCGAAAGCAGTGGGTAAAGCTGTTGCAGAGCGCGCTCTTGAAAAAGGCGTAACTGTAGTTGCGTTCGATCGTTCTGGTTTCCAATACCACGGTCGAGTAGCAGCGCTAGCAGATTCTGCTCGCGAAGCTGGTCTGAAATTCTAAGGTAGGGTTGGAAGATGGCTAAAGAACAACAAGTTCAAGCGAATGATTTGCAAGAAAAATTAATCGCAGACTGTC
>TrinityLAB_DN17489_c0_g2_i1 len=3977 path=[0:0-1057 2:1058-1081 3:1082-1237 5:1238-1798 10:1799-2197 11:2198-3976]
TCTAAGTTCCGTAAGGTTCAGACTGGTCGTAACCGTGGTCTAGCGAAAGGCACTGAAGTCAGCTTCGGTAGCTTTGGTCTTAAAGCTATTGGCCGTGGTCGTCTGACTGCTCGTCAAATCGAAGCGGCACGTCGTGCTATGACGCGTCATATCAAGCGTCAAGGTAAAATCTGGATCCGTGTGTTCCCAGACAAACCAATCACAGAAAAACCACTAGAAGTTCGTCAAGGTAAGGGTAAAGGTAACGTTGAGTACTGGGTAGCCCAAATCCAACCTGGTAAGGTTATGTACGAAGTTGATGGTGTACCTGAAGAATTGGCGCGTGAAGCGTTCCGCCTAGCGGCTCGTAAACTGCCATTCAAGACTACATTTGTAACTAAGCAGGTGATGTGATGAAAGCACAAGATCTACGCGAAAAGAGCGTTGAAGAGCTGAACGCTGAGCTACTGAATTTGCTGAAAGAGCAGTTCAACTTGCGTATGCAAGCTGCGACTGGTCAGCTGCAGCAAACTCATACTCTGAAAGCTGTACGCCGTGATATCGCACGTGTGAAAACTGTTTTGACTGAGAAGGCAGGCGCATAATGAGCGACAAAATTCGTACTCAACTAGGTCGTGTTGTTAGCGACAAGATGGACAAGTCTATCGTTGTTGCTATCGAGCGCATGGTGAAGCACCCGATCTACGGTAAATTCGTTAAGCGCACGACTAAAGTACACGCACATGACGAAAACAACGAGTGTGGCATTGGCGACACCGTTGAAATTCGTGAATGTCGTCCACTGTCTAAGACTAAGTCTTGGACTTTGGTGAAAATTGTAGAAAAAGCGAAGATTTAATCTCTCCTTTTCTCGCAATTCAGGCGGCTCCAATTATTTTTGGGGCCGCTTGTTTTTTGACTACCCAATCAAAAAAAAGGGTGGTACAATTCGCGTCCCTTTAAAGAGGCAGCCCGACCCGAGATGGGTCTAGTTTTTTTAATATTTAGCGGAGCACTAACATGATCCAAATGCAAACTACCCTGGATGCAGCTGATAACTCAGGCGCTCGCAGCGTAATGTGTATTAAGGTTCTGGGTGGCTCTCATCGTCGTTACGCCCACGTTGGCGACATCATCAAAGTTACTGTTAAGGAAGCAATTCCTCGCGGTAAAGTGAAAAAAGGTGATGTATTAAAGGCGGTGGTAGTTCGCACCCGTAAAGGCGTACGTCGTCCAGACGGTTCTGTCATTCGCTTCGATCGGAATGCAGCTGTTCTTTTGAACAACAACCTGCAGCCGATTGGTACTCGTATCTTTGGACCAGTGACACGTGAATTGCGTAATGAGCAATTTATGAAAATTGTCTCGCTGGCACCAGAAGTACTGTAAGGAGCTTCAAAATGGCAGCTAAAATCCGTCGTCAAGACGAAGTAATCGTATTAGCAGGTAAAGACAAGGGCAAGCGTGCTAAAGTTGCTCAAGTATTACCTACTGGTAAGTTAATTGTTGAAGGCATCAATCTTGTCAAAAAACACCAAAAGCCAAACCCACAACTGGGTGTAGCCGGTGGTATTGTTGAGAAAGAAGCACCGATTCAAGCATCAAATGTTGCGATCTTTAACCCTGTCACAGGCAAGGCGGATCGTGTTGGTTTCCGATTTGAAGACGGCAAAAAAGTTCGTTTCTTTAAATCGAACAGTGAACTCGTTAAGTAACTGGAGTAAACGATGGCGAAACTGCATGATAAATATCAAGAGACTGTTGTCGCTGAACTGACTCAAAAGTTCGGTTATACCAGTGTCATGCAAGTCCCTCGGATTGAGAAAATCACCCTGAACATGGGTGTTGGTGAAGCGATCTCTGACAAGAAATTGCTGGAAAATGCTGCTGCCGATATGGCTGCCATTTCCGGTCAGAAGCCGCTGATCACCAAAGCTCGCAAATCTGTTGCGGGCTTCAAGATTCGTGAAGGCTACCCGATAGGTTGTAAAGTAACCCTGCGTGGCGAGCGTATGTGGGAGTTCCTGGAACGGCTGATCTGCATCTCCGTACCGCGTATCCGTGACTTCCGTGGCCTGAACGCTAAAGCGTTCGACGGTCGTGGTAACTACTCCATGGGCGTGCGTGAGCAGATCATCTTCCCGGAAATCGACTATGACAAAGTCGATCGCGTCCGTGGTCTGGATATCACCATCACCACTTCCGCGAATACCGATGAAGAAGGCCGTGCTCTGCTGGCTGCCTTTAACTTCCCATTCCGTAAGTAAGGTGAAGGGTTACTGTTATGGCTAAACAATCAATGAAAGCACGTGAAGACAAGCGTGCGAAGCTGGTAGCTCAGTTCGCTGAAAAGCGTTCAGCTCTGAAAGCTATCATCAGCGATGTAAACGCATCTGAAGAAGATCGTTGGAACGCGGTTCTTAAACTGCAATCTCTTCCACGTGATTCAAGTCGTTCTCGTCAGCGTAACCGTTGCAACCAAACTGGTCGCCCACACGGTTTCCTGCGTAAGTTCGGTCTAAGCCGTATTAAAGTTCGTGAAGCTTGCATGAAAGGCGAGATTCCAGGACTTCGTAAGGCTAGCTGGTAATTGCCACTTAATCATTTGGAGTAAAGTTTATGAGCATGCAAGATCCGATTTCGGATATGCTGACCCGCATTCGTAACGGTCAGGCAGCAAACAAAGTTGCTGTAAAAATGCCTTCTTCAAAGCTGAAAGTTGCAATTGCTGCACTTCTGAAAGCAGAAGGTTATATCGCTGATTTCGCTGTTGAAGGCGAAGTAAAAGCTGAGTTGGAAATCACTCTTAAGTATTTCCAAGCAAAACCAGTAATCGAGCAAATCAAACGCGTTTCTCGTCCAGGTCTTCGTGTTTACAAGAAGAAAGACGAGCTGCCATCTGTAATGGGTGGTCTAGGCGTTGCTGTCGTTTCCACTTCCAAGGGTCTGATGTCAGACCGCGCTGCTCGTAAAGCAGGTCTTGGCGGTGAAATCATTTGCTACGTAGCATAATTAAGGAGTAGAACATGTCTCGTGTTGCTAAAGCACCTGTCGCTATTCCAGCTGGCGTAGAGGTGAAACTGAACGGCCAAGAGATCACTATCAAAGGTGCTAAAGGCGAACTTTCTCGCGTTTTCCACAAAGGTGTAGTGATCGCACAAGAAGACAACCAACTGACTTTTGGTCCACGTGAAGGCGTAGCCAATGCATGGGCACAAGCAGGTACTGCACGTGCTCTAGTTAAGAACATGGTTGTTGGTGTTACTGAAGGCTTTACTAAGAAACTCGTACTGAAAGGTGTTGGTTACCGTGCTGCTATGAAAGGCAACGCTGTAGGCCTGACTCTGGGTTTCTCTCACCCTGTTGAGCATGAACTGCCAGCGGGTATTAAAGCTGAATGTCCTAGCCAAACTGAAATTGTACTGACTGGTTGTGATAAGCAAGTAGTTGGTCAAGTTGCGGCTGACATTCGTTCTTACCGCGCGCCTGAGCCATACAAAGGCAAAGGTATTCGTTACGCAGATGAAAATGTGCGTAGTAAAGAAGCTAAGAAGAAGTAAGGTAACACTATGGATAAGAAAGCATCTCGCATCCGTCGTGCTACACGTGCACGTCGTAAGATTGCAGAACTGGGTGCAACTCGCCTAGTAGTACACCGTACTCCTCGTCACGTGTACGCACAAGTGATTGCAGCTAATGGCTCTGAGGTTATCGCCGCCGCTTCTACTGTAGAAAAAGCGATCCGTGAGCAAGTGAAATATACCGGTAACATCGATGCAGCGAAAGCAGTGGGTAAAGCTGTTGCAGAGCGCGCTCTTGAAAAAGGCGTAACTGTAGTTGCGTTCGATCGTTCTGGTTTCCAATACCACGGTCGAGTAGCAGCGCTAGCAGATTCTGCTCGCGAAGCTGGTCTGAAATTCTAAGGTAGGGTTGGAAGATGGCTAAAGAACAACAAGTTCAAGCGAATGATTTGCAAGAAAAATTAATCGCAGACTGTC
>TrinityLAB_DN17489_c0_g3_i1 len=1460 path=[0:0-1459]
AGCTAATATGAGCATGCAAGATCCTATTGCGGATATGTTAACCCGTATTCGTAACGGCCAAGCTGCTAACAAAGTATCTGTGAAGATGCCTTCTGCTAAGCTGAAAGTCGCTATTGCGAAACTGCTTAAAGAAGAAGGTTACATCGCTGATTACGCCGTAGCAGATGAAGCCAAGCCTGAATTGGAAATTACGTTAAAGTACTTCCAAGGCCAACCAGTCGTTGAGACTATCCAGCGTGTAAGCCGTCCTGGTCTTCGTATTTACAAAGGTAAAAACGAACTTCCTAAAGTGATGGGCGGACTGGGTGTCGCAATTGTGTCCACTTCTAAAGGCCTGATGACTGATCGTGCCGCCCGCCTTGCAGGCATGGGTGGCGAGGTTATCTGCTACGTAGCATAAGGAGCTAGGAATGTCTCGTGTAGCAAAAGCACCAGTATCTATTCCAGCTGGCGTAGAGGTGACCTTAAACGAACAGACCCTGACCGTCAAAGGCGCGAAAGGAAGTCTGACTCGAGTGATCAACAATGCGGTCAATGTTGTTATTGAAAATGGCGTGATCAAATTCCTTCCTGTTGAGGGCGCTGTTGGCGCTTGGGCACAGGCTGGTACAACACGTGCATTAGTAAACAACATGGTTGTTGGTGTATCTCAAGGTTTTGAGCGTAAATTAAAGTTAGTTGGCGTTGGTTACCGTGCGAAACTCGTCGGTGCTGACATTGACCTGACTTTAGGTTTCTCTCATCCGTTAGTACACAAACTGCCCGCAGGCGTTACTGCAGAGTGCCCTAGCCAAACTGACATCGTCCTACGTGGCGTTGATAAACAGTTAATTGGCCAAGTCGCTGCTGAGATTCGCGGATATCGTCCACCAGAGCCATACAAAGGCAAGGGTGTTCGCTATGACGACGAAGAAGTACGCCGTAAAGAGGCTAAGAAGAAGTAGGTAACGCGATATGGATAAGAAAACATCTCGCTTACGTCGCGCTATTCGCGCTCGTAAGAAGATCCAAGAGCTGGGCGTGAACCGTCTGGTTGTACATCGTACACCGCGTCACATTTATGCTCAGGTGATCAATCCTGAAGCTCAGGTGGTGGCAGCTGCTTCAACCGTGGAAAAAGCGGTTAAAGAGCAACTGAAGAGTACCGGTAACGTAGACGCGGCTAAAGCAGTAGGTAAGTTTGTTGCTGAGCGCGCGATCGAAAAAGGCGTAACGAATGTTGCGTTCGATCGTTCTGGTTTCAAGTATCACGGTCGTGTAGCTGCTCTAGCAGATGCTGCTCGTGAAGCTGGCCTCCAGTTCTAAGGGGTTATAAAAATGGCTAAATTAGAAGCTCAGCAAAAAGACGATCTGCAAGAGAAATTAATTGCAGTTAATCGTGTTTCTAAAGTAGTTAAGGGCGGTCGTATCTTTAGCTTCACAGCACTAACAGTAGTGGGTGACGGTAATGGTAAGGTCGG
>TrinityLAB_DN17567_c0_g1_i3 len=776 path=[0:0-194 1:195-201 4:202-337 5:338-349 6:350-687 7:688-723 9:724-724 11:725-775]
TTGTCACGTCTCTGATGGTGTGTCTGTGTGTTTGTTGTCACGTCTCTGATGGTGTGTTTGTGTGTGTGTGTGTGTGTGCTGATGACGGTAGTGGTGTTTAGTGATGTCACAGCCCTCTTTGCATGTTTAAAGTGAATAACTGTGTTTACAGACATTGTTTCTAACACACACACACACACACACACACACACACACGCACACGGCGCTCGAGGCTCAGTGAAGAGGCTCTACGGTGTCCACATCAGATTAGATGTACAGACGTGATTATAAAGTGTTCGTATAATATTAGCATTTATCCACCGTCCTGTGAACTGATGATCCTCCAGGTGATCCTCCAGGTGATCCTCCAGGTGTTGTGTTGAGCCGTATTCACTCTGTCTCCATTATTATCCTCTGCAGAAACTCTCTCTCTGTCTCTATATATATATATCAGAGTAGATCTGTCAGGCATTAGGTCATCAGACGCTTGAGAAATGAGTTTATTTCAGATTAACTCTGACGGCCAGCAACTTCCTGATTAACCTGAACATGGAGTATCATGAAGAGACGTCACGAGGAGACCAGATAACCCAGATGTGGATCAGTGGATGATGACACCGGCTGGAGGATATTCCATACAGAATCACATCAGGCTCAGAATCCGGCGTCATGCAGGACGAGTGTGTGAGGGATGCGGCAGGGCTGGGTTAGTGTGTGTGTGTGTGTGTGTGTGTGTGTGTGTGTGACTGTCTCTTATACACATCTGACGCTGCCGACGATACACGTTGAGTGTAGAT
>TrinityLAB_DN17554_c0_g1_i1 len=2233 path=[0:0-2232]
ACCAAACACAACAAAACTATGAAAATTTTCAAGAAGAAAACACGATGGATGCGATGATTGCACAGGCGGAACAGTACGATGGAACAAGGTTTTCGTGGAATATGTGGCCAGTGGTCGCACCCAAAAATGATGCCGTGCCAATTGCTTGTTTGTACAACATGAAACAAGCTTGTCCTACGCTTGAATATGAGCCTATTTTATGTTCGAAGTGTTTGTCAGCCATTCACATGTGGTCGTATTTGGACCAAAACTCTCAAACGTGGACATGCAATTTTTGTCAAACCAGAAACTATTTTCCAAAAGAAATTGACATGAACGTATATTTAGAGGCACAGGGAAATTGCACAACAATTGAACACGTCTCACAAAAAACATCTGCATTTCCACCCGTGTTTTTGTTCATTATTGATACGTCCACGTATGATCAAGAAAGGCATGAAATGATGATACGAACCATTTTGAAAGCAGTTGAGTTGCTTCCAGAAGACTCAATGATGGGACTGATTACATTTGGAACGAACGTAAATGTTCACTCATTTTCAAACGAGCCACTTAAAACAATCTACCAATTTTCAGGTGATTTTACTTACGCAAAAAAGAACGTTAGGGGAATGGAGGATTTGAGAATGTTTTTGGTTAAAAAGAGTGAAAAACTCAACGAGTTTATCGAGGCAGTAAAAGAACTCAAAAAAGACCCATTTCCGGTGCTTGACGGCTACAAGCCAAACAGGTGCACAGGTGCGGCAATTTCATTTGCATGCAGTTTTTTGGAGGGGCCTTTCATTGACAACCCTGTGAAATACATGTTGTTCACGCAAGGTCCGTGTACGTACGGCCCAGGAATGACAAGCACAAAAGAGATTTCAACAAGTGAGAAAGTTGATTTGGACAAAGCAACAGAGTTTTACACCGAGCTTGGAATGAGATTGAACGACATGGGCCATTCGTTGGATATCTATGGCTTGACAATTGCAGACATTGGCTTTGAGCAAATGAAACCAGTTACCAGCGGGTGCGGGGGAAACATTGTTCTGGGCCAAGATTTTGAAGAAAGAATTGTTACAAAAACACTTGAAAGGATCTTTATGCGTGAAACAGAAGGATCTGATTTGCTCAGTTTTGGTTTCAACGCAAAAATGACCGTCAGGTGCTCAAACAACGCAAATTTTAAAATGTACCTGGGAGAGGGAAGAAGCAAAGGGGTGAGGTGGAGAGCTGGTTGCATAATGCCAGACACAAATTTAACGCTTTTGTTTGAACCAAATGAAAAGACAAAGCCAAACGAATACGCTTTTGTGCAGATAAAAACTGTTTACACCCGTTCTGACCGAGTTATTGTCACCAGGGTGACCACCTTTAACAAACTTTTCACCAACGACAAAATGCAGCTGTGCTCAAGTTTTGACCAAGAAGCAGCGTGTGTGGCCCAGTCGCGTGTTTTTTGTAAAATGCCATTTGAGAACATTTTTGATTTGGAGACTGCAATAGACAAACATTTGATAAGGTTCACCAAGAAATATGCAACGTGGGAAAGAAACAACTTGGAATCGTTATTTTTGCCACCAACCATGCAATATTATTTAAACTTCATGTTTTTCTTCAGGCGGAGCTTTGTCATCCAAAAAGACGGAATTTCACTGGACGAGTCCGCTTATTTTAAAACGTTGGTTTACAAGCTCAAACCATCGGACGCTATTAAGCTGATAAAACCACAGATGTTTTCGTATTCTTACAGAGGAGAAATTGAACCCGTCGAACTGAGCACCGAAGCAATGAGCGACGATGTCATTTTGGTGCTCGACTCATTTCACAATGTAGTGCAATGGCAGGGGATGAACGTGTTTAATTGGATCAAGGAGGGCGTTCAAAACAACCCTGAATACGCGTTTTTCAAAGAAGCGTTGGCTACGGTGGAAAAAGACTGCGAAGAAATGATGGAAAACAGAACGCCTGTGCCGCAGTACAAGAAAACGGCCGCAGGAAAAAGCCAGGAGAGAATTCTTATGACCTATTTGTGCAGCTCGGGCGGAGTAGCAAACAAAACACAAAAAATTGACTACACCAGGTTCTTTTCCGCTCTTTGCAAGCACATCATTGCATCAGACTAAACCATTTTTAAGTAAAAATTTACAGCCATTAAAACGAATAAAAAGTTTTTTACAAAATTTTACCCTACAGACGATGACAGCAAAACAGACAACTGAGCACAAAACGGAGATCATTAAAATATTAG
>TrinityLAB_DN17642_c0_g1_i7 len=1207 path=[0:0-54 2:55-59 4:60-62 6:63-885 7:886-1148 8:1149-1149 10:1150-1206]
AGACGGCATACGAGATCTTAAGCCGTGACTGGAGTTCAGACGTGTGCTCTTCCGATCTGCTCGATCTCGGATGAACAGGACTCAATAGGTGGATGGGCCTTTTCATGGTAGTATTACAGCTGAAAGAGCATGTGGAAATATTTGACCATACATCTACCTGACCATGCCTAATTTAATTAATTTAATATTTGTAAGAAAGTCGCTCCGTATTAACAGAAAAGGATGCTTTTTTAGTTGAAGATTGGAGGAAGTGGAGAAGAGATGACAGAATGGATGCAACCAGGAGGAACATATTCACTTACAGATTAAATATGGTTTTAGAAATACATTTATTTGTTCTTTTCTGTTTAGTTTTTTTCATTTCAGCGTTTTTTAAGAACAAGATGAATTTTTATATTTTTTACACTAAAGTCTAATAGTTCTGTTGGGAATCCTTTTTATAACCCTTAAATCCTGAGGCTTTGCCATCCCTGAGGAATCATTTTATAGTTTTACCATTCTCAAGATATTCTCTAGTAAAATATAACGTGATACTGTGGCTGAAACAGGAAAATAAAACAGAATTAAACAAGATATTCTCAATCGAAGTTTTTCTTTCAAAGCGGAAAACGTTGTGTTAGCAGCGGGAGTAAAAACCCTGGAGCAAATTGGAACCTCGTCACTGATGAAGATAAATTAGCGACCCTGCTGTCTGAGTTTCTGCTCCTGTTGTGTGAAAGCAGCTGCTTTTGAACTGTGACAAACTCAAACTGTGACGAACCATGTTAACTCAGTGTTTCATCTATCGGAGGATACCTTCCTCTTTCTCACCTCATCAGCTCTTTCTATGTCTCATCTGCCTGCGGCGCCCCTTATCTCCCCTGCCATGCCCTCCCTCTCCCCTGCATCAGTTCTGCTCCTGAAAAAGGACGCGACCAAAATATAATTACATCTCAGAATTTGTTAGGGGAAAGTGAGATCATAGGAGCACGACTTCTATCGTTCTATCAGTTCATTTTATTTGTAGGTAGACTTATCTTCAAACTGGCCTTGTAGATAAAGCAGCTTCGTTTTCATGTCCTGACTCTGTTGCTGCTGTAGCAACAAGAGAGATATCCTTTCGCCCATCCTCCTGGCTCACATTTGGAAAGCACACCTTTTTTTCCTCCCAGATCGGAAGAGCGTCGTGTAGGGAAAGAGTGTGGTCACGAGTGTAGATCTCGGTGGT
>TrinityLAB_DN17642_c0_g1_i1 len=2341 path=[0:0-54 2:55-59 3:60-747 5:748-750 6:751-1573 7:1574-1836 9:1837-2340]
AGACGGCATACGAGATCTTAAGCCGTGACTGGAGTTCAGACGTGTGCTCTTCCGATCTGCATAATTATCCTTAGGTCTGACCCAGTTTGAGCCAAGCCTCATCTGTTAGACAGATGGCCCTCACTTTTAACTTCAACATATCGCGGTACAAACAGAGAGATATGTGGTTGACTAAGTGACGGCAAGGTGACTTTCACCCCCAGGGTTGAGCATCGGTATGCCGTGCATGCGCTCACGTGCTGCTGTGGGCGTCATGGCAAAACATTTCGATTACAGCCCAAAGGACATTGTTCCAGGCGAGAGAAGATGCTTTTCCCCGGAAAGGTCGTCTTGTCACCCTGCCTCTTTGAAACTGTTCTGCCACTACGACACCACCAGCTATAGGACGGAGCGGAAGGAGGAGAGATGAACTGTGATGCGGGTGTTGCTCTCAATTTACCAGTCCGTCTATGTTCCAGCCCTCACGTGTGGTCAGATGTTGATCCTGTGGTCCTCCACAGGGTTGCTGGAGTAGAGCTGGTGCGGCTCAGGCATCTGATCTTGGTGCTTCGATGTAATTTCACAACAAGATTCTCTAGTGACATTCCACTGTGAGGAGGTCCCAGGACAGTCTCAGGACATGCTGAAGAGACTATAAACAGCCCTTCAGGGCTGGAAACCTCTTTTCAGTTCCCCAGAAGGATATGGAGAGAGTTGTTGTTGGAGTGGGAGTTCTGGATTTTCCTCCTGGACCTTCTACCCCTGCGGCCCAATCTCGGATGAACAGGACTCAATAGGTGGATGGGCCTTTTCATGGTAGTATTACAGCTGAAAGAGCATGTGGAAATATTTGACCATACATCTACCTGACCATGCCTAATTTAATTAATTTAATATTTGTAAGAAAGTCGCTCCGTATTAACAGAAAAGGATGCTTTTTTAGTTGAAGATTGGAGGAAGTGGAGAAGAGATGACAGAATGGATGCAACCAGGAGGAACATATTCACTTACAGATTAAATATGGTTTTAGAAATACATTTATTTGTTCTTTTCTGTTTAGTTTTTTTCATTTCAGCGTTTTTTAAGAACAAGATGAATTTTTATATTTTTTACACTAAAGTCTAATAGTTCTGTTGGGAATCCTTTTTATAACCCTTAAATCCTGAGGCTTTGCCATCCCTGAGGAATCATTTTATAGTTTTACCATTCTCAAGATATTCTCTAGTAAAATATAACGTGATACTGTGGCTGAAACAGGAAAATAAAACAGAATTAAACAAGATATTCTCAATCGAAGTTTTTCTTTCAAAGCGGAAAACGTTGTGTTAGCAGCGGGAGTAAAAACCCTGGAGCAAATTGGAACCTCGTCACTGATGAAGATAAATTAGCGACCCTGCTGTCTGAGTTTCTGCTCCTGTTGTGTGAAAGCAGCTGCTTTTGAACTGTGACAAACTCAAACTGTGACGAACCATGTTAACTCAGTGTTTCATCTATCGGAGGATACCTTCCTCTTTCTCACCTCATCAGCTCTTTCTATGTCTCATCTGCCTGCGGCGCCCCTTATCTCCCCTGCCATGCCCTCCCTCTCCCCTGCATCAGTTCTGCTCCTGAAAAAGGACGCGACCAAAATATAATTACATCTCAGAATTTGTTAGGGGAAAGTGAGATCATAGGAGCACGACTTCTATCGTTCTATCAGTTCATTTTATTTGTAGGTAGACTTATCTTCAAACTGGCCTTGTAGATAAAGCAGCTTCGTTTTCATGTCCTGACTCTGTTGCTGCTGTAGCAACAAGAGAGATATCCTTTCGCCCATCCTCCTGGCTCACATTTGGAAAGCACACCTTTTTTTCCTCCCTTTTCTTTGAAGGAAGAGCTTCTACACGCTCTAAAAATCACTTGACCAGTCAACAGCGGCTGCAGGCTTTTCATTTGCTCGCTATACTCTTATCCTTAAAATCTTCCCCAGCCAGAAAGCTCAAGGTAGATGTGGTACCTTATTAATGCACACAGCAACCAACTATGAATAAATGACTTGATGGGGTTTTAATACACGACTGTAAACAGATATATTTCTTTTTTTTTCCCTCCTCCTGTTTGCAAAAAGTAGAGAAAATCCTTGTACATCGCTGCACGTTTCTCCCTCTAATGCTTGAAAGCCACAGAGTGTGAGCTGCTTTTTTTTTCTTAACTCAAGTCAATTTTGGGAGTCACATTCATCCGGTGTCTTGTTTTGTTCCATTTTTTCTGTGTCGTTGTGCAGGGTGGGAGTCTGAGGGCTGCCACAAAGAGTTTGACCTTACATACTACCTTTCTGACAGCCAAGCCCCGCTGCTGCAAGCAAGCCGTGCGCTCACAGTGA
>TrinityLAB_DN17685_c1_g2_i1 len=557 path=[0:0-50 2:51-556]
ACGCGATGACAGACAGGGTCTCGTGGGCTCGGAGATGTGTATAAGAGACAGTCTTTCTTTTGCTGTCTGTCGATCTGTGTGTCTTAATCTGTCAGTCTATCCGTCTGTCTGTCTGTCTGTAAGTCTATCCGTCTGTCTTTCTCTCCGTCTCTCTTTTAGTCTGTCTCTCTTTCTTTCAGTCCATCTTTCTTTCTCTTTTTTCTGTCTGTTTTTCTCTTGTTTTTCTGTCTCTTTTTTATTTTTCTTACTCTCTTTTTGTCTGTCTTTCTTTCTACTTTTCTTTCTGTCCACCTGTCTGTCTGCATGTCTATCTTTATTCTTTCTGTTCATCTTTCTCATTTTTTCTTTCTCTTTCATTCTGTCGGTCTCTTTCTCTCCATCAGTCTGTCTTGCTCTCTGTCTGTTTCTGTCTTTCTGTTCATCCGTCACTCTTTTTTCCTCTTCATCTGTTTTGTCACTCTTTCTCTTTTGTCTCTCTCTCCATCTGTCTGTTTTTCTCCTCGTCTGTCTCTCTCTCTCTCTCTCTCTCCTCCAAGTTCTCTTTGCTTTATTGTCGC
>TrinityLAB_DN17673_c0_g2_i1 len=685 path=[0:0-60 2:61-684]
AGACGGCATACGAGATACATGGTGTCGTCTCGTGGGCTCGGAGATGTGTATAAGAGACAGTGTCCAGATTTCATAGTTGAAGTTCGGTTGAGTGTGGTTTAGTTTTTACGGCTGATCGGTGCGCAGCTTCACAAGATCCAAACCAAGCAAGCCAGTGGCAGTGGTGATATGGTTCAGCATGATAAACACATTTACTGAATATATTTCTTGTTGTGTATCAGAAAAGTCATGTGATTTATTTTATTTATTTATTTTTGAAGATCATCAACAGATGATGTGGTTAACTAGACTAACCAGAATCTCTTATGGTGTTGTGCAGACACATGACAGAAAGTCCATCCCTAAAATGACTTTGTAGTTACCTACAAGTAGTGTTGAATAAGTTGATAATAATTAATTGCCGATTTTAGTTGCATCAATTATTTTAAATTACTTTTCTAATTACTACATCTGAATAGTAATTTAGTTACTCAATGCATAGACAATAGAAATCAACTATTTAATTCCAATTTAAATCAAACTCTGCATTTTAGCTTTATTATTTAATAAAAAATAAAGTTCTTTTATTTAACAAACTTAATCTGTATAAAAAAGTAAAGTAACATTAATAAATGTTACCATATTTCATACCGTATATTAATATATTGTAAAGGGTATTAATTCATTATTTAATAAACTTCGGGCT
>TrinityLAB_DN17730_c0_g6_i1 len=1166 path=[0:0-1165]
CTGAACTTCATCAAGGGCGTGGTGGACAGCGAAGACTTGCCGCTGAACATCAGTCGCGAGATGCTGCAGCAGTCGAAGATCCTGAAGGTGATCCGCAAGAATCTGGTCAAGAAGTGCCTGGAGCTGTTCGGCGACCTGGCCGAAGACAAGGAGAACTACAACAAGTTCTACTCGCAGTTCTGCAAGAACCTGAAGCTGGGTATCCATGAAGACTCGATGAACCGCAACCGGCTGGCCGACCTGCTGCGCTATCAGACCAGCTCGTCGGGCGAGGAGCAGTGCTCGCTGAAGGACTACATTGGTCGGATGAAGGAGAACCAGACGTGCATCTATTACATTGCCGGCGAGAGCGTCGAGGCGGTCAGCAACTCGTCGTTCGTCGAGGCGGTCAAGCAACGCGGCTTCGAGGTGGTCTACATGGTGGACGCGATCGACGAGTACGTTGTGCAGCAGCTGAAGTCGTACGAAGGCAAGAATCTGGTGTCGGTGACGCGCGAGGGTCTGGAGCTGCCTGAGACGGACGACGAGAAGAAGAAGCGCGAGGAGAACGAGGCCAAGTACGAGGAGCTGTGCAAGGTGGTCAAGGAGATTCTGGACAAGAAGGTCGAGAAGGTGACGGTCAGCAACCGTCTGGTCAACTCGCCCTGTTGCATCGTTACCGGTCAGTTCGGCTGGTCGGCTAACATGGAGCGCATCATGAAGGCGCAGGCCCTGCGCGACAGCTCCACAATGGGCTACATGTCGGCCAAGAAGCATCTGGAAATCAACCCCAACCATTCCATCATTGCCGAGCTGCGCGATCGTGTTGCCAAAGACAAGAGTGACAAGACTGTCAAGGATTTGGTGGTGTTGCTGTTCGAGACCAGCCTGTTGTCCAGTGGCTTTACTCTGGAAGATCCGCAGGTTCATGCACAGCGAATCTACCGTATGGTCAAACTGGGACTAGGTCTTGAAGACGACGAAGCCGCTGAACCGCTGGTCGAGGCTACCGAAATTCCCGCGTCCGGTTCTGCCGTGGAGACGGACGAAAATCGCATGGAAGAGGTGGACTGAATGTGCTCACTGCATTGGTCATTGCCCACGTATTCTGCTTATTCTGTCTTAACTCACGAACAGCGATTAGTTATTAATATAAATTCTTAACCCGGTAGATCGGAAGAGCGTCG
>TrinityLAB_DN18131_c0_g1_i5 len=678 path=[1:0-51 2:52-587 3:588-607 5:608-608 6:609-677]
ACGAGATGACAGACAGGGTCTCGTGGGCTCGGAGATGTGTATAAGAGACAGTCAACTAACCCAGATAGTGTACCGGACCCGTGTTTGACAGTAATGCTGTTGTAAATGAAGTGTAGATGGGACACGTGAGCTGGGCTAAGCCTGAGTTATTCTAGAGGACTGTAGTCAGGTACATCTGTAATAATGGCCTCTGATCAGAGATAAGATTACCTGAAAGGGGACCGCTAAGGGGACTAATCTAAAATACTATAGAGTGAGCGAGCACACGAGCGGCCATCTGAAGCATTCGCCAGTTCCCTCTGTTCAATGATCAACACTGACGAGAGCGAGACGGCGAGGAGCGGCACGAGCACCCGAATGAACACATGTAACAGTTACAGGTGACGACGAAAGGGTCGAACATCCATCTACACTATATACTGACATCAGATCAGATAAAGCCAAAGATCTGAATAATCTAACCCTGCTCATACTCCAGCTGCAGTCAGACACCAGTTACAGTTCAACTGAGACAACACGGGACCGCCCAACACACCGTCAACCTGCTTCTGCTTCACACTGACTCTGTGTGTGTGTGTGTGTGTGTGTGTGTGTGTGTGTGTGTGTGTGAGACTGTCATGTACTAGTTTGATCATTTCTAACACATTTTTGTTTATGTGTGTGTGTGTGTGTGTGTGT
>TrinityLAB_DN18538_c0_g1_i1 len=2496 path=[0:0-489 2:490-2495]
GCCGGCGAGATGCGCTTCACCGACACTCGCAAGGACGAGCAGGAGCGGTGCATCACGATCAAGTCGACGGCCGTGTCCATGTATTTCGAGCTGAACGAGCGTGACGTGCAGTACGTCCGCGGCGACAACCAGATCGAGATGGAAGAACGGGGCGGACAGAAGCTGCCCTTCCCGGGCTTCCTGATCAACCTGATCGACTCGCCCGGCCATGTCGACTTCAGCAGCGAAGTGACCGCCGCGTTGCGCGTCACCGACGGCGCCCTGGTCGTGGTCGACTGCGTCAGCGGCGTCTGCGTCCAAACGGAGACCGTCCTGCGCCAGGCCATTGGCGAGCGCATCAAGCCCGTACTGTTCATGAACAAAATGGACCGTGCCTTGTTGGAACTGCAGCTGGACACCGAAGAGCTGTTCCAGACGTTCCAGCGCATCGTCGAAGACACCAACGTCATCATTGCCACCTACGGCGAAGAGACCGGCCCGATGGGTCAGATCATGGTCGACCCGGCGCTGGGCAGCGTCGGCTTTGGATCCGGTCTGCACGGCTGGGCGTTCACGCTCAAACAGTTCGCCGAAATGTACGCGGAAAAGTTCGGCATCCAGGCGGAGAAGTTGATGAAAAATCTCTGGGGCGACCGATACTTCAACGCCAAGACGAAAAAGTGGACCAACTCAGCCGGCGACGGTGGCCGTCGAGGCTTTTCGCAGTTCGTGCTCGATCCCATTTTCAAGGTGTTCAAGGCGGTCATGGGCATGAAGAAGGACGAGATTGCGCCGTTGCTCGAAAAGCTGTCCATCAAGCTGCCGGCCGAGGACAAGGATCTGGAGGGCAAACCGCTGCTCAAGTCGATCATGCGTCGTTGGCTGCCGGCCGGCGACACTATGTTGCAGATGATTTGCATTCACCTTCCCAGTCCAGTCACTGCTCAGCGCTACCGTACCGAACTGCTGTACGAAGGTCCGCAGGACGACGAGGCGGCCATTGCCATGAAAAACTGTGACGTCAACGGACCGCTGATGATGTACATCAGCAAGATGGTGCCAACCAGCGACAAGGGCCGCTTCTATGCCTTTGGTCGCGTCTTCTCGGGCAAGGTGTCGACCGGCATGAAGGCCAAGATTCAGGGTCCCAACTATGTTCCGGGCAAAAAGGAGGACGTCTACGAGAAGACCATTCAGCGTACGGTGCTGATGATGGGTCGCTACGTGGAGCCCATCGAAGACGTGCCCAGCGGCAATATCTGCGGACTGGTCGGTGTCGATCAGTATCTGGTCAAGAGCGGCACGATCACGACGTACAAGGATGCGCACAACCTGCGCGTCATGAAGTTCAGCGTCAGTCCCGTGGTCCGCGTCGCCGTGGAGCCGATGAATCCGGCCGACCTGCCCAAACTGGTCGAAGGCCTGAAACGCCTGGCCAAGTCGGACCCCATGGTGCAGTGTCTGTTCGAGGAGTCAGGCGAGCACATCGTAGCCGGCGCCGGCGAGCTGCATTTGGAAATCTGCCTGAAGGACCTGGAGGAAGACCACGCCTGCATTCCGCTGAAAAAGTCCGATCCCGTGGTGTCGTACAGGGAGACGGTGACGCAAGAGTCGAATCAGATGTGTCTGAGCAAGTCGCCCAACAAGCACAACCGTATCTACATGAAGGCGCAGCCAATGCCCGAGGGCCTGCCGGAGGATATAGACAAGGGCGAAATCAATCCCAGGGACGACATCAAGAACCGCGGTCGTCTGCTGGCCGAACGCTACAACTACGACGTCAACGAAGCGCGCAAAATCTGGTGCTTCGGTCCCGACGGCAACGGCCCGAACATTCTGGTCGACTGCACCAAGGGTGTGCAATATTTGAACGAGATCAAGGATTCCGTGGTGGCCGGCTTCCAGTGGGCCACCAAGGACGGCGTACTGTGCGAGGAGAACTTGCGAGGCGTGCGCTTCGACATCCACGACGTGACGCTGCACGCGGACGCCATCCACCGTGGCGGAGGCCAGATCATCCCGACCACGCGTCGCGTCGTGTACGCGGCAGCGTTGACCGCCATGCCGGCCCTGTTGGAACCAGTCTACCTGGTCGAAATCCAGTGTCCGGAAACAGCCGTCGGCGGCATCTACGGTGTGCTCAACCGACGCCGAGGTCACGTGTTCGAGGAGAACCAAGTGGCCGGCACGCCCATGTTCATGGTCAAGGCCTTTCTGCCGGTCAACGAGTCGTTCGGCTTCACGGCCGACCTGCGCTCGAACACCGGCGGCCAGGCGTTCCCGCAGTGCGTGTTCGACCACTGGCAGGTGTTTTCGGGCGATCCGTTCGACAACAGCTCGCGGCTGGCTCAGATAATCAACGCCACCAGAAAACGAAAAGGCCTGAAGGAAGGCATCCCGGACCTGGCCAACTATTTGGACAAGCTGTGAGGAGCGGACGATCGGCCTTGCTGTGTGCCGCCCTGCAGCTGTGAACGGGTGACGGCTGGCGAAGAATTAAAAGAATTACATGGGTGA
>TrinityLAB_DN18538_c0_g1_i2 len=2071 path=[1:0-64 2:65-2070]
AAGCAGAAGACGGCATACGAGATGAGTCCAAGTGACTGGAGTTCAGACGTGTGCTCTTCCGATCTTCATGGTCGACCCGGCGCTGGGCAGCGTCGGCTTTGGATCCGGTCTGCACGGCTGGGCGTTCACGCTCAAACAGTTCGCCGAAATGTACGCGGAAAAGTTCGGCATCCAGGCGGAGAAGTTGATGAAAAATCTCTGGGGCGACCGATACTTCAACGCCAAGACGAAAAAGTGGACCAACTCAGCCGGCGACGGTGGCCGTCGAGGCTTTTCGCAGTTCGTGCTCGATCCCATTTTCAAGGTGTTCAAGGCGGTCATGGGCATGAAGAAGGACGAGATTGCGCCGTTGCTCGAAAAGCTGTCCATCAAGCTGCCGGCCGAGGACAAGGATCTGGAGGGCAAACCGCTGCTCAAGTCGATCATGCGTCGTTGGCTGCCGGCCGGCGACACTATGTTGCAGATGATTTGCATTCACCTTCCCAGTCCAGTCACTGCTCAGCGCTACCGTACCGAACTGCTGTACGAAGGTCCGCAGGACGACGAGGCGGCCATTGCCATGAAAAACTGTGACGTCAACGGACCGCTGATGATGTACATCAGCAAGATGGTGCCAACCAGCGACAAGGGCCGCTTCTATGCCTTTGGTCGCGTCTTCTCGGGCAAGGTGTCGACCGGCATGAAGGCCAAGATTCAGGGTCCCAACTATGTTCCGGGCAAAAAGGAGGACGTCTACGAGAAGACCATTCAGCGTACGGTGCTGATGATGGGTCGCTACGTGGAGCCCATCGAAGACGTGCCCAGCGGCAATATCTGCGGACTGGTCGGTGTCGATCAGTATCTGGTCAAGAGCGGCACGATCACGACGTACAAGGATGCGCACAACCTGCGCGTCATGAAGTTCAGCGTCAGTCCCGTGGTCCGCGTCGCCGTGGAGCCGATGAATCCGGCCGACCTGCCCAAACTGGTCGAAGGCCTGAAACGCCTGGCCAAGTCGGACCCCATGGTGCAGTGTCTGTTCGAGGAGTCAGGCGAGCACATCGTAGCCGGCGCCGGCGAGCTGCATTTGGAAATCTGCCTGAAGGACCTGGAGGAAGACCACGCCTGCATTCCGCTGAAAAAGTCCGATCCCGTGGTGTCGTACAGGGAGACGGTGACGCAAGAGTCGAATCAGATGTGTCTGAGCAAGTCGCCCAACAAGCACAACCGTATCTACATGAAGGCGCAGCCAATGCCCGAGGGCCTGCCGGAGGATATAGACAAGGGCGAAATCAATCCCAGGGACGACATCAAGAACCGCGGTCGTCTGCTGGCCGAACGCTACAACTACGACGTCAACGAAGCGCGCAAAATCTGGTGCTTCGGTCCCGACGGCAACGGCCCGAACATTCTGGTCGACTGCACCAAGGGTGTGCAATATTTGAACGAGATCAAGGATTCCGTGGTGGCCGGCTTCCAGTGGGCCACCAAGGACGGCGTACTGTGCGAGGAGAACTTGCGAGGCGTGCGCTTCGACATCCACGACGTGACGCTGCACGCGGACGCCATCCACCGTGGCGGAGGCCAGATCATCCCGACCACGCGTCGCGTCGTGTACGCGGCAGCGTTGACCGCCATGCCGGCCCTGTTGGAACCAGTCTACCTGGTCGAAATCCAGTGTCCGGAAACAGCCGTCGGCGGCATCTACGGTGTGCTCAACCGACGCCGAGGTCACGTGTTCGAGGAGAACCAAGTGGCCGGCACGCCCATGTTCATGGTCAAGGCCTTTCTGCCGGTCAACGAGTCGTTCGGCTTCACGGCCGACCTGCGCTCGAACACCGGCGGCCAGGCGTTCCCGCAGTGCGTGTTCGACCACTGGCAGGTGTTTTCGGGCGATCCGTTCGACAACAGCTCGCGGCTGGCTCAGATAATCAACGCCACCAGAAAACGAAAAGGCCTGAAGGAAGGCATCCCGGACCTGGCCAACTATTTGGACAAGCTGTGAGGAGCGGACGATCGGCCTTGCTGTGTGCCGCCCTGCAGCTGTGAACGGGTGACGGCTGGCGAAGAATTAAAAGAATTACATGGGTGA
>TrinityLAB_DN18725_c0_g1_i1 len=1938 path=[0:0-1937]
GCAGGTTTCAAGAGCACGTCCAAAGACAGGCCGAAGGCAATAAAGGTGATGCGCACCCAAACGTTGGGGCGCAGTTTACACGCCGCGATAAAGAATGACCTCTCAGTCACCACTGACGAACGGTCGTCATTTCCCGTGTGCAAGGCCACTGCCGAGGTCTTTGGAGGTGCCCTTGTGTGCCGATGAGCATCAACCGCCAGGTTCGCCTAGGCGACTTTCTTTTCACCGGAGAGTAACGAGGAATCCATGAAGGTTCTTGTAGCTGTCAAACGCGTTGTCGATTACAACGTGAAAGTTCGCGTCAAGGCGGACAATTCCGGCGTCGACCTTGCTAACGTCAAGATGTCGATGAACCCTTTCTGCGAAATCGCTGTGGAAGAAGCCGTACGCCTGAAAGAGAAAGGCGTGGCGACGGAGATCGTCGTGGTGTCCATCGGCCCGACCACTGCCCAAGAGCAGTTGCGTACCGCTCTGGCCCTGGGCGCCGACCGCGCCATTCTGGTGGAGTCCGCTGAAGAGCTGACCTCCCTGGCCGTGGCCAAGCTGCTCAAGGCCGTTGTCGACAAGGAACAGCCACAACTGGTTATCCTTGGCAAACAAGCCATCGACAGCGACAACAACCAGACTGGCCAGATGCTGGCTGCACTGACCGGTTACGGCCAGGGCACCTTCGCTTCGAAAGTCGAAGTAAGCGGCGACAGCGTTGCGGTCACCCGTGAAATCGACGGCGGCGCGCAGACGGTTTCCCTGAAACTGCCAGCCATCGTCACCACCGACCTGCGTTTGAACGAGCCGCGTTATGCGTCCCTGCCAAACATCATGAAAGCCAAGAAGAAGCCTCTGGAGACGCTGACTCCGGATGCTTTGGGCGTTTCCACCGCCTCTACCAACAAGACCGTCAAAGTCGAAGCGCCGGCTGCACGCAGCGCGGGCATCAAGGTCAAGTCGGTGGCTGAACTGGTCGAGAAACTGAAAAACGAAGCGAAGGTGATCTGATCATGACTATCCTCGTAATCGCCGAACACGATAACAAGGTGCTGGCCCCGGCCACCCTGAACACCGTGGCCGCTGCCGCTAAAATCGGTGGCGACATCCACGTCCTGGTAGCAGGGCAGGGCGCTGGCGCCGTGGTTGAAGCCGCTGCGAAAATCGCGGGCGTGAGCAAAGTCCTGAACGCTGACAATGCCGCTTACGCGCATCAGCTGCCGGAAAACGTTGCTCCTCTGGTTGCTGAGCTGGGCAAGGGTTACAGCCACATCCTGGCTGCCGCCACCTCCAACGGCAAAAACATCCTGCCACGCGTTGCCGCGCAGCTGGACGTTGACCAGATCTCCGAGATCATCTCGGTAGAAAGCGCCGACACTTTCAAGCGCCCGATCTACGCCGGTAACGCCATCGCTACCGTACAGTCCAACGCTGCCGTCAAGGTGATCACCGTGCGCGCCACCGGTTTCGACCCGGTTGCCGCCGAAGGTGGCTCGGCTGCCGTTGAAGCCGTCTCTGCTGCCCACGACGCTGGCACTTCCAGCTTCGTCGGCGAAGAGCTGGCCAAGTCGGACCGTCCTGAACTGACCGCTGCCAAGATCGTCGTTTCCGGCGGGCGTGGCATGCAAAACGGTGACAACTTCAAGCACCTGTACGCCCTGGCCGACAAGCTGGGCGCTGCGGTCGGCGCTTCCCGCGCAGCCGTTGACGCAGGTTTTGTACCCAACGACATGCAGGTCGGCCAGACCGGCAAGATTGTTGCGCCACAGCTGTACATCGCCGTCGGTATCTCCGGCGCGATCCAGCACTTGGCCGGTATGAAAGACTCCAAAGTGATCGTTGCGATCAACAAGGATGAAGAAGCGCCGATCTTCCAGGTAGCCGATTATGGCCTGGTAGCGGACTTGTTCGAAGCCGTACCCGAGTTGGAGAAGCTGGTCTAATCCAGTCGCT
>TrinityLAB_DN18765_c0_g1_i2 len=4026 path=[0:0-4025]
CAAAAAACATTCAATTCTGAAACAATGTTTTATGTCAGGCAAATAAAAATTAGATTCAACAATAGACACATACATGCAAATAACATCAAACATATTATTATATCTAGGTATGCTATTGGCGTCCAACGACGACATTACATCAGGAAATCTAAGCCACGGGCATTCTATTGATGAACAAGGAAAAGAAAAAGGAGCAAAGCTGATTGAAGAAAGTTACTCAAACGAGGAATTAAATAAAGACATATTGACAAAAGCATTCACCCGTACATATGGCAACCAAGCATTAAACGAAAAAGACAGAACCAAAGTAGCGAGTGTTATAGCCAAGGCGGCAAATGGCCACGAAGAAACAATTTCAAAATTACTGGAAAAGAAAATCATAACACCAGCAGAAGCTATGATGCTTAGAGAAAATTTAAATAAAACAAAAACGTCAAGCAAAGATCCAAACACACACGCAAAAGCAGGTTCACACGGTGTGGGCAAATTTTTTGGTCCAAGTATTCCATCACGTCAACAACACTACAGAGCAAACACGTTTGATGAGCAACCAAAACCTGAGGATTTCAAAGGAAAACCTGTTTTAACAACAAGCACAGTCACAAAACCTATGACCGTGCCAGCAGCACCAGCATCAGGCTCAACACACAAAATATCTGCAGAAAAACCAAAACTTAGCGAAGAAAGACAACAAAAATTGATGGAAGAAGCAGAAGAGAAACAACGAGTAAAAGAATCCTATAAAGACAGTGCATACAGTAGATCAAAACTTGAAGGATTGACAAGCGAAGAAGCAGAAGCTAATGCAGATGCAGCCGAAGCATATTACGATGCATACGAACAGTTTTTGGCAGACGGTCTCACCCCACAGCAAGCAGATAAAAAAGCAAAGGAAATATTTGGAGATCCATCAAAGATTGCACCAAACGGACAAAAATATGGAAACGAAATTAACAAAGAAAATGTTATTAGAAAGAACAGTGATAAAGCAGACCCAGAAAATATAGGTTCACACTTTTCATCCGACTTTTTACAAAAAGCAAAAGATTTCGCAGAGCAGCAAGAACATTTATCCAAAGATTTGCACAAGCAGTTTGGAAAAACAGTTAAGAACGCACTTGAAGAAGATAAATCTTATAGAGAAGAAATTAAAAACAAAAAACAACAAATTAAAGATGCATTCAAAGCTATCAAAGATTTGAAAAAGAAAACAATAACTGGAATGATAGAAGAAAACAATCAAAAACCAGGTGAGTTAGAAGAAAGCGGTATTAAAGAACTCGTTGATGAAAAATCACAAAAGTACCGCGAGCTGGCAGAAAAGGTTGAACAAACACCAAAGAAAACAACAATGGAAGATCTGGCAAGGCAAGAAGAAAAAGACAGAAAAATGTGGGATTCAATAGATAAAGACGTAAGTGAACAGCTGAAAAGGAAGCAGGAAGAAAAAATTATAAAACACCAGGAAGAAGAAGGAAACAGAGCTGAATATGAAAAGTTAGAAGAAGAAAAACAACACACGGAGGAAGCACGAGGAGAAACAACGTACACTGAAGTTATGGAAGAAGTCATGGAAGAAACAGAAGAAAACAAGCAGCACGAAGAAGCCTTGTTTAAAGAAAACGTTGAGAAGATTATTGATCACGCAGGAAAACTTGCATATGAAAACGTGATTCAAATGGGTGGTACACCTGAAGAAGCAGAGGCTGCAAAAGATCAAGCAGTTGATTTGAAGAAAAACCAAATAGAAGCACACGTAGAAGAAGAGATTGAACACGTTCTTGGTGAATTGTCACAAACAATGGATCCAGAGACTGCAAAAGAGATGGCAAAGCACATTGCAATTGTACACGAGATTGGGCCAAAGATAAAAGAAAAGGCAGAAGAAATCATCACCTTGATGGAAGGAGTGCCAAAACCAAAAGCAGCAGAGAAAAAACATGGCAAAGATGGTAATAAAGAAGAAGCAGTGAAAGATGAAAAGCCGACTATTTTGAGTGTTATTTCAGATACAACAAAACAGATCCCAGTCAAAAAATTAAAAATAAACATGCCATTTAAATCGCACTATGATCAAAAAATAGATGGAGAAGAAGAGTTGAAAACAGAAACCATTATTGAAAACAGAGTAGATCAAATGAGAAACACAAAGACAAAGCCAGGATCATCTGGAAAACCATTATACACAGGATTACCATCAGGTGTCGATTGTGATGGAAATGTACTGACGCTATCGGAAGGAGTGGAAGCAATTGATGTGAAGGAAGGTAAAATAACAATTACAGAAGAAATATTCAATCAAATGATCAAAGATGGAGTAGACACAACACCATTTAAAAAGAAGACAACAGACGTAGGCGTTTCATATGAATTGGTACTTGAAAACGCAATCGTAGATGCGGGTCAGGACGGAAACAGAGAAAACGTTATGGTCAAAATAGGAGAAGAAACAATAAACATGGGCAATTATCCATTTAATTTGGACATCGGGGAAGGAACAATCAACACACAGCCATTTAAAGATTTTAGAAAGTTCATGAGACCACTAGTCAGAAACCAGGAAGAAGGGCCAGTTGACAATGAGGACGAAGACCCAGTTGAAATGGATATTATTGCTAAATTTGTGGAAAACCAAAGCAAGCACGAAAAAGATTCAAAAACCCACGTTGAGATACACAAGGACGATAAAACAGGAGAGACGGTGGTCACTGAAGAACCAGTTTATGGAAACAAGCAAAATTACTCGCTAGAAGATGCCAAGACAAAAGCAGCCGAGTTAATTGGTTTACAAGAAGATCCAAGCGTGAAAAACACACACGTAACATTTGACATGGACGATGATGGTACAAACACAGAAGACGGCACACAGGCATTCTTAGACAAGGCAGAAAAGGCAATTGAAGGAACCAAAGTAGAAGACAAGCCATTTGTGGTAGACAACACACAAGAAGTATCACCAGATGCACCAGCAGACTTAGTCACAGACAAGCCAGCACACACGCACGCAGATGGATCCCCTCTCACACCAGAGGAAGAGATGGATGCAAGAGAAACTTTGAACAAGCAAGTGCAACAGGCAGTGAATCAAAATGACAACAGAGCACCACAGAATTTCAACATCAACATTGGAGGAATGAATGGCCCAGGTGCTACACCTGAACAACACGACACAACAACAACGATCAATGTGAACCAACACGGAAAGCCATTAGGACCTGAGGGAGTTATTTATCCAAGTGTTCCATTCAATCCAAGCAACCCAACGCCTTTGCAGCCAACAAACCAAATCACAGAGGGACCTGCAACGCACAGCAAAATACACGAGACTTATACTCAAACAATTGAAAAAATAATTAAGGAAAACGAGTTGCCACCTACAACACCATTTAACATTGCATACAATTTCATGTTAAAACAGGCTCCACATTTAGCAGACGAAATGGGTACAGACATCAATTTTATGATCAAAGTTTTCAATGGCATTCCAAAAGAATTGGTTGAGGATTTGATTGAACAAATGAAAAACAACGCAGCACCAACTAACATTAACATTACAGTCAACAAAATAATGAAATTCATTCCACAAAATGTGCCAGGTGCAGCCAATGGGTTCCCACAAACCATCGTCAATATGCTTGTGAAAGTGATTTCAAGCATATTGGGCAGACAAAATCCACAAGCAGACATCATTGCAAAAGTACCAGTGGGCAGAGGAATAATGGGCGAAGACAAAAATGGACAGCCAAAGTATTTCGAAGGAAGACCAGGAACATCACAGGTTATTAAGAGAGAAGAAGTTGACAGCAATTCAATCAAGTTCAACAAGAAATTTGACAATACAGACGCACCACAAATTCTGGGAAACAACTACAAAAAGACATCAGACCCATCACCAGCATTCCCACCACAGCCACAGCCAACAACGACTCCAATTTCCAAAGAAAACCCACCAACAACTATAAGACCAGGAACACAGCAACAAAATAACAACCAGCAGTTGATGAACAATCAAGTAGAAAGATCGGA
>TrinityLAB_DN18829_c0_g1_i3 len=1337 path=[1:0-116 3:117-222 4:223-290 5:291-333 7:334-362 8:363-432 10:433-615 11:616-716 12:717-753 14:754-902 16:903-957 17:958-983 18:984-1116 20:1117-1336]
GTGATCTTGTAACCATAAAGATATTGGAACGCTGTATTTAGGTGCTGGGGCGTGAGCCGGGTTAATTGGAACCTCGTTGAGAATATTGATTCGTTTGGAATTGGGAAACCCTGGATCGTTAATCGGAGACGACCAAATTTATAATGTAATTGTGACTGCGCATGCTTTTATTATGATTTTCTTTATAGTAATGCCGATTCTGATTGGATGTTTTGGAAATTGATTGGTTCCTTTGATAATTGGTGCCCCAGATATGGCCTTTCCACGTTTGAATAATATGAGATTTTGATTCTTGATGCCAGCTTTATTTTTACTTTTGTTTAGCGGAATAGTAGAAAGCGGAGCCGGGACAGGATGAACAGTTTATCCTCCATTGAGAGCTAATTTGGCGCACTCAGGAGCTTCAGTGGATTTCGCGATTTTTTCTTTACATTTAGCAGGAATCTCATCTTTGTTGGGAGCTGTAAACTTTATTAGCACTTTAGGAAATTTACGGGTTTTGGGAATAGGATTGGACAACGTGCCGTTGTTTGCCTGGTCCGTGTTTATCACTGCTGTGCTGCTGTTGCTTTCATTACCTGTATTGGCAGGGGCTATCACTATGCTCTTAACTGATCGAAATTTAAACACATCGTTTTATGACGTTGGAGGCGGTGGAGACCCTGTCTTATACCAACATTTATTTTGATTTTTTGGTCACCCAGAAGTGTACATTCTTATTTTGCCTGGATTTGGTTTAATTTCGCATATTGTCAGTCAAGAGACAGCTAAAAAGGAACCATTTGGAGTTTTAGGGATGATTTACGCGATGGCAGCTATTGGGGTTCTTGGATTCGTGGTCTGGGCCCATCACATGTTTACTGTAGGAATAGATGCTGACACTCGAGCGTATTTTACCACTGCTACCATAATCATTGCTGTTCCGACAGGGATTAAAATTTTTAGATGATTAGGGACCTTTTACGGCACTCGTATAAGGTTCAGACCGTCATTATTATGGGCGTTAGGATTTGTGTTCCTTTTCACACTTGGGGGTTTAACAGGGATTATTTTAGCGAATTCCTCTCTCGACATTGTGCTTCACGACACCTATTATGTAGTGGCCCATTTTCACTACGTTTTAAGAATAGGGGCCGTTTTTGCCCTAATGGGTGGGCTAGTAAACTGGTTTTCAGTGATTACCGGAATAACCATGAGACCTTTCTTATTGAAAGCACAATTTTTAGTCATATTTGTTGGAGTAAATATAACTTTTTTTTCCGATGCATTTTTTAGGGCTAGCTGGCAGATCGGAAGAGCGTCGTGTAGGGAAAGAGTGTAACTGTAGGTGTAGATCT
>TrinityLAB_DN18829_c0_g1_i1 len=773 path=[0:0-51 11:52-152 13:153-189 14:190-338 15:339-393 17:394-419 19:420-552 20:553-772]
GTTGCTCTCATTACCTGTGTTGGCAGGGGCCATTACTATGCTCTTAACTGACCGAAATTTAAACACATCGTTTTATGACGTTGGAGGCGGTGGAGACCCTGTCTTATACCAACATTTATTTTGATTTTTTGGTCACCCAGAAGTGTACATTCTCATTTTGCCAGGATTTGGTTTAATTTCACACATTGTTAGTCAAGAGACAGCTAAAAAGGAACCATTTGGAGTTTTAGGGATGATTTACGCGATGGCAGCTATTGGGGTTCTTGGATTCGTGGTCTGGGCCCATCACATGTTTACTGTAGGAATAGATGCTGACACTCGAGCGTATTTTACCACTGCCACTATAATCATTGCTGTTCCGACAGGAATTAAGATTTTTAGATGATTGGGAACTTTTTACGGCACTCGTATAAGGTTCAGTCCATCGTTATTATGGGCGCTAGGATTTGTGTTTCTTTTCACACTTGGCGGATTAACAGGGATTATTTTAGCAAATTCCTCTCTCGATATTGTGCTTCACGATACCTATTATGTAGTGGCTCATTTTCACTATGTTTTAAGAATAGGGGCCGTTTTTGCCCTAATGGGTGGGCTAGTAAACTGGTTTTCAGTGATTACCGGAATAACCATGAGACCTTTCTTATTGAAAGCACAATTTTTAGTCATATTTGTTGGAGTAAATATAACTTTTTTTTCCGATGCATTTTTTAGGGCTAGCTGGCAGATCGGAAGAGCGTCGTGTAGGGAAAGAGTGTAACTGTAGGTGTAGATCT
>TrinityLAB_DN18829_c0_g1_i2 len=1337 path=[1:0-116 2:117-222 4:223-290 6:291-333 7:334-362 9:363-432 10:433-615 11:616-716 12:717-753 14:754-902 16:903-957 17:958-983 18:984-1116 20:1117-1336]
GTGATCTTGTAACCATAAAGATATTGGAACGCTGTATTTAGGTGCTGGGGCGTGAGCCGGGTTAATTGGAACCTCGTTGAGAATATTGATTCGTTTGGAATTGGGAAACCCTGGATCTCTAATCGGAGACGATCAAATCTACAATGTTGTTGTGACTGCACATGCTTTTATTATGATTTTTTTTATAGTAATGCCGATTTTGATTGGATGTTTTGGAAATTGGTTGGTTCCTTTGATAATTGGTGCCCCAGATATGGCCTTTCCACGTTTGAATAATATGAGATTTTGATTTTTGATGCCTGCTTTGTTTTTACTGTTGTTTAGTGGAATAGTGGAAAGCGGAGCCGGGACAGGATGAACAGTCTATCCTCCATTGAGCGCTAACTTGGCTCATTCAGGAGCTTCTGTGGATTTTGCGATTTTTTCTTTACACTTAGCAGGAATCTCATCTTTGTTGGGAGCTGTAAACTTTATTAGCACTTTAGGAAATTTACGGGTTTTGGGAATAGGATTGGACAACGTGCCGTTGTTTGCCTGGTCCGTGTTTATCACTGCTGTGCTGCTGTTGCTTTCATTACCTGTATTGGCAGGGGCTATCACTATGCTCTTAACTGATCGAAATTTAAACACATCGTTTTATGACGTTGGAGGCGGTGGAGACCCTGTCTTATACCAACATTTATTTTGATTTTTTGGTCACCCAGAAGTGTACATTCTTATTTTGCCTGGATTTGGTTTAATTTCGCATATTGTCAGTCAAGAGACAGCTAAAAAGGAACCATTTGGAGTTTTAGGGATGATTTACGCGATGGCAGCTATTGGGGTTCTTGGATTCGTGGTCTGGGCCCATCACATGTTTACTGTAGGAATAGATGCTGACACTCGAGCGTATTTTACCACTGCTACCATAATCATTGCTGTTCCGACAGGGATTAAAATTTTTAGATGATTAGGGACCTTTTACGGCACTCGTATAAGGTTCAGACCGTCATTATTATGGGCGTTAGGATTTGTGTTCCTTTTCACACTTGGGGGTTTAACAGGGATTATTTTAGCGAATTCCTCTCTCGACATTGTGCTTCACGACACCTATTATGTAGTGGCCCATTTTCACTACGTTTTAAGAATAGGGGCCGTTTTTGCCCTAATGGGTGGGCTAGTAAACTGGTTTTCAGTGATTACCGGAATAACCATGAGACCTTTCTTATTGAAAGCACAATTTTTAGTCATATTTGTTGGAGTAAATATAACTTTTTTTTCCGATGCATTTTTTAGGGCTAGCTGGCAGATCGGAAGAGCGTCGTGTAGGGAAAGAGTGTAACTGTAGGTGTAGATCT
>TrinityLAB_DN19033_c0_g1_i6 len=526 path=[1:0-70 3:71-143 5:144-169 6:170-201 7:202-265 11:266-272 12:273-336 13:337-375 15:376-400 16:401-433 18:434-457 20:458-525]
TGGAGAGGGAAACAACCCTGACCTACAGCTAAGGCCCCCAAATCGTATCTAAGTGGGAAAGCATGTGGGACTTCCAAAACAACCAGGAGGTTGGCTTAGAAGCAGCCATCCTTTAAAGAAAGCGTAACAGCTCACTGGTCTAAACAAGGGTTCCTGCGGCGAAGATGTAACGGGGCTAAAGTGATGCACCGAAGCTTAGGGTGTGGATTTATTTCCACGCGGTAGCGGAGCGTTCCGTACGCCTGTGAAGCGGTCTGGTAATGGACCGTGGAGGTATCGGAAGTGCGAATGCAGACATGAGTAGCGATAAAGAGGGTGAGATGCCCTCTCGCCGAAAGACCAAGGGTTCCTGCGCAAGGCTAATCCGCGCAGGGTGAGCCGGCCCCTAAGACGAGCCCGAATGGGGTAGTCGATGGGAACCAGGTTAATATTCCTGGGCCTGGTGGTGTGTGACGGATCCCGTGTGGATCGGAAGAGCGTCGTGTAGGGAAAGAGTGTGTGAATATGTGTAGATCTCGGTGGTCGC
>TrinityLAB_DN19033_c0_g1_i1 len=811 path=[2:0-355 3:356-428 5:429-454 6:455-486 7:487-550 11:551-557 12:558-621 14:622-660 15:661-685 17:686-718 18:719-742 20:743-810]
AGAAGACGGCATACGAGATCTGTATTAGTGACTGGAGTTCAGACGTGTGCTCTTCCGATCTGTTGAAAAGGGTCCGGATGACGTGTGGCTAGGGGTGAAAGGCCAATCAAATCTGGAGATAGCTGGTTCTCCGCGAAAGCTATTTAGGTAGCGCCTCGATTGTATTCTCCCGGGGGTAGAGCACTGCATGGATGATGGGGGCCCACAGCCTTACTGAGTCTAAGCAAACTCCGAATACCGAGAAGGACTATCCGGGAGACACACGGCGGGTGCTAACGTCCGTCGTGGAGAGGGAAACAACCCTGACCAACAGCTAAGGCCCCCAATTCGTGGCTAAGTGGGAAAGGATGTGGGAATTCCAAAACAACCAGGAGGTTGGCTTAGAAGCAGCCATCCTTTAAAGAAAGCGTAACAGCTCACTGGTCTAAACAAGGGTTCCTGCGGCGAAGATGTAACGGGGCTAAAGTGATGCACCGAAGCTTAGGGTGTGGATTTATTTCCACGCGGTAGCGGAGCGTTCCGTACGCCTGTGAAGCGGTCTGGTAATGGACCGTGGAGGTATCGGAAGTGCGAATGCAGACATGAGTAGCGATAAAGAGGGTGAGATGCCCTCTCGCCGAAATCCCAAGGGTTCCTGCTTAAAGCTAATCTGAGCAGGGTAAGCCGGCCCCTAAGACGAGCCCGAAGGGGGTAGTCGATGGGAACCACGTTAATATTCGTGGGCCTGGTGGTGTGTGACGGATCCCGTGTGGATCGGAAGAGCGTCGTGTAGGGAAAGAGTGTGTGAATATGTGTAGATCTCGGTGGTCGC
>TrinityLAB_DN19033_c0_g1_i5 len=777 path=[2:0-355 3:356-428 5:429-454 6:455-486 7:487-550 11:551-557 12:558-621 13:622-660 15:661-685 17:686-718 18:719-742 19:743-776]
AGAAGACGGCATACGAGATCTGTATTAGTGACTGGAGTTCAGACGTGTGCTCTTCCGATCTGTTGAAAAGGGTCCGGATGACGTGTGGCTAGGGGTGAAAGGCCAATCAAATCTGGAGATAGCTGGTTCTCCGCGAAAGCTATTTAGGTAGCGCCTCGATTGTATTCTCCCGGGGGTAGAGCACTGCATGGATGATGGGGGCCCACAGCCTTACTGAGTCTAAGCAAACTCCGAATACCGAGAAGGACTATCCGGGAGACACACGGCGGGTGCTAACGTCCGTCGTGGAGAGGGAAACAACCCTGACCAACAGCTAAGGCCCCCAATTCGTGGCTAAGTGGGAAAGGATGTGGGAATTCCAAAACAACCAGGAGGTTGGCTTAGAAGCAGCCATCCTTTAAAGAAAGCGTAACAGCTCACTGGTCTAAACAAGGGTTCCTGCGGCGAAGATGTAACGGGGCTAAAGTGATGCACCGAAGCTTAGGGTGTGGATTTATTTCCACGCGGTAGCGGAGCGTTCCGTACGCCTGTGAAGCGGTCTGGTAATGGACCGTGGAGGTATCGGAAGTGCGAATGCAGACATGAGTAGCGATAAAGAGGGTGAGATGCCCTCTCGCCGAAAGACCAAGGGTTCCTGCGCAAGGCTAATCCGCGCAGGGTGAGCCGGCCCCTAAGACGAGCCCGAAGGGGGTAGTCGATGGGAACCACGTTAATATTCGTGGGCCTGGTGGTGTGTGACGGATGGTGTGTGTTGTCTGACAGATCGGAAGAGCGTCG
>TrinityLAB_DN19033_c0_g1_i7 len=685 path=[2:0-355 3:356-428 5:429-454 6:455-486 8:487-522 10:523-549 11:550-556 12:557-620 13:621-659 15:660-684]
AGAAGACGGCATACGAGATCTGTATTAGTGACTGGAGTTCAGACGTGTGCTCTTCCGATCTGTTGAAAAGGGTCCGGATGACGTGTGGCTAGGGGTGAAAGGCCAATCAAATCTGGAGATAGCTGGTTCTCCGCGAAAGCTATTTAGGTAGCGCCTCGATTGTATTCTCCCGGGGGTAGAGCACTGCATGGATGATGGGGGCCCACAGCCTTACTGAGTCTAAGCAAACTCCGAATACCGAGAAGGACTATCCGGGAGACACACGGCGGGTGCTAACGTCCGTCGTGGAGAGGGAAACAACCCTGACCAACAGCTAAGGCCCCCAATTCGTGGCTAAGTGGGAAAGGATGTGGGAATTCCAAAACAACCAGGAGGTTGGCTTAGAAGCAGCCATCCTTTAAAGAAAGCGTAACAGCTCACTGGTCTAAACAAGGGTTCCTGCGGCGAAGATGTAACGGGGCTAAAGTGATGCACCGAAGCTTAGGGTTCAGTCTTTGACTGAGCGGTAGCGGAGCGTTCCGTAGGCCGATGAAGCGATCTGGTAATGGGTCGTGGAGGTATCGGAAGTGCGAATGCAGACATGAGTAGCGATAAAGAGGGTGAGATGCCCTCTCGCCGAAAGACCAAGGGTTCCTGCGCAAGGCTAATCCGCGCAGGGTGAGCCGGCCCCTAAGACGAGCCCGAA
>TrinityLAB_DN19033_c0_g1_i4 len=618 path=[0:0-197 3:198-270 4:271-296 6:297-328 8:329-364 9:365-398 12:399-462 13:463-501 15:502-526 17:527-559 18:560-583 19:584-617]
CGTGAATACTCCCGGGGGTAGAGCACTGGATGGGCTAGGGGTCCTCACCGGATTACCAAACCTAACCAAACTCCGAATACCTGAGAGCTCAGCACGGCAGACAGACGGCGGGTGCTAAGGTCCGTCGTCAAAAGGGAAACAGCCCTAACCTACAGCTAAGGTCCCCAAGTCATCACTAAGTGGGAAAGCATGTGGGATTTCCAAAACAACCAGGAGGTTGGCTTAGAAGCAGCCATCCTTTAAAGAAAGCGTAACAGCTCACTGGTCTAAATAAGAGATCCTGCGGCGAAGATGTATCGGGGCTAAAGTGATGCACCGAAGCTTAGGGTTCAGTCTTTGACTGAGCGGTAGCGGAGCGTTCCGTAAGCGAGTGAAGCTCAAGGGTAACCGAGGGTGGACGTATCGGAAGTGCGAATGCAGACATGAGTAGCGATAAAGAGGGTGAGATGCCCTCTCGCCGAAAGACCAAGGGTTCCTGCGCAAGGCTAATCCGCGCAGGGTGAGCCGGCCCCTAAGACGAGCCCGAAGGGGGTAGTCGATGGGAACCACGTTAATATTCGTGGGCCTGGTGGTGTGTGACGGATGGTGTGTGTTGTCTGACAGATCGGAAGAGCGTCG
>TrinityLAB_DN19113_c0_g1_i3 len=3372 path=[0:0-62 2:63-327 3:328-2109 4:2110-2866 6:2867-3371]
GCAGAAGACGGCATACGAGATCTTAAGCCGTGACTGGAGTTCAGACGTGTGCTCTTCCGATCTGAAATCTTTATATATTGAAACAAGAACCAGAGGCAACATTCTGCTGTGGGACACAGCAGTCGTTGTAAAAAGTCAGGGAAAAGCAAATGGAAAATAATAATGGATATTTTAAAGTGGCTTTTGCATCTTACATCTGCAGTTCCAATAACAACTTTAAAAGGCAGTTTTAGTGTGTTTCCCTGGAGAGCGTATGTTCTCGCCCAAAGTCTGGCATTTCCAAAAAGGGCTGCAATCATGTCCGAATCCATCATAGGAGAAAACGGAGCAACTTTATTGTAAAACATTTGGCTTTCTTGTGGTCTGTCAAATGTTTTCCTCTCTCTCTTGCTCTCTCACAGCCGAAAGACAAGTCCTACAACATGGATGAAAGCCTTGAAAGGAACCAATTTTTCTCTGTTTCCTCTGACTTTTTATCTAAACATTTCAGTGATAATGAGAATAGCTCACTTTGAGTCTCCCTCTGTGACAACTTTCACACCGAAGAGTGTTGCTAGGCCCTTTCCGGGTCTACTTAGAGTCTGTGATCACAGACCTGTGGTCCCCATCGGGAGGTATAGTCGCTGTAGCTGTGACGACCATGAGATGAATCACAGACCTGCTGGTGCCTAGATATGGTGCCTTTACTGATCCCAAGGTTTTATTTTAGGACATCATAGCACCCCTGGCCTTCATTCACTGGAGTAATGCAGGAAAGGGAGCAGTCCTCTAAGCCCGGGGCGACTTCATCGAAGACTTTGGCTATTATCTGGGCCCCCCTGCTGGCAGAAGAACAGTTTTTTTGTTTTCCTGATCAGGTTTGATCATGCCAGAAACTTACAGAGATCAGAAAGTTTGTTGGTGAATCTGCAGCTGAATCATATTTTTGGGCTGTCGTGGTGCCACGCGGCCATTTCCTATCTTTGCTCTATTCCAGACACAATGATATGGACCAACCCAATAAACATCTGCTGTTTTTATTGTATAATGCAAATATCAACGTAATTGTCACACAGCCGTTTTTTTGTTCCACCCTGACTTATTATCCTCCCAAACGGAGCTGCTCTGATCCTTAATTGTTGTAAGGAGATTATTTTAAGTCCTGTTGTTTTGCTTTGTTATGAAAGCCTTGTTTTTAGCCAATGCCCGGACTGACTGCTGACCTACTGACACCCTCCATCACGTCAGCGTTTGCCTCAGTCGCCGTTTGTTTGGCCGCTCGCTCAGTTTGCAGGATTAGCACCCTTAAAGCTGCTCGACGGGTTAAAAGCAGTAAAACCAGGCTATCTTGGTCTCAGACAATGGCTGGGTGGAAGCGCTTTTGGGGAAACACCAGCTGAGGCAATTCGCATCGGAAAAGTTGATCAGGCACGGCAGACAGAAAGCAAAGTTTTAGTGGTGAAGTCTTCTGGAGGCGTGTCCCGCTGGGTGAGGCTGTGCTACAGGTCCAGGTAGAAGATCTCAGCTTTGTTTTGGTGCTGTTGCTTCGAGTCGTCATTGCTGGAATGATGGTCCACTTTTGGGCTCTTTTCATGTATAAATCACACCCGTATACCTGTTTTTGTTTTGTTTCCTTCCATTTTATAAATGTTTTCTTTTAGCTTTAAATGGAAGCAGGCTTTCCTTGATGAATTTAAACAACATGCAGTTCATTTTATGTACCCTTAACCTTAACTTCTCGCATTAATGACCTCCACGCCTTTCCACCAGATTAAACTCCTCATTTCAGGCTTGACAGCGAGCAAATGTTAAGACGTTTTCTGAAGCTTCTTGGTTTGGCCAAAAGACAAGATGCGCTGCTACAAAGGAACCCAGAGCAGATAATCAGAGCTCCAGTTGTGCCAGGATTTACTTCAGGTTTATATCACCAATTTATGCAGCAGCAATCACAACAAAGGCTTCTCTCATGCCGCTTTATTATAAAACGAAAGCGTTTCATCGATGAAGCATTTTTATCACGGGTTTCATTAACACCTCCCCCAAATGGATGGCCACAAAGTAACTCATGATCAGAACGATTACAACGAACAAAAATTATTTTCATTTACAAATAAAAATGAGATAATACAGGGAATGAAAGTAATGTGAGCTGAGTCAAGCACTAGATGTGGCGTCTAGATGAAAGGAGCCGACAAAAAGAAGAGTCGGCCTGTGGCAGAAGGTCAAGCTGCAGGCATGCTAATTACTGCCTGATGTCATGCTTAGCTTTACCAGCGGGGTCAAGGATGTTGAAGAAGAAAAAGGAGTAAATTAGCCTTTACCAAATTGAGTTCTGAGACCATCACACGGGGAGCCGTGTTCACATGGATTCGCTCAGCCTTTATCTGTGAGCTGAACTTCGAGCGAGGGCCTGTGCCACACAGCCTTGAGACGACAGACACAACAGGTTGCCATAGAGTTGTTATGTGAAGCCCTCATACCGCTACGCTTTACATTATCTCGTTGTTTAAGCTGTACCTGCAGCTGAGCGCCGCAGCACACGCGTGTTTCCAGAACTGCTGGTTGCGTCAGTTGACGCACGAAGGTGAAAAGGCAGCATTCCTGTATTAGTAGTTCAGGCTGTACCGTCCAAAGCCTCCTCCCTCTTTAGTCACACTCCTGTGAGATCCACCCAAGATGCACCTATCAAGCTATCAATGCACCTGCTGAAATACATCCACACAAAGAGACGGCTGTGGTAGAGTGACAGCCGAGCACACGTGTATAATGTACAGTTTTTAAGTATTTCATATGGTGTTACAGCCACAAGCTTCAGCGAACCGCGCACGAGCCTCATGTGGTTGATGAAGCTGTGTGCCGCCGAGACGTGGAGGGAAAACAAAGCCACAGAATAAAAAAAAATCTGTGCGTTTGTCATGAGCATTTACGTTCAGCCACTTTTACGATGAAAATCTCTAAATAAGATGTGCCTGTCCACTTGGTCAGAGAAGCAGTGAAGAGGCCTATGGTGACTTTGGAGGAGCTGCAGAGCTCCAAGTCTCATGTGGGAGACCGTTGAGACAGGAGAACAATGGGTCTTGCACTAATCAAGTCTGGCCTTTTTTTATGCAGGAATTGCTAAAACGAAAAATGGAAACGTCCATTTAGAAGTCCAGTTCGCCATGAGCCATAGAGAAGACGCAGCAAATACTTGAAGGCGTTTTAGGTTAATCAGACTAAGTCTGAACCTTTAGGCCCGCATGCAAAAAAGCCTGAATACACCACGGTAACGAAATGGTGGTGGTAGTATCATGCTGTGGGATGCAGCTTTGACGGCAGCAAATGGTGCTGTGTTGACTTGGTGCTTTTAAAAAATGTATGCATTTTATTTTTTAACAAATGCATGCTAGACTT
>TrinityLAB_DN19467_c0_g1_i1 len=615 path=[0:0-147 1:148-177 3:178-223 5:224-352 9:353-500 10:501-536 12:537-560 13:561-614]
CTAAGGGTTCCTGGGACAAGTTCGTCTTCCCAGGGTGAGTCGGGACCTAAGGCGAGGCCGACAGGCGTAGTCGATGGATAACCAGTTGATATTCTGTTACCCGTATATCCGCGCCCATGATAAAGCACTGATACTAACCACCGCGGATACGATCGTCGTGTTCTTTGAACACGGTGGTTGTTGATGTCGTGGGGCCTGATGTGTGGTTCAAGTGATGGGGTGACACAGTGTAGTAGCCATGCCGCTTAGTGGATTGTTGGTGTAAGCGTGTGAGGTGGTGTGTAGGTAAATCCGCACACCGTTAAACCTGAGGCGTGATGCGTAGCCCAAATGTGGGTGAAGTTGGTGATCTAGTACTGTCGAGAAAAGCCTCTAGCGATGTGTGTGTATGGCCCGTACCCTAAACCGACACAGGTAGTCAGGTTGAAAATACTAAGGCGTTCGGGTGAACTGTGGTTAAGGAATTCGGCAAAATGCCCCCGTAACTTCGGGAGAAGGGGGACCACACGACTTAAGCACTCTTTGCGAGTGTGGTGGGTTGTGGGGTCGCAGAGAATAGAGAGATCGGAAGAGCGTCGTGTAGGGAAAGAGTGTACAGGCGCGTGTAGATCTCGG
>TrinityLAB_DN19467_c0_g1_i2 len=601 path=[0:0-147 2:148-177 3:178-223 4:224-273 6:274-329 8:330-351 9:352-499 11:500-533 12:534-557 14:558-600]
CTAAGGGTTCCTGGGACAAGTTCGTCTTCCCAGGGTGAGTCGGGACCTAAGGCGAGGCCGACAGGCGTAGTCGATGGATAACCAGTTGATATTCTGTTACCCGTATATCCGCGCCCATGATAAAGCACTGATACTAACCACCGCGGATGCACTGTTGACGCTCTTTGAGTGTTGGTGGTGTTGATGTCGTGGGGCCTGATGTGTGGTTCAAGTGATGGGGTGACGCAGTGAGGTAGCCACGCCACTTATTGGATTGGTGGTGTAAGCGTGCAGACCGTGTGGTAGGTAAATCCGCTGCACTTTTGGTTGAGGCGTGATGCGTAGACCCATTGGGGTTGATGGTGGTGATCCTGTACTGTCGAGAAAAGCCTCTAGCGATGTGTGTGTATGGCCCGTACCCTAAACCGACACAGGTAGTCAGGTTGAAAATACTAAGGCGTTCGGGTGAACTGTGGTTAAGGAATTCGGCAAAATGCCCCCGTAACTTCGGGAGAAGGGGGGCCCTACGATGTGAGCATCCTTGCGGTGTTAAGCGTTGTGGGGTCGCAGAGAATAGAGGGAAGCGACTGTTTATCAAAAGATCGGAAGAGCGTCGTGTAGG
>TrinityLAB_DN19467_c0_g1_i4 len=604 path=[0:0-147 1:148-177 3:178-223 5:224-352 9:353-500 10:501-536 12:537-560 14:561-603]
CTAAGGGTTCCTGGGACAAGTTCGTCTTCCCAGGGTGAGTCGGGACCTAAGGCGAGGCCGACAGGCGTAGTCGATGGATAACCAGTTGATATTCTGTTACCCGTATATCCGCGCCCATGATAAAGCACTGATACTAACCACCGCGGATACGATCGTCGTGTTCTTTGAACACGGTGGTTGTTGATGTCGTGGGGCCTGATGTGTGGTTCAAGTGATGGGGTGACACAGTGTAGTAGCCATGCCGCTTAGTGGATTGTTGGTGTAAGCGTGTGAGGTGGTGTGTAGGTAAATCCGCACACCGTTAAACCTGAGGCGTGATGCGTAGCCCAAATGTGGGTGAAGTTGGTGATCTAGTACTGTCGAGAAAAGCCTCTAGCGATGTGTGTGTATGGCCCGTACCCTAAACCGACACAGGTAGTCAGGTTGAAAATACTAAGGCGTTCGGGTGAACTGTGGTTAAGGAATTCGGCAAAATGCCCCCGTAACTTCGGGAGAAGGGGGACCACACGACTTAAGCACTCTTTGCGAGTGTGGTGGGTTGTGGGGTCGCAGAGAATAGAGGGAAGCGACTGTTTATCAAAAGATCGGAAGAGCGTCGTGTAGG
>TrinityLAB_DN19467_c0_g1_i3 len=601 path=[0:0-147 2:148-177 3:178-223 4:224-273 7:274-329 8:330-351 9:352-499 11:500-533 12:534-557 14:558-600]
CTAAGGGTTCCTGGGACAAGTTCGTCTTCCCAGGGTGAGTCGGGACCTAAGGCGAGGCCGACAGGCGTAGTCGATGGATAACCAGTTGATATTCTGTTACCCGTATATCCGCGCCCATGATAAAGCACTGATACTAACCACCGCGGATGCACTGTTGACGCTCTTTGAGTGTTGGTGGTGTTGATGTCGTGGGGCCTGATGTGTGGTTCAAGTGATGGGGTGACGCAGTGAGGTAGCCACGCCACTTATTGGATTGGTGGTGTAAGCGTGCAGATCGTGTGGTAGGCAAATCCGCCACACATTTGGTTGAGACGTGATGCGTAGACCCAATGGGGTTGATGGTGGTGATCCTGTACTGTCGAGAAAAGCCTCTAGCGATGTGTGTGTATGGCCCGTACCCTAAACCGACACAGGTAGTCAGGTTGAAAATACTAAGGCGTTCGGGTGAACTGTGGTTAAGGAATTCGGCAAAATGCCCCCGTAACTTCGGGAGAAGGGGGGCCCTACGATGTGAGCATCCTTGCGGTGTTAAGCGTTGTGGGGTCGCAGAGAATAGAGGGAAGCGACTGTTTATCAAAAGATCGGAAGAGCGTCGTGTAGG
>TrinityLAB_DN19555_c0_g1_i2 len=1426 path=[0:0-322 1:323-668 2:669-958 4:959-1425]
GCTCTTCCGATCTCTATTGTTCAGCTACTGTTCACTGTGAACGATGACTGGATTCGTTGCTGTTAGCATTGCGACAATTTTGGCCGTTTTTCAGCATGCCTCTGCAATGAGGTGTCCTCCAATGGGCGTGATAAGTCCCAGTCAGATCGGTGCAAGTTGCAGCACGTCTCGGACTTGTCCTCCAAGAGCGCAATGCTGCAACACCATTCATGGAATGCGTTGCGTTGAACTGGTCGACGGCTCATCACCATCCCTTGGCATGTGCAGTGATGGTAGTGCGGCAACGCAAAGTTGCAATCCAGGAGCCTGTCCACCGAATTACAAGTGCGAAAATGGTCGATGTTGTTGGAATAACCCCTACGGACCTCCACCAAGACCTTCCCCAGCTGGAGGAACTTGTGAAGATGGATCTTTGTCGACCGTTAGATGCAGCAGTCATTCGGAGTGCACTGCTACACAGAAATGTTACGGCAAATGGTGTTGTCCAAATAACGATCAATCTTACAGAAAGTGCAATGATGGGTCGACGTCGACCATGAAATGCCCTGGCGGAATTTGCCCTGTAGGCAGAGCATGTGAGATGGGTTGGTGTTGTACCCAAGGTTCGATAGGTAAATGAGGAGTGCCATATTCTGTCCTACTTCATAGGAGCCTGTCCACCGAATTACAAGTGCGAAAATGGTCGATGTTGTTGGAATAACCCCTACGGACCTCCACCAAGACCTTCCCCAGCTGGAGGAACTTGTGAAGATGGGTCATTGTCGACCGTTAGATGCAGCAGTCATTCGGAGTGCACTGCTACACAGAAATGTTACGGCAAATGGTGTTGTCCAAATAACGATCAATCTTACAGAAAGTGCAATGATGGGTCGACGTCGACCATGAAATGCCCTGGCGGAATTTGCCCTGTAGGCAGAGCATGTGAGATGGGTTGGTGTTGTACCCAAGGTTCGATAGGTGGTGGTCAGTGCGAAGATGGTTCATTTTCTAATAAAAGATGCAGTTCTCACAATCAATGTCGCGTTGGCGAAAAATGTTACGGCATGTGGTGTTGTCCATTGGAAACTGAAACCTATAGACAATGTAATGACGGCTCAGTGTCGACCACACGATGCCCAAGCGGAATCTGTTCCTTTGGAAAGGCATGTGAAATGGGTTGGTGTTGTACCCAAAATTCAGGAAATGCAGGTAGCGGCATGAAACCAGGAAGATGTCCGCACTATATGAGCATCCCCGGTCAACTTGCTAACCATCTATGCTATTCGGATGCTGAATGTCAAGGTAGAAAAAAATGTTGCGGCACTGCTTTGGGACGGCGCTGTTTGCTGCCCGAAATGTAAGCAGTCGAAATATTCAAGTCTACTGTCCCTATGAAAGCTTATTCGAGTACACGTGTACCATAGACGCAGTAAATGTCATGCAGATC
>TrinityLAB_DN19555_c0_g1_i4 len=1131 path=[0:0-322 2:323-612 3:613-663 4:664-1130]
GCTCTTCCGATCTCTATTGTTCAGCTACTGTTCACTGTGAACGATGACTGGATTCGTTGCTGTTAGCATTGCGACAATTTTGGCCGTTTTTCAGCATGCCTCTGCAATGAGGTGTCCTCCAATGGGCGTGATAAGTCCCAGTCAGATCGGTGCAAGTTGCAGCACGTCTCGGACTTGTCCTCCAAGAGCGCAATGCTGCAACACCATTCATGGAATGCGTTGCGTTGAACTGGTCGACGGCTCATCACCATCCCTTGGCATGTGCAGTGATGGTAGTGCGGCAACGCAAAGTTGCAATCCAGGAGCCTGTCCACCGAATTACAAGTGCGAAAATGGTCGATGTTGTTGGAATAACCCCTACGGACCTCCACCAAGACCTTCCCCAGCTGGAGGAACTTGTGAAGATGGGTCATTGTCGACCGTTAGATGCAGCAGTCATTCGGAGTGCACTGCTACACAGAAATGTTACGGCAAATGGTGTTGTCCAAATAACGATCAATCTTACAGAAAGTGCAATGATGGGTCGACGTCGACCATGAAATGCCCTGGCGGAATTTGCCCTGTAGGCAGAGCATGTGAGATGGGTTGGTGTTGTACCCAAGGTTCGATAGGTAAATGAGGAGTGCCATATTCTGTCCTACTTCATAAAAAGCTGATTCGAGGTGGTGGTCAGTGCGAAGATGGTTCATTTTCTAATAAAAGATGCAGTTCTCACAATCAATGTCGCGTTGGCGAAAAATGTTACGGCATGTGGTGTTGTCCATTGGAAACTGAAACCTATAGACAATGTAATGACGGCTCAGTGTCGACCACACGATGCCCAAGCGGAATCTGTTCCTTTGGAAAGGCATGTGAAATGGGTTGGTGTTGTACCCAAAATTCAGGAAATGCAGGTAGCGGCATGAAACCAGGAAGATGTCCGCACTATATGAGCATCCCCGGTCAACTTGCTAACCATCTATGCTATTCGGATGCTGAATGTCAAGGTAGAAAAAAATGTTGCGGCACTGCTTTGGGACGGCGCTGTTTGCTGCCCGAAATGTAAGCAGTCGAAATATTCAAGTCTACTGTCCCTATGAAAGCTTATTCGAGTACACGTGTACCATAGACGCAGTAAATGTCATGCAGATC
>TrinityLAB_DN19555_c0_g1_i1 len=1080 path=[0:0-322 2:323-612 4:613-1079]
GCTCTTCCGATCTCTATTGTTCAGCTACTGTTCACTGTGAACGATGACTGGATTCGTTGCTGTTAGCATTGCGACAATTTTGGCCGTTTTTCAGCATGCCTCTGCAATGAGGTGTCCTCCAATGGGCGTGATAAGTCCCAGTCAGATCGGTGCAAGTTGCAGCACGTCTCGGACTTGTCCTCCAAGAGCGCAATGCTGCAACACCATTCATGGAATGCGTTGCGTTGAACTGGTCGACGGCTCATCACCATCCCTTGGCATGTGCAGTGATGGTAGTGCGGCAACGCAAAGTTGCAATCCAGGAGCCTGTCCACCGAATTACAAGTGCGAAAATGGTCGATGTTGTTGGAATAACCCCTACGGACCTCCACCAAGACCTTCCCCAGCTGGAGGAACTTGTGAAGATGGGTCATTGTCGACCGTTAGATGCAGCAGTCATTCGGAGTGCACTGCTACACAGAAATGTTACGGCAAATGGTGTTGTCCAAATAACGATCAATCTTACAGAAAGTGCAATGATGGGTCGACGTCGACCATGAAATGCCCTGGCGGAATTTGCCCTGTAGGCAGAGCATGTGAGATGGGTTGGTGTTGTACCCAAGGTTCGATAGGTGGTGGTCAGTGCGAAGATGGTTCATTTTCTAATAAAAGATGCAGTTCTCACAATCAATGTCGCGTTGGCGAAAAATGTTACGGCATGTGGTGTTGTCCATTGGAAACTGAAACCTATAGACAATGTAATGACGGCTCAGTGTCGACCACACGATGCCCAAGCGGAATCTGTTCCTTTGGAAAGGCATGTGAAATGGGTTGGTGTTGTACCCAAAATTCAGGAAATGCAGGTAGCGGCATGAAACCAGGAAGATGTCCGCACTATATGAGCATCCCCGGTCAACTTGCTAACCATCTATGCTATTCGGATGCTGAATGTCAAGGTAGAAAAAAATGTTGCGGCACTGCTTTGGGACGGCGCTGTTTGCTGCCCGAAATGTAAGCAGTCGAAATATTCAAGTCTACTGTCCCTATGAAAGCTTATTCGAGTACACGTGTACCATAGACGCAGTAAATGTCATGCAGATC
>TrinityLAB_DN19641_c1_g3_i1 len=1742 path=[0:0-1741]
GATCAACGATAAGAGCCAGGCGTTCAACACCGCTCGTATCGAAGCCCTTGAACTGCAAAACCTGCTGGAAGTGGCTGAAGCGACGGCGATCGCCGCCGAGGTTCGTAAAGAATCCCGTGGTGCTCACGCTCGTGAAGACTTTGAAGATCGCGACGACGAAAACTGGTTGTGCCACACCCTGTACTTCCCGGGTGACAAGCGCGTAACCAAGCGTGCCGTGAACTTCTCGCCGAAGACGGTGCCGACGTTTGAACCGAAGATTCGGACTTACTAAGGGTGGCTGCCATGTTGAAAGTCAGTGTTTATCGCTACAACCCTGATCAGGACGCTGCGCCGTTCATGCAGGAATTCCAGGTCGATACCGGCGGTAAAGACCTGATGGTGCTGGATGTATTGGCACTGATCAAAGAGCAGGACGAAGGTTTCTCCTATCGTCGCTCTTGCCGTGAAGGTGTGTGCGGTTCCGACGGCATGAACATCAACGGCAAAAACGGCCTGGCGTGCATCACGCCGCTGTCCGCCGTGGTCAAAGGCAACAAGCTGATCGTTCGTCCACTGCCAGGTTTGCCGGTTATCCGTGACCTGGTCGTCGATATGAGCATCTTCTACAAGCAATACGAGAAAGTTAAGCCGTTCCTGCAGAACGACACGCCGGCTCCGGCCATCGAGCGTCTGCAGTCCCCGGAAGAACGTGAAAAGCTCGATGGCCTGTACGAGTGCATCCTGTGCGCTTGCTGCTCGACATCCTGCCCGTCCTTCTGGTGGAACCCGGACAAGTTCCTGGGTCCAGCTGCGCTGCTGCAAGCCTACCGCTTCCTGGCAGACAGCCGTGATACCAAGACGTCCGAGCGTCTGGCTTCGCTGGATGACCCGTTCAGCGTATTCCGCTGCCGCGGGATCATGAACTGCGTCAACGTATGTCCTAAAGGCCTGAACCCGACTAAGGCCATTGGTCACATCCGTAACATGCTGCTGCAGAGCGGCGTGTAACTGACGTTGTAGTAAAAGCAGGACCGTTGTGCCCGTAAATGCTGCGGCGCAGGCTTCAACCGGCGCCGTAGTTTTAACTTGAGCAGCGACTTACAAAGCCGCGGCTCTTATTTTGAAGAAATGAGACAAGCAGGGGCATTCGGGTTGGTACCCGAACTATCAGCGTGATCCTAAGTGGCTTGTTTTGGTCGCTGCACTTGGCCTTTTGCAAGCAAACTCGGTGTTTTCGCCGGTGGTGTCCCCAAATCGAGGGTGACCAAGCATGCAAGAAAGCGTGATGCAGCGCATGTGGAACAGCGGCTATCTTTCAGGTGGTAACGCTGCCTATGTGGAAGAGCTTTATGAGCTCTACCTGCACGACCCTAACGCTGTGCCAGAAGAATGGCGCACCAAATTTCAGACGTTGTCTTCAGACGGCAACGCTGCCACCGATGTATCGCACGCAACAATTCGCGATCAGTTCGTGCTGCTGGCAAAGAACCAGCGCCGCGCCCAACCGGTTTCCGCCGGCAGCGTGAGCAGTGAGCATGAGAAGAAGCAAGTTGAAGTACTGCGACTGATCCAGGCCTACCGTATGCGTGGCCACCAGGCAGCCCAGCTTGACCCGCTGGGGCTGTGGCAGCGTCCTGCACCTGCAGACCTGTCGATCAATCATTACGGCTTGACCAATGCCGATCTTGATACGACAGATCGGAAGAGCGTCGTGTAGGGAAAGAGTGTGACGTCTTGTGTAGATCTCGGTGGTCGCCGTA
>TrinityLAB_DN19838_c0_g2_i1 len=614 path=[0:0-613]
AAGCAGAAGACGGCATACGAGATCTCGTGCGTTGTCTCGTGGGCTCGGAGATGTGTATAAGAGACAGTTACAGACACACACATATACAAACACACATATACACTTGCATATTATGCACACACACACACACACACTCACACACTTTGCTAGACACACATATTACGTACACACACTCACATATAATGCACACATACGCGCACAATTTACAGACACACAATTACTCACCTATACACACACACACACACACACACTTGCATATTATGCATACACACACACACATGCACACACACTCGCACACTTCACATAAAACACACACATACGCGCAATATATACAGACACACAAACACACACACTACGCTAGACACACATATTACATACACACACACTCACATGTAACACACTCATATGTGCACAATATACAGGCACACAGTTAGACACCTATACACCTATACACACTTCACTAGACACACATATTTCAAACACACACACTCATAACACACACATACACGCAATATATACACACACACACACACACACTTCGCTAGACACACATATTAAATACACACACACACACTCACATATAACACACACATATGTGCACAATATACAGACGA
>TrinityLAB_DN20029_c0_g1_i2 len=2541 path=[0:0-1853 1:1854-2540]
GATTACCAAACAGAGAAGATACACACACTAATGAAGAATACAAAGAACATAAGAAACATCTCAGTCATAGCACACGTAGACCACGGTAAAAGCACGCTGACAGATTGTTTGCTGATCAAGGCCAGAATTGCGTCAAAAGAGGCCAACGGAGGCAGGTACATGGACACGAGAAAAGACGAGCAGGAGAGGGGAATTACAATTAAGTCGACAGCAGTGTCAATGAGCTTCAGCGTTGAGAAGGAGGTGCTGGAGGCGTATGCAGACAAGAACGACTACAACGGCGAAGAGTTTTTGATTAACTTGATCGACAGCCCAGGGCACGTCGACTTTTCGTCCGAGGTCACGGCTGCGCTGAGGGTCACAGACGGTGCGCTGGTGGTCGTGGACAGCGTGGACGGAATTTGCGTGCAGACGGAAACGGTGATGAGGCAGGCGATAGCAGAAAAGATCGGGCTGACGCTGGTTTTGAACAAGTTGGACAGGGCCATCTTGGAGCTGGGATACACCGAAAACGAGCTGTACGAGGTGTTGAAGAAGAGGATTGAGGCATTTAACGCCAAGGTGGAGATGATTGCAGGGGAGTCGGAGCACACGAAGTCGCTGTCGGTGAAGGAGAACCAGATTTCATTTTGTTCAGGGCTGCAGGGCTGGGGATTCACGCTCAACAAGTTTGCGAGGTTTTACCTGAAGAACAGGGGAAACCACACGTACGAGAAAGAAAAGAAGTTCACGAGCGTGTTGTGGTCGATGAAGCACTATTGCGACTTCGAGCACGAGTTTTCAGAGGAATACAAGTTTGAGAAGATCGTGGACGGGCAGATGCCAAAGGGGAAGAAGAGCCCATTTGAGATGTTTGTGCTTGGTCCAATTTACAAGGTCAAAGACATGTGCTTTGAGGGCAAGATGAAGGAGATCGAGGAGTATTTGAAGAAGTTTGGCGTAGACTGCAGCAAGCTCGATTTGGAGGGCAAGCAGCCGGGAAAGCAGCTGTTCAAGGCGACGTTCAAGGCCTGGCTGCCGGCCGCAGAGTGCTTGCTGGAGCAGATCATTCTGAAGCTGCCAAACCCACACAAGTCGCAGGCCATCAGGGCGGACTTTTTGTACACGGGGCCAAAGGACAAGTCGTACGAGGCAATCAAGCTGTGCTCGGGAAGCGACAGCGATCCAGTCACAATGTACGTGTCAAAGATGATTCCAGACGGTTCAAACGGGTTTGTGGCATTTGGAAGAATATTTTCGGGTAACATTAAGCCAGGCACCAAGGTGTATGTGCAGAATCCAAACTATCTGCCAGACCCGGACTCAAAGAAGAATCCAAACGTGGTGCAGAAGACAATTTCCAAGGTGTGCGTCATGATGGGAAGGGGATACAACTCGATCTCGGACTGTCCGGCAGGAAACATCGTTGGACTGGTGGGCGTGGAAGGATTTTTGAAGAAGACGGGAACAGTGACGACAGAGGCAAACAGCTACAACATCAAGACAATGAAGTTCTCGGTGTCCCCGGTTGTGAAGGTGGCAGTTGCACCAAAGAAGAGCCAGGACCTGAACCACTTCAAGGAGGGGCTGGAGAAGCTGGCAAAGTCGGATCCGCTCTGTGTCATCGAGTACAACGAGCAGGGACAGGCAACGGTGGCTTGCGCAGGGGAGCTGCACCTGGAGATCATTTTGAGCGACTTGAAGGAGTTTTACGCAAAGTGCGACTTTGTGGTGGAGAAGCCGCAGGTCAAGTACTACGAGGGATTCAGCGGGTCAGTTGAGAGCCCAAAGATGACAAAGTCGGCAAACAAGCACAACAGAATTTACATGACGTGTGAGCCGCTGGATGAGAAGATCATTGAGAACGTGGAAGAGGTGAACGTGAAGGACGTGAAGCTGAGAAACCAGAAGTTCAGAGAAGTGCTTAAGATTGAGGAGGAATGGGTCAAGAAGATCATGTTTTTTGCGCCTGAGGTTGAGCCTTCGAATGTGATGGTGGACGAGTCAAAGGGTATTCAGTACCTGAACGAGGTGAGGGACCACATATACGAGGGAATGAAATTGGCCACAAAGGAGGGACCGATGATTGGAGAAGGCGTCAAGGGCGGCAGGTTCAACTTGACTGATTTGGTTTTGCACGCGGACGCAATTCACAGAGGCGCCAACCAGATGGTGAGACCGGTGGAGCAAATGGTCAGAGGGCTTATTTTGAGTGCTGGGCCTGTGCTGTACGAGCCAATTTTCTCATGCACGATCACAGTGCCTGAGGAATACGCAACAGCCTGTGAGAACATCATTAAGCAGAGGAGGGGATACACTGAGGATTTTGAGATTGAAAATGGATGTAAAATCATTAAGGCATTTTTGCCTGTGCAGGCCTCATTTGGTTTGAACAAGGACTTGAGAGAAGTGTCCAGGGGTTTCTCCACGTTTGCGTTGACTTTTGACCACTACGCCGAGTGTCCGGGTAGCTTGGAGAAGGAGACGTCTGTCATGGCTACAATAGTGAACGAGGTGAGAGCATACAAGAAGACAACAACAAAGTTGGAGCTAGAAGCATAT
>TrinityLAB_DN20029_c0_g1_i4 len=1906 path=[0:0-1853 2:1854-1905]
GATTACCAAACAGAGAAGATACACACACTAATGAAGAATACAAAGAACATAAGAAACATCTCAGTCATAGCACACGTAGACCACGGTAAAAGCACGCTGACAGATTGTTTGCTGATCAAGGCCAGAATTGCGTCAAAAGAGGCCAACGGAGGCAGGTACATGGACACGAGAAAAGACGAGCAGGAGAGGGGAATTACAATTAAGTCGACAGCAGTGTCAATGAGCTTCAGCGTTGAGAAGGAGGTGCTGGAGGCGTATGCAGACAAGAACGACTACAACGGCGAAGAGTTTTTGATTAACTTGATCGACAGCCCAGGGCACGTCGACTTTTCGTCCGAGGTCACGGCTGCGCTGAGGGTCACAGACGGTGCGCTGGTGGTCGTGGACAGCGTGGACGGAATTTGCGTGCAGACGGAAACGGTGATGAGGCAGGCGATAGCAGAAAAGATCGGGCTGACGCTGGTTTTGAACAAGTTGGACAGGGCCATCTTGGAGCTGGGATACACCGAAAACGAGCTGTACGAGGTGTTGAAGAAGAGGATTGAGGCATTTAACGCCAAGGTGGAGATGATTGCAGGGGAGTCGGAGCACACGAAGTCGCTGTCGGTGAAGGAGAACCAGATTTCATTTTGTTCAGGGCTGCAGGGCTGGGGATTCACGCTCAACAAGTTTGCGAGGTTTTACCTGAAGAACAGGGGAAACCACACGTACGAGAAAGAAAAGAAGTTCACGAGCGTGTTGTGGTCGATGAAGCACTATTGCGACTTCGAGCACGAGTTTTCAGAGGAATACAAGTTTGAGAAGATCGTGGACGGGCAGATGCCAAAGGGGAAGAAGAGCCCATTTGAGATGTTTGTGCTTGGTCCAATTTACAAGGTCAAAGACATGTGCTTTGAGGGCAAGATGAAGGAGATCGAGGAGTATTTGAAGAAGTTTGGCGTAGACTGCAGCAAGCTCGATTTGGAGGGCAAGCAGCCGGGAAAGCAGCTGTTCAAGGCGACGTTCAAGGCCTGGCTGCCGGCCGCAGAGTGCTTGCTGGAGCAGATCATTCTGAAGCTGCCAAACCCACACAAGTCGCAGGCCATCAGGGCGGACTTTTTGTACACGGGGCCAAAGGACAAGTCGTACGAGGCAATCAAGCTGTGCTCGGGAAGCGACAGCGATCCAGTCACAATGTACGTGTCAAAGATGATTCCAGACGGTTCAAACGGGTTTGTGGCATTTGGAAGAATATTTTCGGGTAACATTAAGCCAGGCACCAAGGTGTATGTGCAGAATCCAAACTATCTGCCAGACCCGGACTCAAAGAAGAATCCAAACGTGGTGCAGAAGACAATTTCCAAGGTGTGCGTCATGATGGGAAGGGGATACAACTCGATCTCGGACTGTCCGGCAGGAAACATCGTTGGACTGGTGGGCGTGGAAGGATTTTTGAAGAAGACGGGAACAGTGACGACAGAGGCAAACAGCTACAACATCAAGACAATGAAGTTCTCGGTGTCCCCGGTTGTGAAGGTGGCAGTTGCACCAAAGAAGAGCCAGGACCTGAACCACTTCAAGGAGGGGCTGGAGAAGCTGGCAAAGTCGGATCCGCTCTGTGTCATCGAGTACAACGAGCAGGGACAGGCAACGGTGGCTTGCGCAGGGGAGCTGCACCTGGAGATCATTTTGAGCGACTTGAAGGAGTTTTACGCAAAGTGCGACTTTGTGGTGGAGAAGCCGCAGGTCAAGTACTACGAGGGATTCAGCGGGTCAGTTGAGAGCCCAAAGATGACAAAGTCGGCAAACAAGCACAACAGAATTTACATGACGTGTGAGCCGCTGGATGAGAAGATCATTGAGAACGTGGAAGAGCTCGTATTCCTGTCTTCCCTCTGTGGATGGGTGCCGATCATGCCGATGAACT
>TrinityLAB_DN20049_c0_g1_i1 len=2184 path=[0:0-2183]
GAGCAAAAGCCTGCTTTTGCTCCGCCCCACAAGGATGTGGGATCTCCAGCAAACCCGCCGTTGGCGGGCGCTGACTCGCCGTTTTAACCGACGGCTCTATAGCAGATCTGAATGGCACGCTGATAGGCGCCAGAAAAAGACATTTGCAAAAGTCCGGATATTCCTTAGAATATGCGGCCTTTCGGGCACCTATGCCCGCTGTGCATTTAGATTTGCAGCACCGACTACAGGAACGATGTTCACATGCTAACAATCCGTCTTGCCCTTGGCGGCTCCAAAAAGCGCCCGTTTTACCACTTGACCGTAACCGACAGCCGCAACCCGCGTGACGGTTCGCACAAGGAACAGGTTGGTTTCTTCAACCCTGTTGCTCGTGGTCAAGAAGTTCGTCTGTCCGTGAACCAAGAGCGCGTAGCCTACTGGCTGAGCGTTGGCGCACAGCCATCCGAGCGCGTTGCAAAACTGTTGAAGGACTCGGCTAAGGCCGCAGCCTGAGCAATATGAACGCGACGCCAGCTGTTGCTGATGATTTGATCGTTATCGGCAAGATTTACTCTGTTCATGGCGTTCGCGGCGAAGTGAAGGTGTATTCCTTTACTGATCCGACTGAAAACCTGTTGCAGTACAAGACCTGGACGCTCAAGCGCGAAGGGAGTGTGAAACAGGTAGAGCTGGTCAGTGGACGCGGGAGCGACAAGTTCCTGGTCGCAAAGCTCAAGGGTCTTGATGACCGTGAAGAAGCTCGTCTTCTGGCCGGTTATGAGATCTGCGTGCCGCGCAACCTGTTCCCTGAATTGACCGACGGCGAGTACTACTGGTACCAGCTGGAAGGTCTGAAGGTTATTGATCAACTCGGGCAATTGCTGGGGAAAATCGATCATCTTCTGGAAACCGGCGCCAATGATGTAATGGTGGTCAAGCCTTGCGCTGGCAGCCTGGATGACCGTGAACGCCTGTTGCCCTATACCGAGCAATGCGTGTTGGCCGTCGACCTGGCAGCGGGCGAGATGAAGGTGGAATGGGACGCGGACTTCTAAGCGTGGCTAATTTGCGCATTGAAGTGATCAGTTTGTTTCCCGAGATGTTTTCCGCCATCAGCGAGTACGGCATCACCAGTCGGGCGGTGAAACAGGGGCTGTTGCAGCTCACCTGTTGGAACCCGCGAGACTACACGACGGATCGACATCACACTGTGGACGATCGCCCATTTGGCGGTGGCCCGGGCATGGTGATGAAGATCAAGCCCCTGGAAGATGCGTTGGTTCAGGCCAAGGCAGCCGCCGGGGAGAAGGCGAAGGTAATTTACCTGTCCCCTCAAGGCCGTCAGCTGAAACAGGCGGCGGTACGCGAACTGGCGAATGAGGAAAGTTTGATCCTGATTGCCGGTCGCTATGAAGGCATTGACGAGCGTTTTATTGAAGCTCATGTCGATGAAGAGTGGTCGATTGGGGACTATGTCCTGTCTGGCGGCGAGCTGCCGGCGATGGTCCTGATAGATGCGGTTACACGACTGCTGCCCGGAGCTTTAGGGCATGCGGACTCCGCGGAGGAAGATTCCTTCACGGATGGTTTGCTGGATTGCCCGCACTACACCCGTCCGGAGGTGTATGTGGATCAGCGTGTTCCCGACGTATTGCTAAGTGGCAATCACGCACACATCCGGCGTTGGCGTTTACAGCAGTCCCTTGGTCGGACCTATGAACGACGCGCCGATCTTCTGGAAAGCCGCTCGCTTTCTGGAGAAGAGAAGAAGCTGCTCGAGGAATACATCCTCGCGCGGGACGATAGTTAACAACGTATCGATGGTAGGTCCATTGACTTACCTTAGGAGCACAGCATGACTAACAAAATCATCCTTGCACTCGAAGCAGAGCAGATGACCAAAGAGATCCCTACCTTTGCCCCGGGCGACACTATTGTCGTTCAGGTGAAAGTGAAGGAAGGCGACCGTTCGCGTCTGCAAGCGTTCGAAGGCGTGGTAATCGCCAAGCGTAACCGTGGTGTGAACAGTGCTTTCACTGTTCGTAAAATCTCCAACGGTGTTGGCGTAGAGCGTACTTTCCAGACCTACAGCCCGCAAATCGACAGCATGGCCGTTAAGCGTCGCGGTGACGTACGTAAAGCCAAGCTGTACTACCTGCGTGACCTGTCCGGTAAAGCAGCTCGCATCAAGGAAAAACTGGC
>TrinityLAB_DN20071_c0_g1_i3 len=523 path=[0:0-58 6:59-174 7:175-235 10:236-522]
AAGACGGCATACGAGATCTTAAGCCGTGACTGGAGTTCAGACGTGTGCTCTTCCGATCTGTATTCTTTGGCAAATGGAAGCTACAGTTTTAGGATTCTGACAGCATATTGCTGATTAGAGCACATAATTGGTGTTTTTTGAACATTAACTACCAACCTGGACCAGCAAACATTCCCGCATGAGATTTGCAATCTGGATTTTAAGGAACGGACCAAGTCCATGAACCTTCTTCCATGAAGTTAAGAAAAAGCCATTGCTATTTGCGAAAAGTATATTTTGTGTTGAAGTATATTTTAAATACCAGATCTACATAATAATGTGATGAAGCACCATCTTAAACTTCTTTTCTTCTCATTGCCCAAATTATTTTAGCTCCTTTAGTATGTTCAGCACCACCACCTCTTGAAGATGGAGACACCAAATCATATGTTTCCTCAGAGTCTGTGTATAGACATGGTGACAGAGTTGAATACATCTGTAAGCAAACTTATACTATGAGCTGTGAACGATTTAAAAACTGCAA
>TrinityLAB_DN20185_c0_g1_i1 len=596 path=[0:0-51 2:52-58 4:59-111 5:112-198 6:199-246 7:247-422 8:423-595]
TACGAGATACATGGTGTCGTCTCGTGGGCTCGGAGATGTGTATAAGAGACAGTGAGTGGGTTAGTGTATGTATGTATGTGTGTGTGTTTGCGCGCATGTATGTGTGTGTATAATGTATGAGTGTAATGTATATTTGTGTGTGTTTGTGTGGAATGTATGTGTGTGTGCATGTGTTTGCGCGCATGTATGTGTGTGTAAAGTGTATGAGTGTAGTTTATATTTGGAATGTATGTGTGTGTGTATTGTTTATTATGTGTGTGATGGTGTAATTGTGAGTGCGTGTGGGAGTGAGTGTATGTATGTGTGTTTGTTTGCGTACACAAGTATGTGTGAGTATAGAATGTGTTTAGTGTATATATGTGTGTTAGTGTGTGGGTCTGTTTGTGTATGGGTGTAGTGTAATGTATGTGTGTGTGTATTGTTTATTATGTGTGTGATGGTGTAATTGTGAGTGCGTGTGGGAGTGAGTGTATGTATGTGTGTTTGTTTGCGTACACAAGTATGTGTGAGTATAGAATGTGTTTAGTGTATATATGTGTGTTAGTGTGTGGGTCTGTTTGTGTATGGGTGTAGTGTGTGTGTGTGTGTGTGTGTGT
>TrinityLAB_DN20358_c0_g1_i1 len=820 path=[0:0-65 1:66-66 3:67-113 4:114-819]
AAGCAGAAGACGGCATACGAGATCTTAAGCCGTGACTGGAGTTCAGACGTGTGCTCTTCCGATCTGGTCCTTGGTCTGATCGGTATAGGGACTCTTCTTTTCACTGACAGAACCGTAAGTTGTCTTGTTTTTGTTGTTGTTGTTGTTTTTTTATTGATATACTTTTATCCGGTTTAGGCGTTTAGAACTGGATTTTCTAAAAACAGTTTTCGGTTAACGTTAGAAAAAACAAACTCGCGACATTTGACTAATGTGACAGTTGAACTAACTAAACGCATTTATTCTCCATTGAAATACGAAACATTTGACAGTGGAGTGACTTTTAACGTAACTTTGTCCTGTTAAGAGTTTAGTTAGCAGTGTTTTTTTCGTTTCGTCACTCTGAGGAAACAGCTGGGCATGCCTCAACGTGACACCCTCAACCAGGAAACATGGCGGAAACTCCTCCTAAATTAACTACTATTACACCGATATAATAGATCTCCCATTGATTTCTTGATTTTATTCTGCTTTACTTTGATGGATGTTTGAGAAAGTGCTCCAAGTTTGAGATTATGCCTAAAACAATCAGAAACTAGGTTGTATAAGGTTGTTTTCATTATTTATAAGACCGATGTTACACTTTTGGATTAAAATCTGACTGGTTTATTTATTTCAAACGAAACAGGGATTATTTGAAACATAGTTTAGATTTTATTACACTTGAAACAGAAAAAAACCGAATTCTTGTTTTGTAGGGATTTTATAATGGCTTAGATGAAATATTTCAAACTCCTTTTTATAATTGATATGACTGTAAATATTAACGATTTGAAACTGG
>TrinityLAB_DN20470_c0_g2_i1 len=502 path=[0:0-437 1:438-501]
TGACACACATAAACACTTACAGTTACATACACACACAGAAGCGCACAAACCTGCACATATATACACACAGATACACAAATACACACACACACACAAAGTGACACACATACACACTCACAGTGACATACACACACAGAAGCGCAAAAACCCACACATATATACACACAGATACACAAATACATACACACAAAGTGACACACATACACACTCACAGTGACATACACACACACACAAGTGCACAAACCCGCACATATATACACACAGATACACAAATACATACACACACACACACACACAAAGTGACACACATACACACTCACAGTGACATACACAACCAGAAGCGCACAAACCCGCACATATATACACACAGATACACAAATACACACACACACAGAGACATACACATAGATGCACAGATACATATGCACACACGCACACTGTCTCTTATACACATCTGACGCTGCCGACGAAGGATGTGCTGTGTAGATCTCGGTGGTCGCCG
>TrinityLAB_DN20552_c0_g1_i3 len=4672 path=[1:0-65 4:66-2940 5:2941-2986 7:2987-3550 9:3551-3615 10:3616-3855 11:3856-3911 13:3912-4027 14:4028-4110 16:4111-4671]
CAAGCAGAAGACGGCATACGAGATCTTAAGCCGTGACTGGAGTTCAGACGTGTGCTCTTCCGATCTCTTTACATGTTTCTTGATTGAGACATGTCCAGTGACCTGAGCCGAGTCATCATTGACAAACTGTAGCTGCAGGCTTGTGTCATCTCCTCTAAAGAAAAAGCGTTGGCCTCAAAATGTTTGAGCATCTAAGCTGCAGAGAAATCAAACTATGAGTAACTGTTCTCTATGTGCTGCTGTTTGACTGGAGGAAAGCTTGTGAGAAGCTGCAACTTTTCATGTCGGGAGGAAAAACATTAAACATGTTCTTCCCTTTCAGGTGTGCAATGTTTCTGTCCAGATCGTTCTCGGAGATTTTATTTTTGGCGCACATGTTCTTTTTAATGCCGTTCTCAGAGTAGAACATCAGTTTCCTCTTCTTAAAGAGAAGCTGACTGAGTTTTCCCCAGATGGATAAAATGTGCTGCTGTATCTTTGCTTTCCTCCTAGGACTTCAACGGCTACAAGCTAAGCTAGAGAATTAAAATGCAACAAATGAGCAAAAGCAGCCTGCATATGTTGTAAATACAGCCAACATCTGGAGACATGACAGCCTGTTGTTTCACAGGCAATATAATCTTTGACTATAGGCTTCGTTGCAAACTAAAATACCTGTAGAATGCTGGTTATATTTTGGTTTTTATAACACTTAGACCCGTTTTTCCTTAAGCAAAAGGATAATGCAGAAGAAATTTATGTGAGCTCATGAAGGCTGTCCACCTGTTTCCTCCGTCATCCATCATATTCTGAGTAATAAACCTGCACTTGTATGGGTCATAAACGCAGCACTGCGCTCTATAAACCGAAAACAAACACTTTCCCTCAGTGTCTCCTTTAGCTGCTGCTGTTTCATTTGCTGCCAGCTTTAACCTGAGCTTCAGTAGACGATGCACAGAAGTCTGATTAAATCCACCAGCCGCTAACCAAATATTTTAAAGTAATGATGTCCAGCAGTATTTCTCTTGCAGGCATGGGTAGATGAGAACTGGGGCTAAATTGCTTCCTGGTTTGACGTGTTCTGCACAGCCAACGGATCCTTTCCAAGCAATTGGCCTCAATTATGGCTCAGCTCTGATTCCCGGTGGCTATAAAACCGCTGCACATCCAACCATACTCATTCTGTACGTCGCTTCCCTCTCATTGGTTTGCACAGTTAAAAACGGCCAATGGTTGAATTATACACATTTATTTTTAAATACTCTGCAGAGTATTTACATGCTGGCTTTGCACACCCAGAGACTTAAACGTTTCCCCAAAAATGCGTCTTCCGGTTGGTGTGCGGTTTTGCTTTTTGTCCAACCTTTCTGGCCAAAAGGTTTCTGTTCTGGTCTCATCTGACCGGAGCGTCTTCTTCCACAGGTTTGCTGAGTTCCCTACATGGGTTGTGACAAACTCTAAACAAGACTTTTAGTTTTCCTCTAACGGTGGAGCTTTTTTTTTCTCTCCATTCTTTTATAAATGCTAGACATGAATCTCTGCAGCTCCCCCAGAGACACCACGGGCCTTTAGGCCGTTTCTCTGAGTAATGCTGTGCTAGTCCAGCGTGTCGCTTTAGATCGGCGGCCATGTCTTGGCAGGTTTGCAGCTGTGCCACGCCGCTTTCACTTTCAGATGACGGATCAACCAGGGCTGACATGTTCAAAGCTTGGATACCGTTTTAAATCCAACTCTGCTAACTAGGTGACTTACGAACGCAAGTGACTTTAAGTTTACTAGAGCATATAGGAGACTAAATATCTGTATCAAAGAAAAGATGAAAACACAAAAGATTGAAAACACAAAAGACAGGAACTCAAGAAATTTGCAAGCGGCTTTGGAGAAAAACAAGCCAAATGTTGCTTATAATAATGTGACTTTGCAAATCTACTCGACACGGCGGGGTCTGACTGAGATGACGAAGACATGTACGATGCAACAGCCGCCATTCAACCCTAAGAGGGCAGAAATAAGTTGGTTTTAGGACAAGTACTGCTGGTTCAATTTAAGATGTAAACAAAAATGCACAGTAACATTAAATCAACACCTTTAGGCCCAGTTTATACAGTTTACCTGCAGAAAAAGTTGATTTAAGTTAAACTTTAATGCTTTGTGTTAGTCCGTCACAATAGATCCCTCTAAAAGTCATTTCACAAAATGTGAAACCCTTTTTAAGGCTCTGTTTAATGTGTAGCTGTCAACTTCAGGCATTTGATTTTTTATTAACATTCTATTCATGTTTTAGCCTCTTTTTTTTAAAATACTGCTTGACATGTTCTTTAGACTTTTTCCTATTGTGCAAATTTAATCAGAGGTCTTTTATGCTCCATTCTTTTCTCTTCCACCTTTCCTGCTCAGTGTTTCTTCTCCACTGGTGCCTTTTCTGTTGAAAGAATAAAAAAAAGAAGACGCCCTGCTGTATCGCTTCCCTCTCAATCTGTCGCTGCCTCTCCGAGGCGAGCACGCGTCTCCCACTGTTGGTGTCTGAGAAAAGAAACCCCGGATCATCTCGAGATGAGAGGAGCTACAAGATTTGGCTGCCTGCGTCTGATCATGAGTCTTAACGGGAGCCTTCGGGGATGATGAGGGGGAGGAGTGGGTGGCAGCATCGCCACATGGAGGACAAAAAAGACTGAGGAGTTGAAAATGATGAAAAGAGGGCAGGCAAGCTCTCGCTTTCGTTTTTGGTTATGGAGGAAAAGTGACGGTGAGATGGGCAGTGGGGTGGGATGTGGAGGAAGGTAATGATGGCGGCAGCGGTCCTGTGGTGAGAGCAAAGAAAAAGAAGCAGAATCACATTCGGGGACACGAGGAGAGGTGTCGGGAATTGGAACGCGGCACATTGCGACGCAGAAAACCGAGGCAGGAGTGAAGGGAGAGGAGGGTCAGCAGAAGAGGCCATTTTAGGAGGCAGAGAAGCAAATTTTGAGTGGAAATGTCAGTGAGGCGACTCACTGCCCTGTGATGTGCTGTGAGACGGTGAGAGAATGAGGAAATAGTGCCAACATCCCAAACTTTAGCCGAACACAGGCAAGGACTTGGAGTCGGACTGCCTGGTTAAATGAGAGGAATCTAAAAAAAGAGGCAGCAACGCCTGCTGCATGTAGGAAATTAAATGGAAATACCACTTAACAAACGTGGCATAAAAAGTAAAAATAACATTTCCCCTCCTCAGGTGTGACCGTGTTCCCGTGCTGCTGGAGCTCTAAAAGCACAAATACAAGTTAAAACGGCAGGTTTTAAAAGATAAATAAAGCTTCATCTGCAGCGTTGCAAGTTGACCAGGATGAAAACTTGGTTAATTTGATTTAAAAAAACAAAAACAAATAAAAGTTACCTGGCTTAAACATGAAGTTATTTCTTATATTCTTATTTGTAGGTCCATTGACATCAATTTTTTTTTATCTTATGTTTGCATAGTGTTTGCTGTGGTTATGCAAAAGCAATGGATTGGTCCAGTTTTATGAGCAGGTGTGTAACCACATGTTGCTGCATAATGGAGGGACTTCCAGCTCCTGAAGAGTCCTGCATGCTGTAGAGGTTCAACACACCCAGATCAACTTAAAGTTTCCCCGAGGAAGAGCGTAATGATGCACCGAAGGTGTAATTGGACGCTCAATCAGCTCAGTTGGACCAGGGACACAAGCGAAACGGGGCAGGACCCCGGGTCTTTAGAAATTAAAATAACAGCAGTCTATGTCCATTAGGTATGTTTTCCTGCTACTCTATTAGAGTTTATTTTTGTTTTTAGATGCCTTTTCACTCCCAAACTGTTAAAGTTTCATTGTTTGTGCCAGCTGGTGCTGGTGCATATCTCCAGCGGTCACTGGGCGAGAGGTGGAAAGGTGGCCCGTCCACCACAGGGCAACACAGAGGCGATCATTCATGCACACTCACACATACGGGGCAAGAGTTCAAGTTAAATGTGTCTGTGGAGCACGTTTTGTCCAGTATGAAGAGTTTGACAGCCGCTTCCTTTAGACTTCAGTGTTTTATAATTCTAAGTTTCGGGATCAGAAACAGATTTTACCTGCGTCGCTTTAAGGATTCTCCATTTGGCCAGTTTTAAATTATAAATTTCACCCTGTCAGGGTTTGGACTCTGGTGCGGCAGGTTCTGATCCGTCCCAGGAAACGGCCATTAAATGATTATAAGGCTGGACCCAAGGGTGAATGTGATGCGTAAGCAGAATCTGATGCAGATAAAACGTTGGGGATGAGAACCATCAATTTGGTTTTGTATTTAAAACATCTGAACAGCCAGCGTGAGGATCCCCACACAGCTCACCCAGATGTTATTGGATATAGAATAAATGCAGAAATTAACTTCTGTGTTGGTGTTCTGCTGCTACCGCTGAGTTATTCGCTGTGGGATCCTGGCTGCCGGTTCTGAAAACACAGCCCTGTGATCTAACCGGATCCACTCGTATGGTTTAAATCATGGACTCATGGACTCTGAAAGGGTTTTTTTTTCTCCTCTGTTATGAGAGTAAACTCTCTGAAAAGGCTTGTTTTAGCAGAACAGAGCCATGCAGTTAGAGATGGAGGATCCTAGCTAAGGGGTTAAACGGCGGAGATCTCAGGTCTGATGACGCGGTCGCTGTTTAAGCTGTGGGACGTCAGGGTGGGGGACAGATGAAGACGCATGAAGGTGG
>TrinityLAB_DN20678_c0_g2_i1 len=664 path=[0:0-663]
TGAGAATGCCGGTATGAGTAGCGAAAGACAGGTGAGAATCCTGTCCACCGTAAGACTAAGGTTTCCAGGGGAAGGCTCGTCCGCCCTGGGTTAGTCGGGACCTAAGGAGAGACCGAAAGGTGTATCCGATGGACAACAGGTTGATATTCCTGTACTAGAGTATGTAGTGATGGAGGGACGCAGTAGGCTAACTAAAGCAGACGATTGGAAGAGTCTGTCTAAGCAGTGAGGTGTGATATGAGTCAAATGCTTATATCTATAACATTGAGCTGTGATGGGGAGCGAAGTTTAGTAGCGAAGTTAGTGACGTCACACTGCCAAGAAAAGCTTCTAGCGTTTAAACATACTCTACCCGTACCGCAAACCGACACAGGTAGTCGAGGCGAGTAGCCTCAGGTGAGCGAGAGAACTCTCGTTAAGGAACTCGGCAAAATGACCCCGTAACTTCGGGAGAAGGGGTGCTGACTTTAAGTCAGCCGCAGTGAATAGGCCCAAGCAACTGTTTATCAAAAACACAGCTCTCTGCTAAATCGTAAGATGATGTATAGGGGGTGACGCCTGCCCGGTGCTGGAAGGTTAAGAGGAGTGGTTAGCTTCTGCGAAGCTACGAATCGAAGCCCCAGTAAACGGCGGCCGTAACAATAACGGTCCTAAGGTAGCGAAA
>TrinityLAB_DN20716_c0_g1_i1 len=1354 path=[0:0-1353]
TGCGTGACTGGAGTTCAGACGTGTGCTCTTCCGATCCGGTCGTTTGAACGGACGCCATGTGCTTTATCGACGGGCCCGAAATCGATACGCCCCGATGGATTTTGATGTTTTTCAGGAGTTATCCAATGGAGTTGAAGACGATGAACACCAGCACTGCCAAATCCTCGTTTAACCATCTGCGCGGGCTCAAATTGGCCGCGCTGGCAATCGGCACCAGCTTCGTTCTGGCTGGCTGCGCCGGCAACCCTCCAACCGAGCAGTACGCCGTGACCCAATCGGCCGTCAACAGCGCAGTCAGCGCCGGCGGCACCGAGTACGCGGCGGTGGAAATGAAGTCGGCCCAGGACAAGCTCAAAGAAGCTGAGATTGCCATGCACGACAAGAACTACGACAAGGCTCGCCAACTGGCTGAACAAGCCGAGTGGGATGCCCGCGTCGCTGAGCGTAAAGCCCAGGCTGCCAAGGCTCAACAGGCTGTGAAGGACTCCCAGAAGGCTGTTGACGAACTGCGTAAAGAAGGCATGCGCCCAGCTGCAATCATGCAGAAGTAAGCCGCAGCCTCTTGACTGCATCGCACCTGATATCGAATTGAAAGGACGACACGACTATGCGTAAACAATTGATGATCCCTGCCCTGCTGGCGATGAGCGTTGCCTTGGCGGCCTGCTCCACCCCGCCGAACGCGAACCTGGAAAATGCGCGGACCAATTTCTCGTCCCTGCAAACCAACCCGCAAGCCACCAAGCTGGCCGCGCTGGAAACCAAAGACGCCAGCGACTGGCTGGACAAGGCTGACAAAGCCTACCGCGACAAGGAAGACGAGAAGAAAGTCGACCAACTGGCCTACCTGACCAATCAGCGCGTTGAAGTGGCCAAGGACACCATCGTCCTGCGCGAATCCGAAGCCAAGCTGAAAAACGCCGGTGACGAACGTGCCCGCGCCCTGCTGGACGCCCGTGATGCGCAAATCAAGCAACTGCAAAACAGCTTGAACGCCAAGCAAACCGATCGCGGCACCCTGGTGACGTTCGGTGACGTGCTGTTCGCCACCAACAAGTCCGACCTGAAATCCAGCGGCCTGGTGAACATCACCAAGCTGGCTCAGTTCCTGCGCGACAACCCGGACCGTAAAGTGATCGTCGAAGGCTACACCGACAGCACCGGTTCCGATTCGTACAACCAGAGCCTGTCTGAGCGTCGTGCTGCTTCCGTTCAACGTGCACTGGCTCAGCAAGGCGTGGATATCTCGCGCATCGTGACCCAGGGTTATGGCAAGGAATACCCGGTTGCCGATAACGGCAGCGTTTCCGGCCGCGCCATGAACCGTCGCGTTGAAGTGACCATCTCCAACGAC
>TrinityLAB_DN21105_c0_g1_i1 len=784 path=[0:0-783]
GTGATCTTGACTTTGATCGAGAAAATCTTAGGTTGCACAGGAGCAATGTTTGTTTTCGTGAAGGCATATGCTGATTCTCTGAGGCTTCTGTGGGCATCCTTTATTAGGATCACCCGGCTGACAGTAAGCTTTTGGTGGGAGAGTTACCCGAGTGACAACAAGGTTGCTTCGTTCTGAGTTGATCAATGTGTGCGTTGTTGTTGTTGTTTTGTTCCTGCAAAGTACAGAAGAATTTTAATTTAACAGGCAGATGCACAATTATTATTATTTTTTTTTTGCTGTTGCATTTTTCAACAGCTCATCAACTGTTAATACTGATCTCCTTTTCTGTTTTTTTTTTTTTAAATGCTGACAAAATGTGTGTATATAGTATGTGTGTGTAACAAAAATCTCATGTATGAAAAGCCAAACGAAGATGAATTTTTTTTTTTTTTAAATAAACAAACAAACAAAAGGAAAGCAGTGTACAAGTGTCATGGTCTTATTTTCCTTTCCTTATCTCCTTTCTTTTTTTGAGTGAGCTTTTAGATAATGTAGTACAAGAAATTACAAAATATGGCTGTAAAATCTGACCTAACCACAGTACACAAGGGTTAACAACATTTTATTTGAGACAGATAGATTGGAGTTGTATGGCAGCCTATATATCTATAGAGAGGGCTGTATCTTACATTTAGTATTTATTTTAGAACCTCTATTAACCTGCAAGCGGCAACAGCAGGTGGGATCATGACATAACTGTCTCTTATACACATCTGACGCTGCCGACGACCAGTCGACGGTG
>TrinityLAB_DN21290_c0_g1_i5 len=621 path=[1:0-125 3:126-138 4:139-205 6:206-385 7:386-409 11:410-464 13:465-546 14:547-549 16:550-620]
GGACAAGGCCTCTGGGCACTGGAACACACACCATGTGTTTCAGTAGCGTGTCCCCTTCGTCTAGTGGCCTAGGACACCGCCCTTTCACGGCGGTAACAGGGGTTCGAGTCCCCTAGGGGACGCCATATGCGGGAATAGCTCAGTTGGTAGAGCACGACCTTGCCAAGGTCGGGGTCGCGAGTTCGAGTCTCGTTTCCCGCTCCAATTTACAAGCAGTGTGGCCTTCGGGCGGCATTGAGTGAAACCAGGACCAAGTCTTCGGACAAGGCCTCTGGGCACTGGAACACACACCATGTGTTTCAGTAGCGTGTCCCCTTCGTCTAGTGGCCTAGGACACCGCCCTTTCACGGCGGTAACAGGGGTTCGAGTCCCCTAGGGGACGCCATATGCGGGAATAGCTCAGTTGGTAGAGCACGACCTTGCCAAGGTCGGGGTCGCGAGTTCGAGTCTCGTTTCCCGCTCCAAATTCAGACAATTGAGATCCAACTCTCTTTTGCATGGCGCGTTAGCAAAGCGGTTATGCAGCGGATTGCAAATCCGTTTAGTCCGGTTCGACTCCGGAACGTGCCTCCATATTGACAAGCCCGCGACGCGAGCTTGATACCGATTGCGGTGCCCGAG
[truncated: 13,376,808 more chars]
