# Supplementary material for: Microbe transmission from pet shop to lab-reared zebrafish reveals a pathogenic birnavirus
Source: PLoS Biol. 2024 May 30;22(5):e3002606. doi: 10.1371/journal.pbio.3002606 (PMC11139271; doi:10.1371/journal.pbio.3002606)
Supplement: S2 File — (CSV) [file pbio.3002606.s004.csv]

Trinity_ID	microbe	accid	taxid	superkingdom	phylum	class	order	family	genus	species
TrinityLAB_DN139664_c0_g1_i1	Archaea	LR135910	1462426	Archaea	Candidatus Aenigmarchaeota					uncultured Aenigmarchaeota archaeon
TrinityLAB_DN153241_c1_g1_i1	Archaea	LR135910	1462426	Archaea	Candidatus Aenigmarchaeota					uncultured Aenigmarchaeota archaeon
TrinityLAB_DN189856_c0_g1_i1	Archaea	LR135910	1462426	Archaea	Candidatus Aenigmarchaeota					uncultured Aenigmarchaeota archaeon
TrinityLAB_DN190679_c0_g1_i1	Archaea	LR135910	1462426	Archaea	Candidatus Aenigmarchaeota					uncultured Aenigmarchaeota archaeon
TrinityLAB_DN204808_c0_g1_i1	Archaea	LR135910	1462426	Archaea	Candidatus Aenigmarchaeota					uncultured Aenigmarchaeota archaeon
TrinityLAB_DN206665_c0_g1_i1	Archaea	LR135910	1462426	Archaea	Candidatus Aenigmarchaeota					uncultured Aenigmarchaeota archaeon
TrinityLAB_DN209802_c0_g1_i1	Archaea	LR135910	1462426	Archaea	Candidatus Aenigmarchaeota					uncultured Aenigmarchaeota archaeon
TrinityLAB_DN226150_c0_g1_i1	Archaea	LR135910	1462426	Archaea	Candidatus Aenigmarchaeota					uncultured Aenigmarchaeota archaeon
TrinityLAB_DN227547_c0_g1_i1	Archaea	LR135910	1462426	Archaea	Candidatus Aenigmarchaeota					uncultured Aenigmarchaeota archaeon
TrinityLAB_DN229979_c0_g1_i1	Archaea	LR135910	1462426	Archaea	Candidatus Aenigmarchaeota					uncultured Aenigmarchaeota archaeon
TrinityLAB_DN232746_c0_g1_i1	Archaea	LR135910	1462426	Archaea	Candidatus Aenigmarchaeota					uncultured Aenigmarchaeota archaeon
TrinityLAB_DN235936_c0_g1_i1	Archaea	LR135910	1462426	Archaea	Candidatus Aenigmarchaeota					uncultured Aenigmarchaeota archaeon
TrinityLAB_DN236311_c0_g1_i1	Archaea	LR135910	1462426	Archaea	Candidatus Aenigmarchaeota					uncultured Aenigmarchaeota archaeon
TrinityLAB_DN78824_c0_g1_i1	Archaea	LR135910	1462426	Archaea	Candidatus Aenigmarchaeota					uncultured Aenigmarchaeota archaeon
TrinityLAB_DN87058_c0_g1_i1	Archaea	LR135910	1462426	Archaea	Candidatus Aenigmarchaeota					uncultured Aenigmarchaeota archaeon
TrinityLAB_DN89231_c0_g1_i1	Archaea	LR135910	1462426	Archaea	Candidatus Aenigmarchaeota					uncultured Aenigmarchaeota archaeon
TrinityPET_DN111884_c0_g1_i1	Archaea	MBI2675238.1	2093792	Archaea	Candidatus Aenigmarchaeota					Candidatus Aenigmarchaeota archaeon
TrinityPET_DN196397_c0_g1_i1	Archaea	RLI97366.1	2093792	Archaea	Candidatus Aenigmarchaeota					Candidatus Aenigmarchaeota archaeon
TrinityPET_DN240003_c0_g1_i1	Archaea	NWF96561.1	2053491	Archaea	Candidatus Thorarchaeota					Candidatus Thorarchaeota archaeon
TrinityPET_DN251409_c0_g1_i1	Archaea	MBY8996214.1	2053491	Archaea	Candidatus Thorarchaeota					Candidatus Thorarchaeota archaeon
TrinityPET_DN189134_c0_g1_i1	Archaea	RLF16014.1	2250277	Archaea	Crenarchaeota	Thermoprotei				Thermoprotei archaeon
TrinityPET_DN199439_c0_g1_i1	Archaea	MBO7713100.1	66852	Archaea	Euryarchaeota	Methanobacteria	Methanobacteriales	Methanobacteriaceae	Methanobrevibacter	Methanobrevibacter sp.
TrinityPET_DN244542_c0_g1_i1	Archaea	MBO7713100.1	66852	Archaea	Euryarchaeota	Methanobacteria	Methanobacteriales	Methanobacteriaceae	Methanobrevibacter	Methanobrevibacter sp.
TrinityPET_DN226034_c0_g1_i1	Archaea	ACX72378.1	579137	Archaea	Euryarchaeota	Methanococci	Methanococcales	Methanocaldococcaceae	Methanocaldococcus	Methanocaldococcus vulcanius
TrinityLAB_DN143376_c0_g1_i1	Archaea	CP020120	39152	Archaea	Euryarchaeota	Methanococci	Methanococcales	Methanococcaceae	Methanococcus	Methanococcus maripaludis
TrinityPET_DN71985_c0_g1_i1	Acidobacteria	AP025252	2802972	Bacteria	Acidobacteria	Acidobacteriia	Bryobacterales			Bryobacterales bacterium F-183
TrinityPET_DN71985_c0_g1_i2	Acidobacteria	AP025252	2802972	Bacteria	Acidobacteria	Acidobacteriia	Bryobacterales			Bryobacterales bacterium F-183
TrinityPET_DN25540_c2_g1_i1	Acidobacteria	CP015136	1855912	Bacteria	Acidobacteria	Vicinamibacteria	Vicinamibacterales	Vicinamibacteraceae	Luteitalea	Luteitalea pratensis
TrinityPET_DN262342_c0_g1_i2	Acidobacteria	MBU6242404.1	1978231	Bacteria	Acidobacteria					Acidobacteria bacterium
TrinityPET_DN71347_c0_g1_i3	Iamiaceae	CP050948	2722752	Bacteria	Actinobacteria	Acidimicrobiia	Acidimicrobiales	Iamiaceae	Iamia	Iamia sp. SCSIO 61187
TrinityLAB_DN190494_c0_g1_i1	Actinomycetaceae	CP027236	2081702	Bacteria	Actinobacteria	Actinobacteria	Actinomycetales	Actinomycetaceae	Actinomyces	Actinomyces sp. oral taxon 897
TrinityLAB_DN33748_c0_g1_i2	Actinomycetaceae	CP027236	2081702	Bacteria	Actinobacteria	Actinobacteria	Actinomycetales	Actinomycetaceae	Actinomyces	Actinomyces sp. oral taxon 897
TrinityLAB_DN33748_c0_g1_i3	Actinomycetaceae	CP027236	2081702	Bacteria	Actinobacteria	Actinobacteria	Actinomycetales	Actinomycetaceae	Actinomyces	Actinomyces sp. oral taxon 897
TrinityLAB_DN33748_c0_g1_i4	Actinomycetaceae	CP027236	2081702	Bacteria	Actinobacteria	Actinobacteria	Actinomycetales	Actinomycetaceae	Actinomyces	Actinomyces sp. oral taxon 897
TrinityLAB_DN33748_c0_g1_i5	Actinomycetaceae	CP027236	2081702	Bacteria	Actinobacteria	Actinobacteria	Actinomycetales	Actinomycetaceae	Actinomyces	Actinomyces sp. oral taxon 897
TrinityLAB_DN108727_c2_g1_i2	Actinomycetaceae	LK995493	1522002	Bacteria	Actinobacteria	Actinobacteria	Actinomycetales	Actinomycetaceae	Actinomyces	Actinomyces succiniciruminis
TrinityLAB_DN130157_c0_g1_i1	Bifidobacteriaceae	NR_103206	33905	Bacteria	Actinobacteria	Actinobacteria	Bifidobacteriales	Bifidobacteriaceae	Bifidobacterium	Bifidobacterium thermophilum
TrinityLAB_DN34485_c0_g1_i2	Corynebacteriaceae	CP001601	548476	Bacteria	Actinobacteria	Actinobacteria	Corynebacteriales	Corynebacteriaceae	Corynebacterium	Corynebacterium aurimucosum
TrinityLAB_DN151577_c0_g1_i1	Corynebacteriaceae	CP033896	1862358	Bacteria	Actinobacteria	Actinobacteria	Corynebacteriales	Corynebacteriaceae	Corynebacterium	Corynebacterium choanis
TrinityLAB_DN130157_c0_g1_i2	Corynebacteriaceae	LT906467	156978	Bacteria	Actinobacteria	Actinobacteria	Corynebacteriales	Corynebacteriaceae	Corynebacterium	Corynebacterium imitans
TrinityLAB_DN115130_c0_g1_i1	Corynebacteriaceae	NR_076645	161879	Bacteria	Actinobacteria	Actinobacteria	Corynebacteriales	Corynebacteriaceae	Corynebacterium	Corynebacterium kroppenstedtii
TrinityLAB_DN34485_c0_g1_i5	Corynebacteriaceae	NR_076645	161879	Bacteria	Actinobacteria	Actinobacteria	Corynebacteriales	Corynebacteriaceae	Corynebacterium	Corynebacterium kroppenstedtii
TrinityLAB_DN5000_c0_g1_i1	Corynebacteriaceae	NR_076645	161879	Bacteria	Actinobacteria	Actinobacteria	Corynebacteriales	Corynebacteriaceae	Corynebacterium	Corynebacterium kroppenstedtii
TrinityLAB_DN5000_c0_g1_i2	Corynebacteriaceae	NR_076645	161879	Bacteria	Actinobacteria	Actinobacteria	Corynebacteriales	Corynebacteriaceae	Corynebacterium	Corynebacterium kroppenstedtii
TrinityLAB_DN19467_c0_g1_i2	Corynebacteriaceae	LR134408	43990	Bacteria	Actinobacteria	Actinobacteria	Corynebacteriales	Corynebacteriaceae	Corynebacterium	Corynebacterium segmentosum
TrinityLAB_DN19467_c0_g1_i3	Corynebacteriaceae	LR134408	43990	Bacteria	Actinobacteria	Actinobacteria	Corynebacteriales	Corynebacteriaceae	Corynebacterium	Corynebacterium segmentosum
TrinityLAB_DN2197_c0_g1_i3	Corynebacteriaceae	LR134408	43990	Bacteria	Actinobacteria	Actinobacteria	Corynebacteriales	Corynebacteriaceae	Corynebacterium	Corynebacterium segmentosum
TrinityLAB_DN2197_c0_g1_i5	Corynebacteriaceae	LR134408	43990	Bacteria	Actinobacteria	Actinobacteria	Corynebacteriales	Corynebacteriaceae	Corynebacterium	Corynebacterium segmentosum
TrinityLAB_DN2197_c0_g1_i7	Corynebacteriaceae	LR134408	43990	Bacteria	Actinobacteria	Actinobacteria	Corynebacteriales	Corynebacteriaceae	Corynebacterium	Corynebacterium segmentosum
TrinityLAB_DN34485_c0_g1_i4	Corynebacteriaceae	LR134408	43990	Bacteria	Actinobacteria	Actinobacteria	Corynebacteriales	Corynebacteriaceae	Corynebacterium	Corynebacterium segmentosum
TrinityLAB_DN19467_c0_g1_i1	Corynebacteriaceae	CP010827	161899	Bacteria	Actinobacteria	Actinobacteria	Corynebacteriales	Corynebacteriaceae	Corynebacterium	Corynebacterium singulare
TrinityLAB_DN19467_c0_g1_i4	Corynebacteriaceae	CP010827	161899	Bacteria	Actinobacteria	Actinobacteria	Corynebacteriales	Corynebacteriaceae	Corynebacterium	Corynebacterium singulare
TrinityLAB_DN130157_c0_g1_i3	Corynebacteriaceae	CP017639	702967	Bacteria	Actinobacteria	Actinobacteria	Corynebacteriales	Corynebacteriaceae	Corynebacterium	Corynebacterium sp. NML98-0116
TrinityLAB_DN34485_c0_g1_i8	Corynebacteriaceae	CP017639	702967	Bacteria	Actinobacteria	Actinobacteria	Corynebacteriales	Corynebacteriaceae	Corynebacterium	Corynebacterium sp. NML98-0116
TrinityLAB_DN34485_c0_g1_i3	Corynebacteriaceae	CP024931	43770	Bacteria	Actinobacteria	Actinobacteria	Corynebacteriales	Corynebacteriaceae	Corynebacterium	Corynebacterium striatum
TrinityLAB_DN24797_c0_g1_i2	Corynebacteriaceae	NR_121933	89154	Bacteria	Actinobacteria	Actinobacteria	Corynebacteriales	Corynebacteriaceae	Corynebacterium	Corynebacterium terpenotabidum
TrinityLAB_DN24797_c0_g2_i1	Corynebacteriaceae	CP009215	401472	Bacteria	Actinobacteria	Actinobacteria	Corynebacteriales	Corynebacteriaceae	Corynebacterium	Corynebacterium ureicelerivorans
TrinityLAB_DN34485_c0_g1_i6	Corynebacteriaceae	CP009215	401472	Bacteria	Actinobacteria	Actinobacteria	Corynebacteriales	Corynebacteriaceae	Corynebacterium	Corynebacterium ureicelerivorans
TrinityLAB_DN48748_c0_g1_i1	Dermacoccaceae	CP008889	1274	Bacteria	Actinobacteria	Actinobacteria	Micrococcales	Dermacoccaceae	Dermacoccus	Dermacoccus nishinomiyaensis
TrinityLAB_DN34485_c0_g2_i1	Frankiaceae	AY627742	181582	Bacteria	Actinobacteria	Actinobacteria	Frankiales	Frankiaceae	Frankia	uncultured Frankia sp.
TrinityLAB_DN34485_c0_g2_i2	Frankiaceae	AY627749	181582	Bacteria	Actinobacteria	Actinobacteria	Frankiales	Frankiaceae	Frankia	uncultured Frankia sp.
TrinityLAB_DN48748_c0_g1_i2	Jiangellaceae	LT629771	1798224	Bacteria	Actinobacteria	Actinobacteria	Jiangellales	Jiangellaceae	Jiangella	Jiangella sp. DSM 45060
TrinityLAB_DN73423_c0_g1_i2	Microbacteriaceae	LT629692	370764	Bacteria	Actinobacteria	Actinobacteria	Micrococcales	Microbacteriaceae	Microbacterium	Microbacterium pygmaeum
TrinityLAB_DN73423_c0_g1_i1	Microbacteriaceae	CP038256	904291	Bacteria	Actinobacteria	Actinobacteria	Micrococcales	Microbacteriaceae	Microbacterium	Microbacterium sediminis
TrinityLAB_DN73423_c0_g1_i3	Microbacteriaceae	CP038256	904291	Bacteria	Actinobacteria	Actinobacteria	Micrococcales	Microbacteriaceae	Microbacterium	Microbacterium sediminis
TrinityLAB_DN23847_c0_g1_i1	Microbacteriaceae	KT865815	1811303	Bacteria	Actinobacteria	Actinobacteria	Micrococcales	Microbacteriaceae	Microbacterium	Microbacterium sp. ALBL_083
TrinityLAB_DN73423_c0_g1_i4	Microbacteriaceae	KT865815	1811303	Bacteria	Actinobacteria	Actinobacteria	Micrococcales	Microbacteriaceae	Microbacterium	Microbacterium sp. ALBL_083
TrinityLAB_DN65289_c0_g1_i1	Micrococcaceae	KT369959	409290	Bacteria	Actinobacteria	Actinobacteria	Micrococcales	Micrococcaceae	Arthrobacter	Arthrobacter oryzae
TrinityLAB_DN131469_c0_g1_i2	Micrococcaceae	CP012507	71999	Bacteria	Actinobacteria	Actinobacteria	Micrococcales	Micrococcaceae	Kocuria	Kocuria palustris
TrinityLAB_DN131469_c0_g1_i3	Micrococcaceae	CP012507	71999	Bacteria	Actinobacteria	Actinobacteria	Micrococcales	Micrococcaceae	Kocuria	Kocuria palustris
TrinityLAB_DN2788_c0_g1_i1	Micrococcaceae	LR134409	72000	Bacteria	Actinobacteria	Actinobacteria	Micrococcales	Micrococcaceae	Kocuria	Kocuria rhizophila
TrinityLAB_DN2788_c0_g1_i2	Micrococcaceae	LR134409	72000	Bacteria	Actinobacteria	Actinobacteria	Micrococcales	Micrococcaceae	Kocuria	Kocuria rhizophila
TrinityLAB_DN2788_c0_g1_i3	Micrococcaceae	LR134409	72000	Bacteria	Actinobacteria	Actinobacteria	Micrococcales	Micrococcaceae	Kocuria	Kocuria rhizophila
TrinityLAB_DN11303_c1_g1_i1	Micrococcaceae	CP033200	1270	Bacteria	Actinobacteria	Actinobacteria	Micrococcales	Micrococcaceae	Micrococcus	Micrococcus luteus
TrinityLAB_DN11303_c1_g1_i2	Micrococcaceae	CP033200	1270	Bacteria	Actinobacteria	Actinobacteria	Micrococcales	Micrococcaceae	Micrococcus	Micrococcus luteus
TrinityLAB_DN195_c0_g2_i13	Micrococcaceae	CP033200	1270	Bacteria	Actinobacteria	Actinobacteria	Micrococcales	Micrococcaceae	Micrococcus	Micrococcus luteus
TrinityLAB_DN195_c0_g2_i7	Micrococcaceae	CP033200	1270	Bacteria	Actinobacteria	Actinobacteria	Micrococcales	Micrococcaceae	Micrococcus	Micrococcus luteus
TrinityLAB_DN195_c0_g2_i9	Micrococcaceae	CP033200	1270	Bacteria	Actinobacteria	Actinobacteria	Micrococcales	Micrococcaceae	Micrococcus	Micrococcus luteus
TrinityLAB_DN195_c1_g1_i1	Micrococcaceae	CP033200	1270	Bacteria	Actinobacteria	Actinobacteria	Micrococcales	Micrococcaceae	Micrococcus	Micrococcus luteus
TrinityLAB_DN195_c1_g1_i2	Micrococcaceae	CP033200	1270	Bacteria	Actinobacteria	Actinobacteria	Micrococcales	Micrococcaceae	Micrococcus	Micrococcus luteus
TrinityLAB_DN7352_c0_g1_i1	Micrococcaceae	MK168047	1271	Bacteria	Actinobacteria	Actinobacteria	Micrococcales	Micrococcaceae	Micrococcus	Micrococcus sp.
TrinityLAB_DN11303_c1_g2_i2	Micrococcaceae	CP023510	43675	Bacteria	Actinobacteria	Actinobacteria	Micrococcales	Micrococcaceae	Rothia	Rothia mucilaginosa
TrinityLAB_DN131469_c0_g1_i1	Micrococcaceae	NR_076290	43675	Bacteria	Actinobacteria	Actinobacteria	Micrococcales	Micrococcaceae	Rothia	Rothia mucilaginosa
TrinityLAB_DN131469_c0_g1_i4	Micrococcaceae	CP023510	43675	Bacteria	Actinobacteria	Actinobacteria	Micrococcales	Micrococcaceae	Rothia	Rothia mucilaginosa
TrinityLAB_DN29599_c0_g1_i1	Micrococcaceae	CP023510	43675	Bacteria	Actinobacteria	Actinobacteria	Micrococcales	Micrococcaceae	Rothia	Rothia mucilaginosa
TrinityLAB_DN29599_c0_g1_i3	Micrococcaceae	CP023510	43675	Bacteria	Actinobacteria	Actinobacteria	Micrococcales	Micrococcaceae	Rothia	Rothia mucilaginosa
TrinityLAB_DN65289_c0_g1_i3	Micrococcaceae	KY427813	1285193	Bacteria	Actinobacteria	Actinobacteria	Micrococcales	Micrococcaceae	Zhihengliuella	Zhihengliuella flava
TrinityLAB_DN65289_c0_g1_i4	Micromonosporaceae	JF972637	168697	Bacteria	Actinobacteria	Actinobacteria	Micromonosporales	Micromonosporaceae	Salinispora	Salinispora arenicola
TrinityLAB_DN65289_c0_g1_i5	Micromonosporaceae	KP784783	1616132	Bacteria	Actinobacteria	Actinobacteria	Micromonosporales	Micromonosporaceae	Verrucosispora	Verrucosispora sp. 1C-GS7
TrinityLAB_DN44681_c0_g1_i1	Mycobacteriaceae	CP025546	1389713	Bacteria	Actinobacteria	Actinobacteria	Corynebacteriales	Mycobacteriaceae	Mycobacterium	Mycobacterium paragordonae
TrinityLAB_DN44681_c0_g1_i2	Mycobacteriaceae	CP025546	1389713	Bacteria	Actinobacteria	Actinobacteria	Corynebacteriales	Mycobacteriaceae	Mycobacterium	Mycobacterium paragordonae
TrinityLAB_DN54930_c0_g1_i1	Mycobacteriaceae	CP011773	1545728	Bacteria	Actinobacteria	Actinobacteria	Corynebacteriales	Mycobacteriaceae	Mycobacterium	Mycobacterium sp. EPa45
TrinityLAB_DN54930_c0_g1_i4	Mycobacteriaceae	CP019420	1936029	Bacteria	Actinobacteria	Actinobacteria	Corynebacteriales	Mycobacteriaceae	Mycobacterium	Mycobacterium sp. MS1601
TrinityLAB_DN54930_c0_g1_i3	Mycobacteriaceae	CP018043	1920667	Bacteria	Actinobacteria	Actinobacteria	Corynebacteriales	Mycobacteriaceae	Mycobacterium	Mycobacterium sp. WY10
TrinityLAB_DN13515_c1_g1_i1	Mycobacteriaceae	WP_151061477.1	1773	Bacteria	Actinobacteria	Actinobacteria	Corynebacteriales	Mycobacteriaceae	Mycobacterium	Mycobacterium tuberculosis
TrinityLAB_DN195_c2_g1_i1	Propionibacteriaceae	CP033842	1747	Bacteria	Actinobacteria	Actinobacteria	Propionibacteriales	Propionibacteriaceae	Cutibacterium	Cutibacterium acnes
TrinityLAB_DN2197_c0_g1_i1	Propionibacteriaceae	CP033842	1747	Bacteria	Actinobacteria	Actinobacteria	Propionibacteriales	Propionibacteriaceae	Cutibacterium	Cutibacterium acnes
TrinityLAB_DN2197_c0_g1_i10	Propionibacteriaceae	CP033842	1747	Bacteria	Actinobacteria	Actinobacteria	Propionibacteriales	Propionibacteriaceae	Cutibacterium	Cutibacterium acnes
TrinityLAB_DN2197_c0_g1_i2	Propionibacteriaceae	CP033842	1747	Bacteria	Actinobacteria	Actinobacteria	Propionibacteriales	Propionibacteriaceae	Cutibacterium	Cutibacterium acnes
TrinityLAB_DN2197_c0_g1_i4	Propionibacteriaceae	CP033842	1747	Bacteria	Actinobacteria	Actinobacteria	Propionibacteriales	Propionibacteriaceae	Cutibacterium	Cutibacterium acnes
TrinityLAB_DN2197_c0_g1_i8	Propionibacteriaceae	CP033842	1747	Bacteria	Actinobacteria	Actinobacteria	Propionibacteriales	Propionibacteriaceae	Cutibacterium	Cutibacterium acnes
TrinityLAB_DN373_c1_g1_i1	Propionibacteriaceae	CP013693	1747	Bacteria	Actinobacteria	Actinobacteria	Propionibacteriales	Propionibacteriaceae	Cutibacterium	Cutibacterium acnes
TrinityLAB_DN373_c1_g1_i2	Propionibacteriaceae	CP013693	1747	Bacteria	Actinobacteria	Actinobacteria	Propionibacteriales	Propionibacteriaceae	Cutibacterium	Cutibacterium acnes
TrinityLAB_DN65289_c0_g1_i2	Propionibacteriaceae	CP033842	1747	Bacteria	Actinobacteria	Actinobacteria	Propionibacteriales	Propionibacteriaceae	Cutibacterium	Cutibacterium acnes
TrinityLAB_DN171639_c1_g1_i1	Propionibacteriaceae	LT906441	33011	Bacteria	Actinobacteria	Actinobacteria	Propionibacteriales	Propionibacteriaceae	Cutibacterium	Cutibacterium granulosum
TrinityLAB_DN23847_c0_g1_i2	Propionibacteriaceae	LT906441	33011	Bacteria	Actinobacteria	Actinobacteria	Propionibacteriales	Propionibacteriaceae	Cutibacterium	Cutibacterium granulosum
TrinityLAB_DN23847_c0_g1_i3	Propionibacteriaceae	LT906441	33011	Bacteria	Actinobacteria	Actinobacteria	Propionibacteriales	Propionibacteriaceae	Cutibacterium	Cutibacterium granulosum
TrinityLAB_DN209559_c0_g1_i1	Streptomycetaceae	CP025018	1495638	Bacteria	Actinobacteria	Actinobacteria	Streptomycetales	Streptomycetaceae	Streptomyces	Streptomyces sp. M56
TrinityLAB_DN11303_c1_g2_i1	Corynebacteriales	CP009312	1528099	Bacteria	Actinobacteria	Actinobacteria	Corynebacteriales		Lawsonella	Lawsonella clevelandensis
TrinityLAB_DN2197_c0_g1_i9	Corynebacteriales	CP012390	1528099	Bacteria	Actinobacteria	Actinobacteria	Corynebacteriales		Lawsonella	Lawsonella clevelandensis
TrinityLAB_DN23847_c0_g1_i6	Corynebacteriales	CP009312	1528099	Bacteria	Actinobacteria	Actinobacteria	Corynebacteriales		Lawsonella	Lawsonella clevelandensis
TrinityPET_DN26932_c0_g1_i1	Bifidobacteriaceae	CP033836	2702	Bacteria	Actinobacteria	Actinomycetia	Bifidobacteriales	Bifidobacteriaceae	Gardnerella	Gardnerella vaginalis
TrinityPET_DN26932_c0_g1_i3	Bifidobacteriaceae	CP033836	2702	Bacteria	Actinobacteria	Actinomycetia	Bifidobacteriales	Bifidobacteriaceae	Gardnerella	Gardnerella vaginalis
TrinityPET_DN26932_c0_g1_i4	Bifidobacteriaceae	CP033836	2702	Bacteria	Actinobacteria	Actinomycetia	Bifidobacteriales	Bifidobacteriaceae	Gardnerella	Gardnerella vaginalis
TrinityPET_DN97883_c0_g1_i2	Bifidobacteriaceae	LR134385	2702	Bacteria	Actinobacteria	Actinomycetia	Bifidobacteriales	Bifidobacteriaceae	Gardnerella	Gardnerella vaginalis
TrinityPET_DN40527_c0_g1_i3	Bogoriellaceae	CP033325	2483799	Bacteria	Actinobacteria	Actinomycetia	Micrococcales	Bogoriellaceae	Georgenia	Georgenia faecalis
TrinityPET_DN59364_c0_g3_i1	Cellulomonadaceae	CP048210	2704467	Bacteria	Actinobacteria	Actinomycetia	Micrococcales	Cellulomonadaceae	Cellulomonas	Cellulomonas sp. H30R-01
TrinityPET_DN66709_c1_g1_i4	Cellulomonadaceae	CP045920	2654547	Bacteria	Actinobacteria	Actinomycetia	Micrococcales	Cellulomonadaceae	Pseudactinotalea	Pseudactinotalea sp. HY158
TrinityPET_DN107515_c0_g1_i1	Corynebacteriaceae	LT906467	156978	Bacteria	Actinobacteria	Actinomycetia	Corynebacteriales	Corynebacteriaceae	Corynebacterium	Corynebacterium imitans
TrinityPET_DN107515_c0_g1_i2	Corynebacteriaceae	NR_076645	161879	Bacteria	Actinobacteria	Actinomycetia	Corynebacteriales	Corynebacteriaceae	Corynebacterium	Corynebacterium kroppenstedtii
TrinityPET_DN107515_c0_g1_i3	Corynebacteriaceae	CP061033	2768834	Bacteria	Actinobacteria	Actinomycetia	Corynebacteriales	Corynebacteriaceae	Corynebacterium	Corynebacterium zhongnanshanii
TrinityPET_DN138491_c0_g1_i1	Corynebacteriaceae	LR134408	43990	Bacteria	Actinobacteria	Actinomycetia	Corynebacteriales	Corynebacteriaceae	Corynebacterium	Corynebacterium segmentosum
TrinityPET_DN169_c0_g1_i3	Corynebacteriaceae	LR134408	43990	Bacteria	Actinobacteria	Actinomycetia	Corynebacteriales	Corynebacteriaceae	Corynebacterium	Corynebacterium segmentosum
TrinityPET_DN169_c0_g1_i8	Corynebacteriaceae	CP069516	38290	Bacteria	Actinobacteria	Actinomycetia	Corynebacteriales	Corynebacteriaceae	Corynebacterium	Corynebacterium macginleyi
TrinityPET_DN169_c2_g1_i1	Corynebacteriaceae	CP067012	1979527	Bacteria	Actinobacteria	Actinomycetia	Corynebacteriales	Corynebacteriaceae	Corynebacterium	Corynebacterium kefirresidentii
TrinityPET_DN169_c2_g1_i2	Corynebacteriaceae	LR134408	43990	Bacteria	Actinobacteria	Actinomycetia	Corynebacteriales	Corynebacteriaceae	Corynebacterium	Corynebacterium segmentosum
TrinityPET_DN169_c2_g1_i3	Corynebacteriaceae	CP067012	1979527	Bacteria	Actinobacteria	Actinomycetia	Corynebacteriales	Corynebacteriaceae	Corynebacterium	Corynebacterium kefirresidentii
TrinityPET_DN169_c2_g1_i4	Corynebacteriaceae	CP069509	161879	Bacteria	Actinobacteria	Actinomycetia	Corynebacteriales	Corynebacteriaceae	Corynebacterium	Corynebacterium kroppenstedtii
TrinityPET_DN169_c2_g1_i5	Corynebacteriaceae	CP065972	38304	Bacteria	Actinobacteria	Actinomycetia	Corynebacteriales	Corynebacteriaceae	Corynebacterium	Corynebacterium tuberculostearicum
TrinityPET_DN17906_c0_g1_i10	Corynebacteriaceae	LR134408	43990	Bacteria	Actinobacteria	Actinomycetia	Corynebacteriales	Corynebacteriaceae	Corynebacterium	Corynebacterium segmentosum
TrinityPET_DN17906_c0_g1_i2	Corynebacteriaceae	LR134408	43990	Bacteria	Actinobacteria	Actinomycetia	Corynebacteriales	Corynebacteriaceae	Corynebacterium	Corynebacterium segmentosum
TrinityPET_DN17906_c0_g1_i3	Corynebacteriaceae	LR134408	43990	Bacteria	Actinobacteria	Actinomycetia	Corynebacteriales	Corynebacteriaceae	Corynebacterium	Corynebacterium segmentosum
TrinityPET_DN1826_c0_g1_i18	Corynebacteriaceae	AY914072	313866	Bacteria	Actinobacteria	Actinomycetia	Corynebacteriales	Corynebacteriaceae	Corynebacterium	Corynebacterium sp. R-4
TrinityPET_DN1826_c0_g1_i22	Corynebacteriaceae	AY914072	313866	Bacteria	Actinobacteria	Actinomycetia	Corynebacteriales	Corynebacteriaceae	Corynebacterium	Corynebacterium sp. R-4
TrinityPET_DN186489_c0_g1_i1	Corynebacteriaceae	LR134408	43990	Bacteria	Actinobacteria	Actinomycetia	Corynebacteriales	Corynebacteriaceae	Corynebacterium	Corynebacterium segmentosum
TrinityPET_DN225582_c0_g1_i1	Corynebacteriaceae	LR134408	43990	Bacteria	Actinobacteria	Actinomycetia	Corynebacteriales	Corynebacteriaceae	Corynebacterium	Corynebacterium segmentosum
TrinityPET_DN234350_c0_g1_i1	Corynebacteriaceae	LR134408	43990	Bacteria	Actinobacteria	Actinomycetia	Corynebacteriales	Corynebacteriaceae	Corynebacterium	Corynebacterium segmentosum
TrinityPET_DN24590_c0_g1_i1	Corynebacteriaceae	CP065972	38304	Bacteria	Actinobacteria	Actinomycetia	Corynebacteriales	Corynebacteriaceae	Corynebacterium	Corynebacterium tuberculostearicum
TrinityPET_DN24590_c0_g1_i2	Corynebacteriaceae	CP067012	1979527	Bacteria	Actinobacteria	Actinomycetia	Corynebacteriales	Corynebacteriaceae	Corynebacterium	Corynebacterium kefirresidentii
TrinityPET_DN24590_c0_g2_i1	Corynebacteriaceae	LS483459	38289	Bacteria	Actinobacteria	Actinomycetia	Corynebacteriales	Corynebacteriaceae	Corynebacterium	Corynebacterium jeikeium
TrinityPET_DN24590_c0_g2_i3	Corynebacteriaceae	CP069792	161879	Bacteria	Actinobacteria	Actinomycetia	Corynebacteriales	Corynebacteriaceae	Corynebacterium	Corynebacterium kroppenstedtii
TrinityPET_DN24590_c0_g2_i4	Corynebacteriaceae	CP069792	161879	Bacteria	Actinobacteria	Actinomycetia	Corynebacteriales	Corynebacteriaceae	Corynebacterium	Corynebacterium kroppenstedtii
TrinityPET_DN258962_c0_g1_i1	Corynebacteriaceae	LR134408	43990	Bacteria	Actinobacteria	Actinomycetia	Corynebacteriales	Corynebacteriaceae	Corynebacterium	Corynebacterium segmentosum
TrinityPET_DN27536_c0_g1_i1	Corynebacteriaceae	NR_076645	161879	Bacteria	Actinobacteria	Actinomycetia	Corynebacteriales	Corynebacteriaceae	Corynebacterium	Corynebacterium kroppenstedtii
TrinityPET_DN27_c0_g1_i26	Corynebacteriaceae	LR134408	43990	Bacteria	Actinobacteria	Actinomycetia	Corynebacteriales	Corynebacteriaceae	Corynebacterium	Corynebacterium segmentosum
TrinityPET_DN28302_c0_g1_i2	Corynebacteriaceae	LR134408	43990	Bacteria	Actinobacteria	Actinomycetia	Corynebacteriales	Corynebacteriaceae	Corynebacterium	Corynebacterium segmentosum
TrinityPET_DN28302_c0_g1_i3	Corynebacteriaceae	LR134408	43990	Bacteria	Actinobacteria	Actinomycetia	Corynebacteriales	Corynebacteriaceae	Corynebacterium	Corynebacterium segmentosum
TrinityPET_DN28302_c0_g1_i6	Corynebacteriaceae	LR134408	43990	Bacteria	Actinobacteria	Actinomycetia	Corynebacteriales	Corynebacteriaceae	Corynebacterium	Corynebacterium segmentosum
TrinityPET_DN37958_c0_g1_i1	Corynebacteriaceae	CP017639	702967	Bacteria	Actinobacteria	Actinomycetia	Corynebacteriales	Corynebacteriaceae	Corynebacterium	Corynebacterium sp. NML98-0116
TrinityPET_DN37958_c0_g1_i2	Corynebacteriaceae	CP061031	2735136	Bacteria	Actinobacteria	Actinomycetia	Corynebacteriales	Corynebacteriaceae	Corynebacterium	Corynebacterium wankanglinii
TrinityPET_DN37963_c0_g1_i2	Corynebacteriaceae	KJ082041	161879	Bacteria	Actinobacteria	Actinomycetia	Corynebacteriales	Corynebacteriaceae	Corynebacterium	Corynebacterium kroppenstedtii
TrinityPET_DN37963_c0_g1_i4	Corynebacteriaceae	MT445419	108486	Bacteria	Actinobacteria	Actinomycetia	Corynebacteriales	Corynebacteriaceae	Corynebacterium	Corynebacterium falsenii
TrinityPET_DN40346_c0_g1_i1	Corynebacteriaceae	CP017639	702967	Bacteria	Actinobacteria	Actinomycetia	Corynebacteriales	Corynebacteriaceae	Corynebacterium	Corynebacterium sp. NML98-0116
TrinityPET_DN40346_c0_g2_i1	Corynebacteriaceae	CP077302	53374	Bacteria	Actinobacteria	Actinomycetia	Corynebacteriales	Corynebacteriaceae	Corynebacterium	Corynebacterium coyleae
TrinityPET_DN56823_c0_g1_i4	Corynebacteriaceae	NR_103005	1727	Bacteria	Actinobacteria	Actinomycetia	Corynebacteriales	Corynebacteriaceae	Corynebacterium	Corynebacterium variabile
TrinityPET_DN69870_c0_g1_i1	Corynebacteriaceae	CP067012	1979527	Bacteria	Actinobacteria	Actinomycetia	Corynebacteriales	Corynebacteriaceae	Corynebacterium	Corynebacterium kefirresidentii
TrinityPET_DN69870_c0_g1_i2	Corynebacteriaceae	CP065972	38304	Bacteria	Actinobacteria	Actinomycetia	Corynebacteriales	Corynebacteriaceae	Corynebacterium	Corynebacterium tuberculostearicum
TrinityPET_DN978_c0_g1_i14	Corynebacteriaceae	LR134408	43990	Bacteria	Actinobacteria	Actinomycetia	Corynebacteriales	Corynebacteriaceae	Corynebacterium	Corynebacterium segmentosum
TrinityPET_DN978_c0_g1_i3	Corynebacteriaceae	LR134408	43990	Bacteria	Actinobacteria	Actinomycetia	Corynebacteriales	Corynebacteriaceae	Corynebacterium	Corynebacterium segmentosum
TrinityPET_DN145700_c0_g1_i1	Dermabacteraceae	CP086254	2887346	Bacteria	Actinobacteria	Actinomycetia	Micrococcales	Dermabacteraceae	Brachybacterium	Brachybacterium sp. CBA3105
TrinityPET_DN89729_c0_g1_i1	Dietziaceae	CP046567	912801	Bacteria	Actinobacteria	Actinomycetia	Corynebacteriales	Dietziaceae	Dietzia	Dietzia sp. DQ12-45-1b
TrinityPET_DN94825_c0_g1_i1	Geodermatophilaceae	NR_076134	1861	Bacteria	Actinobacteria	Actinomycetia	Geodermatophilales	Geodermatophilaceae	Geodermatophilus	Geodermatophilus obscurus
TrinityPET_DN63766_c0_g2_i1	Intrasporangiaceae	LT629711	443156	Bacteria	Actinobacteria	Actinomycetia	Micrococcales	Intrasporangiaceae	Pedococcus	Pedococcus dokdonensis
TrinityPET_DN11434_c1_g2_i1	Lawsonellaceae	LR584267	1528099	Bacteria	Actinobacteria	Actinomycetia	Corynebacteriales	Lawsonellaceae	Lawsonella	Lawsonella clevelandensis
TrinityPET_DN145362_c0_g1_i1	Lawsonellaceae	LR584267	1528099	Bacteria	Actinobacteria	Actinomycetia	Corynebacteriales	Lawsonellaceae	Lawsonella	Lawsonella clevelandensis
TrinityPET_DN145362_c0_g1_i10	Lawsonellaceae	LR584267	1528099	Bacteria	Actinobacteria	Actinomycetia	Corynebacteriales	Lawsonellaceae	Lawsonella	Lawsonella clevelandensis
TrinityPET_DN21911_c0_g1_i1	Lawsonellaceae	LR584267	1528099	Bacteria	Actinobacteria	Actinomycetia	Corynebacteriales	Lawsonellaceae	Lawsonella	Lawsonella clevelandensis
TrinityPET_DN21911_c0_g1_i3	Lawsonellaceae	LR584267	1528099	Bacteria	Actinobacteria	Actinomycetia	Corynebacteriales	Lawsonellaceae	Lawsonella	Lawsonella clevelandensis
TrinityPET_DN21911_c0_g1_i7	Lawsonellaceae	LR584267	1528099	Bacteria	Actinobacteria	Actinomycetia	Corynebacteriales	Lawsonellaceae	Lawsonella	Lawsonella clevelandensis
TrinityPET_DN66709_c1_g1_i3	Microbacteriaceae	LT629695	399736	Bacteria	Actinobacteria	Actinomycetia	Micrococcales	Microbacteriaceae	Agrococcus	Agrococcus jejuensis
TrinityPET_DN66709_c1_g1_i1	Microbacteriaceae	CP049256	2567934	Bacteria	Actinobacteria	Actinomycetia	Micrococcales	Microbacteriaceae	Microbacterium	Microbacterium sp. 4R-513
TrinityPET_DN66709_c1_g1_i2	Microbacteriaceae	CP031015	2268461	Bacteria	Actinobacteria	Actinomycetia	Micrococcales	Microbacteriaceae	Microbacterium	Microbacterium sp. ABRD_28
TrinityPET_DN66709_c1_g1_i5	Microbacteriaceae	CP049256	2567934	Bacteria	Actinobacteria	Actinomycetia	Micrococcales	Microbacteriaceae	Microbacterium	Microbacterium sp. 4R-513
TrinityPET_DN66709_c1_g1_i6	Microbacteriaceae	CP049256	2567934	Bacteria	Actinobacteria	Actinomycetia	Micrococcales	Microbacteriaceae	Microbacterium	Microbacterium sp. 4R-513
TrinityPET_DN56823_c0_g1_i2	Micrococcaceae	LN483072	1461584	Bacteria	Actinobacteria	Actinomycetia	Micrococcales	Micrococcaceae	Arthrobacter	Arthrobacter saudimassiliensis
TrinityPET_DN69206_c0_g1_i1	Micrococcaceae	CP053688	1670	Bacteria	Actinobacteria	Actinomycetia	Micrococcales	Micrococcaceae	Arthrobacter	Arthrobacter citreus
TrinityPET_DN69206_c0_g1_i2	Micrococcaceae	CP053688	1670	Bacteria	Actinobacteria	Actinomycetia	Micrococcales	Micrococcaceae	Arthrobacter	Arthrobacter citreus
TrinityPET_DN127185_c1_g1_i1	Micrococcaceae	CP072262	72000	Bacteria	Actinobacteria	Actinomycetia	Micrococcales	Micrococcaceae	Kocuria	Kocuria rhizophila
TrinityPET_DN127185_c1_g1_i2	Micrococcaceae	CP035103	1275	Bacteria	Actinobacteria	Actinomycetia	Micrococcales	Micrococcaceae	Kocuria	Kocuria rosea
TrinityPET_DN43412_c0_g1_i1	Micrococcaceae	LR134487	1275	Bacteria	Actinobacteria	Actinomycetia	Micrococcales	Micrococcaceae	Kocuria	Kocuria rosea
TrinityPET_DN53694_c0_g2_i1	Micrococcaceae	CP050449	2719588	Bacteria	Actinobacteria	Actinomycetia	Micrococcales	Micrococcaceae	Kocuria	Kocuria sp. KD4
TrinityPET_DN59364_c0_g4_i1	Micrococcaceae	CP035103	1275	Bacteria	Actinobacteria	Actinomycetia	Micrococcales	Micrococcaceae	Kocuria	Kocuria rosea
TrinityPET_DN6695_c1_g1_i4	Micrococcaceae	CP072262	72000	Bacteria	Actinobacteria	Actinomycetia	Micrococcales	Micrococcaceae	Kocuria	Kocuria rhizophila
TrinityPET_DN71347_c0_g1_i1	Micrococcaceae	CP072262	72000	Bacteria	Actinobacteria	Actinomycetia	Micrococcales	Micrococcaceae	Kocuria	Kocuria rhizophila
TrinityPET_DN71347_c0_g1_i2	Micrococcaceae	CP072262	72000	Bacteria	Actinobacteria	Actinomycetia	Micrococcales	Micrococcaceae	Kocuria	Kocuria rhizophila
TrinityPET_DN95946_c0_g1_i1	Micrococcaceae	CP072262	72000	Bacteria	Actinobacteria	Actinomycetia	Micrococcales	Micrococcaceae	Kocuria	Kocuria rhizophila
TrinityPET_DN10741_c0_g2_i4	Micrococcaceae	CP043842	1270	Bacteria	Actinobacteria	Actinomycetia	Micrococcales	Micrococcaceae	Micrococcus	Micrococcus luteus
TrinityPET_DN127185_c1_g1_i3	Micrococcaceae	CP025616	1270	Bacteria	Actinobacteria	Actinomycetia	Micrococcales	Micrococcaceae	Micrococcus	Micrococcus luteus
TrinityPET_DN1826_c0_g1_i1	Micrococcaceae	MK168047	1271	Bacteria	Actinobacteria	Actinomycetia	Micrococcales	Micrococcaceae	Micrococcus	Micrococcus sp.
TrinityPET_DN40527_c0_g1_i2	Micrococcaceae	CP041689	1270	Bacteria	Actinobacteria	Actinomycetia	Micrococcales	Micrococcaceae	Micrococcus	Micrococcus luteus
TrinityPET_DN6695_c1_g1_i2	Micrococcaceae	CP041689	1270	Bacteria	Actinobacteria	Actinomycetia	Micrococcales	Micrococcaceae	Micrococcus	Micrococcus luteus
TrinityPET_DN6695_c1_g1_i3	Micrococcaceae	CP043849	1270	Bacteria	Actinobacteria	Actinomycetia	Micrococcales	Micrococcaceae	Micrococcus	Micrococcus luteus
TrinityPET_DN95946_c0_g1_i10	Micrococcaceae	CP041689	1270	Bacteria	Actinobacteria	Actinomycetia	Micrococcales	Micrococcaceae	Micrococcus	Micrococcus luteus
TrinityPET_DN95946_c0_g1_i11	Micrococcaceae	CP041689	1270	Bacteria	Actinobacteria	Actinomycetia	Micrococcales	Micrococcaceae	Micrococcus	Micrococcus luteus
TrinityPET_DN95946_c0_g1_i5	Micrococcaceae	CP083691	2856555	Bacteria	Actinobacteria	Actinomycetia	Micrococcales	Micrococcaceae	Micrococcus	Micrococcus sp. KD337-16
TrinityPET_DN17906_c0_g1_i8	Micrococcaceae	LR134521	2047	Bacteria	Actinobacteria	Actinomycetia	Micrococcales	Micrococcaceae	Rothia	Rothia dentocariosa
TrinityPET_DN24590_c0_g2_i2	Micrococcaceae	CP023510	43675	Bacteria	Actinobacteria	Actinomycetia	Micrococcales	Micrococcaceae	Rothia	Rothia mucilaginosa
TrinityPET_DN26932_c0_g1_i2	Micrococcaceae	LR134521	2047	Bacteria	Actinobacteria	Actinomycetia	Micrococcales	Micrococcaceae	Rothia	Rothia dentocariosa
TrinityPET_DN26932_c0_g1_i5	Micrococcaceae	CP023510	43675	Bacteria	Actinobacteria	Actinomycetia	Micrococcales	Micrococcaceae	Rothia	Rothia mucilaginosa
TrinityPET_DN32465_c0_g2_i1	Micrococcaceae	AP014938	43675	Bacteria	Actinobacteria	Actinomycetia	Micrococcales	Micrococcaceae	Rothia	Rothia mucilaginosa
TrinityPET_DN59780_c1_g1_i2	Micrococcaceae	CP023510	43675	Bacteria	Actinobacteria	Actinomycetia	Micrococcales	Micrococcaceae	Rothia	Rothia mucilaginosa
TrinityPET_DN6695_c1_g1_i1	Micrococcaceae	CP023510	43675	Bacteria	Actinobacteria	Actinomycetia	Micrococcales	Micrococcaceae	Rothia	Rothia mucilaginosa
TrinityPET_DN145362_c0_g1_i6	Mycobacteriaceae	AP022601	39689	Bacteria	Actinobacteria	Actinomycetia	Corynebacteriales	Mycobacteriaceae	Mycobacterium	Mycobacterium gallinarum
TrinityPET_DN169_c20_g1_i1	Mycobacteriaceae	CP070973	1778	Bacteria	Actinobacteria	Actinomycetia	Corynebacteriales	Mycobacteriaceae	Mycobacterium	Mycobacterium gordonae
TrinityPET_DN27536_c0_g1_i2	Mycobacteriaceae	CP025546	1389713	Bacteria	Actinobacteria	Actinomycetia	Corynebacteriales	Mycobacteriaceae	Mycobacterium	Mycobacterium paragordonae
TrinityPET_DN27536_c0_g1_i5	Mycobacteriaceae	CP025546	1389713	Bacteria	Actinobacteria	Actinomycetia	Corynebacteriales	Mycobacteriaceae	Mycobacterium	Mycobacterium paragordonae
TrinityPET_DN37963_c0_g1_i1	Mycobacteriaceae	DQ249999	355266	Bacteria	Actinobacteria	Actinomycetia	Corynebacteriales	Mycobacteriaceae	Mycobacterium	Mycobacterium sp. L47
TrinityPET_DN56823_c0_g1_i8	Mycobacteriaceae	CP025546	1389713	Bacteria	Actinobacteria	Actinomycetia	Corynebacteriales	Mycobacteriaceae	Mycobacterium	Mycobacterium paragordonae
TrinityPET_DN194570_c0_g1_i1	Mycobacteriaceae	AP022599	36813	Bacteria	Actinobacteria	Actinomycetia	Corynebacteriales	Mycobacteriaceae	Mycolicibacterium	Mycolicibacterium pulveris
TrinityPET_DN27536_c0_g1_i4	Mycobacteriaceae	AP023362	2759662	Bacteria	Actinobacteria	Actinomycetia	Corynebacteriales	Mycobacteriaceae	Mycolicibacterium	Mycolicibacterium sp. TY81
TrinityPET_DN56823_c0_g1_i6	Mycobacteriaceae	NR_102996	36814	Bacteria	Actinobacteria	Actinomycetia	Corynebacteriales	Mycobacteriaceae	Mycolicibacterium	Mycolicibacterium rhodesiae
TrinityPET_DN59364_c0_g1_i1	Nocardiaceae	LR134352	1824	Bacteria	Actinobacteria	Actinomycetia	Corynebacteriales	Nocardiaceae	Nocardia	Nocardia asteroides
TrinityPET_DN141997_c0_g1_i3	Nocardioidaceae	MN596158	1871063	Bacteria	Actinobacteria	Actinomycetia	Propionibacteriales	Nocardioidaceae	Aeromicrobium	Aeromicrobium sp.
TrinityPET_DN124063_c0_g2_i1	Nocardioidaceae	LT629757	642780	Bacteria	Actinobacteria	Actinomycetia	Propionibacteriales	Nocardioidaceae	Marmoricola	Marmoricola scoriae
TrinityPET_DN48357_c0_g1_i15	Nocardioidaceae	LT629757	642780	Bacteria	Actinobacteria	Actinomycetia	Propionibacteriales	Nocardioidaceae	Marmoricola	Marmoricola scoriae
TrinityPET_DN63766_c0_g2_i2	Nocardioidaceae	LT629757	642780	Bacteria	Actinobacteria	Actinomycetia	Propionibacteriales	Nocardioidaceae	Marmoricola	Marmoricola scoriae
TrinityPET_DN21911_c0_g1_i2	Nocardioidaceae	CP049867	2714939	Bacteria	Actinobacteria	Actinomycetia	Propionibacteriales	Nocardioidaceae	Nocardioides	Nocardioides sp. HDW12B
TrinityPET_DN48357_c0_g1_i6	Nocardioidaceae	CP075371	160826	Bacteria	Actinobacteria	Actinomycetia	Propionibacteriales	Nocardioidaceae	Nocardioides	Nocardioides aquaticus
TrinityPET_DN63766_c0_g2_i3	Nocardioidaceae	CP038267	2518370	Bacteria	Actinobacteria	Actinomycetia	Propionibacteriales	Nocardioidaceae	Nocardioides	Nocardioides euryhalodurans
TrinityPET_DN108636_c0_g1_i1	Propionibacteriaceae	LT906441	33011	Bacteria	Actinobacteria	Actinomycetia	Propionibacteriales	Propionibacteriaceae	Cutibacterium	Cutibacterium granulosum
TrinityPET_DN124063_c0_g1_i1	Propionibacteriaceae	CP005287	1170318	Bacteria	Actinobacteria	Actinomycetia	Propionibacteriales	Propionibacteriaceae	Cutibacterium	Cutibacterium avidum
TrinityPET_DN15247_c1_g1_i1	Propionibacteriaceae	AP022845	1747	Bacteria	Actinobacteria	Actinomycetia	Propionibacteriales	Propionibacteriaceae	Cutibacterium	Cutibacterium acnes
TrinityPET_DN15247_c1_g1_i2	Propionibacteriaceae	LT906441	33011	Bacteria	Actinobacteria	Actinomycetia	Propionibacteriales	Propionibacteriaceae	Cutibacterium	Cutibacterium granulosum
TrinityPET_DN15247_c1_g1_i3	Propionibacteriaceae	LT906441	33011	Bacteria	Actinobacteria	Actinomycetia	Propionibacteriales	Propionibacteriaceae	Cutibacterium	Cutibacterium granulosum
TrinityPET_DN169_c0_g1_i4	Propionibacteriaceae	AP022845	1747	Bacteria	Actinobacteria	Actinomycetia	Propionibacteriales	Propionibacteriaceae	Cutibacterium	Cutibacterium acnes
TrinityPET_DN17906_c0_g1_i13	Propionibacteriaceae	AP022845	1747	Bacteria	Actinobacteria	Actinomycetia	Propionibacteriales	Propionibacteriaceae	Cutibacterium	Cutibacterium acnes
TrinityPET_DN1855_c0_g1_i10	Propionibacteriaceae	AP022845	1747	Bacteria	Actinobacteria	Actinomycetia	Propionibacteriales	Propionibacteriaceae	Cutibacterium	Cutibacterium acnes
TrinityPET_DN1855_c0_g1_i2	Propionibacteriaceae	AP022845	1747	Bacteria	Actinobacteria	Actinomycetia	Propionibacteriales	Propionibacteriaceae	Cutibacterium	Cutibacterium acnes
TrinityPET_DN1855_c0_g1_i3	Propionibacteriaceae	AP022845	1747	Bacteria	Actinobacteria	Actinomycetia	Propionibacteriales	Propionibacteriaceae	Cutibacterium	Cutibacterium acnes
TrinityPET_DN1855_c0_g1_i5	Propionibacteriaceae	AP022845	1747	Bacteria	Actinobacteria	Actinomycetia	Propionibacteriales	Propionibacteriaceae	Cutibacterium	Cutibacterium acnes
TrinityPET_DN1855_c0_g1_i7	Propionibacteriaceae	AP022845	1747	Bacteria	Actinobacteria	Actinomycetia	Propionibacteriales	Propionibacteriaceae	Cutibacterium	Cutibacterium acnes
TrinityPET_DN1855_c0_g1_i9	Propionibacteriaceae	AP022845	1747	Bacteria	Actinobacteria	Actinomycetia	Propionibacteriales	Propionibacteriaceae	Cutibacterium	Cutibacterium acnes
TrinityPET_DN20112_c0_g1_i1	Propionibacteriaceae	CP016954	33010	Bacteria	Actinobacteria	Actinomycetia	Propionibacteriales	Propionibacteriaceae	Cutibacterium	Cutibacterium avidum
TrinityPET_DN20112_c0_g1_i10	Propionibacteriaceae	LT906441	33011	Bacteria	Actinobacteria	Actinomycetia	Propionibacteriales	Propionibacteriaceae	Cutibacterium	Cutibacterium granulosum
TrinityPET_DN20112_c0_g1_i2	Propionibacteriaceae	AP022845	1747	Bacteria	Actinobacteria	Actinomycetia	Propionibacteriales	Propionibacteriaceae	Cutibacterium	Cutibacterium acnes
TrinityPET_DN20112_c0_g1_i3	Propionibacteriaceae	LT906441	33011	Bacteria	Actinobacteria	Actinomycetia	Propionibacteriales	Propionibacteriaceae	Cutibacterium	Cutibacterium granulosum
TrinityPET_DN20112_c0_g1_i4	Propionibacteriaceae	AP022845	1747	Bacteria	Actinobacteria	Actinomycetia	Propionibacteriales	Propionibacteriaceae	Cutibacterium	Cutibacterium acnes
TrinityPET_DN20112_c0_g1_i7	Propionibacteriaceae	CP016954	33010	Bacteria	Actinobacteria	Actinomycetia	Propionibacteriales	Propionibacteriaceae	Cutibacterium	Cutibacterium avidum
TrinityPET_DN210974_c0_g1_i1	Propionibacteriaceae	HG782654	765064	Bacteria	Actinobacteria	Actinomycetia	Propionibacteriales	Propionibacteriaceae	Cutibacterium	Cutibacterium acnes
TrinityPET_DN21911_c0_g2_i1	Propionibacteriaceae	LT906441	33011	Bacteria	Actinobacteria	Actinomycetia	Propionibacteriales	Propionibacteriaceae	Cutibacterium	Cutibacterium granulosum
TrinityPET_DN224961_c0_g1_i1	Propionibacteriaceae	CP012350	1747	Bacteria	Actinobacteria	Actinomycetia	Propionibacteriales	Propionibacteriaceae	Cutibacterium	Cutibacterium acnes
TrinityPET_DN288_c13_g1_i1	Propionibacteriaceae	AP022845	1747	Bacteria	Actinobacteria	Actinomycetia	Propionibacteriales	Propionibacteriaceae	Cutibacterium	Cutibacterium acnes
TrinityPET_DN335_c0_g1_i3	Propionibacteriaceae	LT906441	33011	Bacteria	Actinobacteria	Actinomycetia	Propionibacteriales	Propionibacteriaceae	Cutibacterium	Cutibacterium granulosum
TrinityPET_DN335_c0_g1_i4	Propionibacteriaceae	LT906441	33011	Bacteria	Actinobacteria	Actinomycetia	Propionibacteriales	Propionibacteriaceae	Cutibacterium	Cutibacterium granulosum
TrinityPET_DN335_c0_g1_i5	Propionibacteriaceae	AP022845	1747	Bacteria	Actinobacteria	Actinomycetia	Propionibacteriales	Propionibacteriaceae	Cutibacterium	Cutibacterium acnes
TrinityPET_DN335_c0_g1_i7	Propionibacteriaceae	CP016954	33010	Bacteria	Actinobacteria	Actinomycetia	Propionibacteriales	Propionibacteriaceae	Cutibacterium	Cutibacterium avidum
TrinityPET_DN335_c0_g1_i9	Propionibacteriaceae	LT906441	33011	Bacteria	Actinobacteria	Actinomycetia	Propionibacteriales	Propionibacteriaceae	Cutibacterium	Cutibacterium granulosum
TrinityPET_DN59780_c1_g1_i6	Propionibacteriaceae	LT906441	33011	Bacteria	Actinobacteria	Actinomycetia	Propionibacteriales	Propionibacteriaceae	Cutibacterium	Cutibacterium granulosum
TrinityPET_DN6839_c0_g1_i1	Propionibacteriaceae	AP022845	1747	Bacteria	Actinobacteria	Actinomycetia	Propionibacteriales	Propionibacteriaceae	Cutibacterium	Cutibacterium acnes
TrinityPET_DN6839_c0_g1_i2	Propionibacteriaceae	LT906441	33011	Bacteria	Actinobacteria	Actinomycetia	Propionibacteriales	Propionibacteriaceae	Cutibacterium	Cutibacterium granulosum
TrinityPET_DN84916_c1_g1_i1	Propionibacteriaceae	MT318544	1747	Bacteria	Actinobacteria	Actinomycetia	Propionibacteriales	Propionibacteriaceae	Cutibacterium	Cutibacterium acnes
TrinityPET_DN9655_c0_g1_i2	Propionibacteriaceae	NR_103003	33010	Bacteria	Actinobacteria	Actinomycetia	Propionibacteriales	Propionibacteriaceae	Cutibacterium	Cutibacterium avidum
TrinityPET_DN9655_c0_g1_i4	Propionibacteriaceae	AP024309	33010	Bacteria	Actinobacteria	Actinomycetia	Propionibacteriales	Propionibacteriaceae	Cutibacterium	Cutibacterium avidum
TrinityPET_DN1826_c0_g1_i3	Pseudonocardiaceae	KF830680	1454082	Bacteria	Actinobacteria	Actinomycetia	Pseudonocardiales	Pseudonocardiaceae	Actinosynnema	Actinosynnema sp. GTVL4-6
TrinityPET_DN224685_c0_g1_i1	Pseudonocardiaceae	WP_154077640.1	2665642	Bacteria	Actinobacteria	Actinomycetia	Pseudonocardiales	Pseudonocardiaceae	Allosaccharopolyspora	Allosaccharopolyspora coralli
TrinityPET_DN160670_c0_g1_i1	Pseudonocardiaceae	CP008953	208439	Bacteria	Actinobacteria	Actinomycetia	Pseudonocardiales	Pseudonocardiaceae	Amycolatopsis	Amycolatopsis japonica
TrinityPET_DN10741_c0_g2_i1	Pseudonocardiaceae	CP060131	2761535	Bacteria	Actinobacteria	Actinomycetia	Pseudonocardiales	Pseudonocardiaceae	Pseudonocardia	Pseudonocardia sp. CGMCC 4.1532
TrinityPET_DN10741_c0_g2_i3	Pseudonocardiaceae	CP053564	2736640	Bacteria	Actinobacteria	Actinomycetia	Pseudonocardiales	Pseudonocardiaceae	Pseudonocardia	Pseudonocardia broussonetiae
TrinityPET_DN11434_c1_g1_i1	Pseudonocardiaceae	CP060131	2761535	Bacteria	Actinobacteria	Actinomycetia	Pseudonocardiales	Pseudonocardiaceae	Pseudonocardia	Pseudonocardia sp. CGMCC 4.1532
TrinityPET_DN12478_c0_g2_i1	Pseudonocardiaceae	CP060131	2761535	Bacteria	Actinobacteria	Actinomycetia	Pseudonocardiales	Pseudonocardiaceae	Pseudonocardia	Pseudonocardia sp. CGMCC 4.1532
TrinityPET_DN12478_c0_g2_i3	Pseudonocardiaceae	CP012184	1096856	Bacteria	Actinobacteria	Actinomycetia	Pseudonocardiales	Pseudonocardiaceae	Pseudonocardia	Pseudonocardia sp. EC080619-01
TrinityPET_DN12478_c0_g2_i4	Pseudonocardiaceae	CP060131	2761535	Bacteria	Actinobacteria	Actinomycetia	Pseudonocardiales	Pseudonocardiaceae	Pseudonocardia	Pseudonocardia sp. CGMCC 4.1532
TrinityPET_DN12478_c0_g2_i5	Pseudonocardiaceae	CP060131	2761535	Bacteria	Actinobacteria	Actinomycetia	Pseudonocardiales	Pseudonocardiaceae	Pseudonocardia	Pseudonocardia sp. CGMCC 4.1532
TrinityPET_DN12478_c0_g2_i7	Pseudonocardiaceae	CP053564	2736640	Bacteria	Actinobacteria	Actinomycetia	Pseudonocardiales	Pseudonocardiaceae	Pseudonocardia	Pseudonocardia broussonetiae
TrinityPET_DN1855_c0_g1_i1	Pseudonocardiaceae	CP053564	2736640	Bacteria	Actinobacteria	Actinomycetia	Pseudonocardiales	Pseudonocardiaceae	Pseudonocardia	Pseudonocardia broussonetiae
TrinityPET_DN27536_c0_g1_i3	Pseudonocardiaceae	CP060131	2761535	Bacteria	Actinobacteria	Actinomycetia	Pseudonocardiales	Pseudonocardiaceae	Pseudonocardia	Pseudonocardia sp. CGMCC 4.1532
TrinityPET_DN27536_c0_g1_i6	Pseudonocardiaceae	CP060131	2761535	Bacteria	Actinobacteria	Actinomycetia	Pseudonocardiales	Pseudonocardiaceae	Pseudonocardia	Pseudonocardia sp. CGMCC 4.1532
TrinityPET_DN335_c0_g1_i2	Pseudonocardiaceae	KF503926	211455	Bacteria	Actinobacteria	Actinomycetia	Pseudonocardiales	Pseudonocardiaceae	Pseudonocardia	uncultured Pseudonocardia sp.
TrinityPET_DN42481_c0_g1_i1	Pseudonocardiaceae	CP053564	2736640	Bacteria	Actinobacteria	Actinomycetia	Pseudonocardiales	Pseudonocardiaceae	Pseudonocardia	Pseudonocardia broussonetiae
TrinityPET_DN49381_c0_g1_i1	Pseudonocardiaceae	CP053564	2736640	Bacteria	Actinobacteria	Actinomycetia	Pseudonocardiales	Pseudonocardiaceae	Pseudonocardia	Pseudonocardia broussonetiae
TrinityPET_DN196550_c0_g1_i1	Streptomycetaceae	CP029823	92644	Bacteria	Actinobacteria	Actinomycetia	Streptomycetales	Streptomycetaceae	Streptomyces	Streptomyces malaysiensis
TrinityPET_DN197797_c0_g1_i1	Streptomycetaceae	CP034279	1977088	Bacteria	Actinobacteria	Actinomycetia	Streptomycetales	Streptomycetaceae	Streptomyces	Streptomyces ficellus
TrinityPET_DN184936_c0_g1_i1	Atopobiaceae	CP063767	2779519	Bacteria	Actinobacteria	Coriobacteriia	Coriobacteriales	Atopobiaceae	Thermophilibacter	Thermophilibacter immobilis
TrinityLAB_DN27569_c0_g1_i4	Eggerthellaceae	LT827128	1841863	Bacteria	Actinobacteria	Coriobacteriia	Eggerthellales	Eggerthellaceae	Gordonibacter	Gordonibacter massiliensis
TrinityLAB_DN41210_c0_g1_i12	Eggerthellaceae	LT827128	1841863	Bacteria	Actinobacteria	Coriobacteriia	Eggerthellales	Eggerthellaceae	Gordonibacter	Gordonibacter massiliensis
TrinityPET_DN29969_c1_g1_i1	Actinobacteria	CP087164	2884022	Bacteria	Actinobacteria	Thermoleophilia	Solirubrobacterales			Solirubrobacterales bacterium 0166_1
TrinityPET_DN196605_c0_g1_i1	Armatimonadetes	NPV48516.1	2033014	Bacteria	Armatimonadetes					Armatimonadetes bacterium
TrinityPET_DN115780_c1_g1_i2	Bacteroidaceae	CP041230	371601	Bacteria	Bacteroidetes	Bacteroidia	Bacteroidales	Bacteroidaceae	Bacteroides	Bacteroides xylanisolvens
TrinityPET_DN15180_c0_g1_i2	Bacteroidaceae	CP072227	28111	Bacteria	Bacteroidetes	Bacteroidia	Bacteroidales	Bacteroidaceae	Bacteroides	Bacteroides eggerthii
TrinityPET_DN15180_c0_g1_i5	Bacteroidaceae	CP082886	291645	Bacteria	Bacteroidetes	Bacteroidia	Bacteroidales	Bacteroidaceae	Bacteroides	Bacteroides nordii
TrinityPET_DN15180_c0_g1_i6	Bacteroidaceae	CP082886	291645	Bacteria	Bacteroidetes	Bacteroidia	Bacteroidales	Bacteroidaceae	Bacteroides	Bacteroides nordii
TrinityPET_DN34805_c0_g2_i1	Bacteroidaceae	CP041230	371601	Bacteria	Bacteroidetes	Bacteroidia	Bacteroidales	Bacteroidaceae	Bacteroides	Bacteroides xylanisolvens
TrinityPET_DN15180_c0_g1_i3	Bacteroidaceae	CP043529	821	Bacteria	Bacteroidetes	Bacteroidia	Bacteroidales	Bacteroidaceae	Phocaeicola	Phocaeicola vulgatus
TrinityPET_DN47091_c0_g1_i1	Barnesiellaceae	AP023322	2751153	Bacteria	Bacteroidetes	Bacteroidia	Bacteroidales	Barnesiellaceae	Coprobacter	Coprobacter secundus
TrinityPET_DN211916_c0_g1_i1	Dysgonomonadaceae	CP049857	2714926	Bacteria	Bacteroidetes	Bacteroidia	Bacteroidales	Dysgonomonadaceae	Dysgonomonas	Dysgonomonas sp. HDW5A
TrinityPET_DN5759_c2_g1_i1	Dysgonomonadaceae	CP049857	2714926	Bacteria	Bacteroidetes	Bacteroidia	Bacteroidales	Dysgonomonadaceae	Dysgonomonas	Dysgonomonas sp. HDW5A
TrinityPET_DN179755_c0_g1_i2	Odoribacteraceae	AP025578	2872177	Bacteria	Bacteroidetes	Bacteroidia	Bacteroidales	Odoribacteraceae		Odoribacteraceae bacterium
TrinityPET_DN226425_c0_g1_i1	Paludibacteraceae	MBP5421532.1	2748031	Bacteria	Bacteroidetes	Bacteroidia	Bacteroidales	Paludibacteraceae		Paludibacteraceae bacterium
TrinityPET_DN244634_c0_g1_i1	Porphyromonadaceae	KGN82214.1	1517682	Bacteria	Bacteroidetes	Bacteroidia	Bacteroidales	Porphyromonadaceae		Porphyromonadaceae bacterium COT-184 OH4590
TrinityLAB_DN35931_c0_g1_i5	Prevotellaceae	CP032057	28129	Bacteria	Bacteroidetes	Bacteroidia	Bacteroidales	Prevotellaceae	Prevotella	Prevotella denticola
TrinityLAB_DN23464_c0_g1_i5	Prevotellaceae	CP013195	76123	Bacteria	Bacteroidetes	Bacteroidia	Bacteroidales	Prevotellaceae	Prevotella	Prevotella enoeca
TrinityLAB_DN35931_c0_g1_i1	Prevotellaceae	CP012075	1236517	Bacteria	Bacteroidetes	Bacteroidia	Bacteroidales	Prevotellaceae	Prevotella	Prevotella fusca
TrinityLAB_DN35931_c0_g1_i4	Prevotellaceae	CP012075	1236517	Bacteria	Bacteroidetes	Bacteroidia	Bacteroidales	Prevotellaceae	Prevotella	Prevotella fusca
TrinityLAB_DN23464_c0_g1_i7	Prevotellaceae	AP018050	28132	Bacteria	Bacteroidetes	Bacteroidia	Bacteroidales	Prevotellaceae	Prevotella	Prevotella melaninogenica
TrinityLAB_DN27794_c0_g2_i2	Prevotellaceae	HQ610181	936378	Bacteria	Bacteroidetes	Bacteroidia	Bacteroidales	Prevotellaceae	Prevotella	Prevotella sp. CM38
TrinityPET_DN212954_c0_g1_i1	Prevotellaceae	NR_102550	52227	Bacteria	Bacteroidetes	Bacteroidia	Bacteroidales	Prevotellaceae	Prevotella	Prevotella dentalis
TrinityPET_DN208069_c0_g1_i1	Prevotellaceae	MBQ8462821.1	59823	Bacteria	Bacteroidetes	Bacteroidia	Bacteroidales	Prevotellaceae	Prevotella	Prevotella sp.
TrinityPET_DN198083_c0_g1_i1	Prolixibacteraceae	MBN1819165.1	2053594	Bacteria	Bacteroidetes	Bacteroidia	Marinilabiliales	Prolixibacteraceae		Prolixibacteraceae bacterium
TrinityPET_DN238739_c0_g1_i1	Rikenellaceae	OV789733	538949	Bacteria	Bacteroidetes	Bacteroidia	Bacteroidales	Rikenellaceae	Alistipes	uncultured Alistipes sp.
TrinityPET_DN244494_c0_g1_i1	Rikenellaceae	AP025581	214856	Bacteria	Bacteroidetes	Bacteroidia	Bacteroidales	Rikenellaceae	Alistipes	Alistipes finegoldii
TrinityPET_DN246383_c0_g1_i1	Rikenellaceae	HJA98556.1	2838432	Bacteria	Bacteroidetes	Bacteroidia	Bacteroidales	Rikenellaceae	Alistipes	Candidatus Alistipes avicola
TrinityPET_DN247725_c0_g1_i1	Rikenellaceae	MBE5033007.1	2779358	Bacteria	Bacteroidetes	Bacteroidia	Bacteroidales	Rikenellaceae	Gallalistipes	Gallalistipes aquisgranensis
TrinityPET_DN261521_c0_g1_i1	Bacteroidetes	PCH68761.1	2030927	Bacteria	Bacteroidetes	Bacteroidia	Bacteroidales			Bacteroidales bacterium
TrinityPET_DN111071_c0_g1_i1	Bacteroidetes	MBN1462535.1	2030927	Bacteria	Bacteroidetes	Bacteroidia	Bacteroidales			Bacteroidales bacterium
TrinityPET_DN48357_c0_g1_i5	Chitinophagaceae	CP015971	1850526	Bacteria	Bacteroidetes	Chitinophagia	Chitinophagales	Chitinophagaceae	Arachidicoccus	Arachidicoccus sp. BS20
TrinityPET_DN40527_c0_g1_i1	Chitinophagaceae	CP051205	2725414	Bacteria	Bacteroidetes	Chitinophagia	Chitinophagales	Chitinophagaceae	Chitinophaga	Chitinophaga oryzae
TrinityPET_DN52141_c2_g1_i2	Chitinophagaceae	CP073766	2829818	Bacteria	Bacteroidetes	Chitinophagia	Chitinophagales	Chitinophagaceae	Chitinophaga	Chitinophaga sp. KRA15-503
TrinityLAB_DN30187_c0_g1_i8	Chitinophagaceae	CP011390	1492898	Bacteria	Bacteroidetes	Chitinophagia	Chitinophagales	Chitinophagaceae	Flavisolibacter	Flavisolibacter tropicus
TrinityPET_DN138150_c0_g1_i1	Chitinophagaceae	WP_137260053.1	2575867	Bacteria	Bacteroidetes	Chitinophagia	Chitinophagales	Chitinophagaceae	Ilyomonas	Ilyomonas limi
TrinityLAB_DN30187_c0_g1_i2	Chitinophagaceae	CP007035	929713	Bacteria	Bacteroidetes	Chitinophagia	Chitinophagales	Chitinophagaceae	Niabella	Niabella soli
TrinityPET_DN48357_c0_g1_i10	Chitinophagaceae	CP042435	1813871	Bacteria	Bacteroidetes	Chitinophagia	Chitinophagales	Chitinophagaceae	Panacibacter	Panacibacter ginsenosidivorans
TrinityPET_DN48357_c0_g1_i7	Chitinophagaceae	CP042435	1813871	Bacteria	Bacteroidetes	Chitinophagia	Chitinophagales	Chitinophagaceae	Panacibacter	Panacibacter ginsenosidivorans
TrinityPET_DN52141_c2_g1_i1	Chitinophagaceae	CP042435	1813871	Bacteria	Bacteroidetes	Chitinophagia	Chitinophagales	Chitinophagaceae	Panacibacter	Panacibacter ginsenosidivorans
TrinityPET_DN48357_c0_g1_i12	Chitinophagaceae	CP065012	1869212	Bacteria	Bacteroidetes	Chitinophagia	Chitinophagales	Chitinophagaceae		Chitinophagaceae bacterium
TrinityPET_DN48357_c0_g1_i14	Chitinophagaceae	CP065012	1869212	Bacteria	Bacteroidetes	Chitinophagia	Chitinophagales	Chitinophagaceae		Chitinophagaceae bacterium
TrinityPET_DN25540_c1_g1_i1	Cyclobacteriaceae	CP058703	2099675	Bacteria	Bacteroidetes	Cytophagia	Cytophagales	Cyclobacteriaceae		Cyclobacteriaceae bacterium
TrinityPET_DN25540_c1_g1_i2	Cyclobacteriaceae	CP058703	2099675	Bacteria	Bacteroidetes	Cytophagia	Cytophagales	Cyclobacteriaceae		Cyclobacteriaceae bacterium
TrinityPET_DN55051_c0_g1_i1	Cyclobacteriaceae	CP058703	2099675	Bacteria	Bacteroidetes	Cytophagia	Cytophagales	Cyclobacteriaceae		Cyclobacteriaceae bacterium
TrinityPET_DN59178_c0_g3_i1	Cyclobacteriaceae	CP058703	2099675	Bacteria	Bacteroidetes	Cytophagia	Cytophagales	Cyclobacteriaceae		Cyclobacteriaceae bacterium
TrinityPET_DN6695_c2_g1_i1	Cyclobacteriaceae	CP058703	2099675	Bacteria	Bacteroidetes	Cytophagia	Cytophagales	Cyclobacteriaceae		Cyclobacteriaceae bacterium
TrinityLAB_DN68760_c0_g1_i5	Cytophagaceae	X85210	29535	Bacteria	Bacteroidetes	Cytophagia	Cytophagales	Cytophagaceae	Cytophaga	Cytophaga sp.
TrinityLAB_DN68760_c0_g1_i6	Cytophagaceae	X85210	29535	Bacteria	Bacteroidetes	Cytophagia	Cytophagales	Cytophagaceae	Cytophaga	Cytophaga sp.
TrinityPET_DN172531_c2_g1_i1	Cytophagaceae	MT367293	1899569	Bacteria	Bacteroidetes	Cytophagia	Cytophagales	Cytophagaceae	Spirosoma	Spirosoma sp.
TrinityPET_DN25540_c1_g2_i1	Cytophagaceae	CP051677	2728024	Bacteria	Bacteroidetes	Cytophagia	Cytophagales	Cytophagaceae	Spirosoma	Spirosoma sp. CJU-R4
TrinityPET_DN55051_c0_g2_i1	Cytophagaceae	CP051677	2728024	Bacteria	Bacteroidetes	Cytophagia	Cytophagales	Cytophagaceae	Spirosoma	Spirosoma sp. CJU-R4
TrinityPET_DN80296_c0_g1_i1	Cytophagaceae	CP051677	2728024	Bacteria	Bacteroidetes	Cytophagia	Cytophagales	Cytophagaceae	Spirosoma	Spirosoma sp. CJU-R4
TrinityPET_DN155507_c0_g1_i1	Flammeovirgaceae	CP076128	373891	Bacteria	Bacteroidetes	Cytophagia	Cytophagales	Flammeovirgaceae	Flammeovirga	Flammeovirga kamogawensis
TrinityPET_DN203572_c0_g1_i1	Flammeovirgaceae	CP076128	373891	Bacteria	Bacteroidetes	Cytophagia	Cytophagales	Flammeovirgaceae	Flammeovirga	Flammeovirga kamogawensis
TrinityPET_DN197036_c0_g1_i1	Fulvivirgaceae	CP032382	2321403	Bacteria	Bacteroidetes	Cytophagia	Cytophagales	Fulvivirgaceae	Chryseolinea	Chryseolinea soli
TrinityPET_DN48388_c0_g3_i1	Fulvivirgaceae	CP032382	2321403	Bacteria	Bacteroidetes	Cytophagia	Cytophagales	Fulvivirgaceae	Chryseolinea	Chryseolinea soli
TrinityPET_DN48388_c0_g3_i2	Fulvivirgaceae	CP032382	2321403	Bacteria	Bacteroidetes	Cytophagia	Cytophagales	Fulvivirgaceae	Chryseolinea	Chryseolinea soli
TrinityLAB_DN82833_c0_g1_i4	Hymenobacteraceae	CP013909	1411621	Bacteria	Bacteroidetes	Cytophagia	Cytophagales	Hymenobacteraceae	Hymenobacter	Hymenobacter sedentarius
TrinityLAB_DN11901_c0_g1_i1	Hymenobacteraceae	CP014771	1484116	Bacteria	Bacteroidetes	Cytophagia	Cytophagales	Hymenobacteraceae	Hymenobacter	Hymenobacter sp. PAMC 26554
TrinityLAB_DN68336_c0_g1_i1	Hymenobacteraceae	CP014771	1484116	Bacteria	Bacteroidetes	Cytophagia	Cytophagales	Hymenobacteraceae	Hymenobacter	Hymenobacter sp. PAMC 26554
TrinityLAB_DN82833_c0_g1_i1	Hymenobacteraceae	CP014771	1484116	Bacteria	Bacteroidetes	Cytophagia	Cytophagales	Hymenobacteraceae	Hymenobacter	Hymenobacter sp. PAMC 26554
TrinityLAB_DN82833_c0_g1_i2	Hymenobacteraceae	CP014771	1484116	Bacteria	Bacteroidetes	Cytophagia	Cytophagales	Hymenobacteraceae	Hymenobacter	Hymenobacter sp. PAMC 26554
TrinityLAB_DN82833_c0_g1_i6	Hymenobacteraceae	CP014771	1484116	Bacteria	Bacteroidetes	Cytophagia	Cytophagales	Hymenobacteraceae	Hymenobacter	Hymenobacter sp. PAMC 26554
TrinityPET_DN15801_c1_g2_i1	Hymenobacteraceae	CP013909	1411621	Bacteria	Bacteroidetes	Cytophagia	Cytophagales	Hymenobacteraceae	Hymenobacter	Hymenobacter sedentarius
TrinityPET_DN15801_c1_g2_i2	Hymenobacteraceae	CP044285	2615203	Bacteria	Bacteroidetes	Cytophagia	Cytophagales	Hymenobacteraceae	Hymenobacter	Hymenobacter baengnokdamensis
TrinityPET_DN15801_c1_g4_i1	Hymenobacteraceae	CP044285	2615203	Bacteria	Bacteroidetes	Cytophagia	Cytophagales	Hymenobacteraceae	Hymenobacter	Hymenobacter baengnokdamensis
TrinityPET_DN15801_c1_g4_i2	Hymenobacteraceae	CP053904	2675877	Bacteria	Bacteroidetes	Cytophagia	Cytophagales	Hymenobacteraceae	Hymenobacter	Hymenobacter sp. BRD67
TrinityPET_DN28344_c1_g1_i11	Hymenobacteraceae	CP053908	2675878	Bacteria	Bacteroidetes	Cytophagia	Cytophagales	Hymenobacteraceae	Hymenobacter	Hymenobacter sp. BRD128
TrinityPET_DN28344_c1_g1_i3	Hymenobacteraceae	CP053908	2675878	Bacteria	Bacteroidetes	Cytophagia	Cytophagales	Hymenobacteraceae	Hymenobacter	Hymenobacter sp. BRD128
TrinityPET_DN28344_c1_g1_i4	Hymenobacteraceae	CP053908	2675878	Bacteria	Bacteroidetes	Cytophagia	Cytophagales	Hymenobacteraceae	Hymenobacter	Hymenobacter sp. BRD128
TrinityPET_DN28344_c1_g1_i6	Hymenobacteraceae	CP053908	2675878	Bacteria	Bacteroidetes	Cytophagia	Cytophagales	Hymenobacteraceae	Hymenobacter	Hymenobacter sp. BRD128
TrinityPET_DN1743_c11_g1_i1	Hymenobacteraceae	RPD43373.1	2218621	Bacteria	Bacteroidetes	Cytophagia	Cytophagales	Hymenobacteraceae	Hymenobacter	Hymenobacter sediminis
TrinityPET_DN22537_c1_g1_i1	Blattabacteriaceae	MN039295	2712800	Bacteria	Bacteroidetes	Flavobacteriia	Flavobacteriales	Blattabacteriaceae	Blattabacterium	Blattabacterium sp. (Ectobius sp.)
TrinityPET_DN224270_c0_g1_i1	Flavobacteriaceae	CP047029	2686365	Bacteria	Bacteroidetes	Flavobacteriia	Flavobacteriales	Flavobacteriaceae	Algibacter	Algibacter sp. L1A34
TrinityPET_DN108402_c0_g1_i1	Flavobacteriaceae	CP060698	2767188	Bacteria	Bacteroidetes	Flavobacteriia	Flavobacteriales	Flavobacteriaceae	Amniculibacterium	Amniculibacterium sp. G2-70
TrinityLAB_DN30187_c0_g1_i7	Flavobacteriaceae	CP022379	1019	Bacteria	Bacteroidetes	Flavobacteriia	Flavobacteriales	Flavobacteriaceae	Capnocytophaga	Capnocytophaga sputigena
TrinityLAB_DN68336_c0_g2_i1	Flavobacteriaceae	CP033934	246	Bacteria	Bacteroidetes	Flavobacteriia	Flavobacteriales	Flavobacteriaceae	Chryseobacterium	Chryseobacterium balustinum
TrinityLAB_DN23464_c0_g2_i2	Flavobacteriaceae	CP033931	1241978	Bacteria	Bacteroidetes	Flavobacteriia	Flavobacteriales	Flavobacteriaceae	Chryseobacterium	Chryseobacterium bernardetii
TrinityLAB_DN23464_c0_g2_i1	Flavobacteriaceae	CP033933	421525	Bacteria	Bacteroidetes	Flavobacteriia	Flavobacteriales	Flavobacteriaceae	Chryseobacterium	Chryseobacterium haifense
TrinityLAB_DN27794_c0_g2_i4	Flavobacteriaceae	NR_152042	1849733	Bacteria	Bacteroidetes	Flavobacteriia	Flavobacteriales	Flavobacteriaceae	Chryseobacterium	Chryseobacterium montanum
TrinityLAB_DN68760_c0_g1_i2	Flavobacteriaceae	CP034160	2487072	Bacteria	Bacteroidetes	Flavobacteriia	Flavobacteriales	Flavobacteriaceae	Chryseobacterium	Chryseobacterium sp. H6466
TrinityPET_DN196814_c0_g1_i1	Flavobacteriaceae	CP029151	2173169	Bacteria	Bacteroidetes	Flavobacteriia	Flavobacteriales	Flavobacteriaceae	Dokdonia	Dokdonia sp. Dokd-P16
TrinityLAB_DN16838_c0_g1_i9	Flavobacteriaceae	CP018912	996	Bacteria	Bacteroidetes	Flavobacteriia	Flavobacteriales	Flavobacteriaceae	Flavobacterium	Flavobacterium columnare
TrinityLAB_DN16838_c0_g1_i7	Flavobacteriaceae	CP029255	2183896	Bacteria	Bacteroidetes	Flavobacteriia	Flavobacteriales	Flavobacteriaceae	Flavobacterium	Flavobacterium crocinum
TrinityLAB_DN65086_c0_g1_i1	Flavobacteriaceae	CP017479	1492737	Bacteria	Bacteroidetes	Flavobacteriia	Flavobacteriales	Flavobacteriaceae	Flavobacterium	Flavobacterium gilvum
TrinityLAB_DN16838_c0_g1_i1	Flavobacteriaceae	NR_077051	312277	Bacteria	Bacteroidetes	Flavobacteriia	Flavobacteriales	Flavobacteriaceae	Flavobacterium	Flavobacterium indicum
TrinityLAB_DN27794_c0_g2_i10	Flavobacteriaceae	LN899781	1750516	Bacteria	Bacteroidetes	Flavobacteriia	Flavobacteriales	Flavobacteriaceae	Flavobacterium	Flavobacterium sp. DC32
TrinityLAB_DN65086_c0_g1_i3	Flavobacteriaceae	CP030261	2249356	Bacteria	Bacteroidetes	Flavobacteriia	Flavobacteriales	Flavobacteriaceae	Flavobacterium	Flavobacterium sp. HYN0086
TrinityLAB_DN65086_c0_g1_i4	Flavobacteriaceae	CP030261	2249356	Bacteria	Bacteroidetes	Flavobacteriia	Flavobacteriales	Flavobacteriaceae	Flavobacterium	Flavobacterium sp. HYN0086
TrinityPET_DN10916_c0_g1_i16	Flavobacteriaceae	CP020919	1678728	Bacteria	Bacteroidetes	Flavobacteriia	Flavobacteriales	Flavobacteriaceae	Flavobacterium	Flavobacterium kingsejongi
TrinityPET_DN10916_c0_g1_i21	Flavobacteriaceae	AP025184	1751095	Bacteria	Bacteroidetes	Flavobacteriia	Flavobacteriales	Flavobacteriaceae	Flavobacterium	Flavobacterium sp. GENT5
TrinityPET_DN10916_c0_g1_i4	Flavobacteriaceae	AP025184	1751095	Bacteria	Bacteroidetes	Flavobacteriia	Flavobacteriales	Flavobacteriaceae	Flavobacterium	Flavobacterium sp. GENT5
TrinityPET_DN109953_c0_g1_i1	Flavobacteriaceae	CP037933	2547394	Bacteria	Bacteroidetes	Flavobacteriia	Flavobacteriales	Flavobacteriaceae	Flavobacterium	Flavobacterium nackdongense
TrinityPET_DN114044_c0_g1_i1	Flavobacteriaceae	CP043612	1617283	Bacteria	Bacteroidetes	Flavobacteriia	Flavobacteriales	Flavobacteriaceae	Flavobacterium	Flavobacterium nitrogenifigens
TrinityPET_DN162231_c0_g1_i1	Flavobacteriaceae	CP045928	2665645	Bacteria	Bacteroidetes	Flavobacteriia	Flavobacteriales	Flavobacteriaceae	Flavobacterium	Flavobacterium sp. SLB02
TrinityPET_DN1874_c2_g1_i1	Flavobacteriaceae	OU957226	2845819	Bacteria	Bacteroidetes	Flavobacteriia	Flavobacteriales	Flavobacteriaceae	Flavobacterium	Flavobacterium sp. CECT 9288
TrinityPET_DN1874_c2_g1_i10	Flavobacteriaceae	AP025183	1751100	Bacteria	Bacteroidetes	Flavobacteriia	Flavobacteriales	Flavobacteriaceae	Flavobacterium	Flavobacterium sp. GENT11
TrinityPET_DN1874_c2_g1_i2	Flavobacteriaceae	CP054141	2739062	Bacteria	Bacteroidetes	Flavobacteriia	Flavobacteriales	Flavobacteriaceae	Flavobacterium	Flavobacterium sp. M31R6
TrinityPET_DN1874_c2_g1_i3	Flavobacteriaceae	CP038810	2518177	Bacteria	Bacteroidetes	Flavobacteriia	Flavobacteriales	Flavobacteriaceae	Flavobacterium	Flavobacterium sangjuense
TrinityPET_DN1874_c2_g1_i5	Flavobacteriaceae	OU957226	2845819	Bacteria	Bacteroidetes	Flavobacteriia	Flavobacteriales	Flavobacteriaceae	Flavobacterium	Flavobacterium sp. CECT 9288
TrinityPET_DN196785_c0_g1_i1	Flavobacteriaceae	CP054141	2739062	Bacteria	Bacteroidetes	Flavobacteriia	Flavobacteriales	Flavobacteriaceae	Flavobacterium	Flavobacterium sp. M31R6
TrinityPET_DN208106_c0_g1_i1	Flavobacteriaceae	CP087133	2893884	Bacteria	Bacteroidetes	Flavobacteriia	Flavobacteriales	Flavobacteriaceae	Flavobacterium	Flavobacterium sp. F-70
TrinityPET_DN208925_c0_g1_i1	Flavobacteriaceae	CP059431	2654325	Bacteria	Bacteroidetes	Flavobacteriia	Flavobacteriales	Flavobacteriaceae	Flavobacterium	Flavobacterium sp. xlx-214
TrinityPET_DN211686_c0_g1_i1	Flavobacteriaceae	CP033068	2478552	Bacteria	Bacteroidetes	Flavobacteriia	Flavobacteriales	Flavobacteriaceae	Flavobacterium	Flavobacterium sp. 140616W15
TrinityPET_DN221415_c0_g1_i1	Flavobacteriaceae	CP020918	1355330	Bacteria	Bacteroidetes	Flavobacteriia	Flavobacteriales	Flavobacteriaceae	Flavobacterium	Flavobacterium faecale
TrinityPET_DN227906_c0_g1_i1	Flavobacteriaceae	CP017688	1763534	Bacteria	Bacteroidetes	Flavobacteriia	Flavobacteriales	Flavobacteriaceae	Flavobacterium	Flavobacterium crassostreae
TrinityPET_DN236419_c0_g1_i1	Flavobacteriaceae	CP054141	2739062	Bacteria	Bacteroidetes	Flavobacteriia	Flavobacteriales	Flavobacteriaceae	Flavobacterium	Flavobacterium sp. M31R6
TrinityPET_DN238008_c0_g1_i1	Flavobacteriaceae	CP054141	2739062	Bacteria	Bacteroidetes	Flavobacteriia	Flavobacteriales	Flavobacteriaceae	Flavobacterium	Flavobacterium sp. M31R6
TrinityPET_DN239230_c0_g1_i1	Flavobacteriaceae	CP030261	2249356	Bacteria	Bacteroidetes	Flavobacteriia	Flavobacteriales	Flavobacteriaceae	Flavobacterium	Flavobacterium fluviale
TrinityPET_DN240751_c0_g1_i1	Flavobacteriaceae	CP087133	2893884	Bacteria	Bacteroidetes	Flavobacteriia	Flavobacteriales	Flavobacteriaceae	Flavobacterium	Flavobacterium sp. F-70
TrinityPET_DN246633_c0_g1_i1	Flavobacteriaceae	CP054141	2739062	Bacteria	Bacteroidetes	Flavobacteriia	Flavobacteriales	Flavobacteriaceae	Flavobacterium	Flavobacterium sp. M31R6
TrinityPET_DN249742_c0_g1_i1	Flavobacteriaceae	CP017479	1492737	Bacteria	Bacteroidetes	Flavobacteriia	Flavobacteriales	Flavobacteriaceae	Flavobacterium	Flavobacterium gilvum
TrinityPET_DN253435_c0_g1_i1	Flavobacteriaceae	CP017774	1306519	Bacteria	Bacteroidetes	Flavobacteriia	Flavobacteriales	Flavobacteriaceae	Flavobacterium	Flavobacterium commune
TrinityPET_DN2539_c3_g1_i2	Flavobacteriaceae	CP033068	2478552	Bacteria	Bacteroidetes	Flavobacteriia	Flavobacteriales	Flavobacteriaceae	Flavobacterium	Flavobacterium sp. 140616W15
TrinityPET_DN2539_c3_g1_i5	Flavobacteriaceae	CP067377	2906078	Bacteria	Bacteroidetes	Flavobacteriia	Flavobacteriales	Flavobacteriaceae	Flavobacterium	Flavobacterium oreochromis
TrinityPET_DN2539_c3_g1_i6	Flavobacteriaceae	CP054141	2739062	Bacteria	Bacteroidetes	Flavobacteriia	Flavobacteriales	Flavobacteriaceae	Flavobacterium	Flavobacterium sp. M31R6
TrinityPET_DN2539_c3_g1_i7	Flavobacteriaceae	AP025183	1751100	Bacteria	Bacteroidetes	Flavobacteriia	Flavobacteriales	Flavobacteriaceae	Flavobacterium	Flavobacterium sp. GENT11
TrinityPET_DN2539_c3_g1_i8	Flavobacteriaceae	CP087135	2893886	Bacteria	Bacteroidetes	Flavobacteriia	Flavobacteriales	Flavobacteriaceae	Flavobacterium	Flavobacterium sp. F-340
TrinityPET_DN261633_c0_g1_i1	Flavobacteriaceae	CP017479	1492737	Bacteria	Bacteroidetes	Flavobacteriia	Flavobacteriales	Flavobacteriaceae	Flavobacterium	Flavobacterium gilvum
TrinityPET_DN264821_c0_g1_i1	Flavobacteriaceae	CP017774	1306519	Bacteria	Bacteroidetes	Flavobacteriia	Flavobacteriales	Flavobacteriaceae	Flavobacterium	Flavobacterium commune
TrinityPET_DN4384_c0_g2_i1	Flavobacteriaceae	MT278125	239	Bacteria	Bacteroidetes	Flavobacteriia	Flavobacteriales	Flavobacteriaceae	Flavobacterium	Flavobacterium sp.
TrinityPET_DN5215_c0_g1_i11	Flavobacteriaceae	CP087133	2893884	Bacteria	Bacteroidetes	Flavobacteriia	Flavobacteriales	Flavobacteriaceae	Flavobacterium	Flavobacterium sp. F-70
TrinityPET_DN5215_c0_g1_i2	Flavobacteriaceae	CP033068	2478552	Bacteria	Bacteroidetes	Flavobacteriia	Flavobacteriales	Flavobacteriaceae	Flavobacterium	Flavobacterium sp. 140616W15
TrinityPET_DN5215_c0_g1_i6	Flavobacteriaceae	NR_077051	312277	Bacteria	Bacteroidetes	Flavobacteriia	Flavobacteriales	Flavobacteriaceae	Flavobacterium	Flavobacterium indicum
TrinityPET_DN5215_c0_g1_i7	Flavobacteriaceae	CP033068	2478552	Bacteria	Bacteroidetes	Flavobacteriia	Flavobacteriales	Flavobacteriaceae	Flavobacterium	Flavobacterium sp. 140616W15
TrinityPET_DN7772_c0_g1_i12	Flavobacteriaceae	AP025185	1751056	Bacteria	Bacteroidetes	Flavobacteriia	Flavobacteriales	Flavobacteriaceae	Flavobacterium	Flavobacterium sp. SHINM13
TrinityPET_DN7772_c0_g1_i3	Flavobacteriaceae	KF556695	1396843	Bacteria	Bacteroidetes	Flavobacteriia	Flavobacteriales	Flavobacteriaceae	Flavobacterium	Flavobacterium sp. IW-216
TrinityPET_DN7772_c0_g1_i6	Flavobacteriaceae	KF556703	1396844	Bacteria	Bacteroidetes	Flavobacteriia	Flavobacteriales	Flavobacteriaceae	Flavobacterium	Flavobacterium sp. IW-259
TrinityPET_DN7772_c0_g1_i9	Flavobacteriaceae	CP051546	239	Bacteria	Bacteroidetes	Flavobacteriia	Flavobacteriales	Flavobacteriaceae	Flavobacterium	Flavobacterium sp.
TrinityPET_DN93927_c0_g1_i1	Flavobacteriaceae	CP033068	2478552	Bacteria	Bacteroidetes	Flavobacteriia	Flavobacteriales	Flavobacteriaceae	Flavobacterium	Flavobacterium sp. 140616W15
TrinityPET_DN9655_c0_g2_i1	Flavobacteriaceae	NR_077042	55197	Bacteria	Bacteroidetes	Flavobacteriia	Flavobacteriales	Flavobacteriaceae	Flavobacterium	Flavobacterium branchiophilum
TrinityPET_DN203902_c0_g1_i1	Flavobacteriaceae	WP_024981211.1	237	Bacteria	Bacteroidetes	Flavobacteriia	Flavobacteriales	Flavobacteriaceae	Flavobacterium
TrinityPET_DN252858_c0_g1_i1	Flavobacteriaceae	WP_024981211.1	237	Bacteria	Bacteroidetes	Flavobacteriia	Flavobacteriales	Flavobacteriaceae	Flavobacterium
TrinityPET_DN263436_c0_g1_i1	Flavobacteriaceae	WP_024981837.1	237	Bacteria	Bacteroidetes	Flavobacteriia	Flavobacteriales	Flavobacteriaceae	Flavobacterium
TrinityPET_DN230479_c0_g1_i1	Flavobacteriaceae	WP_024982466.1	29536	Bacteria	Bacteroidetes	Flavobacteriia	Flavobacteriales	Flavobacteriaceae	Flavobacterium	Flavobacterium succinicans
TrinityPET_DN190562_c0_g1_i1	Flavobacteriaceae	WP_144963078.1	1249981	Bacteria	Bacteroidetes	Flavobacteriia	Flavobacteriales	Flavobacteriaceae	Gillisia	Gillisia sp. Hel_I_86
TrinityLAB_DN16838_c0_g1_i8	Flavobacteriaceae	CP006828	1401325	Bacteria	Bacteroidetes	Flavobacteriia	Flavobacteriales	Flavobacteriaceae	Ornithobacterium	Ornithobacterium rhinotracheale
TrinityLAB_DN27794_c0_g2_i9	Flavobacteriaceae	GU903272	103810	Bacteria	Bacteroidetes	Flavobacteriia	Flavobacteriales	Flavobacteriaceae	Riemerella	Riemerella columbina
TrinityLAB_DN30187_c0_g1_i11	Flavobacteriaceae	CP032548	2358479	Bacteria	Bacteroidetes	Flavobacteriia	Flavobacteriales	Flavobacteriaceae	Tenacibaculum	Tenacibaculum sp. DSM 106434
TrinityPET_DN28983_c0_g4_i1	Flavobacteriaceae	CP019335	754423	Bacteria	Bacteroidetes	Flavobacteriia	Flavobacteriales	Flavobacteriaceae	Tenacibaculum	Tenacibaculum sp. SZ-18
TrinityLAB_DN65086_c0_g1_i2	Flavobacteriaceae	LR134404	1014	Bacteria	Bacteroidetes	Flavobacteriia	Flavobacteriales	Flavobacteriaceae	Weeksella	Weeksella virosa
TrinityPET_DN7772_c0_g1_i7	Flavobacteriaceae	EU641112	165436	Bacteria	Bacteroidetes	Flavobacteriia	Flavobacteriales	Flavobacteriaceae		uncultured Flavobacteriaceae bacterium
TrinityPET_DN188252_c0_g1_i1	Flavobacteriaceae	NCP20912.1	1805158	Bacteria	Bacteroidetes	Flavobacteriia	Flavobacteriales	Flavobacteriaceae		Flavobacteriaceae bacterium CG1_02_35_72
TrinityPET_DN20776_c0_g1_i1	Weeksellaceae	CP053698	1628248	Bacteria	Bacteroidetes	Flavobacteriia	Flavobacteriales	Weeksellaceae	Empedobacter	Empedobacter stercoris
TrinityLAB_DN23464_c0_g1_i6	Haliscomenobacteraceae	NR_076877	2350	Bacteria	Bacteroidetes	Saprospiria	Saprospirales	Haliscomenobacteraceae	Haliscomenobacter	Haliscomenobacter hydrossis
TrinityPET_DN82270_c0_g1_i2	Sphingobacteriaceae	CP087585	2895286	Bacteria	Bacteroidetes	Sphingobacteriia	Sphingobacteriales	Sphingobacteriaceae	Pedobacter	Pedobacter sp. Q8-18
TrinityPET_DN71599_c0_g1_i5	Bacteroidetes	EF562555	152509	Bacteria	Bacteroidetes					uncultured Bacteroidetes bacterium
TrinityPET_DN257937_c0_g1_i1	Bacteroidetes	MBU0475441.1	1898104	Bacteria	Bacteroidetes					Bacteroidetes bacterium
TrinityPET_DN234149_c0_g1_i1	Bacteroidetes	EDM44502.1	50743	Bacteria	Bacteroidetes					unidentified eubacterium SCB49
TrinityPET_DN52940_c1_g1_i1	Chlamydiae	KT158463	1803833	Bacteria	Chlamydiae	Chlamydiia	Parachlamydiales	Candidatus Parilichlamydiaceae	Candidatus Parilichlamydia	Candidatus Parilichlamydia sp. CR160513-20
TrinityPET_DN105836_c0_g1_i1	Chlamydiae	AB116409	199738	Bacteria	Chlamydiae	Chlamydiia	Chlamydiales	Chlamydiaceae	Chlamydia	uncultured Chlamydia sp.
TrinityPET_DN58524_c0_g1_i3	Chlamydiae	MN603926	813	Bacteria	Chlamydiae	Chlamydiia	Chlamydiales	Chlamydiaceae	Chlamydia	Chlamydia trachomatis
TrinityPET_DN59178_c0_g1_i1	Chlamydiae	CP054430	813	Bacteria	Chlamydiae	Chlamydiia	Chlamydiales	Chlamydiaceae	Chlamydia	Chlamydia trachomatis
TrinityPET_DN59178_c0_g1_i7	Chlamydiae	CP035278	83559	Bacteria	Chlamydiae	Chlamydiia	Chlamydiales	Chlamydiaceae	Chlamydia	Chlamydia suis
TrinityPET_DN59178_c0_g1_i8	Chlamydiae	CP035278	83559	Bacteria	Chlamydiae	Chlamydiia	Chlamydiales	Chlamydiaceae	Chlamydia	Chlamydia suis
TrinityPET_DN48357_c1_g1_i1	Chlamydiae	JN201882	1437425	Bacteria	Chlamydiae	Chlamydiia	Parachlamydiales	Criblamydiaceae	Criblamydia	Criblamydia sequanensis
TrinityPET_DN24746_c0_g1_i1	Chlamydiae	JN201889	483423	Bacteria	Chlamydiae	Chlamydiia	Parachlamydiales	Criblamydiaceae	Estrella	Estrella lausannensis
TrinityPET_DN12555_c0_g1_i2	Chlamydiae	LN879502	389348	Bacteria	Chlamydiae	Chlamydiia	Parachlamydiales	Parachlamydiaceae	Candidatus Protochlamydia	Candidatus Protochlamydia naegleriophila
TrinityPET_DN15801_c1_g1_i1	Chlamydiae	LN879502	389348	Bacteria	Chlamydiae	Chlamydiia	Parachlamydiales	Parachlamydiaceae	Candidatus Protochlamydia	Candidatus Protochlamydia naegleriophila
TrinityPET_DN48388_c0_g2_i1	Chlamydiae	AP017977	1353976	Bacteria	Chlamydiae	Chlamydiia	Parachlamydiales	Parachlamydiaceae	Neochlamydia	Neochlamydia sp. S13
TrinityPET_DN48388_c0_g2_i2	Chlamydiae	AP017977	1353976	Bacteria	Chlamydiae	Chlamydiia	Parachlamydiales	Parachlamydiaceae	Neochlamydia	Neochlamydia sp. S13
TrinityPET_DN53025_c1_g1_i1	Chlamydiae	NR_077046	83552	Bacteria	Chlamydiae	Chlamydiia	Parachlamydiales	Parachlamydiaceae	Parachlamydia	Parachlamydia acanthamoebae
TrinityPET_DN88456_c0_g1_i1	Chlamydiae	NR_077046	83552	Bacteria	Chlamydiae	Chlamydiia	Parachlamydiales	Parachlamydiaceae	Parachlamydia	Parachlamydia acanthamoebae
TrinityPET_DN58524_c0_g1_i10	Chlamydiae	CP075587	2720720	Bacteria	Chlamydiae	Chlamydiia	Parachlamydiales	Rhabdochlamydiaceae	Candidatus Rhabdochlamydia	Candidatus Rhabdochlamydia oedothoracis
TrinityPET_DN58524_c0_g1_i2	Chlamydiae	CP075587	2720720	Bacteria	Chlamydiae	Chlamydiia	Parachlamydiales	Rhabdochlamydiaceae	Candidatus Rhabdochlamydia	Candidatus Rhabdochlamydia oedothoracis
TrinityPET_DN58524_c0_g1_i5	Chlamydiae	CP075587	2720720	Bacteria	Chlamydiae	Chlamydiia	Parachlamydiales	Rhabdochlamydiaceae	Candidatus Rhabdochlamydia	Candidatus Rhabdochlamydia oedothoracis
TrinityPET_DN58524_c0_g1_i7	Chlamydiae	CP075587	2720720	Bacteria	Chlamydiae	Chlamydiia	Parachlamydiales	Rhabdochlamydiaceae	Candidatus Rhabdochlamydia	Candidatus Rhabdochlamydia oedothoracis
TrinityPET_DN58524_c0_g1_i8	Chlamydiae	CP075585	225148	Bacteria	Chlamydiae	Chlamydiia	Parachlamydiales	Rhabdochlamydiaceae	Candidatus Rhabdochlamydia	Candidatus Rhabdochlamydia porcellionis
TrinityPET_DN59178_c0_g1_i4	Chlamydiae	CP075587	2720720	Bacteria	Chlamydiae	Chlamydiia	Parachlamydiales	Rhabdochlamydiaceae	Candidatus Rhabdochlamydia	Candidatus Rhabdochlamydia oedothoracis
TrinityPET_DN8517_c1_g1_i1	Chlamydiae	CP075587	2720720	Bacteria	Chlamydiae	Chlamydiia	Parachlamydiales	Rhabdochlamydiaceae	Candidatus Rhabdochlamydia	Candidatus Rhabdochlamydia oedothoracis
TrinityPET_DN48388_c0_g4_i1	Chlamydiae	AY140910	206681	Bacteria	Chlamydiae	Chlamydiia	Parachlamydiales	Simkaniaceae	Candidatus Fritschea	Candidatus Fritschea bemisiae
TrinityPET_DN20152_c1_g1_i1	Chlamydiae	NR_076152	83561	Bacteria	Chlamydiae	Chlamydiia	Parachlamydiales	Simkaniaceae	Simkania	Simkania negevensis
TrinityPET_DN155346_c0_g1_i1	Chlamydiae	CP073762	2698248	Bacteria	Chlamydiae	Chlamydiia	Parachlamydiales	Simkaniaceae		Simkaniaceae bacterium
TrinityPET_DN155346_c0_g2_i1	Chlamydiae	EF177461	420390	Bacteria	Chlamydiae	Chlamydiia	Parachlamydiales	Simkaniaceae		Chlamydiales symbiont of Xenoturbella westbladi
TrinityPET_DN2604_c0_g3_i1	Chlamydiae	EF177461	420390	Bacteria	Chlamydiae	Chlamydiia	Parachlamydiales	Simkaniaceae		Chlamydiales symbiont of Xenoturbella westbladi
TrinityPET_DN12555_c0_g1_i1	Chlamydiae	FR872662	765953	Bacteria	Chlamydiae	Chlamydiia	Parachlamydiales	Waddliaceae	Waddlia	Waddlia chondrophila
TrinityPET_DN5193_c2_g3_i1	Chlamydiae	KY380088	1977145	Bacteria	Chlamydiae	Chlamydiia	Parachlamydiales		Candidatus Piscichlamydia	Candidatus Piscichlamydia sp.
TrinityPET_DN9655_c2_g1_i1	Chlorobiaceae	NR_076588	1096	Bacteria	Chlorobi	Chlorobia	Chlorobiales	Chlorobiaceae	Chlorobium	Chlorobium phaeobacteroides
TrinityPET_DN9655_c2_g1_i2	Chlorobiaceae	NR_076588	1096	Bacteria	Chlorobi	Chlorobia	Chlorobiales	Chlorobiaceae	Chlorobium	Chlorobium phaeobacteroides
TrinityPET_DN253285_c0_g1_i1	Chlorobiaceae	CP065014	2268192	Bacteria	Chlorobi					Chlorobi bacterium
TrinityPET_DN251263_c0_g1_i1	Chloroflexi	MBP7212598.1	2024896	Bacteria	Chloroflexi	Anaerolineae	Anaerolineales	Anaerolineaceae		Anaerolineaceae bacterium
TrinityLAB_DN131561_c0_g1_i1	Caldilineaceae	NR_076314	133453	Bacteria	Chloroflexi	Caldilineae	Caldilineales	Caldilineaceae	Caldilinea	Caldilinea aerophila
TrinityPET_DN154239_c0_g1_i1	Chloroflexi	CP000909	324602	Bacteria	Chloroflexi	Chloroflexia	Chloroflexales	Chloroflexaceae	Chloroflexus	Chloroflexus aurantiacus
TrinityPET_DN149437_c0_g1_i1	Chloroflexi	EU300541	166587	Bacteria	Chloroflexi					uncultured Chloroflexi bacterium
TrinityPET_DN112022_c0_g1_i1	Chrysiogenaceae	CP084704	936456	Bacteria	Chrysiogenetes	Chrysiogenetes	Chrysiogenales	Chrysiogenaceae	Desulfurispirillum	Desulfurispirillum indicum
TrinityLAB_DN191548_c1_g1_i1	Aphanothecaceae	NR_076532	43989	Bacteria	Cyanobacteria		Chroococcales	Aphanothecaceae	Crocosphaera	Crocosphaera subtropica
TrinityPET_DN145791_c0_g1_i10	Aphanothecaceae	NR_076532	43989	Bacteria	Cyanobacteria		Chroococcales	Aphanothecaceae	Crocosphaera	Crocosphaera subtropica
TrinityPET_DN117312_c0_g1_i2	Calotrichaceae	AP018290	2005463	Bacteria	Cyanobacteria		Nostocales	Calotrichaceae	Calothrix	Calothrix sp. NIES-4105
TrinityPET_DN12555_c1_g1_i4	Calotrichaceae	AP025018	2853227	Bacteria	Cyanobacteria		Nostocales	Calotrichaceae	Calothrix	Calothrix sp. PCC 7716
TrinityPET_DN12555_c1_g1_i5	Calotrichaceae	AP025018	2853227	Bacteria	Cyanobacteria		Nostocales	Calotrichaceae	Calothrix	Calothrix sp. PCC 7716
TrinityPET_DN20112_c1_g1_i1	Calotrichaceae	AP018290	2005463	Bacteria	Cyanobacteria		Nostocales	Calotrichaceae	Calothrix	Calothrix sp. NIES-4105
TrinityPET_DN40527_c4_g1_i2	Calotrichaceae	AP018290	2005463	Bacteria	Cyanobacteria		Nostocales	Calotrichaceae	Calothrix	Calothrix sp. NIES-4105
TrinityPET_DN12555_c1_g1_i1	Calotrichaceae	KU559619	1521517	Bacteria	Cyanobacteria		Nostocales	Calotrichaceae	Macrochaete	Macrochaete lichenoides
TrinityPET_DN145791_c0_g1_i1	Chroococcaceae	AP018281	2005460	Bacteria	Cyanobacteria		Chroococcales	Chroococcaceae	Chondrocystis	Chondrocystis sp. NIES-4102
TrinityPET_DN145791_c0_g1_i4	Chroococcaceae	AP018281	2005460	Bacteria	Cyanobacteria		Chroococcales	Chroococcaceae	Chondrocystis	Chondrocystis sp. NIES-4102
TrinityPET_DN157532_c0_g2_i1	Chroococcaceae	AP018281	2005460	Bacteria	Cyanobacteria		Chroococcales	Chroococcaceae	Chondrocystis	Chondrocystis sp. NIES-4102
TrinityPET_DN27427_c0_g1_i4	Chroococcaceae	AP018281	2005460	Bacteria	Cyanobacteria		Chroococcales	Chroococcaceae	Chondrocystis	Chondrocystis sp. NIES-4102
TrinityPET_DN84653_c0_g2_i2	Chroococcaceae	AP018281	2005460	Bacteria	Cyanobacteria		Chroococcales	Chroococcaceae	Chondrocystis	Chondrocystis sp. NIES-4102
TrinityPET_DN84653_c0_g2_i7	Chroococcaceae	AP018281	2005460	Bacteria	Cyanobacteria		Chroococcales	Chroococcaceae	Chondrocystis	Chondrocystis sp. NIES-4102
TrinityPET_DN99564_c0_g3_i1	Chroococcaceae	KU161673	1874554	Bacteria	Cyanobacteria		Chroococcales	Chroococcaceae	Cyanosarcina	Cyanosarcina radialis
TrinityLAB_DN15104_c0_g1_i7	Chroococcaceae	KU847399	1433147	Bacteria	Cyanobacteria		Chroococcales	Chroococcaceae	Gloeocapsopsis	Gloeocapsopsis sp. AAB1 = 1H9
TrinityLAB_DN15104_c0_g1_i9	Chroococcaceae	KU847399	1433147	Bacteria	Cyanobacteria		Chroococcales	Chroococcaceae	Gloeocapsopsis	Gloeocapsopsis sp. AAB1 = 1H9
TrinityLAB_DN178012_c0_g1_i2	Chroococcidiopsidaceae	FJ805921	259957	Bacteria	Cyanobacteria		Chroococcidiopsidales	Chroococcidiopsidaceae	Chroococcidiopsis	uncultured Chroococcidiopsis sp.
TrinityLAB_DN195_c12_g1_i1	Chroococcidiopsidaceae	FJ805931	259957	Bacteria	Cyanobacteria		Chroococcidiopsidales	Chroococcidiopsidaceae	Chroococcidiopsis	uncultured Chroococcidiopsis sp.
TrinityLAB_DN195_c12_g1_i2	Chroococcidiopsidaceae	FJ805921	259957	Bacteria	Cyanobacteria		Chroococcidiopsidales	Chroococcidiopsidaceae	Chroococcidiopsis	uncultured Chroococcidiopsis sp.
TrinityLAB_DN2197_c0_g2_i1	Chroococcidiopsidaceae	FJ805888	259957	Bacteria	Cyanobacteria		Chroococcidiopsidales	Chroococcidiopsidaceae	Chroococcidiopsis	uncultured Chroococcidiopsis sp.
TrinityLAB_DN352_c0_g1_i5	Chroococcidiopsidaceae	FJ805926	259957	Bacteria	Cyanobacteria		Chroococcidiopsidales	Chroococcidiopsidaceae	Chroococcidiopsis	uncultured Chroococcidiopsis sp.
TrinityLAB_DN4190_c0_g1_i2	Chroococcidiopsidaceae	FJ805928	259957	Bacteria	Cyanobacteria		Chroococcidiopsidales	Chroococcidiopsidaceae	Chroococcidiopsis	uncultured Chroococcidiopsis sp.
TrinityLAB_DN4190_c0_g1_i3	Chroococcidiopsidaceae	FJ805928	259957	Bacteria	Cyanobacteria		Chroococcidiopsidales	Chroococcidiopsidaceae	Chroococcidiopsis	uncultured Chroococcidiopsis sp.
TrinityLAB_DN4190_c0_g1_i4	Chroococcidiopsidaceae	FJ805928	259957	Bacteria	Cyanobacteria		Chroococcidiopsidales	Chroococcidiopsidaceae	Chroococcidiopsis	uncultured Chroococcidiopsis sp.
TrinityPET_DN127_c0_g1_i6	Chroococcidiopsidaceae	AJ344557	118675	Bacteria	Cyanobacteria		Chroococcidiopsidales	Chroococcidiopsidaceae	Chroococcidiopsis	Chroococcidiopsis sp. PCC 6712
TrinityPET_DN241829_c0_g1_i1	Chroococcidiopsidaceae	HG528730	118675	Bacteria	Cyanobacteria		Chroococcidiopsidales	Chroococcidiopsidaceae	Chroococcidiopsis	Chroococcidiopsis sp. PCC 6712
TrinityPET_DN37415_c0_g2_i3	Chroococcidiopsidaceae	FJ805907	259957	Bacteria	Cyanobacteria		Chroococcidiopsidales	Chroococcidiopsidaceae	Chroococcidiopsis	uncultured Chroococcidiopsis sp.
TrinityPET_DN48357_c1_g2_i3	Chroococcidiopsidaceae	FJ805891	259957	Bacteria	Cyanobacteria		Chroococcidiopsidales	Chroococcidiopsidaceae	Chroococcidiopsis	uncultured Chroococcidiopsis sp.
TrinityPET_DN53694_c1_g1_i3	Chroococcidiopsidaceae	FJ805915	259957	Bacteria	Cyanobacteria		Chroococcidiopsidales	Chroococcidiopsidaceae	Chroococcidiopsis	uncultured Chroococcidiopsis sp.
TrinityPET_DN83871_c2_g1_i1	Chroococcidiopsidaceae	FJ805928	259957	Bacteria	Cyanobacteria		Chroococcidiopsidales	Chroococcidiopsidaceae	Chroococcidiopsis	uncultured Chroococcidiopsis sp.
TrinityPET_DN133409_c0_g1_i1	Dermocarpellaceae	AP017375	1807358	Bacteria	Cyanobacteria		Pleurocapsales	Dermocarpellaceae	Stanieria	Stanieria sp. NIES-3757
TrinityPET_DN137336_c0_g1_i1	Dermocarpellaceae	NR_102529	111780	Bacteria	Cyanobacteria		Pleurocapsales	Dermocarpellaceae	Stanieria	Stanieria cyanosphaera
TrinityPET_DN169_c1_g2_i1	Dermocarpellaceae	AP017375	1807358	Bacteria	Cyanobacteria		Pleurocapsales	Dermocarpellaceae	Stanieria	Stanieria sp. NIES-3757
TrinityPET_DN37415_c0_g1_i4	Dermocarpellaceae	KY979120	118165	Bacteria	Cyanobacteria		Pleurocapsales	Dermocarpellaceae	Stanieria	Stanieria sp. PCC 7301
TrinityPET_DN10741_c0_g1_i8	Hyellaceae	KR676351	945734	Bacteria	Cyanobacteria		Pleurocapsales	Hyellaceae	Hyella	Hyella patelloides
TrinityPET_DN48357_c1_g2_i1	Hyellaceae	KR676351	945734	Bacteria	Cyanobacteria		Pleurocapsales	Hyellaceae	Hyella	Hyella patelloides
TrinityPET_DN48357_c1_g2_i2	Hyellaceae	KR676351	945734	Bacteria	Cyanobacteria		Pleurocapsales	Hyellaceae	Hyella	Hyella patelloides
TrinityPET_DN84653_c0_g2_i1	Hyellaceae	KR676351	945734	Bacteria	Cyanobacteria		Pleurocapsales	Hyellaceae	Hyella	Hyella patelloides
TrinityPET_DN84653_c0_g2_i3	Hyellaceae	KR676351	945734	Bacteria	Cyanobacteria		Pleurocapsales	Hyellaceae	Hyella	Hyella patelloides
TrinityPET_DN191112_c0_g1_i1	Hyellaceae	WP_019503614.1	118161	Bacteria	Cyanobacteria		Pleurocapsales	Hyellaceae	Pleurocapsa	Pleurocapsa sp. PCC 7319
TrinityPET_DN10916_c0_g1_i3	Leptolyngbyaceae	CP071923	2819933	Bacteria	Cyanobacteria		Pseudanabaenales	Leptolyngbyaceae	Leptolyngbya	Leptolyngbya sp. 15MV
TrinityPET_DN114637_c0_g2_i1	Leptolyngbyaceae	CP071923	2819933	Bacteria	Cyanobacteria		Pseudanabaenales	Leptolyngbyaceae	Leptolyngbya	Leptolyngbya sp. 15MV
TrinityPET_DN2604_c0_g2_i6	Leptolyngbyaceae	CP070897	2812896	Bacteria	Cyanobacteria		Pseudanabaenales	Leptolyngbyaceae	Leptolyngbya	Leptolyngbya sp. 7M
TrinityPET_DN27427_c0_g1_i1	Leptolyngbyaceae	AP017367	1080068	Bacteria	Cyanobacteria		Pseudanabaenales	Leptolyngbyaceae	Leptolyngbya	Leptolyngbya sp. O-77
TrinityPET_DN42153_c1_g3_i1	Leptolyngbyaceae	CP071923	2819933	Bacteria	Cyanobacteria		Pseudanabaenales	Leptolyngbyaceae	Leptolyngbya	Leptolyngbya sp. 15MV
TrinityPET_DN53694_c1_g1_i1	Leptolyngbyaceae	CP070897	2812896	Bacteria	Cyanobacteria		Pseudanabaenales	Leptolyngbyaceae	Leptolyngbya	Leptolyngbya sp. 7M
TrinityPET_DN75374_c0_g1_i5	Leptolyngbyaceae	CP071923	2819933	Bacteria	Cyanobacteria		Pseudanabaenales	Leptolyngbyaceae	Leptolyngbya	Leptolyngbya sp. 15MV
TrinityPET_DN145791_c0_g1_i6	Microcoleaceae	AY584524	272133	Bacteria	Cyanobacteria		Oscillatoriales	Microcoleaceae	Microcoleus	Microcoleus sp. PCC 8701
TrinityLAB_DN90501_c2_g1_i2	Nostocaceae	NR_076575	63737	Bacteria	Cyanobacteria		Nostocales	Nostocaceae	Nostoc	Nostoc punctiforme
TrinityLAB_DN4190_c0_g1_i10	Nostocaceae	AP018288	2005458	Bacteria	Cyanobacteria		Nostocales	Nostocaceae	Nostoc	Nostoc sp. NIES-4103
TrinityLAB_DN4190_c0_g1_i5	Nostocaceae	AP018288	2005458	Bacteria	Cyanobacteria		Nostocales	Nostocaceae	Nostoc	Nostoc sp. NIES-4103
TrinityLAB_DN4190_c0_g1_i7	Nostocaceae	AP018288	2005458	Bacteria	Cyanobacteria		Nostocales	Nostocaceae	Nostoc	Nostoc sp. NIES-4103
TrinityLAB_DN90501_c2_g1_i3	Nostocaceae	AP018288	2005458	Bacteria	Cyanobacteria		Nostocales	Nostocaceae	Nostoc	Nostoc sp. NIES-4103
TrinityPET_DN155654_c0_g1_i1	Nostocaceae	CP024785	2038116	Bacteria	Cyanobacteria		Nostocales	Nostocaceae	Nostoc	Nostoc flagelliforme
TrinityPET_DN157532_c0_g1_i1	Oculatellaceae	MN243147	2599945	Bacteria	Cyanobacteria		Pseudanabaenales	Oculatellaceae	Oculatella	Oculatella crustae-formantes
TrinityPET_DN42115_c0_g1_i1	Oculatellaceae	MN061918	2692086	Bacteria	Cyanobacteria		Pseudanabaenales	Oculatellaceae	Oculatella	Oculatella lusitanica
TrinityPET_DN2604_c0_g2_i3	Oculatellaceae	CP053661	2737172	Bacteria	Cyanobacteria		Pseudanabaenales	Oculatellaceae	Thermoleptolyngbya	Thermoleptolyngbya sichuanensis
TrinityPET_DN83871_c0_g1_i1	Oculatellaceae	CP053661	2737172	Bacteria	Cyanobacteria		Pseudanabaenales	Oculatellaceae	Thermoleptolyngbya	Thermoleptolyngbya sichuanensis
TrinityPET_DN27427_c0_g1_i6	Oscillatoriaceae	NR_102542	56110	Bacteria	Cyanobacteria		Oscillatoriales	Oscillatoriaceae	Oscillatoria	Oscillatoria acuminata
TrinityPET_DN10741_c0_g1_i1	Oscillatoriaceae	LC455612	2510782	Bacteria	Cyanobacteria		Oscillatoriales	Oscillatoriaceae	Phormidium	Phormidium sp. NIES-2121
TrinityPET_DN58413_c1_g1_i6	Oscillatoriaceae	KJ008062	259949	Bacteria	Cyanobacteria		Oscillatoriales	Oscillatoriaceae	Phormidium	uncultured Phormidium sp.
TrinityPET_DN253206_c0_g1_i1	Oscillatoriaceae	HIK28509.1	2774341	Bacteria	Cyanobacteria		Oscillatoriales	Oscillatoriaceae		Oscillatoriaceae cyanobacterium M7585_C2015_266
TrinityLAB_DN90501_c2_g1_i1	Scytonemataceae	AP018198	1137095	Bacteria	Cyanobacteria		Nostocales	Scytonemataceae	Scytonema	Scytonema sp. HK-05
TrinityPET_DN10741_c0_g1_i4	Synechococcaceae	CP033061	2479200	Bacteria	Cyanobacteria		Synechococcales	Synechococcaceae	Synechococcus	Synechococcus elongatus
TrinityPET_DN58413_c1_g1_i2	Synechococcaceae	KM218871	1563451	Bacteria	Cyanobacteria		Synechococcales	Synechococcaceae	Synechococcus	Synechococcus sp. UMPCCC 1227
TrinityPET_DN223710_c0_g1_i1	Thermostichaceae	CP018092	1917166	Bacteria	Cyanobacteria		Thermostichales	Thermostichaceae	Thermostichus	Thermostichus lividus
TrinityPET_DN10741_c0_g1_i2	Cyanobacteria	LC455671	2510787	Bacteria	Cyanobacteria					cyanobacterium NIES-36
TrinityPET_DN127185_c3_g1_i1	Cyanobacteria	AB690735	1211	Bacteria	Cyanobacteria					uncultured cyanobacterium
TrinityPET_DN27427_c0_g1_i8	Cyanobacteria	LC455610	2510788	Bacteria	Cyanobacteria					cyanobacterium NIES-2125
TrinityPET_DN29003_c0_g1_i6	Cyanobacteria	FJ805912	1211	Bacteria	Cyanobacteria					uncultured cyanobacterium
TrinityPET_DN9259_c0_g3_i2	Cyanobacteria	FJ805912	1211	Bacteria	Cyanobacteria					uncultured cyanobacterium
TrinityPET_DN9259_c0_g3_i3	Cyanobacteria	LC455610	2510788	Bacteria	Cyanobacteria					cyanobacterium NIES-2125
TrinityPET_DN9259_c0_g3_i8	Cyanobacteria	FJ805912	1211	Bacteria	Cyanobacteria					uncultured cyanobacterium
TrinityPET_DN96332_c0_g1_i1	Cyanobacteria	KT715195	1211	Bacteria	Cyanobacteria					uncultured cyanobacterium
TrinityPET_DN143122_c0_g3_i1	Deinococcaceae	AP021849	57498	Bacteria	Deinococcus-Thermus	Deinococci	Deinococcales	Deinococcaceae	Deinococcus	Deinococcus grandis
TrinityPET_DN49381_c0_g1_i3	Deinococcaceae	CP013910	1768108	Bacteria	Deinococcus-Thermus	Deinococci	Deinococcales	Deinococcaceae	Deinococcus	Deinococcus actinosclerus
TrinityPET_DN71643_c0_g2_i1	Deinococcaceae	AP021851	57498	Bacteria	Deinococcus-Thermus	Deinococci	Deinococcales	Deinococcaceae	Deinococcus	Deinococcus grandis
TrinityPET_DN114655_c0_g1_i1	Aerococcaceae	CP046334	1377	Bacteria	Firmicutes	Bacilli	Lactobacillales	Aerococcaceae	Aerococcus	Aerococcus viridans
TrinityPET_DN219543_c0_g1_i1	Alicyclobacillaceae	CP001727	521098	Bacteria	Firmicutes	Bacilli	Bacillales	Alicyclobacillaceae	Alicyclobacillus	Alicyclobacillus acidocaldarius
TrinityPET_DN263508_c0_g1_i1	Bacillaceae	BBU41097.1	33936	Bacteria	Firmicutes	Bacilli	Bacillales	Bacillaceae	Aeribacillus	Aeribacillus pallidus
TrinityPET_DN58524_c1_g1_i2	Bacillaceae	CP015436	1490057	Bacteria	Firmicutes	Bacilli	Bacillales	Bacillaceae	Anoxybacillus	Anoxybacillus sp. B7M1
TrinityPET_DN250861_c0_g1_i1	Bacillaceae	MBE2904512.1	33934	Bacteria	Firmicutes	Bacilli	Bacillales	Bacillaceae	Anoxybacillus	Anoxybacillus flavithermus
TrinityLAB_DN213834_c0_g1_i1	Bacillaceae	WP_151573871.1	1071718	Bacteria	Firmicutes	Bacilli	Bacillales	Bacillaceae	Bacillus	Bacillus mesophilum
TrinityLAB_DN108317_c0_g1_i1	Bacillaceae	PLC13822.1	1648923	Bacteria	Firmicutes	Bacilli	Bacillales	Bacillaceae	Bacillus	Bacillus paralicheniformis
TrinityLAB_DN10479_c1_g1_i1	Bacillaceae	CP023704	35841	Bacteria	Firmicutes	Bacilli	Bacillales	Bacillaceae	Bacillus	Bacillus thermoamylovorans
TrinityLAB_DN10479_c1_g1_i2	Bacillaceae	CP023704	35841	Bacteria	Firmicutes	Bacilli	Bacillales	Bacillaceae	Bacillus	Bacillus thermoamylovorans
TrinityLAB_DN14160_c0_g1_i2	Bacillaceae	CP023704	35841	Bacteria	Firmicutes	Bacilli	Bacillales	Bacillaceae	Bacillus	Bacillus thermoamylovorans
TrinityLAB_DN108597_c0_g1_i1	Bacillaceae	OUB07123.1	180886	Bacteria	Firmicutes	Bacilli	Bacillales	Bacillaceae	Bacillus	Bacillus thuringiensis
TrinityPET_DN127496_c0_g2_i1	Bacillaceae	CP031693	1423	Bacteria	Firmicutes	Bacilli	Bacillales	Bacillaceae	Bacillus	Bacillus subtilis
TrinityPET_DN13188_c0_g1_i4	Bacillaceae	FJ957607	83428	Bacteria	Firmicutes	Bacilli	Bacillales	Bacillaceae	Bacillus	uncultured Bacillus sp.
TrinityPET_DN140129_c0_g1_i1	Bacillaceae	CP040782	1428	Bacteria	Firmicutes	Bacilli	Bacillales	Bacillaceae	Bacillus	Bacillus thuringiensis
TrinityPET_DN15127_c2_g1_i1	Bacillaceae	CP030063	450367	Bacteria	Firmicutes	Bacilli	Bacillales	Bacillaceae	Bacillus	[Brevibacterium] frigoritolerans
TrinityPET_DN154007_c0_g1_i2	Bacillaceae	CP024684	2494319	Bacteria	Firmicutes	Bacilli	Bacillales	Bacillaceae	Bacillus	Bacillus wiedmannii
TrinityPET_DN4102_c0_g1_i1	Bacillaceae	CP019235	1428	Bacteria	Firmicutes	Bacilli	Bacillales	Bacillaceae	Bacillus	Bacillus thuringiensis
TrinityPET_DN49675_c0_g1_i2	Bacillaceae	CP005586	666686	Bacteria	Firmicutes	Bacilli	Bacillales	Bacillaceae	Bacillus	Bacillus sp. 1NLA3E
TrinityPET_DN184239_c0_g1_i2	Bacillaceae	WP_064469368.1	1890302	Bacteria	Firmicutes	Bacilli	Bacillales	Bacillaceae	Bacillus	Bacillus wiedmannii
TrinityPET_DN217679_c0_g1_i1	Bacillaceae	WP_126405643.1	2492960	Bacteria	Firmicutes	Bacilli	Bacillales	Bacillaceae	Bacillus	Bacillus yapensis
TrinityPET_DN184239_c0_g1_i1	Bacillaceae	TDL82492.1	450367	Bacteria	Firmicutes	Bacilli	Bacillales	Bacillaceae	Bacillus	[Brevibacterium] frigoritolerans
TrinityPET_DN196063_c0_g1_i1	Bacillaceae	MBT9282594.1	1484	Bacteria	Firmicutes	Bacilli	Bacillales	Bacillaceae	Hydrogenibacillus	Hydrogenibacillus schlegelii
TrinityPET_DN117282_c0_g1_i1	Bacillaceae	CP026120	1421	Bacteria	Firmicutes	Bacilli	Bacillales	Bacillaceae	Lysinibacillus	Lysinibacillus sphaericus
TrinityPET_DN117282_c0_g1_i2	Bacillaceae	CP026120	1421	Bacteria	Firmicutes	Bacilli	Bacillales	Bacillaceae	Lysinibacillus	Lysinibacillus sphaericus
TrinityPET_DN184459_c0_g1_i1	Bacillaceae	CP033043	152268	Bacteria	Firmicutes	Bacilli	Bacillales	Bacillaceae	Metabacillus	Metabacillus litoralis
TrinityPET_DN46048_c0_g1_i1	Bacillaceae	CP033043	152268	Bacteria	Firmicutes	Bacilli	Bacillales	Bacillaceae	Metabacillus	Metabacillus litoralis
TrinityPET_DN46048_c0_g1_i3	Bacillaceae	CP033043	152268	Bacteria	Firmicutes	Bacilli	Bacillales	Bacillaceae	Metabacillus	Metabacillus litoralis
TrinityPET_DN58524_c1_g1_i1	Bacillaceae	CP026365	1215031	Bacteria	Firmicutes	Bacilli	Bacillales	Bacillaceae	Neobacillus	Neobacillus thermocopriae
TrinityPET_DN154900_c0_g1_i1	Bacillaceae	CP090431	86664	Bacteria	Firmicutes	Bacilli	Bacillales	Bacillaceae	Priestia	Priestia flexa
TrinityPET_DN205348_c0_g1_i1	Bacillaceae	CP090431	86664	Bacteria	Firmicutes	Bacilli	Bacillales	Bacillaceae	Priestia	Priestia flexa
TrinityPET_DN32465_c0_g1_i1	Bacillaceae	CP026635	1402861	Bacteria	Firmicutes	Bacilli	Bacillales	Bacillaceae	Priestia	Priestia filamentosa
TrinityPET_DN249867_c0_g1_i1	Bacillaceae	WP_110395560.1	1494959	Bacteria	Firmicutes	Bacilli	Bacillales	Bacillaceae	Pseudogracilibacillus	Pseudogracilibacillus auburnensis
TrinityLAB_DN33964_c0_g1_i2	Bacillaceae	EF019702	197516	Bacteria	Firmicutes	Bacilli	Bacillales	Bacillaceae		uncultured Bacillaceae bacterium
TrinityPET_DN167165_c0_g1_i1	Carnobacteriaceae	WP_028274626.1	269774	Bacteria	Firmicutes	Bacilli	Lactobacillales	Carnobacteriaceae	Atopococcus	Atopococcus tabaci
TrinityPET_DN57369_c0_g1_i3	Carnobacteriaceae	CP045040	2751	Bacteria	Firmicutes	Bacilli	Lactobacillales	Carnobacteriaceae	Carnobacterium	Carnobacterium maltaromaticum
TrinityPET_DN132613_c0_g1_i1	Carnobacteriaceae	CP059430	2758033	Bacteria	Firmicutes	Bacilli	Lactobacillales	Carnobacteriaceae		Carnobacteriaceae bacterium zg-84
TrinityLAB_DN107241_c0_g1_i2	Enterococcaceae	LS483306	44008	Bacteria	Firmicutes	Bacilli	Lactobacillales	Enterococcaceae	Enterococcus	Enterococcus cecorum
TrinityLAB_DN107241_c0_g1_i3	Enterococcaceae	LS483306	44008	Bacteria	Firmicutes	Bacilli	Lactobacillales	Enterococcaceae	Enterococcus	Enterococcus cecorum
TrinityLAB_DN107241_c0_g1_i4	Enterococcaceae	LS483306	44008	Bacteria	Firmicutes	Bacilli	Lactobacillales	Enterococcaceae	Enterococcus	Enterococcus cecorum
TrinityLAB_DN107241_c0_g1_i5	Enterococcaceae	LS483306	44008	Bacteria	Firmicutes	Bacilli	Lactobacillales	Enterococcaceae	Enterococcus	Enterococcus cecorum
TrinityLAB_DN91542_c0_g1_i1	Enterococcaceae	WP_164549187.1	1351	Bacteria	Firmicutes	Bacilli	Lactobacillales	Enterococcaceae	Enterococcus	Enterococcus faecalis
TrinityLAB_DN6458_c0_g1_i4	Enterococcaceae	LR135185	1352	Bacteria	Firmicutes	Bacilli	Lactobacillales	Enterococcaceae	Enterococcus	Enterococcus faecium
TrinityLAB_DN481_c1_g1_i1	Enterococcaceae	PWG74568.1	1354	Bacteria	Firmicutes	Bacilli	Lactobacillales	Enterococcaceae	Enterococcus	Enterococcus hirae
TrinityPET_DN146874_c0_g1_i1	Enterococcaceae	AY123649	1121865	Bacteria	Firmicutes	Bacilli	Lactobacillales	Enterococcaceae	Enterococcus	Enterococcus columbae
TrinityPET_DN234275_c0_g1_i1	Enterococcaceae	CP068116	1354	Bacteria	Firmicutes	Bacilli	Lactobacillales	Enterococcaceae	Enterococcus	Enterococcus hirae
TrinityPET_DN4102_c0_g1_i10	Enterococcaceae	LR962616	1351	Bacteria	Firmicutes	Bacilli	Lactobacillales	Enterococcaceae	Enterococcus	Enterococcus faecalis
TrinityPET_DN4102_c0_g1_i13	Enterococcaceae	KY270848	1351	Bacteria	Firmicutes	Bacilli	Lactobacillales	Enterococcaceae	Enterococcus	Enterococcus faecalis
TrinityPET_DN4102_c0_g1_i14	Enterococcaceae	KY270848	1351	Bacteria	Firmicutes	Bacilli	Lactobacillales	Enterococcaceae	Enterococcus	Enterococcus faecalis
TrinityPET_DN4102_c0_g1_i5	Enterococcaceae	LR962616	1351	Bacteria	Firmicutes	Bacilli	Lactobacillales	Enterococcaceae	Enterococcus	Enterococcus faecalis
TrinityPET_DN68616_c0_g1_i5	Enterococcaceae	AP013037	1300150	Bacteria	Firmicutes	Bacilli	Lactobacillales	Enterococcaceae	Enterococcus	Enterococcus mundtii
TrinityPET_DN138565_c0_g1_i1	Enterococcaceae	CP039712	2571750	Bacteria	Firmicutes	Bacilli	Lactobacillales	Enterococcaceae	Vagococcus	Vagococcus zengguangii
TrinityPET_DN173732_c0_g1_i1	Enterococcaceae	CP017267	519472	Bacteria	Firmicutes	Bacilli	Lactobacillales	Enterococcaceae	Vagococcus	Vagococcus teuberi
TrinityPET_DN201381_c0_g1_i1	Enterococcaceae	CP019609	633807	Bacteria	Firmicutes	Bacilli	Lactobacillales	Enterococcaceae	Vagococcus	Vagococcus penaei
TrinityPET_DN76279_c0_g2_i1	Enterococcaceae	CP039712	2571750	Bacteria	Firmicutes	Bacilli	Lactobacillales	Enterococcaceae	Vagococcus	Vagococcus zengguangii
TrinityPET_DN76279_c0_g2_i2	Enterococcaceae	CP039712	2571750	Bacteria	Firmicutes	Bacilli	Lactobacillales	Enterococcaceae	Vagococcus	Vagococcus zengguangii
TrinityLAB_DN145346_c0_g1_i1	Lactobacillaceae	KF445101	147802	Bacteria	Firmicutes	Bacilli	Lactobacillales	Lactobacillaceae	Lactobacillus	Lactobacillus iners
TrinityLAB_DN6393_c0_g1_i2	Lactobacillaceae	CP018809	109790	Bacteria	Firmicutes	Bacilli	Lactobacillales	Lactobacillaceae	Lactobacillus	Lactobacillus jensenii
TrinityPET_DN58524_c1_g2_i1	Lactobacillaceae	CP049223	147802	Bacteria	Firmicutes	Bacilli	Lactobacillales	Lactobacillaceae	Lactobacillus	Lactobacillus iners
TrinityPET_DN83871_c0_g2_i1	Lactobacillaceae	CP017197	115778	Bacteria	Firmicutes	Bacilli	Lactobacillales	Lactobacillaceae	Leuconostoc	Leuconostoc gelidum
TrinityPET_DN201112_c0_g1_i1	Lactobacillaceae	CP011403	1194971	Bacteria	Firmicutes	Bacilli	Lactobacillales	Lactobacillaceae	Ligilactobacillus	Ligilactobacillus salivarius
TrinityPET_DN9259_c0_g1_i3	Lactobacillaceae	CP041193	137591	Bacteria	Firmicutes	Bacilli	Lactobacillales	Lactobacillaceae	Weissella	Weissella cibaria
TrinityPET_DN9259_c0_g1_i5	Lactobacillaceae	CP041193	137591	Bacteria	Firmicutes	Bacilli	Lactobacillales	Lactobacillaceae	Weissella	Weissella cibaria
TrinityLAB_DN107241_c0_g2_i1	Listeriaceae	JQ999658	592375	Bacteria	Firmicutes	Bacilli	Bacillales	Listeriaceae	Listeria	uncultured Listeria sp.
TrinityPET_DN81827_c0_g2_i1	Listeriaceae	CP012021	1639	Bacteria	Firmicutes	Bacilli	Bacillales	Listeriaceae	Listeria	Listeria monocytogenes
TrinityPET_DN13678_c0_g1_i3	Paenibacillaceae	CP049598	1406	Bacteria	Firmicutes	Bacilli	Bacillales	Paenibacillaceae	Paenibacillus	Paenibacillus polymyxa
TrinityPET_DN49675_c0_g1_i1	Paenibacillaceae	CP010976	1566358	Bacteria	Firmicutes	Bacilli	Bacillales	Paenibacillaceae	Paenibacillus	Paenibacillus sp. IHBB 10380
TrinityPET_DN82270_c0_g2_i1	Paenibacillaceae	CP020557	1477	Bacteria	Firmicutes	Bacilli	Bacillales	Paenibacillaceae	Paenibacillus	Paenibacillus larvae
TrinityPET_DN226521_c0_g1_i1	Paenibacillaceae	WP_113033798.1	450362	Bacteria	Firmicutes	Bacilli	Bacillales	Paenibacillaceae	Paenibacillus	Paenibacillus contaminans
TrinityPET_DN245626_c0_g1_i1	Paenibacillaceae	REK56508.1	2108467	Bacteria	Firmicutes	Bacilli	Bacillales	Paenibacillaceae	Thermobacillus	Thermobacillus sp.
TrinityPET_DN9259_c0_g1_i7	Planococcaceae	AP018335	51173	Bacteria	Firmicutes	Bacilli	Bacillales	Planococcaceae	Ureibacillus	Ureibacillus thermosphaericus
TrinityPET_DN2901_c1_g1_i1	Staphylococcaceae	CP049818	2708346	Bacteria	Firmicutes	Bacilli	Bacillales	Staphylococcaceae	Jeotgalicoccus	Jeotgalicoccus sp. WY2
TrinityPET_DN2901_c1_g1_i3	Staphylococcaceae	CP049818	2708346	Bacteria	Firmicutes	Bacilli	Bacillales	Staphylococcaceae	Jeotgalicoccus	Jeotgalicoccus sp. WY2
TrinityLAB_DN203316_c0_g1_i1	Staphylococcaceae	CP009623	985762	Bacteria	Firmicutes	Bacilli	Bacillales	Staphylococcaceae	Staphylococcus	Staphylococcus agnetis
TrinityLAB_DN120884_c0_g1_i1	Staphylococcaceae	CP020553	1280	Bacteria	Firmicutes	Bacilli	Bacillales	Staphylococcaceae	Staphylococcus	Staphylococcus aureus
TrinityLAB_DN122618_c0_g1_i1	Staphylococcaceae	CP020544	1280	Bacteria	Firmicutes	Bacilli	Bacillales	Staphylococcaceae	Staphylococcus	Staphylococcus aureus
TrinityLAB_DN144290_c0_g1_i1	Staphylococcaceae	CP020544	1280	Bacteria	Firmicutes	Bacilli	Bacillales	Staphylococcaceae	Staphylococcus	Staphylococcus aureus
TrinityLAB_DN15149_c0_g1_i1	Staphylococcaceae	CP020553	1280	Bacteria	Firmicutes	Bacilli	Bacillales	Staphylococcaceae	Staphylococcus	Staphylococcus aureus
TrinityLAB_DN15149_c0_g1_i2	Staphylococcaceae	CP020553	1280	Bacteria	Firmicutes	Bacilli	Bacillales	Staphylococcaceae	Staphylococcus	Staphylococcus aureus
TrinityLAB_DN15149_c0_g1_i3	Staphylococcaceae	CP020553	1280	Bacteria	Firmicutes	Bacilli	Bacillales	Staphylococcaceae	Staphylococcus	Staphylococcus aureus
TrinityLAB_DN197961_c0_g1_i1	Staphylococcaceae	CP020544	1280	Bacteria	Firmicutes	Bacilli	Bacillales	Staphylococcaceae	Staphylococcus	Staphylococcus aureus
TrinityLAB_DN21105_c0_g1_i1	Staphylococcaceae	CP020553	1280	Bacteria	Firmicutes	Bacilli	Bacillales	Staphylococcaceae	Staphylococcus	Staphylococcus aureus
TrinityLAB_DN213714_c0_g1_i1	Staphylococcaceae	CP020553	1280	Bacteria	Firmicutes	Bacilli	Bacillales	Staphylococcaceae	Staphylococcus	Staphylococcus aureus
TrinityLAB_DN2260_c0_g1_i5	Staphylococcaceae	CP020544	1280	Bacteria	Firmicutes	Bacilli	Bacillales	Staphylococcaceae	Staphylococcus	Staphylococcus aureus
TrinityLAB_DN35812_c1_g1_i2	Staphylococcaceae	CP020553	1280	Bacteria	Firmicutes	Bacilli	Bacillales	Staphylococcaceae	Staphylococcus	Staphylococcus aureus
TrinityLAB_DN39673_c1_g1_i1	Staphylococcaceae	CP020553	1280	Bacteria	Firmicutes	Bacilli	Bacillales	Staphylococcaceae	Staphylococcus	Staphylococcus aureus
TrinityLAB_DN39673_c1_g1_i2	Staphylococcaceae	CP020553	1280	Bacteria	Firmicutes	Bacilli	Bacillales	Staphylococcaceae	Staphylococcus	Staphylococcus aureus
TrinityLAB_DN41029_c0_g1_i4	Staphylococcaceae	CP020553	1280	Bacteria	Firmicutes	Bacilli	Bacillales	Staphylococcaceae	Staphylococcus	Staphylococcus aureus
TrinityLAB_DN8274_c0_g1_i1	Staphylococcaceae	CP020553	1280	Bacteria	Firmicutes	Bacilli	Bacillales	Staphylococcaceae	Staphylococcus	Staphylococcus aureus
TrinityLAB_DN13098_c0_g1_i6	Staphylococcaceae	CP034115	1282	Bacteria	Firmicutes	Bacilli	Bacillales	Staphylococcaceae	Staphylococcus	Staphylococcus epidermidis
TrinityLAB_DN1546_c0_g1_i2	Staphylococcaceae	HG813242	1449752	Bacteria	Firmicutes	Bacilli	Bacillales	Staphylococcaceae	Staphylococcus	Staphylococcus epidermidis
TrinityLAB_DN1546_c0_g1_i7	Staphylococcaceae	HG813242	1449752	Bacteria	Firmicutes	Bacilli	Bacillales	Staphylococcaceae	Staphylococcus	Staphylococcus epidermidis
TrinityLAB_DN195_c0_g3_i1	Staphylococcaceae	CP034115	1282	Bacteria	Firmicutes	Bacilli	Bacillales	Staphylococcaceae	Staphylococcus	Staphylococcus epidermidis
TrinityLAB_DN221390_c0_g1_i1	Staphylococcaceae	CP009046	1282	Bacteria	Firmicutes	Bacilli	Bacillales	Staphylococcaceae	Staphylococcus	Staphylococcus epidermidis
TrinityLAB_DN352_c0_g1_i4	Staphylococcaceae	CP034115	1282	Bacteria	Firmicutes	Bacilli	Bacillales	Staphylococcaceae	Staphylococcus	Staphylococcus epidermidis
TrinityLAB_DN1546_c0_g1_i6	Staphylococcaceae	CP033814	1283	Bacteria	Firmicutes	Bacilli	Bacillales	Staphylococcaceae	Staphylococcus	Staphylococcus haemolyticus
TrinityLAB_DN216622_c0_g1_i1	Staphylococcaceae	MF282011	45972	Bacteria	Firmicutes	Bacilli	Bacillales	Staphylococcaceae	Staphylococcus	Staphylococcus pasteuri
TrinityPET_DN143122_c0_g1_i1	Staphylococcaceae	CP043784	1282	Bacteria	Firmicutes	Bacilli	Bacillales	Staphylococcaceae	Staphylococcus	Staphylococcus epidermidis
TrinityPET_DN17879_c0_g1_i1	Staphylococcaceae	CP031280	45972	Bacteria	Firmicutes	Bacilli	Bacillales	Staphylococcaceae	Staphylococcus	Staphylococcus pasteuri
TrinityPET_DN17879_c0_g1_i2	Staphylococcaceae	CP031280	45972	Bacteria	Firmicutes	Bacilli	Bacillales	Staphylococcaceae	Staphylococcus	Staphylococcus pasteuri
TrinityPET_DN17879_c0_g1_i3	Staphylococcaceae	CP031280	45972	Bacteria	Firmicutes	Bacilli	Bacillales	Staphylococcaceae	Staphylococcus	Staphylococcus pasteuri
TrinityPET_DN17879_c0_g1_i4	Staphylococcaceae	CP031280	45972	Bacteria	Firmicutes	Bacilli	Bacillales	Staphylococcaceae	Staphylococcus	Staphylococcus pasteuri
TrinityPET_DN17879_c0_g1_i5	Staphylococcaceae	CP031280	45972	Bacteria	Firmicutes	Bacilli	Bacillales	Staphylococcaceae	Staphylococcus	Staphylococcus pasteuri
TrinityPET_DN17879_c0_g1_i7	Staphylococcaceae	CP031280	45972	Bacteria	Firmicutes	Bacilli	Bacillales	Staphylococcaceae	Staphylococcus	Staphylococcus pasteuri
TrinityPET_DN2604_c0_g2_i2	Staphylococcaceae	CP040883	1282	Bacteria	Firmicutes	Bacilli	Bacillales	Staphylococcaceae	Staphylococcus	Staphylococcus epidermidis
TrinityPET_DN2604_c0_g2_i5	Staphylococcaceae	CP040883	1282	Bacteria	Firmicutes	Bacilli	Bacillales	Staphylococcaceae	Staphylococcus	Staphylococcus epidermidis
TrinityPET_DN27_c3_g1_i1	Staphylococcaceae	CP053957	29388	Bacteria	Firmicutes	Bacilli	Bacillales	Staphylococcaceae	Staphylococcus	Staphylococcus capitis
TrinityPET_DN27_c3_g1_i2	Staphylococcaceae	CP054017	1292	Bacteria	Firmicutes	Bacilli	Bacillales	Staphylococcaceae	Staphylococcus	Staphylococcus warneri
TrinityPET_DN42314_c0_g2_i1	Staphylococcaceae	CP041697	246432	Bacteria	Firmicutes	Bacilli	Bacillales	Staphylococcaceae	Staphylococcus	Staphylococcus equorum
TrinityPET_DN44226_c1_g1_i2	Staphylococcaceae	CP047852	1280	Bacteria	Firmicutes	Bacilli	Bacillales	Staphylococcaceae	Staphylococcus	Staphylococcus aureus
TrinityPET_DN65551_c1_g1_i1	Staphylococcaceae	CP040883	1282	Bacteria	Firmicutes	Bacilli	Bacillales	Staphylococcaceae	Staphylococcus	Staphylococcus epidermidis
TrinityPET_DN65551_c1_g2_i2	Staphylococcaceae	CP054550	1290	Bacteria	Firmicutes	Bacilli	Bacillales	Staphylococcaceae	Staphylococcus	Staphylococcus hominis
TrinityPET_DN9259_c0_g1_i4	Staphylococcaceae	CP018842	1282	Bacteria	Firmicutes	Bacilli	Bacillales	Staphylococcaceae	Staphylococcus	Staphylococcus epidermidis
TrinityPET_DN9259_c0_g1_i6	Staphylococcaceae	CP040883	1282	Bacteria	Firmicutes	Bacilli	Bacillales	Staphylococcaceae	Staphylococcus	Staphylococcus epidermidis
TrinityPET_DN9655_c0_g1_i10	Staphylococcaceae	CP053957	29388	Bacteria	Firmicutes	Bacilli	Bacillales	Staphylococcaceae	Staphylococcus	Staphylococcus capitis
TrinityPET_DN9655_c0_g1_i3	Staphylococcaceae	AP023034	1280	Bacteria	Firmicutes	Bacilli	Bacillales	Staphylococcaceae	Staphylococcus	Staphylococcus aureus
TrinityPET_DN9655_c0_g1_i9	Staphylococcaceae	CP033732	1290	Bacteria	Firmicutes	Bacilli	Bacillales	Staphylococcaceae	Staphylococcus	Staphylococcus hominis
TrinityPET_DN170801_c0_g1_i1	Streptococcaceae	CP051518	1359	Bacteria	Firmicutes	Bacilli	Lactobacillales	Streptococcaceae	Lactococcus	Lactococcus cremoris
TrinityLAB_DN2197_c2_g1_i1	Streptococcaceae	LS483444	113107	Bacteria	Firmicutes	Bacilli	Lactobacillales	Streptococcaceae	Streptococcus	Streptococcus australis
TrinityLAB_DN8629_c0_g1_i1	Streptococcaceae	LS483409	315405	Bacteria	Firmicutes	Bacilli	Lactobacillales	Streptococcaceae	Streptococcus	Streptococcus gallolyticus
TrinityLAB_DN1546_c0_g1_i5	Streptococcaceae	CP014326	28037	Bacteria	Firmicutes	Bacilli	Lactobacillales	Streptococcaceae	Streptococcus	Streptococcus mitis
TrinityLAB_DN352_c0_g1_i1	Streptococcaceae	CP012646	28037	Bacteria	Firmicutes	Bacilli	Lactobacillales	Streptococcaceae	Streptococcus	Streptococcus mitis
TrinityLAB_DN2197_c2_g1_i2	Streptococcaceae	LR134336	655813	Bacteria	Firmicutes	Bacilli	Lactobacillales	Streptococcaceae	Streptococcus	Streptococcus oralis
TrinityLAB_DN352_c0_g1_i3	Streptococcaceae	AP018338	1077464	Bacteria	Firmicutes	Bacilli	Lactobacillales	Streptococcaceae	Streptococcus	Streptococcus oralis
TrinityLAB_DN20678_c0_g2_i1	Streptococcaceae	LR536837	1313	Bacteria	Firmicutes	Bacilli	Lactobacillales	Streptococcaceae	Streptococcus	Streptococcus pneumoniae
TrinityLAB_DN45346_c0_g1_i5	Streptococcaceae	CP014278	1314	Bacteria	Firmicutes	Bacilli	Lactobacillales	Streptococcaceae	Streptococcus	Streptococcus pyogenes
TrinityLAB_DN103816_c0_g1_i1	Streptococcaceae	AB737826	1307	Bacteria	Firmicutes	Bacilli	Lactobacillales	Streptococcaceae	Streptococcus	Streptococcus suis
TrinityLAB_DN111937_c0_g1_i1	Streptococcaceae	AB737826	1307	Bacteria	Firmicutes	Bacilli	Lactobacillales	Streptococcaceae	Streptococcus	Streptococcus suis
TrinityLAB_DN150850_c0_g1_i1	Streptococcaceae	AB737826	1307	Bacteria	Firmicutes	Bacilli	Lactobacillales	Streptococcaceae	Streptococcus	Streptococcus suis
TrinityLAB_DN183937_c0_g1_i1	Streptococcaceae	AB737826	1307	Bacteria	Firmicutes	Bacilli	Lactobacillales	Streptococcaceae	Streptococcus	Streptococcus suis
TrinityLAB_DN203204_c0_g1_i1	Streptococcaceae	AB737826	1307	Bacteria	Firmicutes	Bacilli	Lactobacillales	Streptococcaceae	Streptococcus	Streptococcus suis
TrinityLAB_DN205413_c0_g1_i1	Streptococcaceae	AB737826	1307	Bacteria	Firmicutes	Bacilli	Lactobacillales	Streptococcaceae	Streptococcus	Streptococcus suis
TrinityLAB_DN212137_c0_g1_i1	Streptococcaceae	AB737826	1307	Bacteria	Firmicutes	Bacilli	Lactobacillales	Streptococcaceae	Streptococcus	Streptococcus suis
TrinityLAB_DN220598_c0_g1_i1	Streptococcaceae	AB737826	1307	Bacteria	Firmicutes	Bacilli	Lactobacillales	Streptococcaceae	Streptococcus	Streptococcus suis
TrinityLAB_DN222518_c0_g1_i1	Streptococcaceae	AB737826	1307	Bacteria	Firmicutes	Bacilli	Lactobacillales	Streptococcaceae	Streptococcus	Streptococcus suis
TrinityLAB_DN226007_c0_g1_i1	Streptococcaceae	AB737826	1307	Bacteria	Firmicutes	Bacilli	Lactobacillales	Streptococcaceae	Streptococcus	Streptococcus suis
TrinityLAB_DN231636_c0_g1_i1	Streptococcaceae	AB737826	1307	Bacteria	Firmicutes	Bacilli	Lactobacillales	Streptococcaceae	Streptococcus	Streptococcus suis
TrinityLAB_DN39799_c0_g1_i1	Streptococcaceae	AB737826	1307	Bacteria	Firmicutes	Bacilli	Lactobacillales	Streptococcaceae	Streptococcus	Streptococcus suis
TrinityLAB_DN52764_c0_g1_i2	Streptococcaceae	AB737826	1307	Bacteria	Firmicutes	Bacilli	Lactobacillales	Streptococcaceae	Streptococcus	Streptococcus suis
TrinityLAB_DN58405_c0_g1_i10	Streptococcaceae	AB737826	1307	Bacteria	Firmicutes	Bacilli	Lactobacillales	Streptococcaceae	Streptococcus	Streptococcus suis
TrinityLAB_DN58405_c0_g1_i9	Streptococcaceae	AB737826	1307	Bacteria	Firmicutes	Bacilli	Lactobacillales	Streptococcaceae	Streptococcus	Streptococcus suis
TrinityLAB_DN72539_c0_g1_i1	Streptococcaceae	AB737826	1307	Bacteria	Firmicutes	Bacilli	Lactobacillales	Streptococcaceae	Streptococcus	Streptococcus suis
TrinityLAB_DN83598_c0_g2_i2	Streptococcaceae	AB737826	1307	Bacteria	Firmicutes	Bacilli	Lactobacillales	Streptococcaceae	Streptococcus	Streptococcus suis
TrinityLAB_DN1546_c0_g1_i4	Streptococcaceae	CP029252	1308	Bacteria	Firmicutes	Bacilli	Lactobacillales	Streptococcaceae	Streptococcus	Streptococcus thermophilus
TrinityLAB_DN1546_c0_g1_i8	Streptococcaceae	CP029252	1308	Bacteria	Firmicutes	Bacilli	Lactobacillales	Streptococcaceae	Streptococcus	Streptococcus thermophilus
TrinityPET_DN19270_c1_g1_i1	Streptococcaceae	CP032401	1346	Bacteria	Firmicutes	Bacilli	Lactobacillales	Streptococcaceae	Streptococcus	Streptococcus iniae
TrinityPET_DN19270_c1_g1_i2	Streptococcaceae	CP016953	1888195	Bacteria	Firmicutes	Bacilli	Lactobacillales	Streptococcaceae	Streptococcus	Streptococcus himalayensis
TrinityPET_DN19270_c1_g1_i5	Streptococcaceae	AP021887	2598453	Bacteria	Firmicutes	Bacilli	Lactobacillales	Streptococcaceae	Streptococcus	Streptococcus sp. 116-D4
TrinityPET_DN26990_c0_g1_i1	Streptococcaceae	CP046524	1303	Bacteria	Firmicutes	Bacilli	Lactobacillales	Streptococcaceae	Streptococcus	Streptococcus oralis
TrinityPET_DN26990_c0_g1_i2	Streptococcaceae	CP053998	1304	Bacteria	Firmicutes	Bacilli	Lactobacillales	Streptococcaceae	Streptococcus	Streptococcus salivarius
TrinityPET_DN26990_c0_g1_i3	Streptococcaceae	CP046524	1303	Bacteria	Firmicutes	Bacilli	Lactobacillales	Streptococcaceae	Streptococcus	Streptococcus oralis
TrinityPET_DN26990_c0_g1_i4	Streptococcaceae	CP053998	1304	Bacteria	Firmicutes	Bacilli	Lactobacillales	Streptococcaceae	Streptococcus	Streptococcus salivarius
TrinityPET_DN2901_c1_g1_i2	Streptococcaceae	CP054015	315405	Bacteria	Firmicutes	Bacilli	Lactobacillales	Streptococcaceae	Streptococcus	Streptococcus gallolyticus
TrinityPET_DN2901_c1_g1_i4	Streptococcaceae	CP046335	28037	Bacteria	Firmicutes	Bacilli	Lactobacillales	Streptococcaceae	Streptococcus	Streptococcus mitis
TrinityPET_DN45901_c0_g1_i1	Streptococcaceae	LT680626	83427	Bacteria	Firmicutes	Bacilli	Lactobacillales	Streptococcaceae	Streptococcus	uncultured Streptococcus sp.
TrinityPET_DN45901_c0_g1_i4	Streptococcaceae	LT693134	83427	Bacteria	Firmicutes	Bacilli	Lactobacillales	Streptococcaceae	Streptococcus	uncultured Streptococcus sp.
TrinityPET_DN53025_c0_g1_i1	Streptococcaceae	CP047883	28037	Bacteria	Firmicutes	Bacilli	Lactobacillales	Streptococcaceae	Streptococcus	Streptococcus mitis
TrinityPET_DN53025_c0_g1_i2	Streptococcaceae	CP030928	1308	Bacteria	Firmicutes	Bacilli	Lactobacillales	Streptococcaceae	Streptococcus	Streptococcus thermophilus
TrinityPET_DN53025_c0_g1_i3	Streptococcaceae	CP034442	1458253	Bacteria	Firmicutes	Bacilli	Lactobacillales	Streptococcaceae	Streptococcus	Streptococcus oralis
TrinityPET_DN64821_c0_g1_i1	Streptococcaceae	CP046335	28037	Bacteria	Firmicutes	Bacilli	Lactobacillales	Streptococcaceae	Streptococcus	Streptococcus mitis
TrinityPET_DN64821_c0_g1_i3	Streptococcaceae	CP046335	28037	Bacteria	Firmicutes	Bacilli	Lactobacillales	Streptococcaceae	Streptococcus	Streptococcus mitis
TrinityPET_DN9655_c0_g1_i1	Streptococcaceae	CP040231	2576376	Bacteria	Firmicutes	Bacilli	Lactobacillales	Streptococcaceae	Streptococcus	Streptococcus sp. 1643
TrinityPET_DN206188_c0_g1_i1	Streptococcaceae	MBM6549262.1	119602	Bacteria	Firmicutes	Bacilli	Lactobacillales	Streptococcaceae	Streptococcus	Streptococcus dysgalactiae
TrinityLAB_DN13098_c0_g1_i1	Streptococcaceae	DQ170825	208546	Bacteria	Firmicutes	Bacilli	Lactobacillales	Streptococcaceae		uncultured Streptococcaceae bacterium
TrinityLAB_DN13098_c0_g1_i3	Streptococcaceae	DQ170825	208546	Bacteria	Firmicutes	Bacilli	Lactobacillales	Streptococcaceae		uncultured Streptococcaceae bacterium
TrinityLAB_DN13098_c0_g1_i5	Streptococcaceae	DQ170825	208546	Bacteria	Firmicutes	Bacilli	Lactobacillales	Streptococcaceae		uncultured Streptococcaceae bacterium
TrinityPET_DN154007_c0_g1_i1	Gemella	CP076443	2840371	Bacteria	Firmicutes	Bacilli	Bacillales		Gemella	Gemella sp. zg-570
TrinityPET_DN260019_c0_g1_i1	Gemella	CP046313	84135	Bacteria	Firmicutes	Bacilli	Bacillales		Gemella	Gemella sanguinis
TrinityPET_DN82_c0_g1_i2	Gemella	CP046314	29391	Bacteria	Firmicutes	Bacilli	Bacillales		Gemella	Gemella morbillorum
TrinityPET_DN82_c0_g1_i5	Gemella	CP046314	29391	Bacteria	Firmicutes	Bacilli	Bacillales		Gemella	Gemella morbillorum
TrinityPET_DN90985_c0_g2_i2	Clostridiaceae	CP058557	2731219	Bacteria	Firmicutes	Clostridia	Eubacteriales	Clostridiaceae	Alkaliphilus	Alkaliphilus sp. B6464
TrinityPET_DN90985_c0_g2_i3	Clostridiaceae	CP058557	2731219	Bacteria	Firmicutes	Clostridia	Eubacteriales	Clostridiaceae	Alkaliphilus	Alkaliphilus sp. B6464
TrinityPET_DN217591_c0_g1_i1	Clostridiaceae	CP008713	1508644	Bacteria	Firmicutes	Clostridia	Eubacteriales	Clostridiaceae	Candidatus Arthromitus	Candidatus Arthromitus sp. SFB-mouse-NL
TrinityLAB_DN211456_c0_g1_i1	Clostridiaceae	CP013845	1491	Bacteria	Firmicutes	Clostridia	Clostridiales	Clostridiaceae	Clostridium	Clostridium botulinum
TrinityPET_DN100304_c0_g1_i1	Clostridiaceae	CP015756	1552	Bacteria	Firmicutes	Clostridia	Eubacteriales	Clostridiaceae	Clostridium	Clostridium estertheticum
TrinityPET_DN100347_c0_g1_i1	Clostridiaceae	CP016087	36745	Bacteria	Firmicutes	Clostridia	Eubacteriales	Clostridiaceae	Clostridium	Clostridium saccharoperbutylacetonicum
TrinityPET_DN10094_c0_g1_i2	Clostridiaceae	CP017253	394958	Bacteria	Firmicutes	Clostridia	Eubacteriales	Clostridiaceae	Clostridium	Clostridium taeniosporum
TrinityPET_DN10094_c0_g1_i3	Clostridiaceae	CP017253	394958	Bacteria	Firmicutes	Clostridia	Eubacteriales	Clostridiaceae	Clostridium	Clostridium taeniosporum
TrinityPET_DN105432_c0_g1_i1	Clostridiaceae	CP014176	29341	Bacteria	Firmicutes	Clostridia	Eubacteriales	Clostridiaceae	Clostridium	Clostridium argentinense
TrinityPET_DN107745_c1_g1_i1	Clostridiaceae	CP018335	1534	Bacteria	Firmicutes	Clostridia	Eubacteriales	Clostridiaceae	Clostridium	Clostridium kluyveri
TrinityPET_DN113695_c0_g1_i1	Clostridiaceae	CP016786	182773	Bacteria	Firmicutes	Clostridia	Eubacteriales	Clostridiaceae	Clostridium	Clostridium isatidis
TrinityPET_DN115604_c0_g2_i1	Clostridiaceae	FJ498870	1530	Bacteria	Firmicutes	Clostridia	Eubacteriales	Clostridiaceae	Clostridium	Clostridium carnis
TrinityPET_DN132724_c0_g1_i1	Clostridiaceae	OU997945	137838	Bacteria	Firmicutes	Clostridia	Eubacteriales	Clostridiaceae	Clostridium	Clostridium neonatale
TrinityPET_DN132724_c0_g1_i2	Clostridiaceae	OU997945	137838	Bacteria	Firmicutes	Clostridia	Eubacteriales	Clostridiaceae	Clostridium	Clostridium neonatale
TrinityPET_DN134968_c0_g1_i1	Clostridiaceae	CP014331	1702238	Bacteria	Firmicutes	Clostridia	Eubacteriales	Clostridiaceae	Clostridium	Clostridium sp. MF28
TrinityPET_DN134968_c0_g2_i1	Clostridiaceae	CP043998	223919	Bacteria	Firmicutes	Clostridia	Eubacteriales	Clostridiaceae	Clostridium	Clostridium diolis
TrinityPET_DN140704_c0_g1_i1	Clostridiaceae	CP059378	36845	Bacteria	Firmicutes	Clostridia	Eubacteriales	Clostridiaceae	Clostridium	Clostridium intestinale
TrinityPET_DN150775_c0_g1_i1	Clostridiaceae	CP010521	1491	Bacteria	Firmicutes	Clostridia	Eubacteriales	Clostridiaceae	Clostridium	Clostridium botulinum
TrinityPET_DN150775_c0_g2_i2	Clostridiaceae	CP027775	1491	Bacteria	Firmicutes	Clostridia	Eubacteriales	Clostridiaceae	Clostridium	Clostridium botulinum
TrinityPET_DN150775_c0_g2_i3	Clostridiaceae	CP027775	1491	Bacteria	Firmicutes	Clostridia	Eubacteriales	Clostridiaceae	Clostridium	Clostridium botulinum
TrinityPET_DN167233_c0_g1_i1	Clostridiaceae	CP063965	1491	Bacteria	Firmicutes	Clostridia	Eubacteriales	Clostridiaceae	Clostridium	Clostridium botulinum
TrinityPET_DN172025_c0_g1_i1	Clostridiaceae	CP010521	1491	Bacteria	Firmicutes	Clostridia	Eubacteriales	Clostridiaceae	Clostridium	Clostridium botulinum
TrinityPET_DN178960_c0_g1_i1	Clostridiaceae	CP043998	223919	Bacteria	Firmicutes	Clostridia	Eubacteriales	Clostridiaceae	Clostridium	Clostridium diolis
TrinityPET_DN180312_c0_g1_i1	Clostridiaceae	HG917868	1216932	Bacteria	Firmicutes	Clostridia	Eubacteriales	Clostridiaceae	Clostridium	Clostridium bornimense
TrinityPET_DN180456_c1_g1_i1	Clostridiaceae	CP027781	1491	Bacteria	Firmicutes	Clostridia	Eubacteriales	Clostridiaceae	Clostridium	Clostridium botulinum
TrinityPET_DN189421_c0_g1_i2	Clostridiaceae	CP076620	1529	Bacteria	Firmicutes	Clostridia	Eubacteriales	Clostridiaceae	Clostridium	Clostridium cadaveris
TrinityPET_DN190363_c0_g1_i1	Clostridiaceae	LR698985	1502	Bacteria	Firmicutes	Clostridia	Eubacteriales	Clostridiaceae	Clostridium	Clostridium perfringens
TrinityPET_DN190831_c0_g1_i1	Clostridiaceae	CP033249	1492	Bacteria	Firmicutes	Clostridia	Eubacteriales	Clostridiaceae	Clostridium	Clostridium butyricum
TrinityPET_DN191154_c0_g1_i1	Clostridiaceae	CP071376	94869	Bacteria	Firmicutes	Clostridia	Eubacteriales	Clostridiaceae	Clostridium	Clostridium gasigenes
TrinityPET_DN192305_c0_g1_i1	Clostridiaceae	CP011803	536227	Bacteria	Firmicutes	Clostridia	Eubacteriales	Clostridiaceae	Clostridium	Clostridium carboxidivorans
TrinityPET_DN192825_c0_g1_i1	Clostridiaceae	CP030018	1488	Bacteria	Firmicutes	Clostridia	Eubacteriales	Clostridiaceae	Clostridium	Clostridium acetobutylicum
TrinityPET_DN193619_c0_g1_i1	Clostridiaceae	OU997945	137838	Bacteria	Firmicutes	Clostridia	Eubacteriales	Clostridiaceae	Clostridium	Clostridium neonatale
TrinityPET_DN195446_c0_g1_i1	Clostridiaceae	CP006905	1415775	Bacteria	Firmicutes	Clostridia	Eubacteriales	Clostridiaceae	Clostridium	Clostridium baratii
TrinityPET_DN195578_c0_g1_i1	Clostridiaceae	CP071376	94869	Bacteria	Firmicutes	Clostridia	Eubacteriales	Clostridiaceae	Clostridium	Clostridium gasigenes
TrinityPET_DN196312_c0_g1_i1	Clostridiaceae	CP027777	1491	Bacteria	Firmicutes	Clostridia	Eubacteriales	Clostridiaceae	Clostridium	Clostridium botulinum
TrinityPET_DN196979_c0_g1_i1	Clostridiaceae	CP063965	1491	Bacteria	Firmicutes	Clostridia	Eubacteriales	Clostridiaceae	Clostridium	Clostridium botulinum
TrinityPET_DN198685_c0_g1_i1	Clostridiaceae	CP009933	1548	Bacteria	Firmicutes	Clostridia	Eubacteriales	Clostridiaceae	Clostridium	Clostridium scatologenes
TrinityPET_DN19956_c0_g1_i3	Clostridiaceae	CP013239	1492	Bacteria	Firmicutes	Clostridia	Eubacteriales	Clostridiaceae	Clostridium	Clostridium butyricum
TrinityPET_DN19956_c0_g1_i4	Clostridiaceae	CP013239	1492	Bacteria	Firmicutes	Clostridia	Eubacteriales	Clostridiaceae	Clostridium	Clostridium butyricum
TrinityPET_DN203935_c0_g1_i1	Clostridiaceae	CP020953	332101	Bacteria	Firmicutes	Clostridia	Eubacteriales	Clostridiaceae	Clostridium	Clostridium drakei
TrinityPET_DN211921_c0_g1_i1	Clostridiaceae	CP027781	1491	Bacteria	Firmicutes	Clostridia	Eubacteriales	Clostridiaceae	Clostridium	Clostridium botulinum
TrinityPET_DN212952_c0_g1_i1	Clostridiaceae	CP010086	1520	Bacteria	Firmicutes	Clostridia	Eubacteriales	Clostridiaceae	Clostridium	Clostridium beijerinckii
TrinityPET_DN213956_c0_g1_i1	Clostridiaceae	JQ864437	1198714	Bacteria	Firmicutes	Clostridia	Eubacteriales	Clostridiaceae	Clostridium	Clostridium sp. Clos
TrinityPET_DN216275_c0_g1_i1	Clostridiaceae	CP023671	1504	Bacteria	Firmicutes	Clostridia	Eubacteriales	Clostridiaceae	Clostridium	Clostridium septicum
TrinityPET_DN218116_c0_g1_i1	Clostridiaceae	CP082942	1509	Bacteria	Firmicutes	Clostridia	Eubacteriales	Clostridiaceae	Clostridium	Clostridium sporogenes
TrinityPET_DN218116_c0_g1_i2	Clostridiaceae	CP006907	1408285	Bacteria	Firmicutes	Clostridia	Eubacteriales	Clostridiaceae	Clostridium	Clostridium botulinum
TrinityPET_DN219879_c0_g1_i1	Clostridiaceae	CP035787	1513	Bacteria	Firmicutes	Clostridia	Eubacteriales	Clostridiaceae	Clostridium	Clostridium tetani
TrinityPET_DN232465_c0_g1_i1	Clostridiaceae	CP006903	1415774	Bacteria	Firmicutes	Clostridia	Eubacteriales	Clostridiaceae	Clostridium	Clostridium botulinum
TrinityPET_DN239777_c0_g1_i1	Clostridiaceae	CP025746	2320868	Bacteria	Firmicutes	Clostridia	Eubacteriales	Clostridiaceae	Clostridium	Clostridium manihotivorum
TrinityPET_DN240510_c0_g1_i1	Clostridiaceae	CP023671	1504	Bacteria	Firmicutes	Clostridia	Eubacteriales	Clostridiaceae	Clostridium	Clostridium septicum
TrinityPET_DN246313_c0_g1_i1	Clostridiaceae	CP006777	864803	Bacteria	Firmicutes	Clostridia	Eubacteriales	Clostridiaceae	Clostridium	Clostridium beijerinckii
TrinityPET_DN248524_c0_g1_i1	Clostridiaceae	CP073631	1155388	Bacteria	Firmicutes	Clostridia	Eubacteriales	Clostridiaceae	Clostridium	Clostridium sp. C1
TrinityPET_DN249413_c0_g1_i1	Clostridiaceae	CP063965	1491	Bacteria	Firmicutes	Clostridia	Eubacteriales	Clostridiaceae	Clostridium	Clostridium botulinum
TrinityPET_DN253271_c0_g1_i1	Clostridiaceae	CP013019	1501	Bacteria	Firmicutes	Clostridia	Eubacteriales	Clostridiaceae	Clostridium	Clostridium pasteurianum
TrinityPET_DN254326_c0_g1_i1	Clostridiaceae	CP059378	36845	Bacteria	Firmicutes	Clostridia	Eubacteriales	Clostridiaceae	Clostridium	Clostridium intestinale
TrinityPET_DN254909_c0_g1_i1	Clostridiaceae	CP015756	1552	Bacteria	Firmicutes	Clostridia	Eubacteriales	Clostridiaceae	Clostridium	Clostridium estertheticum
TrinityPET_DN256225_c0_g1_i1	Clostridiaceae	CP014204	1561	Bacteria	Firmicutes	Clostridia	Eubacteriales	Clostridiaceae	Clostridium	Clostridium baratii
TrinityPET_DN256303_c0_g1_i1	Clostridiaceae	HG530135	1231072	Bacteria	Firmicutes	Clostridia	Eubacteriales	Clostridiaceae	Clostridium	Clostridium tetani
TrinityPET_DN25773_c0_g1_i1	Clostridiaceae	AP017630	1502	Bacteria	Firmicutes	Clostridia	Eubacteriales	Clostridiaceae	Clostridium	Clostridium perfringens
TrinityPET_DN258285_c0_g1_i1	Clostridiaceae	CP076620	1529	Bacteria	Firmicutes	Clostridia	Eubacteriales	Clostridiaceae	Clostridium	Clostridium cadaveris
TrinityPET_DN260427_c0_g1_i1	Clostridiaceae	CP023671	1504	Bacteria	Firmicutes	Clostridia	Eubacteriales	Clostridiaceae	Clostridium	Clostridium septicum
TrinityPET_DN261061_c0_g1_i1	Clostridiaceae	LR607381	1502	Bacteria	Firmicutes	Clostridia	Eubacteriales	Clostridiaceae	Clostridium	Clostridium perfringens
TrinityPET_DN264898_c0_g1_i1	Clostridiaceae	CP071376	94869	Bacteria	Firmicutes	Clostridia	Eubacteriales	Clostridiaceae	Clostridium	Clostridium gasigenes
TrinityPET_DN26701_c0_g1_i2	Clostridiaceae	CP028149	1502	Bacteria	Firmicutes	Clostridia	Eubacteriales	Clostridiaceae	Clostridium	Clostridium perfringens
TrinityPET_DN29575_c0_g1_i5	Clostridiaceae	BA000016	195102	Bacteria	Firmicutes	Clostridia	Eubacteriales	Clostridiaceae	Clostridium	Clostridium perfringens
TrinityPET_DN29612_c0_g1_i2	Clostridiaceae	CP013242	1509	Bacteria	Firmicutes	Clostridia	Eubacteriales	Clostridiaceae	Clostridium	Clostridium sporogenes
TrinityPET_DN29612_c0_g1_i4	Clostridiaceae	CP063965	1491	Bacteria	Firmicutes	Clostridia	Eubacteriales	Clostridiaceae	Clostridium	Clostridium botulinum
TrinityPET_DN31427_c0_g1_i4	Clostridiaceae	CP000382	386415	Bacteria	Firmicutes	Clostridia	Eubacteriales	Clostridiaceae	Clostridium	Clostridium novyi
TrinityPET_DN31427_c0_g1_i5	Clostridiaceae	CP000382	386415	Bacteria	Firmicutes	Clostridia	Eubacteriales	Clostridiaceae	Clostridium	Clostridium novyi
TrinityPET_DN31427_c0_g1_i6	Clostridiaceae	CP071376	94869	Bacteria	Firmicutes	Clostridia	Eubacteriales	Clostridiaceae	Clostridium	Clostridium gasigenes
TrinityPET_DN35062_c0_g1_i1	Clostridiaceae	CP013700	1509	Bacteria	Firmicutes	Clostridia	Eubacteriales	Clostridiaceae	Clostridium	Clostridium sporogenes
TrinityPET_DN35062_c0_g1_i2	Clostridiaceae	CP013700	1509	Bacteria	Firmicutes	Clostridia	Eubacteriales	Clostridiaceae	Clostridium	Clostridium sporogenes
TrinityPET_DN35062_c0_g1_i4	Clostridiaceae	CP013700	1509	Bacteria	Firmicutes	Clostridia	Eubacteriales	Clostridiaceae	Clostridium	Clostridium sporogenes
TrinityPET_DN35062_c0_g1_i7	Clostridiaceae	CP013700	1509	Bacteria	Firmicutes	Clostridia	Eubacteriales	Clostridiaceae	Clostridium	Clostridium sporogenes
TrinityPET_DN35062_c0_g1_i8	Clostridiaceae	CP063966	1491	Bacteria	Firmicutes	Clostridia	Eubacteriales	Clostridiaceae	Clostridium	Clostridium botulinum
TrinityPET_DN36069_c0_g2_i1	Clostridiaceae	CP013847	1491	Bacteria	Firmicutes	Clostridia	Eubacteriales	Clostridiaceae	Clostridium	Clostridium botulinum
TrinityPET_DN38288_c0_g1_i2	Clostridiaceae	CP014204	1561	Bacteria	Firmicutes	Clostridia	Eubacteriales	Clostridiaceae	Clostridium	Clostridium baratii
TrinityPET_DN38288_c0_g1_i6	Clostridiaceae	CP023671	1504	Bacteria	Firmicutes	Clostridia	Eubacteriales	Clostridiaceae	Clostridium	Clostridium septicum
TrinityPET_DN4102_c0_g1_i11	Clostridiaceae	CP014152	1491	Bacteria	Firmicutes	Clostridia	Eubacteriales	Clostridiaceae	Clostridium	Clostridium botulinum
TrinityPET_DN41453_c0_g1_i1	Clostridiaceae	CP011803	536227	Bacteria	Firmicutes	Clostridia	Eubacteriales	Clostridiaceae	Clostridium	Clostridium carboxidivorans
TrinityPET_DN41453_c0_g1_i2	Clostridiaceae	CP011803	536227	Bacteria	Firmicutes	Clostridia	Eubacteriales	Clostridiaceae	Clostridium	Clostridium carboxidivorans
TrinityPET_DN41718_c0_g1_i1	Clostridiaceae	LR607381	1502	Bacteria	Firmicutes	Clostridia	Eubacteriales	Clostridiaceae	Clostridium	Clostridium perfringens
TrinityPET_DN43664_c0_g1_i1	Clostridiaceae	CP076004	1502	Bacteria	Firmicutes	Clostridia	Eubacteriales	Clostridiaceae	Clostridium	Clostridium perfringens
TrinityPET_DN43664_c0_g1_i2	Clostridiaceae	CP076004	1502	Bacteria	Firmicutes	Clostridia	Eubacteriales	Clostridiaceae	Clostridium	Clostridium perfringens
TrinityPET_DN45732_c0_g1_i2	Clostridiaceae	CP010521	1491	Bacteria	Firmicutes	Clostridia	Eubacteriales	Clostridiaceae	Clostridium	Clostridium botulinum
TrinityPET_DN46451_c0_g1_i1	Clostridiaceae	CP014204	1561	Bacteria	Firmicutes	Clostridia	Eubacteriales	Clostridiaceae	Clostridium	Clostridium baratii
TrinityPET_DN46451_c0_g1_i3	Clostridiaceae	AP017630	1502	Bacteria	Firmicutes	Clostridia	Eubacteriales	Clostridiaceae	Clostridium	Clostridium perfringens
TrinityPET_DN46451_c0_g1_i8	Clostridiaceae	CP014204	1561	Bacteria	Firmicutes	Clostridia	Eubacteriales	Clostridiaceae	Clostridium	Clostridium baratii
TrinityPET_DN4831_c2_g1_i1	Clostridiaceae	CP023671	1504	Bacteria	Firmicutes	Clostridia	Eubacteriales	Clostridiaceae	Clostridium	Clostridium septicum
TrinityPET_DN52070_c1_g1_i1	Clostridiaceae	CP010521	1491	Bacteria	Firmicutes	Clostridia	Eubacteriales	Clostridiaceae	Clostridium	Clostridium botulinum
TrinityPET_DN53053_c0_g1_i1	Clostridiaceae	CP002410	929506	Bacteria	Firmicutes	Clostridia	Eubacteriales	Clostridiaceae	Clostridium	Clostridium botulinum
TrinityPET_DN53053_c0_g2_i1	Clostridiaceae	CP002410	929506	Bacteria	Firmicutes	Clostridia	Eubacteriales	Clostridiaceae	Clostridium	Clostridium botulinum
TrinityPET_DN54871_c0_g1_i2	Clostridiaceae	CP023671	1504	Bacteria	Firmicutes	Clostridia	Eubacteriales	Clostridiaceae	Clostridium	Clostridium septicum
TrinityPET_DN57882_c0_g1_i1	Clostridiaceae	CP071376	94869	Bacteria	Firmicutes	Clostridia	Eubacteriales	Clostridiaceae	Clostridium	Clostridium gasigenes
TrinityPET_DN61670_c0_g1_i1	Clostridiaceae	CP006905	1415775	Bacteria	Firmicutes	Clostridia	Eubacteriales	Clostridiaceae	Clostridium	Clostridium baratii
TrinityPET_DN61670_c0_g1_i3	Clostridiaceae	CP006905	1415775	Bacteria	Firmicutes	Clostridia	Eubacteriales	Clostridiaceae	Clostridium	Clostridium baratii
TrinityPET_DN63739_c0_g1_i1	Clostridiaceae	OU997945	137838	Bacteria	Firmicutes	Clostridia	Eubacteriales	Clostridiaceae	Clostridium	Clostridium neonatale
TrinityPET_DN67756_c0_g1_i1	Clostridiaceae	CP006903	1415774	Bacteria	Firmicutes	Clostridia	Eubacteriales	Clostridiaceae	Clostridium	Clostridium botulinum
TrinityPET_DN67756_c0_g1_i2	Clostridiaceae	CP006903	1415774	Bacteria	Firmicutes	Clostridia	Eubacteriales	Clostridiaceae	Clostridium	Clostridium botulinum
TrinityPET_DN70714_c0_g1_i1	Clostridiaceae	CP053292	1492	Bacteria	Firmicutes	Clostridia	Eubacteriales	Clostridiaceae	Clostridium	Clostridium butyricum
TrinityPET_DN71673_c0_g2_i1	Clostridiaceae	CP075964	1502	Bacteria	Firmicutes	Clostridia	Eubacteriales	Clostridiaceae	Clostridium	Clostridium perfringens
TrinityPET_DN71673_c0_g2_i2	Clostridiaceae	CP075964	1502	Bacteria	Firmicutes	Clostridia	Eubacteriales	Clostridiaceae	Clostridium	Clostridium perfringens
TrinityPET_DN77192_c0_g1_i1	Clostridiaceae	CP002410	929506	Bacteria	Firmicutes	Clostridia	Eubacteriales	Clostridiaceae	Clostridium	Clostridium botulinum
TrinityPET_DN77192_c0_g1_i2	Clostridiaceae	CP002410	929506	Bacteria	Firmicutes	Clostridia	Eubacteriales	Clostridiaceae	Clostridium	Clostridium botulinum
TrinityPET_DN81373_c0_g1_i1	Clostridiaceae	CP028149	1502	Bacteria	Firmicutes	Clostridia	Eubacteriales	Clostridiaceae	Clostridium	Clostridium perfringens
TrinityPET_DN82132_c0_g3_i1	Clostridiaceae	CP016087	36745	Bacteria	Firmicutes	Clostridia	Eubacteriales	Clostridiaceae	Clostridium	Clostridium saccharoperbutylacetonicum
TrinityPET_DN83849_c0_g1_i1	Clostridiaceae	FR745875	935198	Bacteria	Firmicutes	Clostridia	Eubacteriales	Clostridiaceae	Clostridium	Clostridium botulinum
TrinityPET_DN83849_c0_g1_i2	Clostridiaceae	FR745875	935198	Bacteria	Firmicutes	Clostridia	Eubacteriales	Clostridiaceae	Clostridium	Clostridium botulinum
TrinityPET_DN86206_c0_g1_i1	Clostridiaceae	CP016092	169679	Bacteria	Firmicutes	Clostridia	Eubacteriales	Clostridiaceae	Clostridium	Clostridium saccharobutylicum
TrinityPET_DN87184_c0_g1_i1	Clostridiaceae	CP014176	29341	Bacteria	Firmicutes	Clostridia	Eubacteriales	Clostridiaceae	Clostridium	Clostridium argentinense
TrinityPET_DN89793_c0_g1_i1	Clostridiaceae	CP053292	1492	Bacteria	Firmicutes	Clostridia	Eubacteriales	Clostridiaceae	Clostridium	Clostridium butyricum
TrinityPET_DN89839_c0_g1_i10	Clostridiaceae	CP020953	332101	Bacteria	Firmicutes	Clostridia	Eubacteriales	Clostridiaceae	Clostridium	Clostridium drakei
TrinityPET_DN89839_c0_g1_i4	Clostridiaceae	CP020953	332101	Bacteria	Firmicutes	Clostridia	Eubacteriales	Clostridiaceae	Clostridium	Clostridium drakei
TrinityPET_DN89839_c0_g1_i7	Clostridiaceae	CP020953	332101	Bacteria	Firmicutes	Clostridia	Eubacteriales	Clostridiaceae	Clostridium	Clostridium drakei
TrinityPET_DN90985_c1_g1_i1	Clostridiaceae	CP011803	536227	Bacteria	Firmicutes	Clostridia	Eubacteriales	Clostridiaceae	Clostridium	Clostridium carboxidivorans
TrinityPET_DN91110_c0_g1_i1	Clostridiaceae	CP013239	1492	Bacteria	Firmicutes	Clostridia	Eubacteriales	Clostridiaceae	Clostridium	Clostridium butyricum
TrinityPET_DN91110_c0_g1_i6	Clostridiaceae	AP019716	1492	Bacteria	Firmicutes	Clostridia	Eubacteriales	Clostridiaceae	Clostridium	Clostridium butyricum
TrinityPET_DN91110_c0_g1_i7	Clostridiaceae	AP019716	1492	Bacteria	Firmicutes	Clostridia	Eubacteriales	Clostridiaceae	Clostridium	Clostridium butyricum
TrinityPET_DN91110_c1_g1_i1	Clostridiaceae	CP016092	169679	Bacteria	Firmicutes	Clostridia	Eubacteriales	Clostridiaceae	Clostridium	Clostridium saccharobutylicum
TrinityPET_DN95013_c0_g1_i1	Clostridiaceae	AP024849	704125	Bacteria	Firmicutes	Clostridia	Eubacteriales	Clostridiaceae	Clostridium	Clostridium sp. C5S11
TrinityPET_DN95013_c0_g1_i3	Clostridiaceae	AP024849	704125	Bacteria	Firmicutes	Clostridia	Eubacteriales	Clostridiaceae	Clostridium	Clostridium sp. C5S11
TrinityPET_DN95048_c0_g2_i1	Clostridiaceae	AP017630	1502	Bacteria	Firmicutes	Clostridia	Eubacteriales	Clostridiaceae	Clostridium	Clostridium perfringens
TrinityPET_DN95048_c0_g2_i2	Clostridiaceae	AP017630	1502	Bacteria	Firmicutes	Clostridia	Eubacteriales	Clostridiaceae	Clostridium	Clostridium perfringens
TrinityPET_DN95200_c1_g1_i1	Clostridiaceae	CP029329	1520	Bacteria	Firmicutes	Clostridia	Eubacteriales	Clostridiaceae	Clostridium	Clostridium beijerinckii
TrinityPET_DN99385_c0_g1_i3	Clostridiaceae	CP010521	1491	Bacteria	Firmicutes	Clostridia	Eubacteriales	Clostridiaceae	Clostridium	Clostridium botulinum
TrinityPET_DN99432_c0_g1_i2	Clostridiaceae	CP059378	36845	Bacteria	Firmicutes	Clostridia	Eubacteriales	Clostridiaceae	Clostridium	Clostridium intestinale
TrinityPET_DN99432_c0_g1_i4	Clostridiaceae	CP059378	36845	Bacteria	Firmicutes	Clostridia	Eubacteriales	Clostridiaceae	Clostridium	Clostridium intestinale
TrinityPET_DN242666_c0_g1_i1	Clostridiaceae	WP_008676232.1	1485	Bacteria	Firmicutes	Clostridia	Eubacteriales	Clostridiaceae	Clostridium
TrinityPET_DN198837_c0_g1_i1	Clostridiaceae	WP_136002915.1	1502	Bacteria	Firmicutes	Clostridia	Eubacteriales	Clostridiaceae	Clostridium	Clostridium perfringens
TrinityPET_DN114471_c0_g1_i2	Clostridiaceae	WP_055207157.1	1561	Bacteria	Firmicutes	Clostridia	Eubacteriales	Clostridiaceae	Clostridium	Clostridium baratii
TrinityPET_DN239324_c0_g1_i1	Clostridiaceae	QGU94367.1	2184719	Bacteria	Firmicutes	Clostridia	Eubacteriales	Clostridiaceae	Clostridium	Clostridium bovifaecis
TrinityPET_DN163286_c0_g1_i1	Clostridiaceae	WP_195265433.1	2787110	Bacteria	Firmicutes	Clostridia	Eubacteriales	Clostridiaceae	Clostridium	Clostridium sp. 1001275B_160808_H3
TrinityPET_DN246229_c0_g1_i1	Clostridiaceae	AKN32585.1	536227	Bacteria	Firmicutes	Clostridia	Eubacteriales	Clostridiaceae	Clostridium	Clostridium carboxidivorans
TrinityPET_DN190484_c0_g1_i1	Clostridiaceae	CP078093	2855394	Bacteria	Firmicutes	Clostridia	Eubacteriales	Clostridiaceae	Crassaminicella	Crassaminicella sp. 143-21
TrinityPET_DN214264_c0_g1_i1	Clostridiaceae	CP082326	1286698	Bacteria	Firmicutes	Clostridia	Eubacteriales	Clostridiaceae	Crassaminicella	Crassaminicella profunda
TrinityPET_DN220856_c0_g1_i1	Clostridiaceae	CP042243	2599308	Bacteria	Firmicutes	Clostridia	Eubacteriales	Clostridiaceae	Crassaminicella	Crassaminicella thermophila
TrinityPET_DN29612_c0_g1_i3	Clostridiaceae	CP042243	2599308	Bacteria	Firmicutes	Clostridia	Eubacteriales	Clostridiaceae	Crassaminicella	Crassaminicella thermophila
TrinityPET_DN39366_c0_g1_i1	Clostridiaceae	CP078093	2855394	Bacteria	Firmicutes	Clostridia	Eubacteriales	Clostridiaceae	Crassaminicella	Crassaminicella sp. 143-21
TrinityPET_DN73539_c0_g1_i5	Clostridiaceae	CP042243	2599308	Bacteria	Firmicutes	Clostridia	Eubacteriales	Clostridiaceae	Crassaminicella	Crassaminicella thermophila
TrinityPET_DN190310_c0_g1_i1	Clostridiaceae	WP_133628504.1	1096341	Bacteria	Firmicutes	Clostridia	Eubacteriales	Clostridiaceae	Fonticella	Fonticella tunisiensis
TrinityPET_DN191948_c0_g1_i1	Clostridiaceae	WP_190014040.1	390806	Bacteria	Firmicutes	Clostridia	Eubacteriales	Clostridiaceae	Geosporobacter	Geosporobacter subterraneus
TrinityPET_DN171325_c0_g1_i1	Clostridiaceae	LR590481	1498	Bacteria	Firmicutes	Clostridia	Eubacteriales	Clostridiaceae	Hathewaya	Hathewaya histolytica
TrinityPET_DN51459_c0_g1_i1	Clostridiaceae	LR590481	1498	Bacteria	Firmicutes	Clostridia	Eubacteriales	Clostridiaceae	Hathewaya	Hathewaya histolytica
TrinityPET_DN228173_c0_g1_i1	Clostridiaceae	CP070896	384636	Bacteria	Firmicutes	Clostridia	Eubacteriales	Clostridiaceae	Hungatella	Hungatella xylanolytica
TrinityPET_DN114307_c0_g1_i1	Clostridiaceae	CP032452	1490	Bacteria	Firmicutes	Clostridia	Eubacteriales	Clostridiaceae	Paraclostridium	Paraclostridium bifermentans
TrinityPET_DN114503_c0_g2_i1	Clostridiaceae	CP032452	1490	Bacteria	Firmicutes	Clostridia	Eubacteriales	Clostridiaceae	Paraclostridium	Paraclostridium bifermentans
TrinityPET_DN126880_c0_g1_i1	Clostridiaceae	CP032452	1490	Bacteria	Firmicutes	Clostridia	Eubacteriales	Clostridiaceae	Paraclostridium	Paraclostridium bifermentans
TrinityPET_DN15247_c2_g2_i2	Clostridiaceae	CP032452	1490	Bacteria	Firmicutes	Clostridia	Eubacteriales	Clostridiaceae	Paraclostridium	Paraclostridium bifermentans
TrinityPET_DN15247_c2_g2_i4	Clostridiaceae	CP032452	1490	Bacteria	Firmicutes	Clostridia	Eubacteriales	Clostridiaceae	Paraclostridium	Paraclostridium bifermentans
TrinityPET_DN239727_c0_g1_i1	Clostridiaceae	CP079737	1490	Bacteria	Firmicutes	Clostridia	Eubacteriales	Clostridiaceae	Paraclostridium	Paraclostridium bifermentans
TrinityPET_DN254820_c0_g1_i1	Clostridiaceae	CP032455	1490	Bacteria	Firmicutes	Clostridia	Eubacteriales	Clostridiaceae	Paraclostridium	Paraclostridium bifermentans
TrinityPET_DN72269_c0_g1_i1	Clostridiaceae	CP079737	1490	Bacteria	Firmicutes	Clostridia	Eubacteriales	Clostridiaceae	Paraclostridium	Paraclostridium bifermentans
TrinityPET_DN83849_c0_g1_i3	Clostridiaceae	CP079737	1490	Bacteria	Firmicutes	Clostridia	Eubacteriales	Clostridiaceae	Paraclostridium	Paraclostridium bifermentans
TrinityPET_DN124104_c0_g1_i1	Clostridiaceae	CP051754	2726954	Bacteria	Firmicutes	Clostridia	Eubacteriales	Clostridiaceae	Sarcina	Sarcina sp. JB2
TrinityPET_DN157749_c0_g1_i1	Clostridiaceae	CP051754	2726954	Bacteria	Firmicutes	Clostridia	Eubacteriales	Clostridiaceae	Sarcina	Sarcina sp. JB2
TrinityPET_DN37540_c0_g1_i1	Clostridiaceae	CP051754	2726954	Bacteria	Firmicutes	Clostridia	Eubacteriales	Clostridiaceae	Sarcina	Sarcina sp. JB2
TrinityPET_DN37540_c0_g1_i2	Clostridiaceae	CP051754	2726954	Bacteria	Firmicutes	Clostridia	Eubacteriales	Clostridiaceae	Sarcina	Sarcina sp. JB2
TrinityPET_DN91110_c0_g1_i2	Clostridiaceae	CP051754	2726954	Bacteria	Firmicutes	Clostridia	Eubacteriales	Clostridiaceae	Sarcina	Sarcina sp. JB2
TrinityPET_DN227248_c0_g1_i1	Eubacteriales Family XIII. Incertae Sedis	WP_067534244.1	1776384	Bacteria	Firmicutes	Clostridia	Eubacteriales	Eubacteriales Family XIII. Incertae Sedis	Emergencia	Emergencia timonensis
TrinityPET_DN53881_c0_g1_i8	Halobacteroidaceae	CP003359	748449	Bacteria	Firmicutes	Clostridia	Halanaerobiales	Halobacteroidaceae	Halobacteroides	Halobacteroides halobius
TrinityPET_DN167045_c0_g1_i1	Lachnospiraceae	LR699012	649756	Bacteria	Firmicutes	Clostridia	Eubacteriales	Lachnospiraceae	Anaerostipes	Anaerostipes hadrus
TrinityPET_DN167045_c0_g1_i2	Lachnospiraceae	LR699012	649756	Bacteria	Firmicutes	Clostridia	Eubacteriales	Lachnospiraceae	Anaerostipes	Anaerostipes hadrus
TrinityPET_DN95013_c0_g1_i2	Lachnospiraceae	LR699012	649756	Bacteria	Firmicutes	Clostridia	Eubacteriales	Lachnospiraceae	Anaerostipes	Anaerostipes hadrus
TrinityPET_DN213377_c0_g1_i1	Lachnospiraceae	CP063304	2779518	Bacteria	Firmicutes	Clostridia	Eubacteriales	Lachnospiraceae	Blautia	Blautia liquoris
TrinityPET_DN55626_c1_g1_i1	Lachnospiraceae	CP002582	642492	Bacteria	Firmicutes	Clostridia	Eubacteriales	Lachnospiraceae	Cellulosilyticum	Cellulosilyticum lentocellum
TrinityPET_DN199775_c0_g1_i1	Lachnospiraceae	ACZ98602.1	1294025	Bacteria	Firmicutes	Clostridia	Eubacteriales	Lachnospiraceae	Cellulosilyticum	Cellulosilyticum ruminicola
TrinityPET_DN226939_c0_g1_i1	Lachnospiraceae	ACZ98602.1	1294025	Bacteria	Firmicutes	Clostridia	Eubacteriales	Lachnospiraceae	Cellulosilyticum	Cellulosilyticum ruminicola
TrinityPET_DN221130_c0_g1_i1	Lachnospiraceae	MBP3888633.1	1926876	Bacteria	Firmicutes	Clostridia	Eubacteriales	Lachnospiraceae	Cellulosilyticum	Cellulosilyticum sp.
TrinityLAB_DN163256_c0_g2_i1	Lachnospiraceae	OON91327.1	1764960	Bacteria	Firmicutes	Clostridia	Clostridiales	Lachnospiraceae	Epulopiscium	Epulopiscium sp. Nele67-Bin001
TrinityLAB_DN224989_c0_g1_i1	Lachnospiraceae	OON91327.1	1764960	Bacteria	Firmicutes	Clostridia	Clostridiales	Lachnospiraceae	Epulopiscium	Epulopiscium sp. Nele67-Bin001
TrinityLAB_DN336_c0_g2_i1	Lachnospiraceae	OON91327.1	1764960	Bacteria	Firmicutes	Clostridia	Clostridiales	Lachnospiraceae	Epulopiscium	Epulopiscium sp. Nele67-Bin001
TrinityLAB_DN175212_c1_g1_i1	Lachnospiraceae	OOO00385.1	1764962	Bacteria	Firmicutes	Clostridia	Clostridiales	Lachnospiraceae	Epulopiscium	Epulopiscium sp. Nele67-Bin004
TrinityPET_DN207531_c0_g1_i1	Lachnospiraceae	NLP47013.1	2384	Bacteria	Firmicutes	Clostridia	Eubacteriales	Lachnospiraceae	Epulopiscium	Epulopiscium sp.
TrinityLAB_DN40843_c0_g2_i1	Lachnospiraceae	CP032364	617123	Bacteria	Firmicutes	Clostridia	Clostridiales	Lachnospiraceae	Lachnoanaerobaculum	Lachnoanaerobaculum umeaense
TrinityPET_DN252398_c0_g1_i1	Lachnospiraceae	LR699010	617123	Bacteria	Firmicutes	Clostridia	Eubacteriales	Lachnospiraceae	Lachnoanaerobaculum	Lachnoanaerobaculum umeaense
TrinityPET_DN210821_c0_g1_i1	Lachnospiraceae	CP000885	357809	Bacteria	Firmicutes	Clostridia	Eubacteriales	Lachnospiraceae	Lachnoclostridium	Lachnoclostridium phytofermentans
TrinityPET_DN26612_c0_g1_i6	Lachnospiraceae	CP070235	84030	Bacteria	Firmicutes	Clostridia	Eubacteriales	Lachnospiraceae	Lacrimispora	Lacrimispora saccharolytica
TrinityPET_DN229550_c0_g1_i1	Lachnospiraceae	WP_242847630.1	1658108	Bacteria	Firmicutes	Clostridia	Eubacteriales	Lachnospiraceae	Niameybacter	Niameybacter massiliensis
TrinityPET_DN189233_c0_g1_i3	Lachnospiraceae	AP018794	2093742	Bacteria	Firmicutes	Clostridia	Eubacteriales	Lachnospiraceae		Lachnospiraceae bacterium KM106-2
TrinityPET_DN239779_c0_g1_i1	Lachnospiraceae	MBC8580959.1	2763666	Bacteria	Firmicutes	Clostridia	Eubacteriales	Lachnospiraceae		Lachnospiraceae bacterium NSJ-12
TrinityPET_DN223246_c0_g1_i1	Oscillospiraceae	CP001348	394503	Bacteria	Firmicutes	Clostridia	Eubacteriales	Oscillospiraceae	Ruminiclostridium	Ruminiclostridium cellulolyticum
TrinityPET_DN172114_c0_g1_i1	Oscillospiraceae	CP039381	2564099	Bacteria	Firmicutes	Clostridia	Eubacteriales	Oscillospiraceae	Ruminococcus	Ruminococcus bovis
TrinityPET_DN58241_c1_g1_i1	Oscillospiraceae	CP091718	2485925	Bacteria	Firmicutes	Clostridia	Eubacteriales	Oscillospiraceae		Oscillospiraceae bacterium
TrinityPET_DN198894_c0_g1_i1	Peptococcaceae	KJS02354.1	1629716	Bacteria	Firmicutes	Clostridia	Eubacteriales	Peptococcaceae		Peptococcaceae bacterium BRH_c4a
TrinityPET_DN101157_c0_g1_i2	Peptostreptococcaceae	CP067346	2770780	Bacteria	Firmicutes	Clostridia	Eubacteriales	Peptostreptococcaceae	Clostridioides	Clostridioides sp. ES-S-0054-01
TrinityPET_DN143873_c0_g1_i1	Peptostreptococcaceae	CP020380	1496	Bacteria	Firmicutes	Clostridia	Eubacteriales	Peptostreptococcaceae	Clostridioides	Clostridioides difficile
TrinityPET_DN190587_c0_g1_i1	Peptostreptococcaceae	CP012309	1496	Bacteria	Firmicutes	Clostridia	Eubacteriales	Peptostreptococcaceae	Clostridioides	Clostridioides difficile
TrinityPET_DN211551_c0_g1_i1	Peptostreptococcaceae	CP067346	2770780	Bacteria	Firmicutes	Clostridia	Eubacteriales	Peptostreptococcaceae	Clostridioides	Clostridioides sp. ES-S-0054-01
TrinityPET_DN4102_c0_g1_i16	Peptostreptococcaceae	CP037840	1496	Bacteria	Firmicutes	Clostridia	Eubacteriales	Peptostreptococcaceae	Clostridioides	Clostridioides difficile
TrinityPET_DN62886_c0_g1_i1	Peptostreptococcaceae	CP061361	2770788	Bacteria	Firmicutes	Clostridia	Eubacteriales	Peptostreptococcaceae	Clostridioides	Clostridioides sp. ES-W-0016-02
TrinityPET_DN103939_c0_g1_i2	Peptostreptococcaceae	CP014150	1505	Bacteria	Firmicutes	Clostridia	Eubacteriales	Peptostreptococcaceae	Paeniclostridium	Paeniclostridium sordellii
TrinityPET_DN19272_c0_g1_i2	Peptostreptococcaceae	LN681234	1505	Bacteria	Firmicutes	Clostridia	Eubacteriales	Peptostreptococcaceae	Paeniclostridium	Paeniclostridium sordellii
TrinityPET_DN19272_c0_g1_i5	Peptostreptococcaceae	LN681234	1505	Bacteria	Firmicutes	Clostridia	Eubacteriales	Peptostreptococcaceae	Paeniclostridium	Paeniclostridium sordellii
TrinityPET_DN258961_c0_g1_i1	Peptostreptococcaceae	BK010451	1505	Bacteria	Firmicutes	Clostridia	Eubacteriales	Peptostreptococcaceae	Paeniclostridium	Paeniclostridium sordellii
TrinityPET_DN54259_c3_g1_i4	Peptostreptococcaceae	CP014150	1505	Bacteria	Firmicutes	Clostridia	Eubacteriales	Peptostreptococcaceae	Paeniclostridium	Paeniclostridium sordellii
TrinityPET_DN67138_c0_g2_i1	Peptostreptococcaceae	CP080291	1505	Bacteria	Firmicutes	Clostridia	Eubacteriales	Peptostreptococcaceae	Paeniclostridium	Paeniclostridium sordellii
TrinityPET_DN73453_c0_g2_i3	Peptostreptococcaceae	CP080291	1505	Bacteria	Firmicutes	Clostridia	Eubacteriales	Peptostreptococcaceae	Paeniclostridium	Paeniclostridium sordellii
TrinityLAB_DN160015_c0_g1_i1	Peptostreptococcaceae	LN555523	1115758	Bacteria	Firmicutes	Clostridia	Clostridiales	Peptostreptococcaceae	Romboutsia	Romboutsia ilealis
TrinityLAB_DN191706_c0_g1_i1	Peptostreptococcaceae	LN555523	1115758	Bacteria	Firmicutes	Clostridia	Clostridiales	Peptostreptococcaceae	Romboutsia	Romboutsia ilealis
TrinityPET_DN105118_c0_g1_i1	Peptostreptococcaceae	LN650648	1507512	Bacteria	Firmicutes	Clostridia	Eubacteriales	Peptostreptococcaceae	Romboutsia	Romboutsia hominis
TrinityPET_DN105118_c0_g1_i2	Peptostreptococcaceae	LN650648	1507512	Bacteria	Firmicutes	Clostridia	Eubacteriales	Peptostreptococcaceae	Romboutsia	Romboutsia hominis
TrinityPET_DN111277_c1_g2_i1	Peptostreptococcaceae	LN650648	1507512	Bacteria	Firmicutes	Clostridia	Eubacteriales	Peptostreptococcaceae	Romboutsia	Romboutsia hominis
TrinityPET_DN120776_c0_g1_i1	Peptostreptococcaceae	CP051144	2724150	Bacteria	Firmicutes	Clostridia	Eubacteriales	Peptostreptococcaceae	Romboutsia	Romboutsia sp. CE17
TrinityPET_DN132868_c0_g1_i1	Peptostreptococcaceae	LN555523	1115758	Bacteria	Firmicutes	Clostridia	Eubacteriales	Peptostreptococcaceae	Romboutsia	Romboutsia ilealis
TrinityPET_DN132868_c0_g1_i2	Peptostreptococcaceae	LN555523	1115758	Bacteria	Firmicutes	Clostridia	Eubacteriales	Peptostreptococcaceae	Romboutsia	Romboutsia ilealis
TrinityPET_DN15247_c2_g2_i1	Peptostreptococcaceae	CP048742	2708054	Bacteria	Firmicutes	Clostridia	Eubacteriales	Peptostreptococcaceae	Romboutsia	Romboutsia sp. 13432
TrinityPET_DN160447_c0_g1_i1	Peptostreptococcaceae	LN555523	1115758	Bacteria	Firmicutes	Clostridia	Eubacteriales	Peptostreptococcaceae	Romboutsia	Romboutsia ilealis
TrinityPET_DN160447_c0_g1_i2	Peptostreptococcaceae	LN555523	1115758	Bacteria	Firmicutes	Clostridia	Eubacteriales	Peptostreptococcaceae	Romboutsia	Romboutsia ilealis
TrinityPET_DN160447_c0_g1_i3	Peptostreptococcaceae	LN555523	1115758	Bacteria	Firmicutes	Clostridia	Eubacteriales	Peptostreptococcaceae	Romboutsia	Romboutsia ilealis
TrinityPET_DN160447_c0_g1_i4	Peptostreptococcaceae	LN555523	1115758	Bacteria	Firmicutes	Clostridia	Eubacteriales	Peptostreptococcaceae	Romboutsia	Romboutsia ilealis
TrinityPET_DN164032_c0_g1_i1	Peptostreptococcaceae	CP051144	2724150	Bacteria	Firmicutes	Clostridia	Eubacteriales	Peptostreptococcaceae	Romboutsia	Romboutsia sp. CE17
TrinityPET_DN189407_c0_g1_i1	Peptostreptococcaceae	LN555523	1115758	Bacteria	Firmicutes	Clostridia	Eubacteriales	Peptostreptococcaceae	Romboutsia	Romboutsia ilealis
TrinityPET_DN243584_c0_g1_i1	Peptostreptococcaceae	LN650648	1507512	Bacteria	Firmicutes	Clostridia	Eubacteriales	Peptostreptococcaceae	Romboutsia	Romboutsia hominis
TrinityPET_DN26556_c0_g1_i9	Peptostreptococcaceae	LN555523	1115758	Bacteria	Firmicutes	Clostridia	Eubacteriales	Peptostreptococcaceae	Romboutsia	Romboutsia ilealis
TrinityPET_DN28983_c0_g3_i1	Peptostreptococcaceae	CP048742	2708054	Bacteria	Firmicutes	Clostridia	Eubacteriales	Peptostreptococcaceae	Romboutsia	Romboutsia sp. 13432
TrinityPET_DN2901_c0_g1_i1	Peptostreptococcaceae	LN650648	1507512	Bacteria	Firmicutes	Clostridia	Eubacteriales	Peptostreptococcaceae	Romboutsia	Romboutsia hominis
TrinityPET_DN2901_c0_g1_i2	Peptostreptococcaceae	LN650648	1507512	Bacteria	Firmicutes	Clostridia	Eubacteriales	Peptostreptococcaceae	Romboutsia	Romboutsia hominis
TrinityPET_DN68574_c0_g1_i1	Peptostreptococcaceae	LN555523	1115758	Bacteria	Firmicutes	Clostridia	Eubacteriales	Peptostreptococcaceae	Romboutsia	Romboutsia ilealis
TrinityPET_DN68574_c0_g2_i1	Peptostreptococcaceae	LN555523	1115758	Bacteria	Firmicutes	Clostridia	Eubacteriales	Peptostreptococcaceae	Romboutsia	Romboutsia ilealis
TrinityPET_DN69932_c0_g1_i1	Peptostreptococcaceae	CP048742	2708054	Bacteria	Firmicutes	Clostridia	Eubacteriales	Peptostreptococcaceae	Romboutsia	Romboutsia sp. 13432
TrinityPET_DN75754_c0_g1_i3	Peptostreptococcaceae	LN650648	1507512	Bacteria	Firmicutes	Clostridia	Eubacteriales	Peptostreptococcaceae	Romboutsia	Romboutsia hominis
TrinityPET_DN84452_c1_g1_i2	Peptostreptococcaceae	LN555523	1115758	Bacteria	Firmicutes	Clostridia	Eubacteriales	Peptostreptococcaceae	Romboutsia	Romboutsia ilealis
TrinityPET_DN84452_c1_g1_i3	Peptostreptococcaceae	LN650648	1507512	Bacteria	Firmicutes	Clostridia	Eubacteriales	Peptostreptococcaceae	Romboutsia	Romboutsia hominis
TrinityPET_DN92337_c0_g1_i1	Peptostreptococcaceae	CP051144	2724150	Bacteria	Firmicutes	Clostridia	Eubacteriales	Peptostreptococcaceae	Romboutsia	Romboutsia sp. CE17
TrinityPET_DN232166_c0_g1_i1	Peptostreptococcaceae	WP_092721892.1	1537	Bacteria	Firmicutes	Clostridia	Eubacteriales	Peptostreptococcaceae	Romboutsia	Romboutsia lituseburensis
TrinityPET_DN51459_c0_g2_i1	Peptostreptococcaceae	CP081135	2813371	Bacteria	Firmicutes	Clostridia	Eubacteriales	Peptostreptococcaceae	Terrisporobacter	Terrisporobacter sp. MCA3
TrinityPET_DN116806_c0_g1_i1	Peptostreptococcaceae	CP027242	2081703	Bacteria	Firmicutes	Clostridia	Eubacteriales	Peptostreptococcaceae		Peptostreptococcaceae bacterium oral taxon 929
TrinityLAB_DN231053_c0_g1_i1	Symbiobacteriaceae	AP006840	292459	Bacteria	Firmicutes	Clostridia	Clostridiales	Symbiobacteriaceae	Symbiobacterium	Symbiobacterium thermophilum
TrinityPET_DN86826_c0_g1_i2	Firmicutes	HM080207	172733	Bacteria	Firmicutes	Clostridia	Eubacteriales			uncultured Eubacteriales bacterium
TrinityPET_DN223092_c0_g1_i1	Firmicutes	MBQ9369989.1	2044939	Bacteria	Firmicutes	Clostridia				Clostridia bacterium
TrinityPET_DN260295_c0_g1_i1	Firmicutes	MBQ6043466.1	2044939	Bacteria	Firmicutes	Clostridia				Clostridia bacterium
TrinityPET_DN99432_c0_g1_i1	Erysipelotrichaceae	CP068485	1547	Bacteria	Firmicutes	Erysipelotrichia	Erysipelotrichales	Erysipelotrichaceae	Erysipelatoclostridium	Erysipelatoclostridium ramosum
TrinityPET_DN10094_c0_g1_i1	Turicibacteraceae	CP069349	2806443	Bacteria	Firmicutes	Erysipelotrichia	Erysipelotrichales	Turicibacteraceae	Turicibacter	Turicibacter sp. TJ11
TrinityPET_DN207913_c0_g1_i1	Turicibacteraceae	CP053187	154288	Bacteria	Firmicutes	Erysipelotrichia	Erysipelotrichales	Turicibacteraceae	Turicibacter	Turicibacter sanguinis
TrinityPET_DN218212_c0_g1_i1	Turicibacteraceae	CP069349	2806443	Bacteria	Firmicutes	Erysipelotrichia	Erysipelotrichales	Turicibacteraceae	Turicibacter	Turicibacter sp. TJ11
TrinityPET_DN2604_c0_g1_i1	Turicibacteraceae	CP053187	154288	Bacteria	Firmicutes	Erysipelotrichia	Erysipelotrichales	Turicibacteraceae	Turicibacter	Turicibacter sanguinis
TrinityPET_DN71673_c0_g1_i2	Turicibacteraceae	CP013476	1712675	Bacteria	Firmicutes	Erysipelotrichia	Erysipelotrichales	Turicibacteraceae	Turicibacter	Turicibacter sp. H121
TrinityPET_DN82_c0_g1_i3	Turicibacteraceae	CP053187	154288	Bacteria	Firmicutes	Erysipelotrichia	Erysipelotrichales	Turicibacteraceae	Turicibacter	Turicibacter sanguinis
TrinityPET_DN91110_c1_g1_i2	Turicibacteraceae	CP053187	154288	Bacteria	Firmicutes	Erysipelotrichia	Erysipelotrichales	Turicibacteraceae	Turicibacter	Turicibacter sanguinis
TrinityPET_DN187124_c0_g1_i1	Turicibacteraceae	MTM43535.1	154288	Bacteria	Firmicutes	Erysipelotrichia	Erysipelotrichales	Turicibacteraceae	Turicibacter	Turicibacter sanguinis
TrinityPET_DN124104_c0_g3_i1	Selenomonadaceae	LT906446	158847	Bacteria	Firmicutes	Negativicutes	Selenomonadales	Selenomonadaceae	Megamonas	Megamonas hypermegale
TrinityPET_DN229875_c0_g1_i1	Veillonellaceae	CP017037	39950	Bacteria	Firmicutes	Negativicutes	Veillonellales	Veillonellaceae	Dialister	Dialister pneumosintes
TrinityPET_DN82117_c0_g1_i1	Veillonellaceae	OV788641	487173	Bacteria	Firmicutes	Negativicutes	Veillonellales	Veillonellaceae	Dialister	Dialister succinatiphilus
TrinityLAB_DN197602_c0_g1_i1	Veillonellaceae	LT700188	1702287	Bacteria	Firmicutes	Negativicutes	Veillonellales	Veillonellaceae	Negativicoccus	Negativicoccus massiliensis
TrinityLAB_DN126852_c0_g1_i3	Veillonellaceae	CP020566	39777	Bacteria	Firmicutes	Negativicutes	Veillonellales	Veillonellaceae	Veillonella	Veillonella atypica
TrinityPET_DN66639_c0_g1_i1	Gottschalkiaceae	CP003326	1128398	Bacteria	Firmicutes	Tissierellia	Tissierellales	Gottschalkiaceae	Gottschalkia	Gottschalkia acidurici
TrinityLAB_DN115625_c0_g1_i10	Peptoniphilaceae	LT635772	1870984	Bacteria	Firmicutes	Tissierellia	Tissierellales	Peptoniphilaceae	Anaerococcus	Anaerococcus mediterraneensis
TrinityLAB_DN115625_c0_g1_i11	Peptoniphilaceae	NR_076129	33034	Bacteria	Firmicutes	Tissierellia	Tissierellales	Peptoniphilaceae	Anaerococcus	Anaerococcus prevotii
TrinityLAB_DN115625_c0_g1_i2	Peptoniphilaceae	CP001708	525919	Bacteria	Firmicutes	Tissierellia	Tissierellales	Peptoniphilaceae	Anaerococcus	Anaerococcus prevotii
TrinityLAB_DN115625_c0_g1_i3	Peptoniphilaceae	NR_076129	33034	Bacteria	Firmicutes	Tissierellia	Tissierellales	Peptoniphilaceae	Anaerococcus	Anaerococcus prevotii
TrinityPET_DN13888_c0_g1_i1	Peptoniphilaceae	LT635772	1870984	Bacteria	Firmicutes	Tissierellia	Tissierellales	Peptoniphilaceae	Anaerococcus	Anaerococcus mediterraneensis
TrinityPET_DN13888_c0_g1_i12	Peptoniphilaceae	CP001708	525919	Bacteria	Firmicutes	Tissierellia	Tissierellales	Peptoniphilaceae	Anaerococcus	Anaerococcus prevotii
TrinityPET_DN13888_c0_g1_i18	Peptoniphilaceae	NR_076129	33034	Bacteria	Firmicutes	Tissierellia	Tissierellales	Peptoniphilaceae	Anaerococcus	Anaerococcus prevotii
TrinityPET_DN13888_c0_g1_i3	Peptoniphilaceae	LT635772	1870984	Bacteria	Firmicutes	Tissierellia	Tissierellales	Peptoniphilaceae	Anaerococcus	Anaerococcus mediterraneensis
TrinityPET_DN19270_c0_g1_i1	Peptoniphilaceae	NR_076129	33034	Bacteria	Firmicutes	Tissierellia	Tissierellales	Peptoniphilaceae	Anaerococcus	Anaerococcus prevotii
TrinityPET_DN19270_c0_g1_i2	Peptoniphilaceae	CP001708	525919	Bacteria	Firmicutes	Tissierellia	Tissierellales	Peptoniphilaceae	Anaerococcus	Anaerococcus prevotii
TrinityPET_DN19270_c0_g1_i3	Peptoniphilaceae	NR_076129	33034	Bacteria	Firmicutes	Tissierellia	Tissierellales	Peptoniphilaceae	Anaerococcus	Anaerococcus prevotii
TrinityPET_DN27788_c0_g2_i1	Peptoniphilaceae	LT635772	1870984	Bacteria	Firmicutes	Tissierellia	Tissierellales	Peptoniphilaceae	Anaerococcus	Anaerococcus mediterraneensis
TrinityPET_DN2901_c1_g2_i1	Peptoniphilaceae	CP001708	525919	Bacteria	Firmicutes	Tissierellia	Tissierellales	Peptoniphilaceae	Anaerococcus	Anaerococcus prevotii
TrinityPET_DN48208_c0_g1_i4	Peptoniphilaceae	KU258256	54007	Bacteria	Firmicutes	Tissierellia	Tissierellales	Peptoniphilaceae	Anaerococcus	Anaerococcus octavius
TrinityPET_DN92337_c0_g1_i2	Peptoniphilaceae	LT635772	1870984	Bacteria	Firmicutes	Tissierellia	Tissierellales	Peptoniphilaceae	Anaerococcus	Anaerococcus mediterraneensis
TrinityLAB_DN107241_c0_g3_i1	Peptoniphilaceae	AP008971	334413	Bacteria	Firmicutes	Tissierellia	Tissierellales	Peptoniphilaceae	Finegoldia	Finegoldia magna
TrinityLAB_DN107241_c0_g3_i2	Peptoniphilaceae	AP008971	334413	Bacteria	Firmicutes	Tissierellia	Tissierellales	Peptoniphilaceae	Finegoldia	Finegoldia magna
TrinityPET_DN13888_c0_g1_i13	Peptoniphilaceae	CP054000	1260	Bacteria	Firmicutes	Tissierellia	Tissierellales	Peptoniphilaceae	Finegoldia	Finegoldia magna
TrinityPET_DN37415_c0_g1_i2	Peptoniphilaceae	CP085957	1260	Bacteria	Firmicutes	Tissierellia	Tissierellales	Peptoniphilaceae	Finegoldia	Finegoldia magna
TrinityPET_DN74795_c0_g3_i1	Peptoniphilaceae	CP054000	1260	Bacteria	Firmicutes	Tissierellia	Tissierellales	Peptoniphilaceae	Finegoldia	Finegoldia magna
TrinityPET_DN134068_c0_g1_i1	Peptoniphilaceae	CP068729	40091	Bacteria	Firmicutes	Tissierellia	Tissierellales	Peptoniphilaceae	Helcococcus	Helcococcus kunzii
TrinityLAB_DN210637_c0_g1_i1	Peptoniphilaceae	CP031971	33033	Bacteria	Firmicutes	Tissierellia	Tissierellales	Peptoniphilaceae	Parvimonas	Parvimonas micra
TrinityPET_DN13888_c0_g1_i16	Peptoniphilaceae	CP068103	54005	Bacteria	Firmicutes	Tissierellia	Tissierellales	Peptoniphilaceae	Peptoniphilus	Peptoniphilus harei
TrinityPET_DN13888_c0_g1_i2	Peptoniphilaceae	CP068103	54005	Bacteria	Firmicutes	Tissierellia	Tissierellales	Peptoniphilaceae	Peptoniphilus	Peptoniphilus harei
TrinityPET_DN13888_c0_g1_i5	Peptoniphilaceae	CP068103	54005	Bacteria	Firmicutes	Tissierellia	Tissierellales	Peptoniphilaceae	Peptoniphilus	Peptoniphilus harei
TrinityPET_DN27788_c0_g1_i1	Peptoniphilaceae	CP068103	54005	Bacteria	Firmicutes	Tissierellia	Tissierellales	Peptoniphilaceae	Peptoniphilus	Peptoniphilus harei
TrinityPET_DN27788_c0_g1_i2	Peptoniphilaceae	CP068103	54005	Bacteria	Firmicutes	Tissierellia	Tissierellales	Peptoniphilaceae	Peptoniphilus	Peptoniphilus harei
TrinityPET_DN27788_c0_g1_i3	Peptoniphilaceae	CP068103	54005	Bacteria	Firmicutes	Tissierellia	Tissierellales	Peptoniphilaceae	Peptoniphilus	Peptoniphilus harei
TrinityPET_DN27788_c0_g1_i4	Peptoniphilaceae	CP068103	54005	Bacteria	Firmicutes	Tissierellia	Tissierellales	Peptoniphilaceae	Peptoniphilus	Peptoniphilus harei
TrinityPET_DN2901_c1_g2_i2	Peptoniphilaceae	CP068103	54005	Bacteria	Firmicutes	Tissierellia	Tissierellales	Peptoniphilaceae	Peptoniphilus	Peptoniphilus harei
TrinityPET_DN48208_c0_g1_i2	Peptoniphilaceae	KR232908	1647715	Bacteria	Firmicutes	Tissierellia	Tissierellales	Peptoniphilaceae	Peptoniphilus	Peptoniphilus sp. S481
TrinityPET_DN74795_c0_g1_i1	Peptoniphilaceae	LR134524	54005	Bacteria	Firmicutes	Tissierellia	Tissierellales	Peptoniphilaceae	Peptoniphilus	Peptoniphilus harei
TrinityPET_DN52905_c0_g1_i1	Firmicutes	KM585593	1339252	Bacteria	Firmicutes					Firmicutes bacterium ZOR0006
TrinityPET_DN52905_c0_g1_i4	Firmicutes	KM585593	1339252	Bacteria	Firmicutes					Firmicutes bacterium ZOR0006
TrinityPET_DN91097_c0_g1_i1	Firmicutes	KM585593	1339252	Bacteria	Firmicutes					Firmicutes bacterium ZOR0006
TrinityPET_DN257387_c0_g1_i1	Firmicutes	HHT71885.1	1879010	Bacteria	Firmicutes					Firmicutes bacterium
TrinityLAB_DN236225_c0_g1_i1	Fusobacteriaceae	WP_023050249.1	188913;1319815	Bacteria	Fusobacteria	Fusobacteriia	Fusobacteriales	Fusobacteriaceae	Cetobacterium	Cetobacterium somerae
TrinityLAB_DN180101_c0_g1_i1	Fusobacteriaceae	WP_047394857.1	1339239	Bacteria	Fusobacteria	Fusobacteriia	Fusobacteriales	Fusobacteriaceae	Cetobacterium	Cetobacterium sp. ZOR0034
TrinityLAB_DN180101_c0_g1_i2	Fusobacteriaceae	WP_047394857.1	1339239	Bacteria	Fusobacteria	Fusobacteriia	Fusobacteriales	Fusobacteriaceae	Cetobacterium	Cetobacterium sp. ZOR0034
TrinityLAB_DN199693_c0_g1_i1	Fusobacteriaceae	WP_052193960.1	1339239	Bacteria	Fusobacteria	Fusobacteriia	Fusobacteriales	Fusobacteriaceae	Cetobacterium	Cetobacterium sp. ZOR0034
TrinityLAB_DN217482_c0_g1_i1	Fusobacteriaceae	WP_047393904.1	1339239	Bacteria	Fusobacteria	Fusobacteriia	Fusobacteriales	Fusobacteriaceae	Cetobacterium	Cetobacterium sp. ZOR0034
TrinityLAB_DN224147_c0_g1_i1	Fusobacteriaceae	WP_052193983.1	1339239	Bacteria	Fusobacteria	Fusobacteriia	Fusobacteriales	Fusobacteriaceae	Cetobacterium	Cetobacterium sp. ZOR0034
TrinityLAB_DN231745_c0_g1_i1	Fusobacteriaceae	WP_047395682.1	1339239	Bacteria	Fusobacteria	Fusobacteriia	Fusobacteriales	Fusobacteriaceae	Cetobacterium	Cetobacterium sp. ZOR0034
TrinityLAB_DN211397_c0_g1_i1	Fusobacteriaceae	WP_047380520.1	1340502	Bacteria	Fusobacteria	Fusobacteriia	Fusobacteriales	Fusobacteriaceae	Cetobacterium	Cetobacterium sp. ZWU0022
TrinityLAB_DN215450_c0_g1_i1	Fusobacteriaceae	WP_047383349.1	1340502	Bacteria	Fusobacteria	Fusobacteriia	Fusobacteriales	Fusobacteriaceae	Cetobacterium	Cetobacterium sp. ZWU0022
TrinityLAB_DN140947_c0_g1_i1	Fusobacteriaceae	WP_023049937.1	180162;1319815	Bacteria	Fusobacteria	Fusobacteriia	Fusobacteriales	Fusobacteriaceae	Cetobacterium
TrinityLAB_DN208496_c0_g1_i1	Fusobacteriaceae	WP_023051518.1	180162;1319815	Bacteria	Fusobacteria	Fusobacteriia	Fusobacteriales	Fusobacteriaceae	Cetobacterium
TrinityLAB_DN120312_c0_g1_i1	Fusobacteriaceae	WP_047382968.1	2630983	Bacteria	Fusobacteria	Fusobacteriia	Fusobacteriales	Fusobacteriaceae	Cetobacterium
TrinityLAB_DN124086_c0_g1_i1	Fusobacteriaceae	WP_047384003.1	2630983	Bacteria	Fusobacteria	Fusobacteriia	Fusobacteriales	Fusobacteriaceae	Cetobacterium
TrinityLAB_DN155663_c0_g1_i1	Fusobacteriaceae	WP_047381232.1	2630983	Bacteria	Fusobacteria	Fusobacteriia	Fusobacteriales	Fusobacteriaceae	Cetobacterium
TrinityLAB_DN167003_c0_g1_i1	Fusobacteriaceae	WP_081982760.1	2630983	Bacteria	Fusobacteria	Fusobacteriia	Fusobacteriales	Fusobacteriaceae	Cetobacterium
TrinityLAB_DN171446_c0_g1_i1	Fusobacteriaceae	WP_047382765.1	2630983	Bacteria	Fusobacteria	Fusobacteriia	Fusobacteriales	Fusobacteriaceae	Cetobacterium
TrinityLAB_DN185361_c0_g1_i1	Fusobacteriaceae	WP_047380704.1	2630983	Bacteria	Fusobacteria	Fusobacteriia	Fusobacteriales	Fusobacteriaceae	Cetobacterium
TrinityLAB_DN203854_c0_g1_i1	Fusobacteriaceae	WP_047383928.1	2630983	Bacteria	Fusobacteria	Fusobacteriia	Fusobacteriales	Fusobacteriaceae	Cetobacterium
TrinityLAB_DN203938_c0_g1_i1	Fusobacteriaceae	WP_047383432.1	2630983	Bacteria	Fusobacteria	Fusobacteriia	Fusobacteriales	Fusobacteriaceae	Cetobacterium
TrinityLAB_DN208522_c0_g1_i1	Fusobacteriaceae	WP_047380537.1	2630983	Bacteria	Fusobacteria	Fusobacteriia	Fusobacteriales	Fusobacteriaceae	Cetobacterium
TrinityLAB_DN213713_c0_g1_i1	Fusobacteriaceae	WP_047382805.1	2630983	Bacteria	Fusobacteria	Fusobacteriia	Fusobacteriales	Fusobacteriaceae	Cetobacterium
TrinityLAB_DN220533_c0_g1_i1	Fusobacteriaceae	WP_047383809.1	2630983	Bacteria	Fusobacteria	Fusobacteriia	Fusobacteriales	Fusobacteriaceae	Cetobacterium
TrinityLAB_DN229059_c0_g1_i1	Fusobacteriaceae	WP_047384636.1	2630983	Bacteria	Fusobacteria	Fusobacteriia	Fusobacteriales	Fusobacteriaceae	Cetobacterium
TrinityLAB_DN233914_c0_g1_i1	Fusobacteriaceae	WP_047382968.1	2630983	Bacteria	Fusobacteria	Fusobacteriia	Fusobacteriales	Fusobacteriaceae	Cetobacterium
TrinityLAB_DN236189_c0_g1_i1	Fusobacteriaceae	WP_047384297.1	2630983	Bacteria	Fusobacteria	Fusobacteriia	Fusobacteriales	Fusobacteriaceae	Cetobacterium
TrinityLAB_DN236364_c0_g1_i1	Fusobacteriaceae	WP_047381679.1	2630983	Bacteria	Fusobacteria	Fusobacteriia	Fusobacteriales	Fusobacteriaceae	Cetobacterium
TrinityPET_DN10265_c0_g1_i14	Fusobacteriaceae	ERT67683.1	1319815	Bacteria	Fusobacteria	Fusobacteriia	Fusobacteriales	Fusobacteriaceae	Cetobacterium	Cetobacterium somerae
TrinityPET_DN108349_c0_g1_i2	Fusobacteriaceae	ERT68852.1	1319815	Bacteria	Fusobacteria	Fusobacteriia	Fusobacteriales	Fusobacteriaceae	Cetobacterium	Cetobacterium somerae
TrinityPET_DN108349_c0_g1_i3	Fusobacteriaceae	ERT68852.1	1319815	Bacteria	Fusobacteria	Fusobacteriia	Fusobacteriales	Fusobacteriaceae	Cetobacterium	Cetobacterium somerae
TrinityPET_DN108354_c0_g1_i1	Fusobacteriaceae	ERT68907.1	1319815	Bacteria	Fusobacteria	Fusobacteriia	Fusobacteriales	Fusobacteriaceae	Cetobacterium	Cetobacterium somerae
TrinityPET_DN117619_c0_g1_i2	Fusobacteriaceae	ERT68997.1	1319815	Bacteria	Fusobacteria	Fusobacteriia	Fusobacteriales	Fusobacteriaceae	Cetobacterium	Cetobacterium somerae
TrinityPET_DN141281_c0_g2_i1	Fusobacteriaceae	ERT67680.1	1319815	Bacteria	Fusobacteria	Fusobacteriia	Fusobacteriales	Fusobacteriaceae	Cetobacterium	Cetobacterium somerae
TrinityPET_DN14300_c0_g1_i10	Fusobacteriaceae	ERT68085.1	1319815	Bacteria	Fusobacteria	Fusobacteriia	Fusobacteriales	Fusobacteriaceae	Cetobacterium	Cetobacterium somerae
TrinityPET_DN143573_c0_g1_i1	Fusobacteriaceae	ERT70056.1	1319815	Bacteria	Fusobacteria	Fusobacteriia	Fusobacteriales	Fusobacteriaceae	Cetobacterium	Cetobacterium somerae
TrinityPET_DN147773_c0_g1_i2	Fusobacteriaceae	ERT68618.1	1319815	Bacteria	Fusobacteria	Fusobacteriia	Fusobacteriales	Fusobacteriaceae	Cetobacterium	Cetobacterium somerae
TrinityPET_DN15684_c0_g1_i1	Fusobacteriaceae	ERT68270.1	1319815	Bacteria	Fusobacteria	Fusobacteriia	Fusobacteriales	Fusobacteriaceae	Cetobacterium	Cetobacterium somerae
TrinityPET_DN159707_c0_g1_i3	Fusobacteriaceae	ERT69281.1	1319815	Bacteria	Fusobacteria	Fusobacteriia	Fusobacteriales	Fusobacteriaceae	Cetobacterium	Cetobacterium somerae
TrinityPET_DN159707_c1_g1_i1	Fusobacteriaceae	ERT69281.1	1319815	Bacteria	Fusobacteria	Fusobacteriia	Fusobacteriales	Fusobacteriaceae	Cetobacterium	Cetobacterium somerae
TrinityPET_DN170652_c0_g1_i1	Fusobacteriaceae	ERT63167.1	1319815	Bacteria	Fusobacteria	Fusobacteriia	Fusobacteriales	Fusobacteriaceae	Cetobacterium	Cetobacterium somerae
TrinityPET_DN173944_c0_g1_i1	Fusobacteriaceae	ERT68086.1	1319815	Bacteria	Fusobacteria	Fusobacteriia	Fusobacteriales	Fusobacteriaceae	Cetobacterium	Cetobacterium somerae
TrinityPET_DN179755_c2_g2_i1	Fusobacteriaceae	ERT67943.1	1319815	Bacteria	Fusobacteria	Fusobacteriia	Fusobacteriales	Fusobacteriaceae	Cetobacterium	Cetobacterium somerae
TrinityPET_DN184111_c0_g1_i1	Fusobacteriaceae	ERT69560.1	1319815	Bacteria	Fusobacteria	Fusobacteriia	Fusobacteriales	Fusobacteriaceae	Cetobacterium	Cetobacterium somerae
TrinityPET_DN186117_c0_g1_i1	Fusobacteriaceae	ERT68527.1	1319815	Bacteria	Fusobacteria	Fusobacteriia	Fusobacteriales	Fusobacteriaceae	Cetobacterium	Cetobacterium somerae
TrinityPET_DN196392_c0_g1_i1	Fusobacteriaceae	ERT68873.1	1319815	Bacteria	Fusobacteria	Fusobacteriia	Fusobacteriales	Fusobacteriaceae	Cetobacterium	Cetobacterium somerae
TrinityPET_DN217973_c0_g1_i1	Fusobacteriaceae	ERT69227.1	1319815	Bacteria	Fusobacteria	Fusobacteriia	Fusobacteriales	Fusobacteriaceae	Cetobacterium	Cetobacterium somerae
TrinityPET_DN219808_c0_g1_i1	Fusobacteriaceae	ERT69898.1	1319815	Bacteria	Fusobacteria	Fusobacteriia	Fusobacteriales	Fusobacteriaceae	Cetobacterium	Cetobacterium somerae
TrinityPET_DN221239_c0_g1_i1	Fusobacteriaceae	ERT68069.1	1319815	Bacteria	Fusobacteria	Fusobacteriia	Fusobacteriales	Fusobacteriaceae	Cetobacterium	Cetobacterium somerae
TrinityPET_DN231224_c0_g1_i1	Fusobacteriaceae	ERT66856.1	1319815	Bacteria	Fusobacteria	Fusobacteriia	Fusobacteriales	Fusobacteriaceae	Cetobacterium	Cetobacterium somerae
TrinityPET_DN231254_c0_g1_i1	Fusobacteriaceae	ERT66129.1	1319815	Bacteria	Fusobacteria	Fusobacteriia	Fusobacteriales	Fusobacteriaceae	Cetobacterium	Cetobacterium somerae
TrinityPET_DN231572_c0_g1_i1	Fusobacteriaceae	ERT67863.1	1319815	Bacteria	Fusobacteria	Fusobacteriia	Fusobacteriales	Fusobacteriaceae	Cetobacterium	Cetobacterium somerae
TrinityPET_DN234001_c0_g1_i1	Fusobacteriaceae	ERT69713.1	1319815	Bacteria	Fusobacteria	Fusobacteriia	Fusobacteriales	Fusobacteriaceae	Cetobacterium	Cetobacterium somerae
TrinityPET_DN234485_c0_g1_i1	Fusobacteriaceae	ERT67680.1	1319815	Bacteria	Fusobacteria	Fusobacteriia	Fusobacteriales	Fusobacteriaceae	Cetobacterium	Cetobacterium somerae
TrinityPET_DN258171_c0_g1_i1	Fusobacteriaceae	ERT66319.1	1319815	Bacteria	Fusobacteria	Fusobacteriia	Fusobacteriales	Fusobacteriaceae	Cetobacterium	Cetobacterium somerae
TrinityPET_DN264370_c0_g1_i1	Fusobacteriaceae	ERT67535.1	1319815	Bacteria	Fusobacteria	Fusobacteriia	Fusobacteriales	Fusobacteriaceae	Cetobacterium	Cetobacterium somerae
TrinityPET_DN29183_c0_g2_i1	Fusobacteriaceae	ERT69800.1	1319815	Bacteria	Fusobacteria	Fusobacteriia	Fusobacteriales	Fusobacteriaceae	Cetobacterium	Cetobacterium somerae
TrinityPET_DN31459_c1_g1_i1	Fusobacteriaceae	ERT68613.1	1319815	Bacteria	Fusobacteria	Fusobacteriia	Fusobacteriales	Fusobacteriaceae	Cetobacterium	Cetobacterium somerae
TrinityPET_DN31481_c0_g2_i1	Fusobacteriaceae	ERT68887.1	1319815	Bacteria	Fusobacteria	Fusobacteriia	Fusobacteriales	Fusobacteriaceae	Cetobacterium	Cetobacterium somerae
TrinityPET_DN37074_c1_g1_i1	Fusobacteriaceae	ERT68566.1	1319815	Bacteria	Fusobacteria	Fusobacteriia	Fusobacteriales	Fusobacteriaceae	Cetobacterium	Cetobacterium somerae
TrinityPET_DN38486_c0_g1_i1	Fusobacteriaceae	ERT66688.1	1319815	Bacteria	Fusobacteria	Fusobacteriia	Fusobacteriales	Fusobacteriaceae	Cetobacterium	Cetobacterium somerae
TrinityPET_DN38486_c0_g1_i2	Fusobacteriaceae	ERT66688.1	1319815	Bacteria	Fusobacteria	Fusobacteriia	Fusobacteriales	Fusobacteriaceae	Cetobacterium	Cetobacterium somerae
TrinityPET_DN42423_c0_g1_i1	Fusobacteriaceae	ERT66691.1	1319815	Bacteria	Fusobacteria	Fusobacteriia	Fusobacteriales	Fusobacteriaceae	Cetobacterium	Cetobacterium somerae
TrinityPET_DN44542_c0_g3_i1	Fusobacteriaceae	ERT63715.1	1319815	Bacteria	Fusobacteria	Fusobacteriia	Fusobacteriales	Fusobacteriaceae	Cetobacterium	Cetobacterium somerae
TrinityPET_DN54826_c0_g2_i1	Fusobacteriaceae	ERT69515.1	1319815	Bacteria	Fusobacteria	Fusobacteriia	Fusobacteriales	Fusobacteriaceae	Cetobacterium	Cetobacterium somerae
TrinityPET_DN5770_c0_g1_i2	Fusobacteriaceae	ERT67952.1	1319815	Bacteria	Fusobacteria	Fusobacteriia	Fusobacteriales	Fusobacteriaceae	Cetobacterium	Cetobacterium somerae
TrinityPET_DN5770_c0_g1_i6	Fusobacteriaceae	ERT67952.1	1319815	Bacteria	Fusobacteria	Fusobacteriia	Fusobacteriales	Fusobacteriaceae	Cetobacterium	Cetobacterium somerae
TrinityPET_DN61250_c0_g1_i1	Fusobacteriaceae	ERT68418.1	1319815	Bacteria	Fusobacteria	Fusobacteriia	Fusobacteriales	Fusobacteriaceae	Cetobacterium	Cetobacterium somerae
TrinityPET_DN61250_c0_g1_i4	Fusobacteriaceae	ERT68418.1	1319815	Bacteria	Fusobacteria	Fusobacteriia	Fusobacteriales	Fusobacteriaceae	Cetobacterium	Cetobacterium somerae
TrinityPET_DN61250_c0_g1_i7	Fusobacteriaceae	ERT68418.1	1319815	Bacteria	Fusobacteria	Fusobacteriia	Fusobacteriales	Fusobacteriaceae	Cetobacterium	Cetobacterium somerae
TrinityPET_DN73925_c0_g1_i1	Fusobacteriaceae	ERT69713.1	1319815	Bacteria	Fusobacteria	Fusobacteriia	Fusobacteriales	Fusobacteriaceae	Cetobacterium	Cetobacterium somerae
TrinityPET_DN75708_c0_g3_i1	Fusobacteriaceae	ERT65841.1	1319815	Bacteria	Fusobacteria	Fusobacteriia	Fusobacteriales	Fusobacteriaceae	Cetobacterium	Cetobacterium somerae
TrinityPET_DN87720_c0_g2_i1	Fusobacteriaceae	ERT70071.1	1319815	Bacteria	Fusobacteria	Fusobacteriia	Fusobacteriales	Fusobacteriaceae	Cetobacterium	Cetobacterium somerae
TrinityPET_DN95048_c0_g1_i1	Fusobacteriaceae	ERT67639.1	1319815	Bacteria	Fusobacteria	Fusobacteriia	Fusobacteriales	Fusobacteriaceae	Cetobacterium	Cetobacterium somerae
TrinityPET_DN102659_c0_g1_i1	Fusobacteriaceae	WP_023050979.1	1319815	Bacteria	Fusobacteria	Fusobacteriia	Fusobacteriales	Fusobacteriaceae	Cetobacterium	Cetobacterium somerae
TrinityPET_DN100378_c0_g1_i1	Fusobacteriaceae	WP_047394929.1	1339239	Bacteria	Fusobacteria	Fusobacteriia	Fusobacteriales	Fusobacteriaceae	Cetobacterium	Cetobacterium sp. ZOR0034
TrinityPET_DN100378_c0_g1_i2	Fusobacteriaceae	WP_047394929.1	1339239	Bacteria	Fusobacteria	Fusobacteriia	Fusobacteriales	Fusobacteriaceae	Cetobacterium	Cetobacterium sp. ZOR0034
TrinityPET_DN104184_c0_g1_i1	Fusobacteriaceae	WP_047394837.1	1339239	Bacteria	Fusobacteria	Fusobacteriia	Fusobacteriales	Fusobacteriaceae	Cetobacterium	Cetobacterium sp. ZOR0034
TrinityPET_DN104621_c0_g1_i4	Fusobacteriaceae	WP_047395929.1	1339239	Bacteria	Fusobacteria	Fusobacteriia	Fusobacteriales	Fusobacteriaceae	Cetobacterium	Cetobacterium sp. ZOR0034
TrinityPET_DN105597_c0_g1_i1	Fusobacteriaceae	WP_047394869.1	1339239	Bacteria	Fusobacteria	Fusobacteriia	Fusobacteriales	Fusobacteriaceae	Cetobacterium	Cetobacterium sp. ZOR0034
TrinityPET_DN10577_c0_g1_i1	Fusobacteriaceae	WP_047394979.1	1339239	Bacteria	Fusobacteria	Fusobacteriia	Fusobacteriales	Fusobacteriaceae	Cetobacterium	Cetobacterium sp. ZOR0034
TrinityPET_DN10577_c0_g1_i2	Fusobacteriaceae	WP_047394979.1	1339239	Bacteria	Fusobacteria	Fusobacteriia	Fusobacteriales	Fusobacteriaceae	Cetobacterium	Cetobacterium sp. ZOR0034
TrinityPET_DN10577_c0_g1_i3	Fusobacteriaceae	WP_047394979.1	1339239	Bacteria	Fusobacteria	Fusobacteriia	Fusobacteriales	Fusobacteriaceae	Cetobacterium	Cetobacterium sp. ZOR0034
TrinityPET_DN106522_c2_g1_i6	Fusobacteriaceae	WP_047394676.1	1339239	Bacteria	Fusobacteria	Fusobacteriia	Fusobacteriales	Fusobacteriaceae	Cetobacterium	Cetobacterium sp. ZOR0034
TrinityPET_DN107421_c0_g1_i3	Fusobacteriaceae	WP_047394921.1	1339239	Bacteria	Fusobacteria	Fusobacteriia	Fusobacteriales	Fusobacteriaceae	Cetobacterium	Cetobacterium sp. ZOR0034
TrinityPET_DN108101_c0_g1_i1	Fusobacteriaceae	WP_047394704.1	1339239	Bacteria	Fusobacteria	Fusobacteriia	Fusobacteriales	Fusobacteriaceae	Cetobacterium	Cetobacterium sp. ZOR0034
TrinityPET_DN108366_c0_g1_i1	Fusobacteriaceae	WP_047395838.1	1339239	Bacteria	Fusobacteria	Fusobacteriia	Fusobacteriales	Fusobacteriaceae	Cetobacterium	Cetobacterium sp. ZOR0034
TrinityPET_DN112177_c0_g1_i1	Fusobacteriaceae	WP_047395709.1	1339239	Bacteria	Fusobacteria	Fusobacteriia	Fusobacteriales	Fusobacteriaceae	Cetobacterium	Cetobacterium sp. ZOR0034
TrinityPET_DN112913_c0_g1_i1	Fusobacteriaceae	WP_047394188.1	1339239	Bacteria	Fusobacteria	Fusobacteriia	Fusobacteriales	Fusobacteriaceae	Cetobacterium	Cetobacterium sp. ZOR0034
TrinityPET_DN113211_c0_g1_i1	Fusobacteriaceae	WP_047395342.1	1339239	Bacteria	Fusobacteria	Fusobacteriia	Fusobacteriales	Fusobacteriaceae	Cetobacterium	Cetobacterium sp. ZOR0034
TrinityPET_DN113470_c1_g3_i1	Fusobacteriaceae	WP_047395004.1	1339239	Bacteria	Fusobacteria	Fusobacteriia	Fusobacteriales	Fusobacteriaceae	Cetobacterium	Cetobacterium sp. ZOR0034
TrinityPET_DN113837_c0_g1_i1	Fusobacteriaceae	WP_047393866.1	1339239	Bacteria	Fusobacteria	Fusobacteriia	Fusobacteriales	Fusobacteriaceae	Cetobacterium	Cetobacterium sp. ZOR0034
TrinityPET_DN113837_c0_g1_i2	Fusobacteriaceae	WP_047393866.1	1339239	Bacteria	Fusobacteria	Fusobacteriia	Fusobacteriales	Fusobacteriaceae	Cetobacterium	Cetobacterium sp. ZOR0034
TrinityPET_DN115890_c0_g1_i1	Fusobacteriaceae	WP_047394040.1	1339239	Bacteria	Fusobacteria	Fusobacteriia	Fusobacteriales	Fusobacteriaceae	Cetobacterium	Cetobacterium sp. ZOR0034
TrinityPET_DN117839_c0_g1_i1	Fusobacteriaceae	WP_047393949.1	1339239	Bacteria	Fusobacteria	Fusobacteriia	Fusobacteriales	Fusobacteriaceae	Cetobacterium	Cetobacterium sp. ZOR0034
TrinityPET_DN118164_c0_g1_i1	Fusobacteriaceae	WP_047395682.1	1339239	Bacteria	Fusobacteria	Fusobacteriia	Fusobacteriales	Fusobacteriaceae	Cetobacterium	Cetobacterium sp. ZOR0034
TrinityPET_DN118164_c0_g1_i2	Fusobacteriaceae	WP_047395682.1	1339239	Bacteria	Fusobacteria	Fusobacteriia	Fusobacteriales	Fusobacteriaceae	Cetobacterium	Cetobacterium sp. ZOR0034
TrinityPET_DN118164_c0_g1_i3	Fusobacteriaceae	WP_047395682.1	1339239	Bacteria	Fusobacteria	Fusobacteriia	Fusobacteriales	Fusobacteriaceae	Cetobacterium	Cetobacterium sp. ZOR0034
TrinityPET_DN118164_c0_g1_i7	Fusobacteriaceae	WP_047395682.1	1339239	Bacteria	Fusobacteria	Fusobacteriia	Fusobacteriales	Fusobacteriaceae	Cetobacterium	Cetobacterium sp. ZOR0034
TrinityPET_DN124517_c0_g1_i2	Fusobacteriaceae	WP_047395629.1	1339239	Bacteria	Fusobacteria	Fusobacteriia	Fusobacteriales	Fusobacteriaceae	Cetobacterium	Cetobacterium sp. ZOR0034
TrinityPET_DN124906_c0_g1_i1	Fusobacteriaceae	WP_047395747.1	1339239	Bacteria	Fusobacteria	Fusobacteriia	Fusobacteriales	Fusobacteriaceae	Cetobacterium	Cetobacterium sp. ZOR0034
TrinityPET_DN126370_c3_g1_i1	Fusobacteriaceae	WP_052193882.1	1339239	Bacteria	Fusobacteria	Fusobacteriia	Fusobacteriales	Fusobacteriaceae	Cetobacterium	Cetobacterium sp. ZOR0034
TrinityPET_DN127082_c0_g1_i1	Fusobacteriaceae	WP_047396551.1	1339239	Bacteria	Fusobacteria	Fusobacteriia	Fusobacteriales	Fusobacteriaceae	Cetobacterium	Cetobacterium sp. ZOR0034
TrinityPET_DN128982_c0_g1_i1	Fusobacteriaceae	WP_197053370.1	1339239	Bacteria	Fusobacteria	Fusobacteriia	Fusobacteriales	Fusobacteriaceae	Cetobacterium	Cetobacterium sp. ZOR0034
TrinityPET_DN132613_c0_g1_i2	Fusobacteriaceae	WP_047394023.1	1339239	Bacteria	Fusobacteria	Fusobacteriia	Fusobacteriales	Fusobacteriaceae	Cetobacterium	Cetobacterium sp. ZOR0034
TrinityPET_DN133118_c0_g1_i1	Fusobacteriaceae	WP_047395019.1	1339239	Bacteria	Fusobacteria	Fusobacteriia	Fusobacteriales	Fusobacteriaceae	Cetobacterium	Cetobacterium sp. ZOR0034
TrinityPET_DN133118_c1_g1_i1	Fusobacteriaceae	WP_047395019.1	1339239	Bacteria	Fusobacteria	Fusobacteriia	Fusobacteriales	Fusobacteriaceae	Cetobacterium	Cetobacterium sp. ZOR0034
TrinityPET_DN137038_c0_g1_i1	Fusobacteriaceae	WP_047396302.1	1339239	Bacteria	Fusobacteria	Fusobacteriia	Fusobacteriales	Fusobacteriaceae	Cetobacterium	Cetobacterium sp. ZOR0034
TrinityPET_DN141281_c0_g1_i2	Fusobacteriaceae	WP_047395951.1	1339239	Bacteria	Fusobacteria	Fusobacteriia	Fusobacteriales	Fusobacteriaceae	Cetobacterium	Cetobacterium sp. ZOR0034
TrinityPET_DN141598_c0_g1_i1	Fusobacteriaceae	WP_047394935.1	1339239	Bacteria	Fusobacteria	Fusobacteriia	Fusobacteriales	Fusobacteriaceae	Cetobacterium	Cetobacterium sp. ZOR0034
TrinityPET_DN141646_c0_g1_i2	Fusobacteriaceae	WP_047394521.1	1339239	Bacteria	Fusobacteria	Fusobacteriia	Fusobacteriales	Fusobacteriaceae	Cetobacterium	Cetobacterium sp. ZOR0034
TrinityPET_DN141777_c4_g1_i1	Fusobacteriaceae	WP_052193984.1	1339239	Bacteria	Fusobacteria	Fusobacteriia	Fusobacteriales	Fusobacteriaceae	Cetobacterium	Cetobacterium sp. ZOR0034
TrinityPET_DN142465_c0_g1_i1	Fusobacteriaceae	WP_047396669.1	1339239	Bacteria	Fusobacteria	Fusobacteriia	Fusobacteriales	Fusobacteriaceae	Cetobacterium	Cetobacterium sp. ZOR0034
TrinityPET_DN143884_c0_g1_i1	Fusobacteriaceae	WP_197053422.1	1339239	Bacteria	Fusobacteria	Fusobacteriia	Fusobacteriales	Fusobacteriaceae	Cetobacterium	Cetobacterium sp. ZOR0034
TrinityPET_DN14570_c0_g1_i1	Fusobacteriaceae	WP_047394850.1	1339239	Bacteria	Fusobacteria	Fusobacteriia	Fusobacteriales	Fusobacteriaceae	Cetobacterium	Cetobacterium sp. ZOR0034
TrinityPET_DN14570_c0_g1_i3	Fusobacteriaceae	WP_047394850.1	1339239	Bacteria	Fusobacteria	Fusobacteriia	Fusobacteriales	Fusobacteriaceae	Cetobacterium	Cetobacterium sp. ZOR0034
TrinityPET_DN146888_c0_g1_i1	Fusobacteriaceae	WP_047395802.1	1339239	Bacteria	Fusobacteria	Fusobacteriia	Fusobacteriales	Fusobacteriaceae	Cetobacterium	Cetobacterium sp. ZOR0034
TrinityPET_DN148500_c0_g1_i1	Fusobacteriaceae	WP_052193963.1	1339239	Bacteria	Fusobacteria	Fusobacteriia	Fusobacteriales	Fusobacteriaceae	Cetobacterium	Cetobacterium sp. ZOR0034
TrinityPET_DN149606_c0_g1_i1	Fusobacteriaceae	WP_047395940.1	1339239	Bacteria	Fusobacteria	Fusobacteriia	Fusobacteriales	Fusobacteriaceae	Cetobacterium	Cetobacterium sp. ZOR0034
TrinityPET_DN154006_c0_g1_i1	Fusobacteriaceae	WP_197053403.1	1339239	Bacteria	Fusobacteria	Fusobacteriia	Fusobacteriales	Fusobacteriaceae	Cetobacterium	Cetobacterium sp. ZOR0034
TrinityPET_DN154634_c0_g1_i1	Fusobacteriaceae	WP_047395078.1	1339239	Bacteria	Fusobacteria	Fusobacteriia	Fusobacteriales	Fusobacteriaceae	Cetobacterium	Cetobacterium sp. ZOR0034
TrinityPET_DN154833_c0_g1_i1	Fusobacteriaceae	WP_047394231.1	1339239	Bacteria	Fusobacteria	Fusobacteriia	Fusobacteriales	Fusobacteriaceae	Cetobacterium	Cetobacterium sp. ZOR0034
TrinityPET_DN158339_c0_g1_i1	Fusobacteriaceae	WP_047393924.1	1339239	Bacteria	Fusobacteria	Fusobacteriia	Fusobacteriales	Fusobacteriaceae	Cetobacterium	Cetobacterium sp. ZOR0034
TrinityPET_DN160442_c0_g1_i1	Fusobacteriaceae	WP_047394924.1	1339239	Bacteria	Fusobacteria	Fusobacteriia	Fusobacteriales	Fusobacteriaceae	Cetobacterium	Cetobacterium sp. ZOR0034
TrinityPET_DN161661_c0_g1_i1	Fusobacteriaceae	WP_047394935.1	1339239	Bacteria	Fusobacteria	Fusobacteriia	Fusobacteriales	Fusobacteriaceae	Cetobacterium	Cetobacterium sp. ZOR0034
TrinityPET_DN162638_c0_g1_i1	Fusobacteriaceae	WP_047395415.1	1339239	Bacteria	Fusobacteria	Fusobacteriia	Fusobacteriales	Fusobacteriaceae	Cetobacterium	Cetobacterium sp. ZOR0034
TrinityPET_DN169374_c0_g2_i1	Fusobacteriaceae	WP_047395532.1	1339239	Bacteria	Fusobacteria	Fusobacteriia	Fusobacteriales	Fusobacteriaceae	Cetobacterium	Cetobacterium sp. ZOR0034
TrinityPET_DN170312_c0_g1_i1	Fusobacteriaceae	WP_047395019.1	1339239	Bacteria	Fusobacteria	Fusobacteriia	Fusobacteriales	Fusobacteriaceae	Cetobacterium	Cetobacterium sp. ZOR0034
TrinityPET_DN170662_c0_g1_i1	Fusobacteriaceae	WP_047396646.1	1339239	Bacteria	Fusobacteria	Fusobacteriia	Fusobacteriales	Fusobacteriaceae	Cetobacterium	Cetobacterium sp. ZOR0034
TrinityPET_DN170902_c0_g1_i2	Fusobacteriaceae	WP_231549763.1	1339239	Bacteria	Fusobacteria	Fusobacteriia	Fusobacteriales	Fusobacteriaceae	Cetobacterium	Cetobacterium sp. ZOR0034
TrinityPET_DN171142_c0_g1_i1	Fusobacteriaceae	WP_047395095.1	1339239	Bacteria	Fusobacteria	Fusobacteriia	Fusobacteriales	Fusobacteriaceae	Cetobacterium	Cetobacterium sp. ZOR0034
TrinityPET_DN17859_c0_g1_i1	Fusobacteriaceae	WP_047395902.1	1339239	Bacteria	Fusobacteria	Fusobacteriia	Fusobacteriales	Fusobacteriaceae	Cetobacterium	Cetobacterium sp. ZOR0034
TrinityPET_DN17859_c0_g1_i2	Fusobacteriaceae	WP_047395905.1	1339239	Bacteria	Fusobacteria	Fusobacteriia	Fusobacteriales	Fusobacteriaceae	Cetobacterium	Cetobacterium sp. ZOR0034
TrinityPET_DN17879_c1_g1_i1	Fusobacteriaceae	WP_047395752.1	1339239	Bacteria	Fusobacteria	Fusobacteriia	Fusobacteriales	Fusobacteriaceae	Cetobacterium	Cetobacterium sp. ZOR0034
TrinityPET_DN178963_c0_g1_i1	Fusobacteriaceae	WP_197053402.1	1339239	Bacteria	Fusobacteria	Fusobacteriia	Fusobacteriales	Fusobacteriaceae	Cetobacterium	Cetobacterium sp. ZOR0034
TrinityPET_DN179190_c0_g1_i1	Fusobacteriaceae	WP_047396119.1	1339239	Bacteria	Fusobacteria	Fusobacteriia	Fusobacteriales	Fusobacteriaceae	Cetobacterium	Cetobacterium sp. ZOR0034
TrinityPET_DN18177_c0_g1_i1	Fusobacteriaceae	WP_047395296.1	1339239	Bacteria	Fusobacteria	Fusobacteriia	Fusobacteriales	Fusobacteriaceae	Cetobacterium	Cetobacterium sp. ZOR0034
TrinityPET_DN184192_c0_g1_i1	Fusobacteriaceae	WP_047395679.1	1339239	Bacteria	Fusobacteria	Fusobacteriia	Fusobacteriales	Fusobacteriaceae	Cetobacterium	Cetobacterium sp. ZOR0034
TrinityPET_DN189667_c0_g1_i1	Fusobacteriaceae	WP_047396666.1	1339239	Bacteria	Fusobacteria	Fusobacteriia	Fusobacteriales	Fusobacteriaceae	Cetobacterium	Cetobacterium sp. ZOR0034
TrinityPET_DN189700_c0_g1_i1	Fusobacteriaceae	WP_197053421.1	1339239	Bacteria	Fusobacteria	Fusobacteriia	Fusobacteriales	Fusobacteriaceae	Cetobacterium	Cetobacterium sp. ZOR0034
TrinityPET_DN190132_c0_g1_i1	Fusobacteriaceae	WP_231549752.1	1339239	Bacteria	Fusobacteria	Fusobacteriia	Fusobacteriales	Fusobacteriaceae	Cetobacterium	Cetobacterium sp. ZOR0034
TrinityPET_DN190896_c0_g1_i1	Fusobacteriaceae	WP_047395835.1	1339239	Bacteria	Fusobacteria	Fusobacteriia	Fusobacteriales	Fusobacteriaceae	Cetobacterium	Cetobacterium sp. ZOR0034
TrinityPET_DN192349_c0_g1_i1	Fusobacteriaceae	WP_047396554.1	1339239	Bacteria	Fusobacteria	Fusobacteriia	Fusobacteriales	Fusobacteriaceae	Cetobacterium	Cetobacterium sp. ZOR0034
TrinityPET_DN192349_c0_g1_i2	Fusobacteriaceae	WP_047396554.1	1339239	Bacteria	Fusobacteria	Fusobacteriia	Fusobacteriales	Fusobacteriaceae	Cetobacterium	Cetobacterium sp. ZOR0034
TrinityPET_DN192714_c0_g1_i1	Fusobacteriaceae	WP_047395940.1	1339239	Bacteria	Fusobacteria	Fusobacteriia	Fusobacteriales	Fusobacteriaceae	Cetobacterium	Cetobacterium sp. ZOR0034
TrinityPET_DN19272_c0_g1_i1	Fusobacteriaceae	WP_047395715.1	1339239	Bacteria	Fusobacteria	Fusobacteriia	Fusobacteriales	Fusobacteriaceae	Cetobacterium	Cetobacterium sp. ZOR0034
TrinityPET_DN193083_c0_g1_i1	Fusobacteriaceae	WP_047395781.1	1339239	Bacteria	Fusobacteria	Fusobacteriia	Fusobacteriales	Fusobacteriaceae	Cetobacterium	Cetobacterium sp. ZOR0034
TrinityPET_DN195305_c0_g1_i1	Fusobacteriaceae	WP_047396129.1	1339239	Bacteria	Fusobacteria	Fusobacteriia	Fusobacteriales	Fusobacteriaceae	Cetobacterium	Cetobacterium sp. ZOR0034
TrinityPET_DN195579_c0_g1_i1	Fusobacteriaceae	WP_047395958.1	1339239	Bacteria	Fusobacteria	Fusobacteriia	Fusobacteriales	Fusobacteriaceae	Cetobacterium	Cetobacterium sp. ZOR0034
TrinityPET_DN198932_c0_g1_i1	Fusobacteriaceae	WP_231549767.1	1339239	Bacteria	Fusobacteria	Fusobacteriia	Fusobacteriales	Fusobacteriaceae	Cetobacterium	Cetobacterium sp. ZOR0034
TrinityPET_DN19956_c1_g1_i1	Fusobacteriaceae	WP_047396321.1	1339239	Bacteria	Fusobacteria	Fusobacteriia	Fusobacteriales	Fusobacteriaceae	Cetobacterium	Cetobacterium sp. ZOR0034
TrinityPET_DN200405_c0_g1_i1	Fusobacteriaceae	WP_047396065.1	1339239	Bacteria	Fusobacteria	Fusobacteriia	Fusobacteriales	Fusobacteriaceae	Cetobacterium	Cetobacterium sp. ZOR0034
TrinityPET_DN202188_c0_g1_i1	Fusobacteriaceae	WP_047396215.1	1339239	Bacteria	Fusobacteria	Fusobacteriia	Fusobacteriales	Fusobacteriaceae	Cetobacterium	Cetobacterium sp. ZOR0034
TrinityPET_DN203646_c0_g1_i1	Fusobacteriaceae	WP_047395224.1	1339239	Bacteria	Fusobacteria	Fusobacteriia	Fusobacteriales	Fusobacteriaceae	Cetobacterium	Cetobacterium sp. ZOR0034
TrinityPET_DN204537_c0_g1_i1	Fusobacteriaceae	WP_081982900.1	1339239	Bacteria	Fusobacteria	Fusobacteriia	Fusobacteriales	Fusobacteriaceae	Cetobacterium	Cetobacterium sp. ZOR0034
TrinityPET_DN204780_c0_g1_i1	Fusobacteriaceae	WP_047395918.1	1339239	Bacteria	Fusobacteria	Fusobacteriia	Fusobacteriales	Fusobacteriaceae	Cetobacterium	Cetobacterium sp. ZOR0034
TrinityPET_DN204867_c0_g1_i1	Fusobacteriaceae	WP_047395285.1	1339239	Bacteria	Fusobacteria	Fusobacteriia	Fusobacteriales	Fusobacteriaceae	Cetobacterium	Cetobacterium sp. ZOR0034
TrinityPET_DN204944_c0_g1_i1	Fusobacteriaceae	WP_052193979.1	1339239	Bacteria	Fusobacteria	Fusobacteriia	Fusobacteriales	Fusobacteriaceae	Cetobacterium	Cetobacterium sp. ZOR0034
TrinityPET_DN205459_c0_g1_i1	Fusobacteriaceae	WP_052193937.1	1339239	Bacteria	Fusobacteria	Fusobacteriia	Fusobacteriales	Fusobacteriaceae	Cetobacterium	Cetobacterium sp. ZOR0034
TrinityPET_DN205785_c0_g1_i1	Fusobacteriaceae	WP_047394973.1	1339239	Bacteria	Fusobacteria	Fusobacteriia	Fusobacteriales	Fusobacteriaceae	Cetobacterium	Cetobacterium sp. ZOR0034
TrinityPET_DN210133_c0_g1_i1	Fusobacteriaceae	WP_052193997.1	1339239	Bacteria	Fusobacteria	Fusobacteriia	Fusobacteriales	Fusobacteriaceae	Cetobacterium	Cetobacterium sp. ZOR0034
TrinityPET_DN212384_c0_g1_i1	Fusobacteriaceae	WP_047395084.1	1339239	Bacteria	Fusobacteria	Fusobacteriia	Fusobacteriales	Fusobacteriaceae	Cetobacterium	Cetobacterium sp. ZOR0034
TrinityPET_DN212685_c0_g1_i1	Fusobacteriaceae	WP_047395939.1	1339239	Bacteria	Fusobacteria	Fusobacteriia	Fusobacteriales	Fusobacteriaceae	Cetobacterium	Cetobacterium sp. ZOR0034
TrinityPET_DN212949_c0_g1_i1	Fusobacteriaceae	WP_047395802.1	1339239	Bacteria	Fusobacteria	Fusobacteriia	Fusobacteriales	Fusobacteriaceae	Cetobacterium	Cetobacterium sp. ZOR0034
TrinityPET_DN213444_c0_g1_i1	Fusobacteriaceae	WP_047395551.1	1339239	Bacteria	Fusobacteria	Fusobacteriia	Fusobacteriales	Fusobacteriaceae	Cetobacterium	Cetobacterium sp. ZOR0034
TrinityPET_DN214130_c0_g1_i1	Fusobacteriaceae	WP_047394530.1	1339239	Bacteria	Fusobacteria	Fusobacteriia	Fusobacteriales	Fusobacteriaceae	Cetobacterium	Cetobacterium sp. ZOR0034
TrinityPET_DN215222_c0_g1_i1	Fusobacteriaceae	WP_047395748.1	1339239	Bacteria	Fusobacteria	Fusobacteriia	Fusobacteriales	Fusobacteriaceae	Cetobacterium	Cetobacterium sp. ZOR0034
TrinityPET_DN216223_c0_g1_i1	Fusobacteriaceae	WP_047394935.1	1339239	Bacteria	Fusobacteria	Fusobacteriia	Fusobacteriales	Fusobacteriaceae	Cetobacterium	Cetobacterium sp. ZOR0034
TrinityPET_DN216726_c0_g1_i1	Fusobacteriaceae	WP_047395147.1	1339239	Bacteria	Fusobacteria	Fusobacteriia	Fusobacteriales	Fusobacteriaceae	Cetobacterium	Cetobacterium sp. ZOR0034
TrinityPET_DN217368_c0_g1_i1	Fusobacteriaceae	WP_047396365.1	1339239	Bacteria	Fusobacteria	Fusobacteriia	Fusobacteriales	Fusobacteriaceae	Cetobacterium	Cetobacterium sp. ZOR0034
TrinityPET_DN217563_c0_g1_i1	Fusobacteriaceae	WP_047395781.1	1339239	Bacteria	Fusobacteria	Fusobacteriia	Fusobacteriales	Fusobacteriaceae	Cetobacterium	Cetobacterium sp. ZOR0034
TrinityPET_DN218882_c0_g1_i1	Fusobacteriaceae	WP_047395612.1	1339239	Bacteria	Fusobacteria	Fusobacteriia	Fusobacteriales	Fusobacteriaceae	Cetobacterium	Cetobacterium sp. ZOR0034
TrinityPET_DN219001_c0_g1_i1	Fusobacteriaceae	WP_047395425.1	1339239	Bacteria	Fusobacteria	Fusobacteriia	Fusobacteriales	Fusobacteriaceae	Cetobacterium	Cetobacterium sp. ZOR0034
TrinityPET_DN219644_c0_g1_i1	Fusobacteriaceae	WP_047394862.1	1339239	Bacteria	Fusobacteria	Fusobacteriia	Fusobacteriales	Fusobacteriaceae	Cetobacterium	Cetobacterium sp. ZOR0034
TrinityPET_DN219913_c0_g1_i1	Fusobacteriaceae	WP_231549752.1	1339239	Bacteria	Fusobacteria	Fusobacteriia	Fusobacteriales	Fusobacteriaceae	Cetobacterium	Cetobacterium sp. ZOR0034
TrinityPET_DN222673_c0_g1_i1	Fusobacteriaceae	WP_047395857.1	1339239	Bacteria	Fusobacteria	Fusobacteriia	Fusobacteriales	Fusobacteriaceae	Cetobacterium	Cetobacterium sp. ZOR0034
TrinityPET_DN223556_c0_g1_i1	Fusobacteriaceae	WP_047394023.1	1339239	Bacteria	Fusobacteria	Fusobacteriia	Fusobacteriales	Fusobacteriaceae	Cetobacterium	Cetobacterium sp. ZOR0034
TrinityPET_DN225004_c0_g1_i1	Fusobacteriaceae	WP_047395457.1	1339239	Bacteria	Fusobacteria	Fusobacteriia	Fusobacteriales	Fusobacteriaceae	Cetobacterium	Cetobacterium sp. ZOR0034
TrinityPET_DN225100_c0_g1_i1	Fusobacteriaceae	WP_047395288.1	1339239	Bacteria	Fusobacteria	Fusobacteriia	Fusobacteriales	Fusobacteriaceae	Cetobacterium	Cetobacterium sp. ZOR0034
TrinityPET_DN225239_c0_g1_i1	Fusobacteriaceae	WP_047394041.1	1339239	Bacteria	Fusobacteria	Fusobacteriia	Fusobacteriales	Fusobacteriaceae	Cetobacterium	Cetobacterium sp. ZOR0034
TrinityPET_DN225500_c0_g1_i1	Fusobacteriaceae	WP_047394840.1	1339239	Bacteria	Fusobacteria	Fusobacteriia	Fusobacteriales	Fusobacteriaceae	Cetobacterium	Cetobacterium sp. ZOR0034
TrinityPET_DN225634_c0_g1_i1	Fusobacteriaceae	WP_047396205.1	1339239	Bacteria	Fusobacteria	Fusobacteriia	Fusobacteriales	Fusobacteriaceae	Cetobacterium	Cetobacterium sp. ZOR0034
TrinityPET_DN225642_c0_g1_i1	Fusobacteriaceae	WP_047395401.1	1339239	Bacteria	Fusobacteria	Fusobacteriia	Fusobacteriales	Fusobacteriaceae	Cetobacterium	Cetobacterium sp. ZOR0034
TrinityPET_DN225683_c0_g1_i1	Fusobacteriaceae	WP_047396074.1	1339239	Bacteria	Fusobacteria	Fusobacteriia	Fusobacteriales	Fusobacteriaceae	Cetobacterium	Cetobacterium sp. ZOR0034
TrinityPET_DN226156_c0_g1_i1	Fusobacteriaceae	WP_047383018.1	1339239	Bacteria	Fusobacteria	Fusobacteriia	Fusobacteriales	Fusobacteriaceae	Cetobacterium	Cetobacterium sp. ZOR0034
TrinityPET_DN226781_c0_g1_i1	Fusobacteriaceae	WP_052191792.1	1339239	Bacteria	Fusobacteria	Fusobacteriia	Fusobacteriales	Fusobacteriaceae	Cetobacterium	Cetobacterium sp. ZOR0034
TrinityPET_DN228135_c0_g1_i1	Fusobacteriaceae	WP_047395670.1	1339239	Bacteria	Fusobacteria	Fusobacteriia	Fusobacteriales	Fusobacteriaceae	Cetobacterium	Cetobacterium sp. ZOR0034
TrinityPET_DN229574_c0_g1_i1	Fusobacteriaceae	WP_047394034.1	1339239	Bacteria	Fusobacteria	Fusobacteriia	Fusobacteriales	Fusobacteriaceae	Cetobacterium	Cetobacterium sp. ZOR0034
TrinityPET_DN229960_c0_g1_i1	Fusobacteriaceae	WP_047394175.1	1339239	Bacteria	Fusobacteria	Fusobacteriia	Fusobacteriales	Fusobacteriaceae	Cetobacterium	Cetobacterium sp. ZOR0034
TrinityPET_DN23058_c0_g1_i2	Fusobacteriaceae	WP_047395809.1	1339239	Bacteria	Fusobacteria	Fusobacteriia	Fusobacteriales	Fusobacteriaceae	Cetobacterium	Cetobacterium sp. ZOR0034
TrinityPET_DN231521_c0_g1_i1	Fusobacteriaceae	WP_047395607.1	1339239	Bacteria	Fusobacteria	Fusobacteriia	Fusobacteriales	Fusobacteriaceae	Cetobacterium	Cetobacterium sp. ZOR0034
TrinityPET_DN231565_c0_g1_i1	Fusobacteriaceae	WP_047394106.1	1339239	Bacteria	Fusobacteria	Fusobacteriia	Fusobacteriales	Fusobacteriaceae	Cetobacterium	Cetobacterium sp. ZOR0034
TrinityPET_DN234253_c0_g1_i1	Fusobacteriaceae	WP_047393956.1	1339239	Bacteria	Fusobacteria	Fusobacteriia	Fusobacteriales	Fusobacteriaceae	Cetobacterium	Cetobacterium sp. ZOR0034
TrinityPET_DN236624_c0_g1_i1	Fusobacteriaceae	WP_081982949.1	1339239	Bacteria	Fusobacteria	Fusobacteriia	Fusobacteriales	Fusobacteriaceae	Cetobacterium	Cetobacterium sp. ZOR0034
TrinityPET_DN237808_c0_g1_i1	Fusobacteriaceae	WP_052191792.1	1339239	Bacteria	Fusobacteria	Fusobacteriia	Fusobacteriales	Fusobacteriaceae	Cetobacterium	Cetobacterium sp. ZOR0034
TrinityPET_DN239304_c0_g1_i1	Fusobacteriaceae	WP_047394935.1	1339239	Bacteria	Fusobacteria	Fusobacteriia	Fusobacteriales	Fusobacteriaceae	Cetobacterium	Cetobacterium sp. ZOR0034
TrinityPET_DN239318_c0_g1_i1	Fusobacteriaceae	WP_047394182.1	1339239	Bacteria	Fusobacteria	Fusobacteriia	Fusobacteriales	Fusobacteriaceae	Cetobacterium	Cetobacterium sp. ZOR0034
TrinityPET_DN239720_c0_g1_i1	Fusobacteriaceae	WP_047395791.1	1339239	Bacteria	Fusobacteria	Fusobacteriia	Fusobacteriales	Fusobacteriaceae	Cetobacterium	Cetobacterium sp. ZOR0034
TrinityPET_DN240643_c0_g1_i1	Fusobacteriaceae	WP_047395288.1	1339239	Bacteria	Fusobacteria	Fusobacteriia	Fusobacteriales	Fusobacteriaceae	Cetobacterium	Cetobacterium sp. ZOR0034
TrinityPET_DN240728_c0_g1_i1	Fusobacteriaceae	WP_052193879.1	1339239	Bacteria	Fusobacteria	Fusobacteriia	Fusobacteriales	Fusobacteriaceae	Cetobacterium	Cetobacterium sp. ZOR0034
TrinityPET_DN241683_c0_g1_i1	Fusobacteriaceae	WP_052193882.1	1339239	Bacteria	Fusobacteria	Fusobacteriia	Fusobacteriales	Fusobacteriaceae	Cetobacterium	Cetobacterium sp. ZOR0034
TrinityPET_DN241707_c0_g1_i1	Fusobacteriaceae	WP_047395136.1	1339239	Bacteria	Fusobacteria	Fusobacteriia	Fusobacteriales	Fusobacteriaceae	Cetobacterium	Cetobacterium sp. ZOR0034
TrinityPET_DN241946_c0_g1_i1	Fusobacteriaceae	WP_047393871.1	1339239	Bacteria	Fusobacteria	Fusobacteriia	Fusobacteriales	Fusobacteriaceae	Cetobacterium	Cetobacterium sp. ZOR0034
TrinityPET_DN241956_c0_g1_i1	Fusobacteriaceae	WP_197053422.1	1339239	Bacteria	Fusobacteria	Fusobacteriia	Fusobacteriales	Fusobacteriaceae	Cetobacterium	Cetobacterium sp. ZOR0034
TrinityPET_DN242627_c0_g1_i1	Fusobacteriaceae	WP_047394165.1	1339239	Bacteria	Fusobacteria	Fusobacteriia	Fusobacteriales	Fusobacteriaceae	Cetobacterium	Cetobacterium sp. ZOR0034
TrinityPET_DN242630_c0_g1_i1	Fusobacteriaceae	WP_047395425.1	1339239	Bacteria	Fusobacteria	Fusobacteriia	Fusobacteriales	Fusobacteriaceae	Cetobacterium	Cetobacterium sp. ZOR0034
TrinityPET_DN243623_c0_g1_i1	Fusobacteriaceae	WP_047395807.1	1339239	Bacteria	Fusobacteria	Fusobacteriia	Fusobacteriales	Fusobacteriaceae	Cetobacterium	Cetobacterium sp. ZOR0034
TrinityPET_DN244826_c0_g1_i1	Fusobacteriaceae	WP_047395288.1	1339239	Bacteria	Fusobacteria	Fusobacteriia	Fusobacteriales	Fusobacteriaceae	Cetobacterium	Cetobacterium sp. ZOR0034
TrinityPET_DN245696_c0_g1_i1	Fusobacteriaceae	WP_047394034.1	1339239	Bacteria	Fusobacteria	Fusobacteriia	Fusobacteriales	Fusobacteriaceae	Cetobacterium	Cetobacterium sp. ZOR0034
TrinityPET_DN247095_c0_g1_i1	Fusobacteriaceae	WP_052193961.1	1339239	Bacteria	Fusobacteria	Fusobacteriia	Fusobacteriales	Fusobacteriaceae	Cetobacterium	Cetobacterium sp. ZOR0034
TrinityPET_DN251379_c0_g1_i1	Fusobacteriaceae	WP_081982786.1	1339239	Bacteria	Fusobacteria	Fusobacteriia	Fusobacteriales	Fusobacteriaceae	Cetobacterium	Cetobacterium sp. ZOR0034
TrinityPET_DN251570_c0_g1_i1	Fusobacteriaceae	WP_047395503.1	1339239	Bacteria	Fusobacteria	Fusobacteriia	Fusobacteriales	Fusobacteriaceae	Cetobacterium	Cetobacterium sp. ZOR0034
TrinityPET_DN253343_c0_g1_i1	Fusobacteriaceae	WP_047395905.1	1339239	Bacteria	Fusobacteria	Fusobacteriia	Fusobacteriales	Fusobacteriaceae	Cetobacterium	Cetobacterium sp. ZOR0034
TrinityPET_DN253529_c0_g1_i1	Fusobacteriaceae	WP_047394145.1	1339239	Bacteria	Fusobacteria	Fusobacteriia	Fusobacteriales	Fusobacteriaceae	Cetobacterium	Cetobacterium sp. ZOR0034
TrinityPET_DN253645_c0_g1_i1	Fusobacteriaceae	WP_047395136.1	1339239	Bacteria	Fusobacteria	Fusobacteriia	Fusobacteriales	Fusobacteriaceae	Cetobacterium	Cetobacterium sp. ZOR0034
TrinityPET_DN254841_c0_g1_i1	Fusobacteriaceae	WP_047395579.1	1339239	Bacteria	Fusobacteria	Fusobacteriia	Fusobacteriales	Fusobacteriaceae	Cetobacterium	Cetobacterium sp. ZOR0034
TrinityPET_DN255446_c0_g1_i1	Fusobacteriaceae	WP_197053373.1	1339239	Bacteria	Fusobacteria	Fusobacteriia	Fusobacteriales	Fusobacteriaceae	Cetobacterium	Cetobacterium sp. ZOR0034
TrinityPET_DN25773_c0_g3_i1	Fusobacteriaceae	WP_047394205.1	1339239	Bacteria	Fusobacteria	Fusobacteriia	Fusobacteriales	Fusobacteriaceae	Cetobacterium	Cetobacterium sp. ZOR0034
TrinityPET_DN259200_c0_g1_i1	Fusobacteriaceae	WP_047395943.1	1339239	Bacteria	Fusobacteria	Fusobacteriia	Fusobacteriales	Fusobacteriaceae	Cetobacterium	Cetobacterium sp. ZOR0034
TrinityPET_DN259715_c0_g1_i1	Fusobacteriaceae	WP_047394929.1	1339239	Bacteria	Fusobacteria	Fusobacteriia	Fusobacteriales	Fusobacteriaceae	Cetobacterium	Cetobacterium sp. ZOR0034
TrinityPET_DN260918_c0_g1_i1	Fusobacteriaceae	WP_047394212.1	1339239	Bacteria	Fusobacteria	Fusobacteriia	Fusobacteriales	Fusobacteriaceae	Cetobacterium	Cetobacterium sp. ZOR0034
TrinityPET_DN261317_c0_g1_i1	Fusobacteriaceae	WP_047394844.1	1339239	Bacteria	Fusobacteria	Fusobacteriia	Fusobacteriales	Fusobacteriaceae	Cetobacterium	Cetobacterium sp. ZOR0034
TrinityPET_DN264022_c0_g1_i1	Fusobacteriaceae	WP_047394973.1	1339239	Bacteria	Fusobacteria	Fusobacteriia	Fusobacteriales	Fusobacteriaceae	Cetobacterium	Cetobacterium sp. ZOR0034
TrinityPET_DN265796_c0_g1_i1	Fusobacteriaceae	WP_047396047.1	1339239	Bacteria	Fusobacteria	Fusobacteriia	Fusobacteriales	Fusobacteriaceae	Cetobacterium	Cetobacterium sp. ZOR0034
TrinityPET_DN27051_c0_g1_i14	Fusobacteriaceae	WP_081982797.1	1339239	Bacteria	Fusobacteria	Fusobacteriia	Fusobacteriales	Fusobacteriaceae	Cetobacterium	Cetobacterium sp. ZOR0034
TrinityPET_DN28747_c0_g2_i1	Fusobacteriaceae	WP_052193872.1	1339239	Bacteria	Fusobacteria	Fusobacteriia	Fusobacteriales	Fusobacteriaceae	Cetobacterium	Cetobacterium sp. ZOR0034
TrinityPET_DN29563_c1_g1_i1	Fusobacteriaceae	WP_047395604.1	1339239	Bacteria	Fusobacteria	Fusobacteriia	Fusobacteriales	Fusobacteriaceae	Cetobacterium	Cetobacterium sp. ZOR0034
TrinityPET_DN30797_c0_g1_i2	Fusobacteriaceae	WP_047396337.1	1339239	Bacteria	Fusobacteria	Fusobacteriia	Fusobacteriales	Fusobacteriaceae	Cetobacterium	Cetobacterium sp. ZOR0034
TrinityPET_DN30797_c0_g1_i4	Fusobacteriaceae	WP_047396337.1	1339239	Bacteria	Fusobacteria	Fusobacteriia	Fusobacteriales	Fusobacteriaceae	Cetobacterium	Cetobacterium sp. ZOR0034
TrinityPET_DN30797_c0_g2_i1	Fusobacteriaceae	WP_047396337.1	1339239	Bacteria	Fusobacteria	Fusobacteriia	Fusobacteriales	Fusobacteriaceae	Cetobacterium	Cetobacterium sp. ZOR0034
TrinityPET_DN32154_c0_g2_i1	Fusobacteriaceae	WP_047395823.1	1339239	Bacteria	Fusobacteria	Fusobacteriia	Fusobacteriales	Fusobacteriaceae	Cetobacterium	Cetobacterium sp. ZOR0034
TrinityPET_DN33172_c0_g1_i5	Fusobacteriaceae	WP_047395742.1	1339239	Bacteria	Fusobacteria	Fusobacteriia	Fusobacteriales	Fusobacteriaceae	Cetobacterium	Cetobacterium sp. ZOR0034
TrinityPET_DN334_c0_g1_i12	Fusobacteriaceae	WP_047394857.1	1339239	Bacteria	Fusobacteria	Fusobacteriia	Fusobacteriales	Fusobacteriaceae	Cetobacterium	Cetobacterium sp. ZOR0034
TrinityPET_DN334_c0_g1_i5	Fusobacteriaceae	WP_047394857.1	1339239	Bacteria	Fusobacteria	Fusobacteriia	Fusobacteriales	Fusobacteriaceae	Cetobacterium	Cetobacterium sp. ZOR0034
TrinityPET_DN334_c0_g1_i8	Fusobacteriaceae	WP_047394857.1	1339239	Bacteria	Fusobacteria	Fusobacteriia	Fusobacteriales	Fusobacteriaceae	Cetobacterium	Cetobacterium sp. ZOR0034
TrinityPET_DN334_c0_g1_i9	Fusobacteriaceae	WP_047394857.1	1339239	Bacteria	Fusobacteria	Fusobacteriia	Fusobacteriales	Fusobacteriaceae	Cetobacterium	Cetobacterium sp. ZOR0034
TrinityPET_DN34226_c1_g1_i1	Fusobacteriaceae	WP_047394716.1	1339239	Bacteria	Fusobacteria	Fusobacteriia	Fusobacteriales	Fusobacteriaceae	Cetobacterium	Cetobacterium sp. ZOR0034
TrinityPET_DN34226_c1_g1_i2	Fusobacteriaceae	WP_047394716.1	1339239	Bacteria	Fusobacteria	Fusobacteriia	Fusobacteriales	Fusobacteriaceae	Cetobacterium	Cetobacterium sp. ZOR0034
TrinityPET_DN35837_c2_g1_i1	Fusobacteriaceae	WP_047395261.1	1339239	Bacteria	Fusobacteria	Fusobacteriia	Fusobacteriales	Fusobacteriaceae	Cetobacterium	Cetobacterium sp. ZOR0034
TrinityPET_DN37032_c0_g1_i3	Fusobacteriaceae	WP_047393976.1	1339239	Bacteria	Fusobacteria	Fusobacteriia	Fusobacteriales	Fusobacteriaceae	Cetobacterium	Cetobacterium sp. ZOR0034
TrinityPET_DN42354_c0_g1_i1	Fusobacteriaceae	WP_081982900.1	1339239	Bacteria	Fusobacteria	Fusobacteriia	Fusobacteriales	Fusobacteriaceae	Cetobacterium	Cetobacterium sp. ZOR0034
TrinityPET_DN42354_c0_g1_i2	Fusobacteriaceae	WP_081982900.1	1339239	Bacteria	Fusobacteria	Fusobacteriia	Fusobacteriales	Fusobacteriaceae	Cetobacterium	Cetobacterium sp. ZOR0034
TrinityPET_DN42434_c0_g1_i1	Fusobacteriaceae	WP_047396570.1	1339239	Bacteria	Fusobacteria	Fusobacteriia	Fusobacteriales	Fusobacteriaceae	Cetobacterium	Cetobacterium sp. ZOR0034
TrinityPET_DN44491_c0_g2_i4	Fusobacteriaceae	WP_047393879.1	1339239	Bacteria	Fusobacteria	Fusobacteriia	Fusobacteriales	Fusobacteriaceae	Cetobacterium	Cetobacterium sp. ZOR0034
TrinityPET_DN47526_c0_g1_i1	Fusobacteriaceae	WP_047394208.1	1339239	Bacteria	Fusobacteria	Fusobacteriia	Fusobacteriales	Fusobacteriaceae	Cetobacterium	Cetobacterium sp. ZOR0034
TrinityPET_DN47526_c0_g1_i2	Fusobacteriaceae	WP_047394208.1	1339239	Bacteria	Fusobacteria	Fusobacteriia	Fusobacteriales	Fusobacteriaceae	Cetobacterium	Cetobacterium sp. ZOR0034
TrinityPET_DN4806_c0_g1_i3	Fusobacteriaceae	WP_047394615.1	1339239	Bacteria	Fusobacteria	Fusobacteriia	Fusobacteriales	Fusobacteriaceae	Cetobacterium	Cetobacterium sp. ZOR0034
TrinityPET_DN49066_c0_g1_i1	Fusobacteriaceae	WP_047396040.1	1339239	Bacteria	Fusobacteria	Fusobacteriia	Fusobacteriales	Fusobacteriaceae	Cetobacterium	Cetobacterium sp. ZOR0034
TrinityPET_DN49066_c0_g1_i2	Fusobacteriaceae	WP_047396040.1	1339239	Bacteria	Fusobacteria	Fusobacteriia	Fusobacteriales	Fusobacteriaceae	Cetobacterium	Cetobacterium sp. ZOR0034
TrinityPET_DN50334_c0_g1_i3	Fusobacteriaceae	WP_047395104.1	1339239	Bacteria	Fusobacteria	Fusobacteriia	Fusobacteriales	Fusobacteriaceae	Cetobacterium	Cetobacterium sp. ZOR0034
TrinityPET_DN52402_c0_g2_i1	Fusobacteriaceae	WP_231549759.1	1339239	Bacteria	Fusobacteria	Fusobacteriia	Fusobacteriales	Fusobacteriaceae	Cetobacterium	Cetobacterium sp. ZOR0034
TrinityPET_DN52757_c0_g1_i1	Fusobacteriaceae	WP_052193901.1	1339239	Bacteria	Fusobacteria	Fusobacteriia	Fusobacteriales	Fusobacteriaceae	Cetobacterium	Cetobacterium sp. ZOR0034
TrinityPET_DN52757_c0_g1_i2	Fusobacteriaceae	WP_052193901.1	1339239	Bacteria	Fusobacteria	Fusobacteriia	Fusobacteriales	Fusobacteriaceae	Cetobacterium	Cetobacterium sp. ZOR0034
TrinityPET_DN53278_c0_g1_i1	Fusobacteriaceae	WP_047394402.1	1339239	Bacteria	Fusobacteria	Fusobacteriia	Fusobacteriales	Fusobacteriaceae	Cetobacterium	Cetobacterium sp. ZOR0034
TrinityPET_DN53278_c0_g2_i1	Fusobacteriaceae	WP_047394402.1	1339239	Bacteria	Fusobacteria	Fusobacteriia	Fusobacteriales	Fusobacteriaceae	Cetobacterium	Cetobacterium sp. ZOR0034
TrinityPET_DN54259_c3_g1_i2	Fusobacteriaceae	WP_047396627.1	1339239	Bacteria	Fusobacteria	Fusobacteriia	Fusobacteriales	Fusobacteriaceae	Cetobacterium	Cetobacterium sp. ZOR0034
TrinityPET_DN54818_c0_g1_i1	Fusobacteriaceae	WP_047396311.1	1339239	Bacteria	Fusobacteria	Fusobacteriia	Fusobacteriales	Fusobacteriaceae	Cetobacterium	Cetobacterium sp. ZOR0034
TrinityPET_DN56646_c0_g1_i1	Fusobacteriaceae	WP_052193983.1	1339239	Bacteria	Fusobacteria	Fusobacteriia	Fusobacteriales	Fusobacteriaceae	Cetobacterium	Cetobacterium sp. ZOR0034
TrinityPET_DN56884_c0_g1_i1	Fusobacteriaceae	WP_047395761.1	1339239	Bacteria	Fusobacteria	Fusobacteriia	Fusobacteriales	Fusobacteriaceae	Cetobacterium	Cetobacterium sp. ZOR0034
TrinityPET_DN57369_c0_g1_i1	Fusobacteriaceae	WP_047394015.1	1339239	Bacteria	Fusobacteria	Fusobacteriia	Fusobacteriales	Fusobacteriaceae	Cetobacterium	Cetobacterium sp. ZOR0034
TrinityPET_DN57369_c0_g1_i2	Fusobacteriaceae	WP_047394015.1	1339239	Bacteria	Fusobacteria	Fusobacteriia	Fusobacteriales	Fusobacteriaceae	Cetobacterium	Cetobacterium sp. ZOR0034
TrinityPET_DN5738_c0_g3_i1	Fusobacteriaceae	WP_047395781.1	1339239	Bacteria	Fusobacteria	Fusobacteriia	Fusobacteriales	Fusobacteriaceae	Cetobacterium	Cetobacterium sp. ZOR0034
TrinityPET_DN5770_c0_g1_i17	Fusobacteriaceae	WP_052193983.1	1339239	Bacteria	Fusobacteria	Fusobacteriia	Fusobacteriales	Fusobacteriaceae	Cetobacterium	Cetobacterium sp. ZOR0034
TrinityPET_DN5770_c0_g1_i25	Fusobacteriaceae	WP_052193983.1	1339239	Bacteria	Fusobacteria	Fusobacteriia	Fusobacteriales	Fusobacteriaceae	Cetobacterium	Cetobacterium sp. ZOR0034
TrinityPET_DN5770_c0_g1_i4	Fusobacteriaceae	WP_052193983.1	1339239	Bacteria	Fusobacteria	Fusobacteriia	Fusobacteriales	Fusobacteriaceae	Cetobacterium	Cetobacterium sp. ZOR0034
TrinityPET_DN58049_c0_g1_i1	Fusobacteriaceae	WP_047394560.1	1339239	Bacteria	Fusobacteria	Fusobacteriia	Fusobacteriales	Fusobacteriaceae	Cetobacterium	Cetobacterium sp. ZOR0034
TrinityPET_DN60007_c0_g2_i4	Fusobacteriaceae	WP_047393911.1	1339239	Bacteria	Fusobacteria	Fusobacteriia	Fusobacteriales	Fusobacteriaceae	Cetobacterium	Cetobacterium sp. ZOR0034
TrinityPET_DN62612_c0_g1_i1	Fusobacteriaceae	WP_047394590.1	1339239	Bacteria	Fusobacteria	Fusobacteriia	Fusobacteriales	Fusobacteriaceae	Cetobacterium	Cetobacterium sp. ZOR0034
TrinityPET_DN62612_c0_g2_i1	Fusobacteriaceae	WP_047394590.1	1339239	Bacteria	Fusobacteria	Fusobacteriia	Fusobacteriales	Fusobacteriaceae	Cetobacterium	Cetobacterium sp. ZOR0034
TrinityPET_DN63206_c0_g2_i1	Fusobacteriaceae	WP_047394272.1	1339239	Bacteria	Fusobacteria	Fusobacteriia	Fusobacteriales	Fusobacteriaceae	Cetobacterium	Cetobacterium sp. ZOR0034
TrinityPET_DN63206_c0_g2_i2	Fusobacteriaceae	WP_047394272.1	1339239	Bacteria	Fusobacteria	Fusobacteriia	Fusobacteriales	Fusobacteriaceae	Cetobacterium	Cetobacterium sp. ZOR0034
TrinityPET_DN63856_c0_g2_i1	Fusobacteriaceae	WP_047394898.1	1339239	Bacteria	Fusobacteria	Fusobacteriia	Fusobacteriales	Fusobacteriaceae	Cetobacterium	Cetobacterium sp. ZOR0034
TrinityPET_DN63856_c1_g1_i1	Fusobacteriaceae	WP_047394898.1	1339239	Bacteria	Fusobacteria	Fusobacteriia	Fusobacteriales	Fusobacteriaceae	Cetobacterium	Cetobacterium sp. ZOR0034
TrinityPET_DN63856_c1_g1_i2	Fusobacteriaceae	WP_047394898.1	1339239	Bacteria	Fusobacteria	Fusobacteriia	Fusobacteriales	Fusobacteriaceae	Cetobacterium	Cetobacterium sp. ZOR0034
TrinityPET_DN67537_c0_g1_i3	Fusobacteriaceae	WP_047393892.1	1339239	Bacteria	Fusobacteria	Fusobacteriia	Fusobacteriales	Fusobacteriaceae	Cetobacterium	Cetobacterium sp. ZOR0034
TrinityPET_DN67864_c0_g3_i1	Fusobacteriaceae	WP_047396655.1	1339239	Bacteria	Fusobacteria	Fusobacteriia	Fusobacteriales	Fusobacteriaceae	Cetobacterium	Cetobacterium sp. ZOR0034
TrinityPET_DN67864_c0_g3_i2	Fusobacteriaceae	WP_047396655.1	1339239	Bacteria	Fusobacteria	Fusobacteriia	Fusobacteriales	Fusobacteriaceae	Cetobacterium	Cetobacterium sp. ZOR0034
TrinityPET_DN67864_c1_g1_i1	Fusobacteriaceae	WP_052193899.1	1339239	Bacteria	Fusobacteria	Fusobacteriia	Fusobacteriales	Fusobacteriaceae	Cetobacterium	Cetobacterium sp. ZOR0034
TrinityPET_DN67864_c1_g1_i2	Fusobacteriaceae	WP_052193899.1	1339239	Bacteria	Fusobacteria	Fusobacteriia	Fusobacteriales	Fusobacteriaceae	Cetobacterium	Cetobacterium sp. ZOR0034
TrinityPET_DN67864_c1_g2_i1	Fusobacteriaceae	WP_047395045.1	1339239	Bacteria	Fusobacteria	Fusobacteriia	Fusobacteriales	Fusobacteriaceae	Cetobacterium	Cetobacterium sp. ZOR0034
TrinityPET_DN68616_c0_g1_i3	Fusobacteriaceae	WP_052193993.1	1339239	Bacteria	Fusobacteria	Fusobacteriia	Fusobacteriales	Fusobacteriaceae	Cetobacterium	Cetobacterium sp. ZOR0034
TrinityPET_DN71434_c0_g2_i1	Fusobacteriaceae	WP_047396115.1	1339239	Bacteria	Fusobacteria	Fusobacteriia	Fusobacteriales	Fusobacteriaceae	Cetobacterium	Cetobacterium sp. ZOR0034
TrinityPET_DN72081_c0_g1_i2	Fusobacteriaceae	WP_047396290.1	1339239	Bacteria	Fusobacteria	Fusobacteriia	Fusobacteriales	Fusobacteriaceae	Cetobacterium	Cetobacterium sp. ZOR0034
TrinityPET_DN72081_c0_g1_i3	Fusobacteriaceae	WP_047396290.1	1339239	Bacteria	Fusobacteria	Fusobacteriia	Fusobacteriales	Fusobacteriaceae	Cetobacterium	Cetobacterium sp. ZOR0034
TrinityPET_DN72081_c0_g1_i4	Fusobacteriaceae	WP_047396290.1	1339239	Bacteria	Fusobacteria	Fusobacteriia	Fusobacteriales	Fusobacteriaceae	Cetobacterium	Cetobacterium sp. ZOR0034
TrinityPET_DN72705_c0_g1_i6	Fusobacteriaceae	WP_047396185.1	1339239	Bacteria	Fusobacteria	Fusobacteriia	Fusobacteriales	Fusobacteriaceae	Cetobacterium	Cetobacterium sp. ZOR0034
TrinityPET_DN75754_c0_g1_i7	Fusobacteriaceae	WP_047394864.1	1339239	Bacteria	Fusobacteria	Fusobacteriia	Fusobacteriales	Fusobacteriaceae	Cetobacterium	Cetobacterium sp. ZOR0034
TrinityPET_DN77791_c0_g1_i1	Fusobacteriaceae	WP_047395757.1	1339239	Bacteria	Fusobacteria	Fusobacteriia	Fusobacteriales	Fusobacteriaceae	Cetobacterium	Cetobacterium sp. ZOR0034
TrinityPET_DN77791_c0_g1_i2	Fusobacteriaceae	WP_047395757.1	1339239	Bacteria	Fusobacteria	Fusobacteriia	Fusobacteriales	Fusobacteriaceae	Cetobacterium	Cetobacterium sp. ZOR0034
TrinityPET_DN79049_c0_g1_i1	Fusobacteriaceae	WP_047394267.1	1339239	Bacteria	Fusobacteria	Fusobacteriia	Fusobacteriales	Fusobacteriaceae	Cetobacterium	Cetobacterium sp. ZOR0034
TrinityPET_DN79049_c0_g2_i1	Fusobacteriaceae	WP_047394267.1	1339239	Bacteria	Fusobacteria	Fusobacteriia	Fusobacteriales	Fusobacteriaceae	Cetobacterium	Cetobacterium sp. ZOR0034
TrinityPET_DN82102_c0_g1_i1	Fusobacteriaceae	WP_047394405.1	1339239	Bacteria	Fusobacteria	Fusobacteriia	Fusobacteriales	Fusobacteriaceae	Cetobacterium	Cetobacterium sp. ZOR0034
TrinityPET_DN82102_c0_g2_i1	Fusobacteriaceae	WP_047394405.1	1339239	Bacteria	Fusobacteria	Fusobacteriia	Fusobacteriales	Fusobacteriaceae	Cetobacterium	Cetobacterium sp. ZOR0034
TrinityPET_DN82133_c0_g1_i1	Fusobacteriaceae	WP_047395742.1	1339239	Bacteria	Fusobacteria	Fusobacteriia	Fusobacteriales	Fusobacteriaceae	Cetobacterium	Cetobacterium sp. ZOR0034
TrinityPET_DN82307_c0_g1_i2	Fusobacteriaceae	WP_052193983.1	1339239	Bacteria	Fusobacteria	Fusobacteriia	Fusobacteriales	Fusobacteriaceae	Cetobacterium	Cetobacterium sp. ZOR0034
TrinityPET_DN82928_c0_g1_i1	Fusobacteriaceae	WP_047395055.1	1339239	Bacteria	Fusobacteria	Fusobacteriia	Fusobacteriales	Fusobacteriaceae	Cetobacterium	Cetobacterium sp. ZOR0034
TrinityPET_DN82928_c0_g2_i1	Fusobacteriaceae	WP_047395055.1	1339239	Bacteria	Fusobacteria	Fusobacteriia	Fusobacteriales	Fusobacteriaceae	Cetobacterium	Cetobacterium sp. ZOR0034
TrinityPET_DN83000_c0_g1_i3	Fusobacteriaceae	WP_052193944.1	1339239	Bacteria	Fusobacteria	Fusobacteriia	Fusobacteriales	Fusobacteriaceae	Cetobacterium	Cetobacterium sp. ZOR0034
TrinityPET_DN85906_c0_g1_i1	Fusobacteriaceae	WP_047395920.1	1339239	Bacteria	Fusobacteria	Fusobacteriia	Fusobacteriales	Fusobacteriaceae	Cetobacterium	Cetobacterium sp. ZOR0034
TrinityPET_DN85906_c0_g1_i2	Fusobacteriaceae	WP_047395920.1	1339239	Bacteria	Fusobacteria	Fusobacteriia	Fusobacteriales	Fusobacteriaceae	Cetobacterium	Cetobacterium sp. ZOR0034
TrinityPET_DN85906_c1_g1_i1	Fusobacteriaceae	WP_047395920.1	1339239	Bacteria	Fusobacteria	Fusobacteriia	Fusobacteriales	Fusobacteriaceae	Cetobacterium	Cetobacterium sp. ZOR0034
TrinityPET_DN86176_c0_g1_i1	Fusobacteriaceae	WP_047393917.1	1339239	Bacteria	Fusobacteria	Fusobacteriia	Fusobacteriales	Fusobacteriaceae	Cetobacterium	Cetobacterium sp. ZOR0034
TrinityPET_DN86728_c0_g1_i1	Fusobacteriaceae	WP_047394932.1	1339239	Bacteria	Fusobacteria	Fusobacteriia	Fusobacteriales	Fusobacteriaceae	Cetobacterium	Cetobacterium sp. ZOR0034
TrinityPET_DN87564_c0_g1_i1	Fusobacteriaceae	WP_052193933.1	1339239	Bacteria	Fusobacteria	Fusobacteriia	Fusobacteriales	Fusobacteriaceae	Cetobacterium	Cetobacterium sp. ZOR0034
TrinityPET_DN89393_c0_g1_i1	Fusobacteriaceae	WP_052193941.1	1339239	Bacteria	Fusobacteria	Fusobacteriia	Fusobacteriales	Fusobacteriaceae	Cetobacterium	Cetobacterium sp. ZOR0034
TrinityPET_DN91079_c0_g1_i6	Fusobacteriaceae	WP_081982749.1	1339239	Bacteria	Fusobacteria	Fusobacteriia	Fusobacteriales	Fusobacteriaceae	Cetobacterium	Cetobacterium sp. ZOR0034
TrinityPET_DN93042_c0_g1_i1	Fusobacteriaceae	WP_047394610.1	1339239	Bacteria	Fusobacteria	Fusobacteriia	Fusobacteriales	Fusobacteriaceae	Cetobacterium	Cetobacterium sp. ZOR0034
TrinityPET_DN93544_c0_g1_i1	Fusobacteriaceae	WP_047395333.1	1339239	Bacteria	Fusobacteria	Fusobacteriia	Fusobacteriales	Fusobacteriaceae	Cetobacterium	Cetobacterium sp. ZOR0034
TrinityPET_DN93544_c0_g1_i2	Fusobacteriaceae	WP_047395333.1	1339239	Bacteria	Fusobacteria	Fusobacteriia	Fusobacteriales	Fusobacteriaceae	Cetobacterium	Cetobacterium sp. ZOR0034
TrinityPET_DN96621_c0_g1_i1	Fusobacteriaceae	WP_047395955.1	1339239	Bacteria	Fusobacteria	Fusobacteriia	Fusobacteriales	Fusobacteriaceae	Cetobacterium	Cetobacterium sp. ZOR0034
TrinityPET_DN97003_c1_g1_i1	Fusobacteriaceae	WP_047394493.1	1339239	Bacteria	Fusobacteria	Fusobacteriia	Fusobacteriales	Fusobacteriaceae	Cetobacterium	Cetobacterium sp. ZOR0034
TrinityPET_DN102026_c0_g1_i1	Fusobacteriaceae	WP_047383468.1	1340502	Bacteria	Fusobacteria	Fusobacteriia	Fusobacteriales	Fusobacteriaceae	Cetobacterium	Cetobacterium sp. ZWU0022
TrinityPET_DN102026_c0_g1_i2	Fusobacteriaceae	WP_047383468.1	1340502	Bacteria	Fusobacteria	Fusobacteriia	Fusobacteriales	Fusobacteriaceae	Cetobacterium	Cetobacterium sp. ZWU0022
TrinityPET_DN102526_c0_g1_i1	Fusobacteriaceae	WP_047384593.1	1340502	Bacteria	Fusobacteria	Fusobacteriia	Fusobacteriales	Fusobacteriaceae	Cetobacterium	Cetobacterium sp. ZWU0022
TrinityPET_DN102526_c0_g1_i2	Fusobacteriaceae	WP_047384593.1	1340502	Bacteria	Fusobacteria	Fusobacteriia	Fusobacteriales	Fusobacteriaceae	Cetobacterium	Cetobacterium sp. ZWU0022
TrinityPET_DN10265_c0_g1_i16	Fusobacteriaceae	WP_047380520.1	1340502	Bacteria	Fusobacteria	Fusobacteriia	Fusobacteriales	Fusobacteriaceae	Cetobacterium	Cetobacterium sp. ZWU0022
TrinityPET_DN103233_c0_g1_i1	Fusobacteriaceae	WP_047383015.1	1340502	Bacteria	Fusobacteria	Fusobacteriia	Fusobacteriales	Fusobacteriaceae	Cetobacterium	Cetobacterium sp. ZWU0022
TrinityPET_DN103289_c0_g1_i1	Fusobacteriaceae	WP_047383288.1	1340502	Bacteria	Fusobacteria	Fusobacteriia	Fusobacteriales	Fusobacteriaceae	Cetobacterium	Cetobacterium sp. ZWU0022
TrinityPET_DN103289_c0_g1_i2	Fusobacteriaceae	WP_047383288.1	1340502	Bacteria	Fusobacteria	Fusobacteriia	Fusobacteriales	Fusobacteriaceae	Cetobacterium	Cetobacterium sp. ZWU0022
TrinityPET_DN106860_c0_g1_i1	Fusobacteriaceae	WP_197053953.1	1340502	Bacteria	Fusobacteria	Fusobacteriia	Fusobacteriales	Fusobacteriaceae	Cetobacterium	Cetobacterium sp. ZWU0022
TrinityPET_DN107745_c0_g2_i1	Fusobacteriaceae	WP_052191761.1	1340502	Bacteria	Fusobacteria	Fusobacteriia	Fusobacteriales	Fusobacteriaceae	Cetobacterium	Cetobacterium sp. ZWU0022
TrinityPET_DN107745_c0_g2_i2	Fusobacteriaceae	WP_052191761.1	1340502	Bacteria	Fusobacteria	Fusobacteriia	Fusobacteriales	Fusobacteriaceae	Cetobacterium	Cetobacterium sp. ZWU0022
TrinityPET_DN107813_c0_g2_i1	Fusobacteriaceae	WP_047384114.1	1340502	Bacteria	Fusobacteria	Fusobacteriia	Fusobacteriales	Fusobacteriaceae	Cetobacterium	Cetobacterium sp. ZWU0022
TrinityPET_DN108366_c0_g1_i2	Fusobacteriaceae	WP_047383347.1	1340502	Bacteria	Fusobacteria	Fusobacteriia	Fusobacteriales	Fusobacteriaceae	Cetobacterium	Cetobacterium sp. ZWU0022
TrinityPET_DN108438_c0_g1_i1	Fusobacteriaceae	WP_047381264.1	1340502	Bacteria	Fusobacteria	Fusobacteriia	Fusobacteriales	Fusobacteriaceae	Cetobacterium	Cetobacterium sp. ZWU0022
TrinityPET_DN110315_c0_g1_i1	Fusobacteriaceae	WP_047384021.1	1340502	Bacteria	Fusobacteria	Fusobacteriia	Fusobacteriales	Fusobacteriaceae	Cetobacterium	Cetobacterium sp. ZWU0022
TrinityPET_DN110937_c0_g1_i1	Fusobacteriaceae	WP_047384319.1	1340502	Bacteria	Fusobacteria	Fusobacteriia	Fusobacteriales	Fusobacteriaceae	Cetobacterium	Cetobacterium sp. ZWU0022
TrinityPET_DN110937_c0_g2_i1	Fusobacteriaceae	WP_047384319.1	1340502	Bacteria	Fusobacteria	Fusobacteriia	Fusobacteriales	Fusobacteriaceae	Cetobacterium	Cetobacterium sp. ZWU0022
TrinityPET_DN111063_c0_g1_i1	Fusobacteriaceae	WP_047382470.1	1340502	Bacteria	Fusobacteria	Fusobacteriia	Fusobacteriales	Fusobacteriaceae	Cetobacterium	Cetobacterium sp. ZWU0022
TrinityPET_DN111938_c0_g1_i1	Fusobacteriaceae	WP_047383215.1	1340502	Bacteria	Fusobacteria	Fusobacteriia	Fusobacteriales	Fusobacteriaceae	Cetobacterium	Cetobacterium sp. ZWU0022
TrinityPET_DN111938_c0_g1_i2	Fusobacteriaceae	WP_047383215.1	1340502	Bacteria	Fusobacteria	Fusobacteriia	Fusobacteriales	Fusobacteriaceae	Cetobacterium	Cetobacterium sp. ZWU0022
TrinityPET_DN111980_c0_g1_i1	Fusobacteriaceae	WP_047381321.1	1340502	Bacteria	Fusobacteria	Fusobacteriia	Fusobacteriales	Fusobacteriaceae	Cetobacterium	Cetobacterium sp. ZWU0022
TrinityPET_DN112207_c0_g1_i1	Fusobacteriaceae	WP_047381498.1	1340502	Bacteria	Fusobacteria	Fusobacteriia	Fusobacteriales	Fusobacteriaceae	Cetobacterium	Cetobacterium sp. ZWU0022
TrinityPET_DN112432_c0_g1_i1	Fusobacteriaceae	WP_047384765.1	1340502	Bacteria	Fusobacteria	Fusobacteriia	Fusobacteriales	Fusobacteriaceae	Cetobacterium	Cetobacterium sp. ZWU0022
TrinityPET_DN113229_c0_g1_i2	Fusobacteriaceae	WP_047380607.1	1340502	Bacteria	Fusobacteria	Fusobacteriia	Fusobacteriales	Fusobacteriaceae	Cetobacterium	Cetobacterium sp. ZWU0022
TrinityPET_DN113354_c0_g1_i2	Fusobacteriaceae	WP_047384886.1	1340502	Bacteria	Fusobacteria	Fusobacteriia	Fusobacteriales	Fusobacteriaceae	Cetobacterium	Cetobacterium sp. ZWU0022
TrinityPET_DN113470_c1_g1_i1	Fusobacteriaceae	WP_047382928.1	1340502	Bacteria	Fusobacteria	Fusobacteriia	Fusobacteriales	Fusobacteriaceae	Cetobacterium	Cetobacterium sp. ZWU0022
TrinityPET_DN113470_c1_g1_i4	Fusobacteriaceae	WP_047382926.1	1340502	Bacteria	Fusobacteria	Fusobacteriia	Fusobacteriales	Fusobacteriaceae	Cetobacterium	Cetobacterium sp. ZWU0022
TrinityPET_DN116442_c0_g2_i1	Fusobacteriaceae	WP_047380785.1	1340502	Bacteria	Fusobacteria	Fusobacteriia	Fusobacteriales	Fusobacteriaceae	Cetobacterium	Cetobacterium sp. ZWU0022
TrinityPET_DN117095_c0_g1_i1	Fusobacteriaceae	WP_047383545.1	1340502	Bacteria	Fusobacteria	Fusobacteriia	Fusobacteriales	Fusobacteriaceae	Cetobacterium	Cetobacterium sp. ZWU0022
TrinityPET_DN117839_c0_g2_i1	Fusobacteriaceae	WP_047381187.1	1340502	Bacteria	Fusobacteria	Fusobacteriia	Fusobacteriales	Fusobacteriaceae	Cetobacterium	Cetobacterium sp. ZWU0022
TrinityPET_DN118164_c0_g1_i6	Fusobacteriaceae	WP_081990332.1	1340502	Bacteria	Fusobacteria	Fusobacteriia	Fusobacteriales	Fusobacteriaceae	Cetobacterium	Cetobacterium sp. ZWU0022
TrinityPET_DN121039_c0_g1_i1	Fusobacteriaceae	WP_047382651.1	1340502	Bacteria	Fusobacteria	Fusobacteriia	Fusobacteriales	Fusobacteriaceae	Cetobacterium	Cetobacterium sp. ZWU0022
TrinityPET_DN123743_c0_g1_i1	Fusobacteriaceae	WP_047380814.1	1340502	Bacteria	Fusobacteria	Fusobacteriia	Fusobacteriales	Fusobacteriaceae	Cetobacterium	Cetobacterium sp. ZWU0022
TrinityPET_DN123914_c0_g1_i1	Fusobacteriaceae	WP_047383661.1	1340502	Bacteria	Fusobacteria	Fusobacteriia	Fusobacteriales	Fusobacteriaceae	Cetobacterium	Cetobacterium sp. ZWU0022
TrinityPET_DN124517_c0_g1_i3	Fusobacteriaceae	WP_047383452.1	1340502	Bacteria	Fusobacteria	Fusobacteriia	Fusobacteriales	Fusobacteriaceae	Cetobacterium	Cetobacterium sp. ZWU0022
TrinityPET_DN126880_c0_g2_i1	Fusobacteriaceae	WP_047383155.1	1340502	Bacteria	Fusobacteria	Fusobacteriia	Fusobacteriales	Fusobacteriaceae	Cetobacterium	Cetobacterium sp. ZWU0022
TrinityPET_DN129943_c0_g1_i1	Fusobacteriaceae	WP_047383573.1	1340502	Bacteria	Fusobacteria	Fusobacteriia	Fusobacteriales	Fusobacteriaceae	Cetobacterium	Cetobacterium sp. ZWU0022
TrinityPET_DN130487_c0_g1_i1	Fusobacteriaceae	WP_052191717.1	1340502	Bacteria	Fusobacteria	Fusobacteriia	Fusobacteriales	Fusobacteriaceae	Cetobacterium	Cetobacterium sp. ZWU0022
TrinityPET_DN131283_c0_g1_i1	Fusobacteriaceae	WP_047382470.1	1340502	Bacteria	Fusobacteria	Fusobacteriia	Fusobacteriales	Fusobacteriaceae	Cetobacterium	Cetobacterium sp. ZWU0022
TrinityPET_DN131283_c0_g1_i2	Fusobacteriaceae	WP_047382470.1	1340502	Bacteria	Fusobacteria	Fusobacteriia	Fusobacteriales	Fusobacteriaceae	Cetobacterium	Cetobacterium sp. ZWU0022
TrinityPET_DN133234_c0_g1_i1	Fusobacteriaceae	WP_047384123.1	1340502	Bacteria	Fusobacteria	Fusobacteriia	Fusobacteriales	Fusobacteriaceae	Cetobacterium	Cetobacterium sp. ZWU0022
TrinityPET_DN133234_c0_g2_i1	Fusobacteriaceae	WP_047384123.1	1340502	Bacteria	Fusobacteria	Fusobacteriia	Fusobacteriales	Fusobacteriaceae	Cetobacterium	Cetobacterium sp. ZWU0022
TrinityPET_DN133234_c0_g2_i2	Fusobacteriaceae	WP_047384123.1	1340502	Bacteria	Fusobacteria	Fusobacteriia	Fusobacteriales	Fusobacteriaceae	Cetobacterium	Cetobacterium sp. ZWU0022
TrinityPET_DN133545_c0_g1_i1	Fusobacteriaceae	WP_047382586.1	1340502	Bacteria	Fusobacteria	Fusobacteriia	Fusobacteriales	Fusobacteriaceae	Cetobacterium	Cetobacterium sp. ZWU0022
TrinityPET_DN133612_c0_g1_i1	Fusobacteriaceae	WP_047380650.1	1340502	Bacteria	Fusobacteria	Fusobacteriia	Fusobacteriales	Fusobacteriaceae	Cetobacterium	Cetobacterium sp. ZWU0022
TrinityPET_DN134126_c0_g1_i1	Fusobacteriaceae	WP_047382435.1	1340502	Bacteria	Fusobacteria	Fusobacteriia	Fusobacteriales	Fusobacteriaceae	Cetobacterium	Cetobacterium sp. ZWU0022
TrinityPET_DN134968_c0_g1_i2	Fusobacteriaceae	WP_047383093.1	1340502	Bacteria	Fusobacteria	Fusobacteriia	Fusobacteriales	Fusobacteriaceae	Cetobacterium	Cetobacterium sp. ZWU0022
TrinityPET_DN135836_c0_g1_i1	Fusobacteriaceae	WP_047383134.1	1340502	Bacteria	Fusobacteria	Fusobacteriia	Fusobacteriales	Fusobacteriaceae	Cetobacterium	Cetobacterium sp. ZWU0022
TrinityPET_DN136145_c0_g1_i1	Fusobacteriaceae	WP_047383472.1	1340502	Bacteria	Fusobacteria	Fusobacteriia	Fusobacteriales	Fusobacteriaceae	Cetobacterium	Cetobacterium sp. ZWU0022
TrinityPET_DN137180_c0_g1_i1	Fusobacteriaceae	WP_047383071.1	1340502	Bacteria	Fusobacteria	Fusobacteriia	Fusobacteriales	Fusobacteriaceae	Cetobacterium	Cetobacterium sp. ZWU0022
TrinityPET_DN137640_c0_g1_i1	Fusobacteriaceae	WP_047383288.1	1340502	Bacteria	Fusobacteria	Fusobacteriia	Fusobacteriales	Fusobacteriaceae	Cetobacterium	Cetobacterium sp. ZWU0022
TrinityPET_DN137743_c0_g1_i1	Fusobacteriaceae	WP_047383023.1	1340502	Bacteria	Fusobacteria	Fusobacteriia	Fusobacteriales	Fusobacteriaceae	Cetobacterium	Cetobacterium sp. ZWU0022
TrinityPET_DN137880_c0_g1_i1	Fusobacteriaceae	WP_047384248.1	1340502	Bacteria	Fusobacteria	Fusobacteriia	Fusobacteriales	Fusobacteriaceae	Cetobacterium	Cetobacterium sp. ZWU0022
TrinityPET_DN137880_c0_g2_i1	Fusobacteriaceae	WP_047384248.1	1340502	Bacteria	Fusobacteria	Fusobacteriia	Fusobacteriales	Fusobacteriaceae	Cetobacterium	Cetobacterium sp. ZWU0022
TrinityPET_DN139100_c0_g1_i1	Fusobacteriaceae	WP_047381496.1	1340502	Bacteria	Fusobacteria	Fusobacteriia	Fusobacteriales	Fusobacteriaceae	Cetobacterium	Cetobacterium sp. ZWU0022
TrinityPET_DN139871_c0_g1_i1	Fusobacteriaceae	WP_047381729.1	1340502	Bacteria	Fusobacteria	Fusobacteriia	Fusobacteriales	Fusobacteriaceae	Cetobacterium	Cetobacterium sp. ZWU0022
TrinityPET_DN139871_c0_g1_i2	Fusobacteriaceae	WP_047381729.1	1340502	Bacteria	Fusobacteria	Fusobacteriia	Fusobacteriales	Fusobacteriaceae	Cetobacterium	Cetobacterium sp. ZWU0022
TrinityPET_DN141281_c0_g1_i1	Fusobacteriaceae	WP_047381825.1	1340502	Bacteria	Fusobacteria	Fusobacteriia	Fusobacteriales	Fusobacteriaceae	Cetobacterium	Cetobacterium sp. ZWU0022
TrinityPET_DN141646_c0_g1_i1	Fusobacteriaceae	WP_047380326.1	1340502	Bacteria	Fusobacteria	Fusobacteriia	Fusobacteriales	Fusobacteriaceae	Cetobacterium	Cetobacterium sp. ZWU0022
TrinityPET_DN142183_c0_g1_i1	Fusobacteriaceae	WP_047384889.1	1340502	Bacteria	Fusobacteria	Fusobacteriia	Fusobacteriales	Fusobacteriaceae	Cetobacterium	Cetobacterium sp. ZWU0022
TrinityPET_DN142183_c0_g2_i1	Fusobacteriaceae	WP_047384889.1	1340502	Bacteria	Fusobacteria	Fusobacteriia	Fusobacteriales	Fusobacteriaceae	Cetobacterium	Cetobacterium sp. ZWU0022
TrinityPET_DN142429_c0_g1_i1	Fusobacteriaceae	WP_047382760.1	1340502	Bacteria	Fusobacteria	Fusobacteriia	Fusobacteriales	Fusobacteriaceae	Cetobacterium	Cetobacterium sp. ZWU0022
TrinityPET_DN142429_c0_g1_i2	Fusobacteriaceae	WP_047382760.1	1340502	Bacteria	Fusobacteria	Fusobacteriia	Fusobacteriales	Fusobacteriaceae	Cetobacterium	Cetobacterium sp. ZWU0022
TrinityPET_DN142503_c0_g1_i1	Fusobacteriaceae	WP_047380326.1	1340502	Bacteria	Fusobacteria	Fusobacteriia	Fusobacteriales	Fusobacteriaceae	Cetobacterium	Cetobacterium sp. ZWU0022
TrinityPET_DN142793_c0_g1_i1	Fusobacteriaceae	WP_047382925.1	1340502	Bacteria	Fusobacteria	Fusobacteriia	Fusobacteriales	Fusobacteriaceae	Cetobacterium	Cetobacterium sp. ZWU0022
TrinityPET_DN142793_c0_g2_i1	Fusobacteriaceae	WP_047382925.1	1340502	Bacteria	Fusobacteria	Fusobacteriia	Fusobacteriales	Fusobacteriaceae	Cetobacterium	Cetobacterium sp. ZWU0022
TrinityPET_DN145450_c0_g1_i1	Fusobacteriaceae	WP_047382501.1	1340502	Bacteria	Fusobacteria	Fusobacteriia	Fusobacteriales	Fusobacteriaceae	Cetobacterium	Cetobacterium sp. ZWU0022
TrinityPET_DN145593_c0_g1_i1	Fusobacteriaceae	WP_047384524.1	1340502	Bacteria	Fusobacteria	Fusobacteriia	Fusobacteriales	Fusobacteriaceae	Cetobacterium	Cetobacterium sp. ZWU0022
TrinityPET_DN146029_c0_g1_i1	Fusobacteriaceae	WP_047381242.1	1340502	Bacteria	Fusobacteria	Fusobacteriia	Fusobacteriales	Fusobacteriaceae	Cetobacterium	Cetobacterium sp. ZWU0022
TrinityPET_DN146029_c0_g1_i2	Fusobacteriaceae	WP_047381242.1	1340502	Bacteria	Fusobacteria	Fusobacteriia	Fusobacteriales	Fusobacteriaceae	Cetobacterium	Cetobacterium sp. ZWU0022
TrinityPET_DN146029_c0_g2_i1	Fusobacteriaceae	WP_047381242.1	1340502	Bacteria	Fusobacteria	Fusobacteriia	Fusobacteriales	Fusobacteriaceae	Cetobacterium	Cetobacterium sp. ZWU0022
TrinityPET_DN146543_c0_g1_i1	Fusobacteriaceae	WP_047381835.1	1340502	Bacteria	Fusobacteria	Fusobacteriia	Fusobacteriales	Fusobacteriaceae	Cetobacterium	Cetobacterium sp. ZWU0022
TrinityPET_DN147300_c0_g1_i1	Fusobacteriaceae	WP_231549852.1	1340502	Bacteria	Fusobacteria	Fusobacteriia	Fusobacteriales	Fusobacteriaceae	Cetobacterium	Cetobacterium sp. ZWU0022
TrinityPET_DN147616_c0_g1_i1	Fusobacteriaceae	WP_047382308.1	1340502	Bacteria	Fusobacteria	Fusobacteriia	Fusobacteriales	Fusobacteriaceae	Cetobacterium	Cetobacterium sp. ZWU0022
TrinityPET_DN149180_c0_g1_i1	Fusobacteriaceae	WP_047381422.1	1340502	Bacteria	Fusobacteria	Fusobacteriia	Fusobacteriales	Fusobacteriaceae	Cetobacterium	Cetobacterium sp. ZWU0022
TrinityPET_DN149180_c0_g1_i2	Fusobacteriaceae	WP_047381422.1	1340502	Bacteria	Fusobacteria	Fusobacteriia	Fusobacteriales	Fusobacteriaceae	Cetobacterium	Cetobacterium sp. ZWU0022
TrinityPET_DN149510_c0_g1_i1	Fusobacteriaceae	WP_047383725.1	1340502	Bacteria	Fusobacteria	Fusobacteriia	Fusobacteriales	Fusobacteriaceae	Cetobacterium	Cetobacterium sp. ZWU0022
TrinityPET_DN150034_c0_g1_i1	Fusobacteriaceae	WP_047383665.1	1340502	Bacteria	Fusobacteria	Fusobacteriia	Fusobacteriales	Fusobacteriaceae	Cetobacterium	Cetobacterium sp. ZWU0022
TrinityPET_DN150174_c0_g1_i1	Fusobacteriaceae	WP_047381531.1	1340502	Bacteria	Fusobacteria	Fusobacteriia	Fusobacteriales	Fusobacteriaceae	Cetobacterium	Cetobacterium sp. ZWU0022
TrinityPET_DN150788_c0_g1_i1	Fusobacteriaceae	WP_047382376.1	1340502	Bacteria	Fusobacteria	Fusobacteriia	Fusobacteriales	Fusobacteriaceae	Cetobacterium	Cetobacterium sp. ZWU0022
TrinityPET_DN150788_c0_g1_i2	Fusobacteriaceae	WP_047382376.1	1340502	Bacteria	Fusobacteria	Fusobacteriia	Fusobacteriales	Fusobacteriaceae	Cetobacterium	Cetobacterium sp. ZWU0022
TrinityPET_DN151352_c0_g1_i1	Fusobacteriaceae	WP_047381280.1	1340502	Bacteria	Fusobacteria	Fusobacteriia	Fusobacteriales	Fusobacteriaceae	Cetobacterium	Cetobacterium sp. ZWU0022
TrinityPET_DN151352_c0_g2_i1	Fusobacteriaceae	WP_047381280.1	1340502	Bacteria	Fusobacteria	Fusobacteriia	Fusobacteriales	Fusobacteriaceae	Cetobacterium	Cetobacterium sp. ZWU0022
TrinityPET_DN151756_c0_g1_i1	Fusobacteriaceae	WP_047384837.1	1340502	Bacteria	Fusobacteria	Fusobacteriia	Fusobacteriales	Fusobacteriaceae	Cetobacterium	Cetobacterium sp. ZWU0022
TrinityPET_DN152613_c0_g1_i1	Fusobacteriaceae	WP_052191708.1	1340502	Bacteria	Fusobacteria	Fusobacteriia	Fusobacteriales	Fusobacteriaceae	Cetobacterium	Cetobacterium sp. ZWU0022
TrinityPET_DN153291_c0_g1_i1	Fusobacteriaceae	WP_047384778.1	1340502	Bacteria	Fusobacteria	Fusobacteriia	Fusobacteriales	Fusobacteriaceae	Cetobacterium	Cetobacterium sp. ZWU0022
TrinityPET_DN153652_c0_g1_i1	Fusobacteriaceae	WP_047382144.1	1340502	Bacteria	Fusobacteria	Fusobacteriia	Fusobacteriales	Fusobacteriaceae	Cetobacterium	Cetobacterium sp. ZWU0022
TrinityPET_DN154007_c0_g1_i3	Fusobacteriaceae	WP_047384249.1	1340502	Bacteria	Fusobacteria	Fusobacteriia	Fusobacteriales	Fusobacteriaceae	Cetobacterium	Cetobacterium sp. ZWU0022
TrinityPET_DN154240_c0_g1_i1	Fusobacteriaceae	WP_047384783.1	1340502	Bacteria	Fusobacteria	Fusobacteriia	Fusobacteriales	Fusobacteriaceae	Cetobacterium	Cetobacterium sp. ZWU0022
TrinityPET_DN15450_c0_g1_i10	Fusobacteriaceae	WP_047383329.1	1340502	Bacteria	Fusobacteria	Fusobacteriia	Fusobacteriales	Fusobacteriaceae	Cetobacterium	Cetobacterium sp. ZWU0022
TrinityPET_DN15450_c0_g1_i12	Fusobacteriaceae	WP_047383329.1	1340502	Bacteria	Fusobacteria	Fusobacteriia	Fusobacteriales	Fusobacteriaceae	Cetobacterium	Cetobacterium sp. ZWU0022
TrinityPET_DN15450_c0_g1_i2	Fusobacteriaceae	WP_047383329.1	1340502	Bacteria	Fusobacteria	Fusobacteriia	Fusobacteriales	Fusobacteriaceae	Cetobacterium	Cetobacterium sp. ZWU0022
TrinityPET_DN15450_c0_g1_i4	Fusobacteriaceae	WP_047383329.1	1340502	Bacteria	Fusobacteria	Fusobacteriia	Fusobacteriales	Fusobacteriaceae	Cetobacterium	Cetobacterium sp. ZWU0022
TrinityPET_DN15450_c0_g1_i5	Fusobacteriaceae	WP_047383329.1	1340502	Bacteria	Fusobacteria	Fusobacteriia	Fusobacteriales	Fusobacteriaceae	Cetobacterium	Cetobacterium sp. ZWU0022
TrinityPET_DN15450_c0_g1_i6	Fusobacteriaceae	WP_047383329.1	1340502	Bacteria	Fusobacteria	Fusobacteriia	Fusobacteriales	Fusobacteriaceae	Cetobacterium	Cetobacterium sp. ZWU0022
TrinityPET_DN15450_c0_g1_i7	Fusobacteriaceae	WP_047383329.1	1340502	Bacteria	Fusobacteria	Fusobacteriia	Fusobacteriales	Fusobacteriaceae	Cetobacterium	Cetobacterium sp. ZWU0022
TrinityPET_DN155394_c0_g1_i1	Fusobacteriaceae	WP_047383705.1	1340502	Bacteria	Fusobacteria	Fusobacteriia	Fusobacteriales	Fusobacteriaceae	Cetobacterium	Cetobacterium sp. ZWU0022
TrinityPET_DN156185_c0_g1_i1	Fusobacteriaceae	WP_081990290.1	1340502	Bacteria	Fusobacteria	Fusobacteriia	Fusobacteriales	Fusobacteriaceae	Cetobacterium	Cetobacterium sp. ZWU0022
TrinityPET_DN156185_c0_g1_i2	Fusobacteriaceae	WP_081990290.1	1340502	Bacteria	Fusobacteria	Fusobacteriia	Fusobacteriales	Fusobacteriaceae	Cetobacterium	Cetobacterium sp. ZWU0022
TrinityPET_DN156185_c0_g2_i1	Fusobacteriaceae	WP_081990290.1	1340502	Bacteria	Fusobacteria	Fusobacteriia	Fusobacteriales	Fusobacteriaceae	Cetobacterium	Cetobacterium sp. ZWU0022
TrinityPET_DN156747_c0_g1_i1	Fusobacteriaceae	WP_047383252.1	1340502	Bacteria	Fusobacteria	Fusobacteriia	Fusobacteriales	Fusobacteriaceae	Cetobacterium	Cetobacterium sp. ZWU0022
TrinityPET_DN157095_c0_g2_i1	Fusobacteriaceae	WP_047381684.1	1340502	Bacteria	Fusobacteria	Fusobacteriia	Fusobacteriales	Fusobacteriaceae	Cetobacterium	Cetobacterium sp. ZWU0022
TrinityPET_DN157778_c0_g1_i1	Fusobacteriaceae	WP_047383288.1	1340502	Bacteria	Fusobacteria	Fusobacteriia	Fusobacteriales	Fusobacteriaceae	Cetobacterium	Cetobacterium sp. ZWU0022
TrinityPET_DN158372_c0_g1_i3	Fusobacteriaceae	WP_047384081.1	1340502	Bacteria	Fusobacteria	Fusobacteriia	Fusobacteriales	Fusobacteriaceae	Cetobacterium	Cetobacterium sp. ZWU0022
TrinityPET_DN158445_c0_g1_i2	Fusobacteriaceae	WP_047380650.1	1340502	Bacteria	Fusobacteria	Fusobacteriia	Fusobacteriales	Fusobacteriaceae	Cetobacterium	Cetobacterium sp. ZWU0022
TrinityPET_DN158481_c0_g1_i1	Fusobacteriaceae	WP_047382381.1	1340502	Bacteria	Fusobacteria	Fusobacteriia	Fusobacteriales	Fusobacteriaceae	Cetobacterium	Cetobacterium sp. ZWU0022
TrinityPET_DN158504_c0_g1_i1	Fusobacteriaceae	WP_047380314.1	1340502	Bacteria	Fusobacteria	Fusobacteriia	Fusobacteriales	Fusobacteriaceae	Cetobacterium	Cetobacterium sp. ZWU0022
TrinityPET_DN159037_c0_g1_i1	Fusobacteriaceae	WP_047383645.1	1340502	Bacteria	Fusobacteria	Fusobacteriia	Fusobacteriales	Fusobacteriaceae	Cetobacterium	Cetobacterium sp. ZWU0022
TrinityPET_DN159037_c0_g1_i2	Fusobacteriaceae	WP_047383645.1	1340502	Bacteria	Fusobacteria	Fusobacteriia	Fusobacteriales	Fusobacteriaceae	Cetobacterium	Cetobacterium sp. ZWU0022
TrinityPET_DN159707_c0_g1_i1	Fusobacteriaceae	WP_047380828.1	1340502	Bacteria	Fusobacteria	Fusobacteriia	Fusobacteriales	Fusobacteriaceae	Cetobacterium	Cetobacterium sp. ZWU0022
TrinityPET_DN159707_c0_g1_i2	Fusobacteriaceae	WP_047380828.1	1340502	Bacteria	Fusobacteria	Fusobacteriia	Fusobacteriales	Fusobacteriaceae	Cetobacterium	Cetobacterium sp. ZWU0022
TrinityPET_DN160447_c0_g2_i1	Fusobacteriaceae	WP_047382296.1	1340502	Bacteria	Fusobacteria	Fusobacteriia	Fusobacteriales	Fusobacteriaceae	Cetobacterium	Cetobacterium sp. ZWU0022
TrinityPET_DN167238_c0_g1_i2	Fusobacteriaceae	WP_047384473.1	1340502	Bacteria	Fusobacteria	Fusobacteriia	Fusobacteriales	Fusobacteriaceae	Cetobacterium	Cetobacterium sp. ZWU0022
TrinityPET_DN167909_c0_g1_i2	Fusobacteriaceae	WP_047383573.1	1340502	Bacteria	Fusobacteria	Fusobacteriia	Fusobacteriales	Fusobacteriaceae	Cetobacterium	Cetobacterium sp. ZWU0022
TrinityPET_DN168373_c0_g1_i1	Fusobacteriaceae	WP_047382231.1	1340502	Bacteria	Fusobacteria	Fusobacteriia	Fusobacteriales	Fusobacteriaceae	Cetobacterium	Cetobacterium sp. ZWU0022
TrinityPET_DN168428_c0_g1_i1	Fusobacteriaceae	WP_047383034.1	1340502	Bacteria	Fusobacteria	Fusobacteriia	Fusobacteriales	Fusobacteriaceae	Cetobacterium	Cetobacterium sp. ZWU0022
TrinityPET_DN168931_c0_g1_i1	Fusobacteriaceae	WP_047381555.1	1340502	Bacteria	Fusobacteria	Fusobacteriia	Fusobacteriales	Fusobacteriaceae	Cetobacterium	Cetobacterium sp. ZWU0022
TrinityPET_DN168931_c1_g1_i1	Fusobacteriaceae	WP_047381555.1	1340502	Bacteria	Fusobacteria	Fusobacteriia	Fusobacteriales	Fusobacteriaceae	Cetobacterium	Cetobacterium sp. ZWU0022
TrinityPET_DN169134_c0_g1_i2	Fusobacteriaceae	WP_047383642.1	1340502	Bacteria	Fusobacteria	Fusobacteriia	Fusobacteriales	Fusobacteriaceae	Cetobacterium	Cetobacterium sp. ZWU0022
TrinityPET_DN169854_c0_g1_i1	Fusobacteriaceae	WP_047380814.1	1340502	Bacteria	Fusobacteria	Fusobacteriia	Fusobacteriales	Fusobacteriaceae	Cetobacterium	Cetobacterium sp. ZWU0022
TrinityPET_DN170927_c0_g1_i1	Fusobacteriaceae	WP_047383652.1	1340502	Bacteria	Fusobacteria	Fusobacteriia	Fusobacteriales	Fusobacteriaceae	Cetobacterium	Cetobacterium sp. ZWU0022
TrinityPET_DN171439_c0_g1_i1	Fusobacteriaceae	WP_052191861.1	1340502	Bacteria	Fusobacteria	Fusobacteriia	Fusobacteriales	Fusobacteriaceae	Cetobacterium	Cetobacterium sp. ZWU0022
TrinityPET_DN171439_c0_g1_i2	Fusobacteriaceae	WP_052191861.1	1340502	Bacteria	Fusobacteria	Fusobacteriia	Fusobacteriales	Fusobacteriaceae	Cetobacterium	Cetobacterium sp. ZWU0022
TrinityPET_DN174685_c0_g1_i2	Fusobacteriaceae	WP_047382103.1	1340502	Bacteria	Fusobacteria	Fusobacteriia	Fusobacteriales	Fusobacteriaceae	Cetobacterium	Cetobacterium sp. ZWU0022
TrinityPET_DN175719_c0_g1_i1	Fusobacteriaceae	WP_047380419.1	1340502	Bacteria	Fusobacteria	Fusobacteriia	Fusobacteriales	Fusobacteriaceae	Cetobacterium	Cetobacterium sp. ZWU0022
TrinityPET_DN175719_c0_g1_i2	Fusobacteriaceae	WP_047380419.1	1340502	Bacteria	Fusobacteria	Fusobacteriia	Fusobacteriales	Fusobacteriaceae	Cetobacterium	Cetobacterium sp. ZWU0022
TrinityPET_DN176983_c1_g1_i1	Fusobacteriaceae	WP_052191859.1	1340502	Bacteria	Fusobacteria	Fusobacteriia	Fusobacteriales	Fusobacteriaceae	Cetobacterium	Cetobacterium sp. ZWU0022
TrinityPET_DN179276_c0_g1_i2	Fusobacteriaceae	WP_047381846.1	1340502	Bacteria	Fusobacteria	Fusobacteriia	Fusobacteriales	Fusobacteriaceae	Cetobacterium	Cetobacterium sp. ZWU0022
TrinityPET_DN179309_c0_g1_i1	Fusobacteriaceae	WP_047383334.1	1340502	Bacteria	Fusobacteria	Fusobacteriia	Fusobacteriales	Fusobacteriaceae	Cetobacterium	Cetobacterium sp. ZWU0022
TrinityPET_DN179387_c0_g1_i1	Fusobacteriaceae	WP_047384125.1	1340502	Bacteria	Fusobacteria	Fusobacteriia	Fusobacteriales	Fusobacteriaceae	Cetobacterium	Cetobacterium sp. ZWU0022
TrinityPET_DN179418_c0_g1_i1	Fusobacteriaceae	WP_047384889.1	1340502	Bacteria	Fusobacteria	Fusobacteriia	Fusobacteriales	Fusobacteriaceae	Cetobacterium	Cetobacterium sp. ZWU0022
TrinityPET_DN179418_c1_g1_i1	Fusobacteriaceae	WP_047384889.1	1340502	Bacteria	Fusobacteria	Fusobacteriia	Fusobacteriales	Fusobacteriaceae	Cetobacterium	Cetobacterium sp. ZWU0022
TrinityPET_DN179747_c0_g1_i1	Fusobacteriaceae	WP_047383665.1	1340502	Bacteria	Fusobacteria	Fusobacteriia	Fusobacteriales	Fusobacteriaceae	Cetobacterium	Cetobacterium sp. ZWU0022
TrinityPET_DN180404_c0_g1_i1	Fusobacteriaceae	WP_047382593.1	1340502	Bacteria	Fusobacteria	Fusobacteriia	Fusobacteriales	Fusobacteriaceae	Cetobacterium	Cetobacterium sp. ZWU0022
TrinityPET_DN18177_c0_g1_i4	Fusobacteriaceae	WP_047382563.1	1340502	Bacteria	Fusobacteria	Fusobacteriia	Fusobacteriales	Fusobacteriaceae	Cetobacterium	Cetobacterium sp. ZWU0022
TrinityPET_DN182798_c0_g1_i1	Fusobacteriaceae	WP_047381974.1	1340502	Bacteria	Fusobacteria	Fusobacteriia	Fusobacteriales	Fusobacteriaceae	Cetobacterium	Cetobacterium sp. ZWU0022
TrinityPET_DN183442_c0_g1_i1	Fusobacteriaceae	WP_047383041.1	1340502	Bacteria	Fusobacteria	Fusobacteriia	Fusobacteriales	Fusobacteriaceae	Cetobacterium	Cetobacterium sp. ZWU0022
TrinityPET_DN184111_c0_g1_i2	Fusobacteriaceae	WP_047381696.1	1340502	Bacteria	Fusobacteria	Fusobacteriia	Fusobacteriales	Fusobacteriaceae	Cetobacterium	Cetobacterium sp. ZWU0022
TrinityPET_DN184192_c0_g2_i1	Fusobacteriaceae	WP_047383808.1	1340502	Bacteria	Fusobacteria	Fusobacteriia	Fusobacteriales	Fusobacteriaceae	Cetobacterium	Cetobacterium sp. ZWU0022
TrinityPET_DN184194_c0_g1_i1	Fusobacteriaceae	WP_047384961.1	1340502	Bacteria	Fusobacteria	Fusobacteriia	Fusobacteriales	Fusobacteriaceae	Cetobacterium	Cetobacterium sp. ZWU0022
TrinityPET_DN184447_c0_g1_i1	Fusobacteriaceae	WP_047381415.1	1340502	Bacteria	Fusobacteria	Fusobacteriia	Fusobacteriales	Fusobacteriaceae	Cetobacterium	Cetobacterium sp. ZWU0022
TrinityPET_DN184735_c0_g1_i1	Fusobacteriaceae	WP_047382106.1	1340502	Bacteria	Fusobacteria	Fusobacteriia	Fusobacteriales	Fusobacteriaceae	Cetobacterium	Cetobacterium sp. ZWU0022
TrinityPET_DN185499_c0_g1_i2	Fusobacteriaceae	WP_047381704.1	1340502	Bacteria	Fusobacteria	Fusobacteriia	Fusobacteriales	Fusobacteriaceae	Cetobacterium	Cetobacterium sp. ZWU0022
TrinityPET_DN185606_c0_g1_i1	Fusobacteriaceae	WP_047381489.1	1340502	Bacteria	Fusobacteria	Fusobacteriia	Fusobacteriales	Fusobacteriaceae	Cetobacterium	Cetobacterium sp. ZWU0022
TrinityPET_DN185684_c0_g1_i1	Fusobacteriaceae	WP_047384439.1	1340502	Bacteria	Fusobacteria	Fusobacteriia	Fusobacteriales	Fusobacteriaceae	Cetobacterium	Cetobacterium sp. ZWU0022
TrinityPET_DN186662_c0_g1_i1	Fusobacteriaceae	WP_047381417.1	1340502	Bacteria	Fusobacteria	Fusobacteriia	Fusobacteriales	Fusobacteriaceae	Cetobacterium	Cetobacterium sp. ZWU0022
TrinityPET_DN188370_c0_g1_i1	Fusobacteriaceae	WP_047380785.1	1340502	Bacteria	Fusobacteria	Fusobacteriia	Fusobacteriales	Fusobacteriaceae	Cetobacterium	Cetobacterium sp. ZWU0022
TrinityPET_DN189240_c0_g1_i1	Fusobacteriaceae	WP_047384081.1	1340502	Bacteria	Fusobacteria	Fusobacteriia	Fusobacteriales	Fusobacteriaceae	Cetobacterium	Cetobacterium sp. ZWU0022
TrinityPET_DN189403_c0_g1_i1	Fusobacteriaceae	WP_047380898.1	1340502	Bacteria	Fusobacteria	Fusobacteriia	Fusobacteriales	Fusobacteriaceae	Cetobacterium	Cetobacterium sp. ZWU0022
TrinityPET_DN190262_c0_g1_i1	Fusobacteriaceae	WP_081990292.1	1340502	Bacteria	Fusobacteria	Fusobacteriia	Fusobacteriales	Fusobacteriaceae	Cetobacterium	Cetobacterium sp. ZWU0022
TrinityPET_DN190797_c0_g1_i1	Fusobacteriaceae	WP_047381209.1	1340502	Bacteria	Fusobacteria	Fusobacteriia	Fusobacteriales	Fusobacteriaceae	Cetobacterium	Cetobacterium sp. ZWU0022
TrinityPET_DN191546_c0_g1_i1	Fusobacteriaceae	WP_047381739.1	1340502	Bacteria	Fusobacteria	Fusobacteriia	Fusobacteriales	Fusobacteriaceae	Cetobacterium	Cetobacterium sp. ZWU0022
TrinityPET_DN192487_c0_g1_i1	Fusobacteriaceae	WP_047383798.1	1340502	Bacteria	Fusobacteria	Fusobacteriia	Fusobacteriales	Fusobacteriaceae	Cetobacterium	Cetobacterium sp. ZWU0022
TrinityPET_DN192490_c0_g1_i1	Fusobacteriaceae	WP_047383288.1	1340502	Bacteria	Fusobacteria	Fusobacteriia	Fusobacteriales	Fusobacteriaceae	Cetobacterium	Cetobacterium sp. ZWU0022
TrinityPET_DN19272_c3_g1_i1	Fusobacteriaceae	WP_081990347.1	1340502	Bacteria	Fusobacteria	Fusobacteriia	Fusobacteriales	Fusobacteriaceae	Cetobacterium	Cetobacterium sp. ZWU0022
TrinityPET_DN192870_c0_g1_i1	Fusobacteriaceae	WP_047382376.1	1340502	Bacteria	Fusobacteria	Fusobacteriia	Fusobacteriales	Fusobacteriaceae	Cetobacterium	Cetobacterium sp. ZWU0022
TrinityPET_DN193196_c0_g1_i1	Fusobacteriaceae	WP_047383926.1	1340502	Bacteria	Fusobacteria	Fusobacteriia	Fusobacteriales	Fusobacteriaceae	Cetobacterium	Cetobacterium sp. ZWU0022
TrinityPET_DN193535_c0_g1_i1	Fusobacteriaceae	WP_047382461.1	1340502	Bacteria	Fusobacteria	Fusobacteriia	Fusobacteriales	Fusobacteriaceae	Cetobacterium	Cetobacterium sp. ZWU0022
TrinityPET_DN193614_c0_g1_i1	Fusobacteriaceae	WP_047383522.1	1340502	Bacteria	Fusobacteria	Fusobacteriia	Fusobacteriales	Fusobacteriaceae	Cetobacterium	Cetobacterium sp. ZWU0022
TrinityPET_DN19441_c1_g1_i1	Fusobacteriaceae	WP_047384298.1	1340502	Bacteria	Fusobacteria	Fusobacteriia	Fusobacteriales	Fusobacteriaceae	Cetobacterium	Cetobacterium sp. ZWU0022
TrinityPET_DN195738_c0_g1_i1	Fusobacteriaceae	WP_047383286.1	1340502	Bacteria	Fusobacteria	Fusobacteriia	Fusobacteriales	Fusobacteriaceae	Cetobacterium	Cetobacterium sp. ZWU0022
TrinityPET_DN195831_c0_g1_i1	Fusobacteriaceae	WP_047384889.1	1340502	Bacteria	Fusobacteria	Fusobacteriia	Fusobacteriales	Fusobacteriaceae	Cetobacterium	Cetobacterium sp. ZWU0022
TrinityPET_DN196028_c0_g1_i1	Fusobacteriaceae	WP_047383808.1	1340502	Bacteria	Fusobacteria	Fusobacteriia	Fusobacteriales	Fusobacteriaceae	Cetobacterium	Cetobacterium sp. ZWU0022
TrinityPET_DN196252_c0_g1_i1	Fusobacteriaceae	WP_047381008.1	1340502	Bacteria	Fusobacteria	Fusobacteriia	Fusobacteriales	Fusobacteriaceae	Cetobacterium	Cetobacterium sp. ZWU0022
TrinityPET_DN196820_c0_g1_i1	Fusobacteriaceae	WP_047381240.1	1340502	Bacteria	Fusobacteria	Fusobacteriia	Fusobacteriales	Fusobacteriaceae	Cetobacterium	Cetobacterium sp. ZWU0022
TrinityPET_DN197265_c0_g1_i1	Fusobacteriaceae	WP_047383831.1	1340502	Bacteria	Fusobacteria	Fusobacteriia	Fusobacteriales	Fusobacteriaceae	Cetobacterium	Cetobacterium sp. ZWU0022
TrinityPET_DN198004_c0_g1_i1	Fusobacteriaceae	WP_047384248.1	1340502	Bacteria	Fusobacteria	Fusobacteriia	Fusobacteriales	Fusobacteriaceae	Cetobacterium	Cetobacterium sp. ZWU0022
TrinityPET_DN198194_c0_g1_i1	Fusobacteriaceae	WP_047380818.1	1340502	Bacteria	Fusobacteria	Fusobacteriia	Fusobacteriales	Fusobacteriaceae	Cetobacterium	Cetobacterium sp. ZWU0022
TrinityPET_DN198534_c0_g1_i1	Fusobacteriaceae	WP_047382950.1	1340502	Bacteria	Fusobacteria	Fusobacteriia	Fusobacteriales	Fusobacteriaceae	Cetobacterium	Cetobacterium sp. ZWU0022
TrinityPET_DN200239_c0_g1_i1	Fusobacteriaceae	WP_047384681.1	1340502	Bacteria	Fusobacteria	Fusobacteriia	Fusobacteriales	Fusobacteriaceae	Cetobacterium	Cetobacterium sp. ZWU0022
TrinityPET_DN200375_c0_g1_i1	Fusobacteriaceae	WP_047383288.1	1340502	Bacteria	Fusobacteria	Fusobacteriia	Fusobacteriales	Fusobacteriaceae	Cetobacterium	Cetobacterium sp. ZWU0022
TrinityPET_DN200378_c0_g1_i1	Fusobacteriaceae	WP_047384943.1	1340502	Bacteria	Fusobacteria	Fusobacteriia	Fusobacteriales	Fusobacteriaceae	Cetobacterium	Cetobacterium sp. ZWU0022
TrinityPET_DN200545_c0_g1_i1	Fusobacteriaceae	WP_047383831.1	1340502	Bacteria	Fusobacteria	Fusobacteriia	Fusobacteriales	Fusobacteriaceae	Cetobacterium	Cetobacterium sp. ZWU0022
TrinityPET_DN200662_c0_g1_i1	Fusobacteriaceae	WP_047380531.1	1340502	Bacteria	Fusobacteria	Fusobacteriia	Fusobacteriales	Fusobacteriaceae	Cetobacterium	Cetobacterium sp. ZWU0022
TrinityPET_DN200703_c0_g1_i1	Fusobacteriaceae	WP_047384511.1	1340502	Bacteria	Fusobacteria	Fusobacteriia	Fusobacteriales	Fusobacteriaceae	Cetobacterium	Cetobacterium sp. ZWU0022
TrinityPET_DN201721_c0_g1_i1	Fusobacteriaceae	WP_052191795.1	1340502	Bacteria	Fusobacteria	Fusobacteriia	Fusobacteriales	Fusobacteriaceae	Cetobacterium	Cetobacterium sp. ZWU0022
TrinityPET_DN201981_c0_g1_i1	Fusobacteriaceae	WP_047384943.1	1340502	Bacteria	Fusobacteria	Fusobacteriia	Fusobacteriales	Fusobacteriaceae	Cetobacterium	Cetobacterium sp. ZWU0022
TrinityPET_DN202034_c0_g1_i1	Fusobacteriaceae	WP_047383563.1	1340502	Bacteria	Fusobacteria	Fusobacteriia	Fusobacteriales	Fusobacteriaceae	Cetobacterium	Cetobacterium sp. ZWU0022
TrinityPET_DN202890_c0_g1_i1	Fusobacteriaceae	WP_047382478.1	1340502	Bacteria	Fusobacteria	Fusobacteriia	Fusobacteriales	Fusobacteriaceae	Cetobacterium	Cetobacterium sp. ZWU0022
TrinityPET_DN203336_c0_g1_i1	Fusobacteriaceae	WP_047380344.1	1340502	Bacteria	Fusobacteria	Fusobacteriia	Fusobacteriales	Fusobacteriaceae	Cetobacterium	Cetobacterium sp. ZWU0022
TrinityPET_DN203479_c0_g1_i1	Fusobacteriaceae	WP_047384889.1	1340502	Bacteria	Fusobacteria	Fusobacteriia	Fusobacteriales	Fusobacteriaceae	Cetobacterium	Cetobacterium sp. ZWU0022
TrinityPET_DN203546_c0_g1_i1	Fusobacteriaceae	WP_047381187.1	1340502	Bacteria	Fusobacteria	Fusobacteriia	Fusobacteriales	Fusobacteriaceae	Cetobacterium	Cetobacterium sp. ZWU0022
TrinityPET_DN203631_c0_g1_i1	Fusobacteriaceae	WP_047381995.1	1340502	Bacteria	Fusobacteria	Fusobacteriia	Fusobacteriales	Fusobacteriaceae	Cetobacterium	Cetobacterium sp. ZWU0022
TrinityPET_DN203939_c0_g1_i1	Fusobacteriaceae	WP_047384593.1	1340502	Bacteria	Fusobacteria	Fusobacteriia	Fusobacteriales	Fusobacteriaceae	Cetobacterium	Cetobacterium sp. ZWU0022
TrinityPET_DN203947_c0_g1_i1	Fusobacteriaceae	WP_047382726.1	1340502	Bacteria	Fusobacteria	Fusobacteriia	Fusobacteriales	Fusobacteriaceae	Cetobacterium	Cetobacterium sp. ZWU0022
TrinityPET_DN204327_c0_g1_i1	Fusobacteriaceae	WP_047384188.1	1340502	Bacteria	Fusobacteria	Fusobacteriia	Fusobacteriales	Fusobacteriaceae	Cetobacterium	Cetobacterium sp. ZWU0022
TrinityPET_DN20436_c0_g1_i5	Fusobacteriaceae	WP_047383112.1	1340502	Bacteria	Fusobacteria	Fusobacteriia	Fusobacteriales	Fusobacteriaceae	Cetobacterium	Cetobacterium sp. ZWU0022
TrinityPET_DN204595_c0_g1_i1	Fusobacteriaceae	WP_047383387.1	1340502	Bacteria	Fusobacteria	Fusobacteriia	Fusobacteriales	Fusobacteriaceae	Cetobacterium	Cetobacterium sp. ZWU0022
TrinityPET_DN204940_c0_g1_i1	Fusobacteriaceae	WP_047383612.1	1340502	Bacteria	Fusobacteria	Fusobacteriia	Fusobacteriales	Fusobacteriaceae	Cetobacterium	Cetobacterium sp. ZWU0022
TrinityPET_DN205279_c0_g1_i1	Fusobacteriaceae	WP_047380624.1	1340502	Bacteria	Fusobacteria	Fusobacteriia	Fusobacteriales	Fusobacteriaceae	Cetobacterium	Cetobacterium sp. ZWU0022
TrinityPET_DN205463_c0_g1_i1	Fusobacteriaceae	WP_047380787.1	1340502	Bacteria	Fusobacteria	Fusobacteriia	Fusobacteriales	Fusobacteriaceae	Cetobacterium	Cetobacterium sp. ZWU0022
TrinityPET_DN205771_c0_g1_i1	Fusobacteriaceae	WP_047382478.1	1340502	Bacteria	Fusobacteria	Fusobacteriia	Fusobacteriales	Fusobacteriaceae	Cetobacterium	Cetobacterium sp. ZWU0022
TrinityPET_DN206189_c0_g1_i1	Fusobacteriaceae	WP_052191859.1	1340502	Bacteria	Fusobacteria	Fusobacteriia	Fusobacteriales	Fusobacteriaceae	Cetobacterium	Cetobacterium sp. ZWU0022
TrinityPET_DN206683_c0_g1_i1	Fusobacteriaceae	WP_047384889.1	1340502	Bacteria	Fusobacteria	Fusobacteriia	Fusobacteriales	Fusobacteriaceae	Cetobacterium	Cetobacterium sp. ZWU0022
TrinityPET_DN206858_c0_g1_i1	Fusobacteriaceae	WP_047382040.1	1340502	Bacteria	Fusobacteria	Fusobacteriia	Fusobacteriales	Fusobacteriaceae	Cetobacterium	Cetobacterium sp. ZWU0022
TrinityPET_DN20776_c0_g1_i2	Fusobacteriaceae	WP_047382280.1	1340502	Bacteria	Fusobacteria	Fusobacteriia	Fusobacteriales	Fusobacteriaceae	Cetobacterium	Cetobacterium sp. ZWU0022
TrinityPET_DN207975_c0_g1_i1	Fusobacteriaceae	WP_047381207.1	1340502	Bacteria	Fusobacteria	Fusobacteriia	Fusobacteriales	Fusobacteriaceae	Cetobacterium	Cetobacterium sp. ZWU0022
TrinityPET_DN210863_c0_g1_i1	Fusobacteriaceae	WP_047381531.1	1340502	Bacteria	Fusobacteria	Fusobacteriia	Fusobacteriales	Fusobacteriaceae	Cetobacterium	Cetobacterium sp. ZWU0022
TrinityPET_DN211043_c0_g1_i1	Fusobacteriaceae	WP_047384522.1	1340502	Bacteria	Fusobacteria	Fusobacteriia	Fusobacteriales	Fusobacteriaceae	Cetobacterium	Cetobacterium sp. ZWU0022
TrinityPET_DN211903_c0_g1_i1	Fusobacteriaceae	WP_047381008.1	1340502	Bacteria	Fusobacteria	Fusobacteriia	Fusobacteriales	Fusobacteriaceae	Cetobacterium	Cetobacterium sp. ZWU0022
TrinityPET_DN212310_c0_g1_i1	Fusobacteriaceae	WP_047383373.1	1340502	Bacteria	Fusobacteria	Fusobacteriia	Fusobacteriales	Fusobacteriaceae	Cetobacterium	Cetobacterium sp. ZWU0022
TrinityPET_DN212879_c0_g1_i1	Fusobacteriaceae	WP_047381228.1	1340502	Bacteria	Fusobacteria	Fusobacteriia	Fusobacteriales	Fusobacteriaceae	Cetobacterium	Cetobacterium sp. ZWU0022
TrinityPET_DN213465_c0_g1_i1	Fusobacteriaceae	WP_047381496.1	1340502	Bacteria	Fusobacteria	Fusobacteriia	Fusobacteriales	Fusobacteriaceae	Cetobacterium	Cetobacterium sp. ZWU0022
TrinityPET_DN213618_c0_g1_i1	Fusobacteriaceae	WP_047382141.1	1340502	Bacteria	Fusobacteria	Fusobacteriia	Fusobacteriales	Fusobacteriaceae	Cetobacterium	Cetobacterium sp. ZWU0022
TrinityPET_DN213699_c0_g1_i1	Fusobacteriaceae	WP_047381959.1	1340502	Bacteria	Fusobacteria	Fusobacteriia	Fusobacteriales	Fusobacteriaceae	Cetobacterium	Cetobacterium sp. ZWU0022
TrinityPET_DN214146_c0_g1_i1	Fusobacteriaceae	WP_047383671.1	1340502	Bacteria	Fusobacteria	Fusobacteriia	Fusobacteriales	Fusobacteriaceae	Cetobacterium	Cetobacterium sp. ZWU0022
TrinityPET_DN214856_c0_g1_i1	Fusobacteriaceae	WP_047381242.1	1340502	Bacteria	Fusobacteria	Fusobacteriia	Fusobacteriales	Fusobacteriaceae	Cetobacterium	Cetobacterium sp. ZWU0022
TrinityPET_DN215217_c0_g1_i1	Fusobacteriaceae	WP_047383078.1	1340502	Bacteria	Fusobacteria	Fusobacteriia	Fusobacteriales	Fusobacteriaceae	Cetobacterium	Cetobacterium sp. ZWU0022
TrinityPET_DN215255_c0_g1_i1	Fusobacteriaceae	WP_047382501.1	1340502	Bacteria	Fusobacteria	Fusobacteriia	Fusobacteriales	Fusobacteriaceae	Cetobacterium	Cetobacterium sp. ZWU0022
TrinityPET_DN215255_c0_g1_i2	Fusobacteriaceae	WP_047382501.1	1340502	Bacteria	Fusobacteria	Fusobacteriia	Fusobacteriales	Fusobacteriaceae	Cetobacterium	Cetobacterium sp. ZWU0022
TrinityPET_DN215356_c0_g1_i1	Fusobacteriaceae	WP_047383161.1	1340502	Bacteria	Fusobacteria	Fusobacteriia	Fusobacteriales	Fusobacteriaceae	Cetobacterium	Cetobacterium sp. ZWU0022
TrinityPET_DN215619_c0_g1_i1	Fusobacteriaceae	WP_047384122.1	1340502	Bacteria	Fusobacteria	Fusobacteriia	Fusobacteriales	Fusobacteriaceae	Cetobacterium	Cetobacterium sp. ZWU0022
TrinityPET_DN216474_c0_g1_i1	Fusobacteriaceae	WP_047383288.1	1340502	Bacteria	Fusobacteria	Fusobacteriia	Fusobacteriales	Fusobacteriaceae	Cetobacterium	Cetobacterium sp. ZWU0022
TrinityPET_DN217143_c0_g1_i1	Fusobacteriaceae	WP_047382801.1	1340502	Bacteria	Fusobacteria	Fusobacteriia	Fusobacteriales	Fusobacteriaceae	Cetobacterium	Cetobacterium sp. ZWU0022
TrinityPET_DN217169_c0_g1_i1	Fusobacteriaceae	WP_047384740.1	1340502	Bacteria	Fusobacteria	Fusobacteriia	Fusobacteriales	Fusobacteriaceae	Cetobacterium	Cetobacterium sp. ZWU0022
TrinityPET_DN217646_c0_g1_i1	Fusobacteriaceae	WP_047381498.1	1340502	Bacteria	Fusobacteria	Fusobacteriia	Fusobacteriales	Fusobacteriaceae	Cetobacterium	Cetobacterium sp. ZWU0022
TrinityPET_DN217991_c0_g1_i1	Fusobacteriaceae	WP_047383217.1	1340502	Bacteria	Fusobacteria	Fusobacteriia	Fusobacteriales	Fusobacteriaceae	Cetobacterium	Cetobacterium sp. ZWU0022
TrinityPET_DN218576_c0_g1_i1	Fusobacteriaceae	WP_047383334.1	1340502	Bacteria	Fusobacteria	Fusobacteriia	Fusobacteriales	Fusobacteriaceae	Cetobacterium	Cetobacterium sp. ZWU0022
TrinityPET_DN219002_c0_g1_i1	Fusobacteriaceae	WP_052191764.1	1340502	Bacteria	Fusobacteria	Fusobacteriia	Fusobacteriales	Fusobacteriaceae	Cetobacterium	Cetobacterium sp. ZWU0022
TrinityPET_DN219289_c0_g1_i1	Fusobacteriaceae	WP_156111932.1	1340502	Bacteria	Fusobacteria	Fusobacteriia	Fusobacteriales	Fusobacteriaceae	Cetobacterium	Cetobacterium sp. ZWU0022
TrinityPET_DN219420_c0_g1_i1	Fusobacteriaceae	WP_047384508.1	1340502	Bacteria	Fusobacteria	Fusobacteriia	Fusobacteriales	Fusobacteriaceae	Cetobacterium	Cetobacterium sp. ZWU0022
TrinityPET_DN219527_c0_g1_i1	Fusobacteriaceae	WP_047383545.1	1340502	Bacteria	Fusobacteria	Fusobacteriia	Fusobacteriales	Fusobacteriaceae	Cetobacterium	Cetobacterium sp. ZWU0022
TrinityPET_DN219962_c0_g1_i1	Fusobacteriaceae	WP_047382538.1	1340502	Bacteria	Fusobacteria	Fusobacteriia	Fusobacteriales	Fusobacteriaceae	Cetobacterium	Cetobacterium sp. ZWU0022
TrinityPET_DN220668_c0_g1_i1	Fusobacteriaceae	WP_047380362.1	1340502	Bacteria	Fusobacteria	Fusobacteriia	Fusobacteriales	Fusobacteriaceae	Cetobacterium	Cetobacterium sp. ZWU0022
TrinityPET_DN220814_c0_g1_i1	Fusobacteriaceae	WP_047383288.1	1340502	Bacteria	Fusobacteria	Fusobacteriia	Fusobacteriales	Fusobacteriaceae	Cetobacterium	Cetobacterium sp. ZWU0022
TrinityPET_DN223114_c0_g1_i1	Fusobacteriaceae	WP_047383336.1	1340502	Bacteria	Fusobacteria	Fusobacteriia	Fusobacteriales	Fusobacteriaceae	Cetobacterium	Cetobacterium sp. ZWU0022
TrinityPET_DN223126_c0_g1_i1	Fusobacteriaceae	WP_047380897.1	1340502	Bacteria	Fusobacteria	Fusobacteriia	Fusobacteriales	Fusobacteriaceae	Cetobacterium	Cetobacterium sp. ZWU0022
TrinityPET_DN223323_c0_g1_i1	Fusobacteriaceae	WP_047381801.1	1340502	Bacteria	Fusobacteria	Fusobacteriia	Fusobacteriales	Fusobacteriaceae	Cetobacterium	Cetobacterium sp. ZWU0022
TrinityPET_DN223364_c0_g1_i1	Fusobacteriaceae	WP_047380829.1	1340502	Bacteria	Fusobacteria	Fusobacteriia	Fusobacteriales	Fusobacteriaceae	Cetobacterium	Cetobacterium sp. ZWU0022
TrinityPET_DN223477_c0_g1_i1	Fusobacteriaceae	WP_047380897.1	1340502	Bacteria	Fusobacteria	Fusobacteriia	Fusobacteriales	Fusobacteriaceae	Cetobacterium	Cetobacterium sp. ZWU0022
TrinityPET_DN223622_c0_g1_i1	Fusobacteriaceae	WP_047384125.1	1340502	Bacteria	Fusobacteria	Fusobacteriia	Fusobacteriales	Fusobacteriaceae	Cetobacterium	Cetobacterium sp. ZWU0022
TrinityPET_DN223640_c0_g1_i1	Fusobacteriaceae	WP_047382947.1	1340502	Bacteria	Fusobacteria	Fusobacteriia	Fusobacteriales	Fusobacteriaceae	Cetobacterium	Cetobacterium sp. ZWU0022
TrinityPET_DN223742_c0_g1_i1	Fusobacteriaceae	WP_047383545.1	1340502	Bacteria	Fusobacteria	Fusobacteriia	Fusobacteriales	Fusobacteriaceae	Cetobacterium	Cetobacterium sp. ZWU0022
TrinityPET_DN224086_c0_g1_i1	Fusobacteriaceae	WP_047381888.1	1340502	Bacteria	Fusobacteria	Fusobacteriia	Fusobacteriales	Fusobacteriaceae	Cetobacterium	Cetobacterium sp. ZWU0022
TrinityPET_DN224173_c0_g1_i1	Fusobacteriaceae	WP_047380650.1	1340502	Bacteria	Fusobacteria	Fusobacteriia	Fusobacteriales	Fusobacteriaceae	Cetobacterium	Cetobacterium sp. ZWU0022
TrinityPET_DN224644_c0_g1_i1	Fusobacteriaceae	WP_047381196.1	1340502	Bacteria	Fusobacteria	Fusobacteriia	Fusobacteriales	Fusobacteriaceae	Cetobacterium	Cetobacterium sp. ZWU0022
TrinityPET_DN224882_c0_g1_i1	Fusobacteriaceae	WP_047382153.1	1340502	Bacteria	Fusobacteria	Fusobacteriia	Fusobacteriales	Fusobacteriaceae	Cetobacterium	Cetobacterium sp. ZWU0022
TrinityPET_DN225037_c0_g1_i1	Fusobacteriaceae	WP_047382801.1	1340502	Bacteria	Fusobacteria	Fusobacteriia	Fusobacteriales	Fusobacteriaceae	Cetobacterium	Cetobacterium sp. ZWU0022
TrinityPET_DN22537_c0_g1_i1	Fusobacteriaceae	WP_047381711.1	1340502	Bacteria	Fusobacteria	Fusobacteriia	Fusobacteriales	Fusobacteriaceae	Cetobacterium	Cetobacterium sp. ZWU0022
TrinityPET_DN225889_c0_g1_i1	Fusobacteriaceae	WP_052191813.1	1340502	Bacteria	Fusobacteria	Fusobacteriia	Fusobacteriales	Fusobacteriaceae	Cetobacterium	Cetobacterium sp. ZWU0022
TrinityPET_DN226412_c0_g1_i1	Fusobacteriaceae	WP_052191814.1	1340502	Bacteria	Fusobacteria	Fusobacteriia	Fusobacteriales	Fusobacteriaceae	Cetobacterium	Cetobacterium sp. ZWU0022
TrinityPET_DN227991_c0_g1_i1	Fusobacteriaceae	WP_047383536.1	1340502	Bacteria	Fusobacteria	Fusobacteriia	Fusobacteriales	Fusobacteriaceae	Cetobacterium	Cetobacterium sp. ZWU0022
TrinityPET_DN228023_c0_g1_i1	Fusobacteriaceae	WP_047382601.1	1340502	Bacteria	Fusobacteria	Fusobacteriia	Fusobacteriales	Fusobacteriaceae	Cetobacterium	Cetobacterium sp. ZWU0022
TrinityPET_DN228146_c0_g1_i1	Fusobacteriaceae	WP_197053960.1	1340502	Bacteria	Fusobacteria	Fusobacteriia	Fusobacteriales	Fusobacteriaceae	Cetobacterium	Cetobacterium sp. ZWU0022
TrinityPET_DN228392_c0_g1_i1	Fusobacteriaceae	WP_047382903.1	1340502	Bacteria	Fusobacteria	Fusobacteriia	Fusobacteriales	Fusobacteriaceae	Cetobacterium	Cetobacterium sp. ZWU0022
TrinityPET_DN228524_c0_g1_i1	Fusobacteriaceae	WP_047383284.1	1340502	Bacteria	Fusobacteria	Fusobacteriia	Fusobacteriales	Fusobacteriaceae	Cetobacterium	Cetobacterium sp. ZWU0022
TrinityPET_DN228801_c0_g1_i1	Fusobacteriaceae	WP_047380314.1	1340502	Bacteria	Fusobacteria	Fusobacteriia	Fusobacteriales	Fusobacteriaceae	Cetobacterium	Cetobacterium sp. ZWU0022
TrinityPET_DN228825_c0_g1_i1	Fusobacteriaceae	WP_047381163.1	1340502	Bacteria	Fusobacteria	Fusobacteriia	Fusobacteriales	Fusobacteriaceae	Cetobacterium	Cetobacterium sp. ZWU0022
TrinityPET_DN228838_c0_g1_i1	Fusobacteriaceae	WP_047383288.1	1340502	Bacteria	Fusobacteria	Fusobacteriia	Fusobacteriales	Fusobacteriaceae	Cetobacterium	Cetobacterium sp. ZWU0022
TrinityPET_DN230149_c0_g1_i1	Fusobacteriaceae	WP_047384319.1	1340502	Bacteria	Fusobacteria	Fusobacteriia	Fusobacteriales	Fusobacteriaceae	Cetobacterium	Cetobacterium sp. ZWU0022
TrinityPET_DN230800_c0_g1_i1	Fusobacteriaceae	WP_047383338.1	1340502	Bacteria	Fusobacteria	Fusobacteriia	Fusobacteriales	Fusobacteriaceae	Cetobacterium	Cetobacterium sp. ZWU0022
TrinityPET_DN230917_c0_g1_i1	Fusobacteriaceae	WP_047383273.1	1340502	Bacteria	Fusobacteria	Fusobacteriia	Fusobacteriales	Fusobacteriaceae	Cetobacterium	Cetobacterium sp. ZWU0022
TrinityPET_DN231203_c0_g1_i1	Fusobacteriaceae	WP_047382100.1	1340502	Bacteria	Fusobacteria	Fusobacteriia	Fusobacteriales	Fusobacteriaceae	Cetobacterium	Cetobacterium sp. ZWU0022
TrinityPET_DN231611_c0_g1_i1	Fusobacteriaceae	WP_047383227.1	1340502	Bacteria	Fusobacteria	Fusobacteriia	Fusobacteriales	Fusobacteriaceae	Cetobacterium	Cetobacterium sp. ZWU0022
TrinityPET_DN231749_c0_g1_i1	Fusobacteriaceae	WP_047384665.1	1340502	Bacteria	Fusobacteria	Fusobacteriia	Fusobacteriales	Fusobacteriaceae	Cetobacterium	Cetobacterium sp. ZWU0022
TrinityPET_DN231773_c0_g1_i1	Fusobacteriaceae	WP_047381006.1	1340502	Bacteria	Fusobacteria	Fusobacteriia	Fusobacteriales	Fusobacteriaceae	Cetobacterium	Cetobacterium sp. ZWU0022
TrinityPET_DN231845_c0_g1_i1	Fusobacteriaceae	WP_047382231.1	1340502	Bacteria	Fusobacteria	Fusobacteriia	Fusobacteriales	Fusobacteriaceae	Cetobacterium	Cetobacterium sp. ZWU0022
TrinityPET_DN231845_c0_g1_i2	Fusobacteriaceae	WP_047382231.1	1340502	Bacteria	Fusobacteria	Fusobacteriia	Fusobacteriales	Fusobacteriaceae	Cetobacterium	Cetobacterium sp. ZWU0022
TrinityPET_DN231990_c0_g1_i1	Fusobacteriaceae	WP_047383652.1	1340502	Bacteria	Fusobacteria	Fusobacteriia	Fusobacteriales	Fusobacteriaceae	Cetobacterium	Cetobacterium sp. ZWU0022
TrinityPET_DN232169_c0_g1_i1	Fusobacteriaceae	WP_047383204.1	1340502	Bacteria	Fusobacteria	Fusobacteriia	Fusobacteriales	Fusobacteriaceae	Cetobacterium	Cetobacterium sp. ZWU0022
TrinityPET_DN232582_c0_g1_i1	Fusobacteriaceae	WP_047383131.1	1340502	Bacteria	Fusobacteria	Fusobacteriia	Fusobacteriales	Fusobacteriaceae	Cetobacterium	Cetobacterium sp. ZWU0022
TrinityPET_DN232864_c0_g1_i1	Fusobacteriaceae	WP_047384342.1	1340502	Bacteria	Fusobacteria	Fusobacteriia	Fusobacteriales	Fusobacteriaceae	Cetobacterium	Cetobacterium sp. ZWU0022
TrinityPET_DN234241_c0_g1_i1	Fusobacteriaceae	WP_047383721.1	1340502	Bacteria	Fusobacteria	Fusobacteriia	Fusobacteriales	Fusobacteriaceae	Cetobacterium	Cetobacterium sp. ZWU0022
TrinityPET_DN235242_c0_g1_i1	Fusobacteriaceae	WP_047381908.1	1340502	Bacteria	Fusobacteria	Fusobacteriia	Fusobacteriales	Fusobacteriaceae	Cetobacterium	Cetobacterium sp. ZWU0022
TrinityPET_DN235373_c0_g1_i1	Fusobacteriaceae	WP_047380859.1	1340502	Bacteria	Fusobacteria	Fusobacteriia	Fusobacteriales	Fusobacteriaceae	Cetobacterium	Cetobacterium sp. ZWU0022
TrinityPET_DN236003_c0_g1_i1	Fusobacteriaceae	WP_047381474.1	1340502	Bacteria	Fusobacteria	Fusobacteriia	Fusobacteriales	Fusobacteriaceae	Cetobacterium	Cetobacterium sp. ZWU0022
TrinityPET_DN236933_c0_g1_i1	Fusobacteriaceae	WP_047382593.1	1340502	Bacteria	Fusobacteria	Fusobacteriia	Fusobacteriales	Fusobacteriaceae	Cetobacterium	Cetobacterium sp. ZWU0022
TrinityPET_DN237621_c0_g1_i1	Fusobacteriaceae	WP_047384508.1	1340502	Bacteria	Fusobacteria	Fusobacteriia	Fusobacteriales	Fusobacteriaceae	Cetobacterium	Cetobacterium sp. ZWU0022
TrinityPET_DN238181_c0_g1_i1	Fusobacteriaceae	WP_047382100.1	1340502	Bacteria	Fusobacteria	Fusobacteriia	Fusobacteriales	Fusobacteriaceae	Cetobacterium	Cetobacterium sp. ZWU0022
TrinityPET_DN238919_c0_g1_i1	Fusobacteriaceae	WP_052191717.1	1340502	Bacteria	Fusobacteria	Fusobacteriia	Fusobacteriales	Fusobacteriaceae	Cetobacterium	Cetobacterium sp. ZWU0022
TrinityPET_DN239193_c0_g1_i1	Fusobacteriaceae	WP_047381011.1	1340502	Bacteria	Fusobacteria	Fusobacteriia	Fusobacteriales	Fusobacteriaceae	Cetobacterium	Cetobacterium sp. ZWU0022
TrinityPET_DN239298_c0_g1_i1	Fusobacteriaceae	WP_047384439.1	1340502	Bacteria	Fusobacteria	Fusobacteriia	Fusobacteriales	Fusobacteriaceae	Cetobacterium	Cetobacterium sp. ZWU0022
TrinityPET_DN239302_c0_g1_i1	Fusobacteriaceae	WP_047380828.1	1340502	Bacteria	Fusobacteria	Fusobacteriia	Fusobacteriales	Fusobacteriaceae	Cetobacterium	Cetobacterium sp. ZWU0022
TrinityPET_DN239464_c0_g1_i1	Fusobacteriaceae	WP_052191827.1	1340502	Bacteria	Fusobacteria	Fusobacteriia	Fusobacteriales	Fusobacteriaceae	Cetobacterium	Cetobacterium sp. ZWU0022
TrinityPET_DN239625_c0_g1_i1	Fusobacteriaceae	WP_047381995.1	1340502	Bacteria	Fusobacteria	Fusobacteriia	Fusobacteriales	Fusobacteriaceae	Cetobacterium	Cetobacterium sp. ZWU0022
TrinityPET_DN239802_c0_g1_i1	Fusobacteriaceae	WP_047383545.1	1340502	Bacteria	Fusobacteria	Fusobacteriia	Fusobacteriales	Fusobacteriaceae	Cetobacterium	Cetobacterium sp. ZWU0022
TrinityPET_DN240093_c0_g1_i1	Fusobacteriaceae	WP_047381280.1	1340502	Bacteria	Fusobacteria	Fusobacteriia	Fusobacteriales	Fusobacteriaceae	Cetobacterium	Cetobacterium sp. ZWU0022
TrinityPET_DN240476_c0_g1_i1	Fusobacteriaceae	WP_047380406.1	1340502	Bacteria	Fusobacteria	Fusobacteriia	Fusobacteriales	Fusobacteriaceae	Cetobacterium	Cetobacterium sp. ZWU0022
TrinityPET_DN240487_c0_g1_i1	Fusobacteriaceae	WP_081990344.1	1340502	Bacteria	Fusobacteria	Fusobacteriia	Fusobacteriales	Fusobacteriaceae	Cetobacterium	Cetobacterium sp. ZWU0022
TrinityPET_DN240487_c0_g1_i2	Fusobacteriaceae	WP_081990344.1	1340502	Bacteria	Fusobacteria	Fusobacteriia	Fusobacteriales	Fusobacteriaceae	Cetobacterium	Cetobacterium sp. ZWU0022
TrinityPET_DN240491_c0_g1_i1	Fusobacteriaceae	WP_047383134.1	1340502	Bacteria	Fusobacteria	Fusobacteriia	Fusobacteriales	Fusobacteriaceae	Cetobacterium	Cetobacterium sp. ZWU0022
TrinityPET_DN240648_c0_g1_i1	Fusobacteriaceae	WP_047384281.1	1340502	Bacteria	Fusobacteria	Fusobacteriia	Fusobacteriales	Fusobacteriaceae	Cetobacterium	Cetobacterium sp. ZWU0022
TrinityPET_DN240790_c0_g1_i1	Fusobacteriaceae	WP_052191766.1	1340502	Bacteria	Fusobacteria	Fusobacteriia	Fusobacteriales	Fusobacteriaceae	Cetobacterium	Cetobacterium sp. ZWU0022
TrinityPET_DN241270_c0_g1_i1	Fusobacteriaceae	WP_047384439.1	1340502	Bacteria	Fusobacteria	Fusobacteriia	Fusobacteriales	Fusobacteriaceae	Cetobacterium	Cetobacterium sp. ZWU0022
TrinityPET_DN241349_c0_g1_i1	Fusobacteriaceae	WP_047380785.1	1340502	Bacteria	Fusobacteria	Fusobacteriia	Fusobacteriales	Fusobacteriaceae	Cetobacterium	Cetobacterium sp. ZWU0022
TrinityPET_DN241389_c0_g1_i1	Fusobacteriaceae	WP_047383384.1	1340502	Bacteria	Fusobacteria	Fusobacteriia	Fusobacteriales	Fusobacteriaceae	Cetobacterium	Cetobacterium sp. ZWU0022
TrinityPET_DN241798_c0_g1_i1	Fusobacteriaceae	WP_047383134.1	1340502	Bacteria	Fusobacteria	Fusobacteriia	Fusobacteriales	Fusobacteriaceae	Cetobacterium	Cetobacterium sp. ZWU0022
TrinityPET_DN241826_c0_g1_i1	Fusobacteriaceae	WP_081990344.1	1340502	Bacteria	Fusobacteria	Fusobacteriia	Fusobacteriales	Fusobacteriaceae	Cetobacterium	Cetobacterium sp. ZWU0022
TrinityPET_DN243552_c0_g1_i1	Fusobacteriaceae	WP_047384609.1	1340502	Bacteria	Fusobacteria	Fusobacteriia	Fusobacteriales	Fusobacteriaceae	Cetobacterium	Cetobacterium sp. ZWU0022
TrinityPET_DN244555_c0_g1_i1	Fusobacteriaceae	WP_047384830.1	1340502	Bacteria	Fusobacteria	Fusobacteriia	Fusobacteriales	Fusobacteriaceae	Cetobacterium	Cetobacterium sp. ZWU0022
TrinityPET_DN245186_c0_g1_i1	Fusobacteriaceae	WP_047381474.1	1340502	Bacteria	Fusobacteria	Fusobacteriia	Fusobacteriales	Fusobacteriaceae	Cetobacterium	Cetobacterium sp. ZWU0022
TrinityPET_DN245213_c0_g1_i1	Fusobacteriaceae	WP_052191823.1	1340502	Bacteria	Fusobacteria	Fusobacteriia	Fusobacteriales	Fusobacteriaceae	Cetobacterium	Cetobacterium sp. ZWU0022
TrinityPET_DN245386_c0_g1_i1	Fusobacteriaceae	WP_047384830.1	1340502	Bacteria	Fusobacteria	Fusobacteriia	Fusobacteriales	Fusobacteriaceae	Cetobacterium	Cetobacterium sp. ZWU0022
TrinityPET_DN245431_c0_g1_i1	Fusobacteriaceae	WP_047380762.1	1340502	Bacteria	Fusobacteria	Fusobacteriia	Fusobacteriales	Fusobacteriaceae	Cetobacterium	Cetobacterium sp. ZWU0022
TrinityPET_DN245670_c0_g1_i1	Fusobacteriaceae	WP_047380607.1	1340502	Bacteria	Fusobacteria	Fusobacteriia	Fusobacteriales	Fusobacteriaceae	Cetobacterium	Cetobacterium sp. ZWU0022
TrinityPET_DN245724_c0_g1_i1	Fusobacteriaceae	WP_047383286.1	1340502	Bacteria	Fusobacteria	Fusobacteriia	Fusobacteriales	Fusobacteriaceae	Cetobacterium	Cetobacterium sp. ZWU0022
TrinityPET_DN245785_c0_g1_i1	Fusobacteriaceae	WP_047383288.1	1340502	Bacteria	Fusobacteria	Fusobacteriia	Fusobacteriales	Fusobacteriaceae	Cetobacterium	Cetobacterium sp. ZWU0022
TrinityPET_DN245973_c0_g1_i1	Fusobacteriaceae	WP_047382837.1	1340502	Bacteria	Fusobacteria	Fusobacteriia	Fusobacteriales	Fusobacteriaceae	Cetobacterium	Cetobacterium sp. ZWU0022
TrinityPET_DN246008_c0_g1_i1	Fusobacteriaceae	WP_047383717.1	1340502	Bacteria	Fusobacteria	Fusobacteriia	Fusobacteriales	Fusobacteriaceae	Cetobacterium	Cetobacterium sp. ZWU0022
TrinityPET_DN246465_c0_g1_i1	Fusobacteriaceae	WP_047380632.1	1340502	Bacteria	Fusobacteria	Fusobacteriia	Fusobacteriales	Fusobacteriaceae	Cetobacterium	Cetobacterium sp. ZWU0022
TrinityPET_DN247090_c0_g1_i1	Fusobacteriaceae	WP_047381242.1	1340502	Bacteria	Fusobacteria	Fusobacteriia	Fusobacteriales	Fusobacteriaceae	Cetobacterium	Cetobacterium sp. ZWU0022
TrinityPET_DN247319_c0_g1_i1	Fusobacteriaceae	WP_047384695.1	1340502	Bacteria	Fusobacteria	Fusobacteriia	Fusobacteriales	Fusobacteriaceae	Cetobacterium	Cetobacterium sp. ZWU0022
TrinityPET_DN247686_c0_g1_i1	Fusobacteriaceae	WP_047384834.1	1340502	Bacteria	Fusobacteria	Fusobacteriia	Fusobacteriales	Fusobacteriaceae	Cetobacterium	Cetobacterium sp. ZWU0022
TrinityPET_DN247948_c0_g1_i1	Fusobacteriaceae	WP_047382212.1	1340502	Bacteria	Fusobacteria	Fusobacteriia	Fusobacteriales	Fusobacteriaceae	Cetobacterium	Cetobacterium sp. ZWU0022
TrinityPET_DN249012_c0_g1_i1	Fusobacteriaceae	WP_047383288.1	1340502	Bacteria	Fusobacteria	Fusobacteriia	Fusobacteriales	Fusobacteriaceae	Cetobacterium	Cetobacterium sp. ZWU0022
TrinityPET_DN249732_c0_g1_i1	Fusobacteriaceae	WP_047382699.1	1340502	Bacteria	Fusobacteria	Fusobacteriia	Fusobacteriales	Fusobacteriaceae	Cetobacterium	Cetobacterium sp. ZWU0022
TrinityPET_DN251387_c0_g1_i1	Fusobacteriaceae	WP_047381806.1	1340502	Bacteria	Fusobacteria	Fusobacteriia	Fusobacteriales	Fusobacteriaceae	Cetobacterium	Cetobacterium sp. ZWU0022
TrinityPET_DN252319_c0_g1_i1	Fusobacteriaceae	WP_047382138.1	1340502	Bacteria	Fusobacteria	Fusobacteriia	Fusobacteriales	Fusobacteriaceae	Cetobacterium	Cetobacterium sp. ZWU0022
TrinityPET_DN252331_c0_g1_i1	Fusobacteriaceae	WP_047382925.1	1340502	Bacteria	Fusobacteria	Fusobacteriia	Fusobacteriales	Fusobacteriaceae	Cetobacterium	Cetobacterium sp. ZWU0022
TrinityPET_DN252505_c0_g1_i1	Fusobacteriaceae	WP_047383721.1	1340502	Bacteria	Fusobacteria	Fusobacteriia	Fusobacteriales	Fusobacteriaceae	Cetobacterium	Cetobacterium sp. ZWU0022
TrinityPET_DN252588_c0_g1_i1	Fusobacteriaceae	WP_047381565.1	1340502	Bacteria	Fusobacteria	Fusobacteriia	Fusobacteriales	Fusobacteriaceae	Cetobacterium	Cetobacterium sp. ZWU0022
TrinityPET_DN253494_c0_g1_i1	Fusobacteriaceae	WP_047383812.1	1340502	Bacteria	Fusobacteria	Fusobacteriia	Fusobacteriales	Fusobacteriaceae	Cetobacterium	Cetobacterium sp. ZWU0022
TrinityPET_DN253584_c0_g1_i1	Fusobacteriaceae	WP_047383131.1	1340502	Bacteria	Fusobacteria	Fusobacteriia	Fusobacteriales	Fusobacteriaceae	Cetobacterium	Cetobacterium sp. ZWU0022
TrinityPET_DN253585_c0_g1_i1	Fusobacteriaceae	WP_047384740.1	1340502	Bacteria	Fusobacteria	Fusobacteriia	Fusobacteriales	Fusobacteriaceae	Cetobacterium	Cetobacterium sp. ZWU0022
TrinityPET_DN253787_c0_g1_i1	Fusobacteriaceae	WP_047383320.1	1340502	Bacteria	Fusobacteria	Fusobacteriia	Fusobacteriales	Fusobacteriaceae	Cetobacterium	Cetobacterium sp. ZWU0022
TrinityPET_DN253934_c0_g1_i1	Fusobacteriaceae	WP_047384473.1	1340502	Bacteria	Fusobacteria	Fusobacteriia	Fusobacteriales	Fusobacteriaceae	Cetobacterium	Cetobacterium sp. ZWU0022
TrinityPET_DN254272_c0_g1_i1	Fusobacteriaceae	WP_047384756.1	1340502	Bacteria	Fusobacteria	Fusobacteriia	Fusobacteriales	Fusobacteriaceae	Cetobacterium	Cetobacterium sp. ZWU0022
TrinityPET_DN254316_c0_g1_i1	Fusobacteriaceae	WP_047384886.1	1340502	Bacteria	Fusobacteria	Fusobacteriia	Fusobacteriales	Fusobacteriaceae	Cetobacterium	Cetobacterium sp. ZWU0022
TrinityPET_DN254632_c0_g1_i1	Fusobacteriaceae	WP_047384830.1	1340502	Bacteria	Fusobacteria	Fusobacteriia	Fusobacteriales	Fusobacteriaceae	Cetobacterium	Cetobacterium sp. ZWU0022
TrinityPET_DN254662_c0_g1_i1	Fusobacteriaceae	WP_047384830.1	1340502	Bacteria	Fusobacteria	Fusobacteriia	Fusobacteriales	Fusobacteriaceae	Cetobacterium	Cetobacterium sp. ZWU0022
TrinityPET_DN255003_c0_g1_i1	Fusobacteriaceae	WP_047381531.1	1340502	Bacteria	Fusobacteria	Fusobacteriia	Fusobacteriales	Fusobacteriaceae	Cetobacterium	Cetobacterium sp. ZWU0022
TrinityPET_DN255124_c0_g1_i1	Fusobacteriaceae	WP_047382365.1	1340502	Bacteria	Fusobacteria	Fusobacteriia	Fusobacteriales	Fusobacteriaceae	Cetobacterium	Cetobacterium sp. ZWU0022
TrinityPET_DN255353_c0_g1_i1	Fusobacteriaceae	WP_047384665.1	1340502	Bacteria	Fusobacteria	Fusobacteriia	Fusobacteriales	Fusobacteriaceae	Cetobacterium	Cetobacterium sp. ZWU0022
TrinityPET_DN256163_c0_g1_i1	Fusobacteriaceae	WP_047381240.1	1340502	Bacteria	Fusobacteria	Fusobacteriia	Fusobacteriales	Fusobacteriaceae	Cetobacterium	Cetobacterium sp. ZWU0022
TrinityPET_DN256788_c0_g1_i1	Fusobacteriaceae	WP_047381297.1	1340502	Bacteria	Fusobacteria	Fusobacteriia	Fusobacteriales	Fusobacteriaceae	Cetobacterium	Cetobacterium sp. ZWU0022
TrinityPET_DN258393_c0_g1_i1	Fusobacteriaceae	WP_047383288.1	1340502	Bacteria	Fusobacteria	Fusobacteriia	Fusobacteriales	Fusobacteriaceae	Cetobacterium	Cetobacterium sp. ZWU0022
TrinityPET_DN258861_c0_g1_i1	Fusobacteriaceae	WP_052191732.1	1340502	Bacteria	Fusobacteria	Fusobacteriia	Fusobacteriales	Fusobacteriaceae	Cetobacterium	Cetobacterium sp. ZWU0022
TrinityPET_DN259088_c0_g1_i1	Fusobacteriaceae	WP_047383288.1	1340502	Bacteria	Fusobacteria	Fusobacteriia	Fusobacteriales	Fusobacteriaceae	Cetobacterium	Cetobacterium sp. ZWU0022
TrinityPET_DN259215_c0_g1_i1	Fusobacteriaceae	WP_047383263.1	1340502	Bacteria	Fusobacteria	Fusobacteriia	Fusobacteriales	Fusobacteriaceae	Cetobacterium	Cetobacterium sp. ZWU0022
TrinityPET_DN259238_c0_g1_i1	Fusobacteriaceae	WP_047383254.1	1340502	Bacteria	Fusobacteria	Fusobacteriia	Fusobacteriales	Fusobacteriaceae	Cetobacterium	Cetobacterium sp. ZWU0022
TrinityPET_DN259330_c0_g1_i1	Fusobacteriaceae	WP_047382164.1	1340502	Bacteria	Fusobacteria	Fusobacteriia	Fusobacteriales	Fusobacteriaceae	Cetobacterium	Cetobacterium sp. ZWU0022
TrinityPET_DN259397_c0_g1_i1	Fusobacteriaceae	WP_047380816.1	1340502	Bacteria	Fusobacteria	Fusobacteriia	Fusobacteriales	Fusobacteriaceae	Cetobacterium	Cetobacterium sp. ZWU0022
TrinityPET_DN259509_c0_g1_i1	Fusobacteriaceae	WP_047383353.1	1340502	Bacteria	Fusobacteria	Fusobacteriia	Fusobacteriales	Fusobacteriaceae	Cetobacterium	Cetobacterium sp. ZWU0022
TrinityPET_DN259524_c0_g1_i1	Fusobacteriaceae	WP_047381149.1	1340502	Bacteria	Fusobacteria	Fusobacteriia	Fusobacteriales	Fusobacteriaceae	Cetobacterium	Cetobacterium sp. ZWU0022
TrinityPET_DN260244_c0_g1_i1	Fusobacteriaceae	WP_047383322.1	1340502	Bacteria	Fusobacteria	Fusobacteriia	Fusobacteriales	Fusobacteriaceae	Cetobacterium	Cetobacterium sp. ZWU0022
TrinityPET_DN260494_c0_g1_i1	Fusobacteriaceae	WP_047380952.1	1340502	Bacteria	Fusobacteria	Fusobacteriia	Fusobacteriales	Fusobacteriaceae	Cetobacterium	Cetobacterium sp. ZWU0022
TrinityPET_DN261048_c0_g1_i1	Fusobacteriaceae	WP_047382538.1	1340502	Bacteria	Fusobacteria	Fusobacteriia	Fusobacteriales	Fusobacteriaceae	Cetobacterium	Cetobacterium sp. ZWU0022
TrinityPET_DN261081_c0_g1_i1	Fusobacteriaceae	WP_047380632.1	1340502	Bacteria	Fusobacteria	Fusobacteriia	Fusobacteriales	Fusobacteriaceae	Cetobacterium	Cetobacterium sp. ZWU0022
TrinityPET_DN261627_c0_g1_i1	Fusobacteriaceae	WP_047381568.1	1340502	Bacteria	Fusobacteria	Fusobacteriia	Fusobacteriales	Fusobacteriaceae	Cetobacterium	Cetobacterium sp. ZWU0022
TrinityPET_DN261741_c0_g1_i1	Fusobacteriaceae	WP_047383926.1	1340502	Bacteria	Fusobacteria	Fusobacteriia	Fusobacteriales	Fusobacteriaceae	Cetobacterium	Cetobacterium sp. ZWU0022
TrinityPET_DN261909_c0_g1_i1	Fusobacteriaceae	WP_047384234.1	1340502	Bacteria	Fusobacteria	Fusobacteriia	Fusobacteriales	Fusobacteriaceae	Cetobacterium	Cetobacterium sp. ZWU0022
TrinityPET_DN262552_c0_g1_i1	Fusobacteriaceae	WP_052191813.1	1340502	Bacteria	Fusobacteria	Fusobacteriia	Fusobacteriales	Fusobacteriaceae	Cetobacterium	Cetobacterium sp. ZWU0022
TrinityPET_DN262730_c0_g1_i1	Fusobacteriaceae	WP_047383434.1	1340502	Bacteria	Fusobacteria	Fusobacteriia	Fusobacteriales	Fusobacteriaceae	Cetobacterium	Cetobacterium sp. ZWU0022
TrinityPET_DN2639_c0_g1_i2	Fusobacteriaceae	WP_047384903.1	1340502	Bacteria	Fusobacteria	Fusobacteriia	Fusobacteriales	Fusobacteriaceae	Cetobacterium	Cetobacterium sp. ZWU0022
TrinityPET_DN2639_c0_g1_i3	Fusobacteriaceae	WP_047384903.1	1340502	Bacteria	Fusobacteria	Fusobacteriia	Fusobacteriales	Fusobacteriaceae	Cetobacterium	Cetobacterium sp. ZWU0022
TrinityPET_DN2639_c0_g1_i4	Fusobacteriaceae	WP_047384903.1	1340502	Bacteria	Fusobacteria	Fusobacteriia	Fusobacteriales	Fusobacteriaceae	Cetobacterium	Cetobacterium sp. ZWU0022
TrinityPET_DN2639_c0_g1_i7	Fusobacteriaceae	WP_047384900.1	1340502	Bacteria	Fusobacteria	Fusobacteriia	Fusobacteriales	Fusobacteriaceae	Cetobacterium	Cetobacterium sp. ZWU0022
TrinityPET_DN265820_c0_g1_i1	Fusobacteriaceae	WP_047381154.1	1340502	Bacteria	Fusobacteria	Fusobacteriia	Fusobacteriales	Fusobacteriaceae	Cetobacterium	Cetobacterium sp. ZWU0022
TrinityPET_DN265828_c0_g1_i1	Fusobacteriaceae	WP_047380898.1	1340502	Bacteria	Fusobacteria	Fusobacteriia	Fusobacteriales	Fusobacteriaceae	Cetobacterium	Cetobacterium sp. ZWU0022
TrinityPET_DN30586_c0_g2_i1	Fusobacteriaceae	WP_047384843.1	1340502	Bacteria	Fusobacteria	Fusobacteriia	Fusobacteriales	Fusobacteriaceae	Cetobacterium	Cetobacterium sp. ZWU0022
TrinityPET_DN30586_c0_g3_i1	Fusobacteriaceae	WP_047384843.1	1340502	Bacteria	Fusobacteria	Fusobacteriia	Fusobacteriales	Fusobacteriaceae	Cetobacterium	Cetobacterium sp. ZWU0022
TrinityPET_DN32154_c0_g2_i2	Fusobacteriaceae	WP_047383462.1	1340502	Bacteria	Fusobacteria	Fusobacteriia	Fusobacteriales	Fusobacteriaceae	Cetobacterium	Cetobacterium sp. ZWU0022
TrinityPET_DN32154_c0_g3_i1	Fusobacteriaceae	WP_047383458.1	1340502	Bacteria	Fusobacteria	Fusobacteriia	Fusobacteriales	Fusobacteriaceae	Cetobacterium	Cetobacterium sp. ZWU0022
TrinityPET_DN35496_c0_g1_i1	Fusobacteriaceae	WP_047383357.1	1340502	Bacteria	Fusobacteria	Fusobacteriia	Fusobacteriales	Fusobacteriaceae	Cetobacterium	Cetobacterium sp. ZWU0022
TrinityPET_DN35837_c2_g1_i3	Fusobacteriaceae	WP_047384790.1	1340502	Bacteria	Fusobacteria	Fusobacteriia	Fusobacteriales	Fusobacteriaceae	Cetobacterium	Cetobacterium sp. ZWU0022
TrinityPET_DN35837_c2_g1_i4	Fusobacteriaceae	WP_047384790.1	1340502	Bacteria	Fusobacteria	Fusobacteriia	Fusobacteriales	Fusobacteriaceae	Cetobacterium	Cetobacterium sp. ZWU0022
TrinityPET_DN37032_c0_g1_i2	Fusobacteriaceae	WP_047383250.1	1340502	Bacteria	Fusobacteria	Fusobacteriia	Fusobacteriales	Fusobacteriaceae	Cetobacterium	Cetobacterium sp. ZWU0022
TrinityPET_DN38432_c0_g1_i1	Fusobacteriaceae	WP_047381923.1	1340502	Bacteria	Fusobacteria	Fusobacteriia	Fusobacteriales	Fusobacteriaceae	Cetobacterium	Cetobacterium sp. ZWU0022
TrinityPET_DN39366_c0_g2_i1	Fusobacteriaceae	WP_047384515.1	1340502	Bacteria	Fusobacteria	Fusobacteriia	Fusobacteriales	Fusobacteriaceae	Cetobacterium	Cetobacterium sp. ZWU0022
TrinityPET_DN39366_c0_g3_i1	Fusobacteriaceae	WP_197053975.1	1340502	Bacteria	Fusobacteria	Fusobacteriia	Fusobacteriales	Fusobacteriaceae	Cetobacterium	Cetobacterium sp. ZWU0022
TrinityPET_DN40716_c0_g1_i1	Fusobacteriaceae	WP_047384907.1	1340502	Bacteria	Fusobacteria	Fusobacteriia	Fusobacteriales	Fusobacteriaceae	Cetobacterium	Cetobacterium sp. ZWU0022
TrinityPET_DN40716_c0_g1_i2	Fusobacteriaceae	WP_047384907.1	1340502	Bacteria	Fusobacteria	Fusobacteriia	Fusobacteriales	Fusobacteriaceae	Cetobacterium	Cetobacterium sp. ZWU0022
TrinityPET_DN42314_c0_g1_i1	Fusobacteriaceae	WP_047381285.1	1340502	Bacteria	Fusobacteria	Fusobacteriia	Fusobacteriales	Fusobacteriaceae	Cetobacterium	Cetobacterium sp. ZWU0022
TrinityPET_DN42434_c0_g2_i1	Fusobacteriaceae	WP_047381904.1	1340502	Bacteria	Fusobacteria	Fusobacteriia	Fusobacteriales	Fusobacteriaceae	Cetobacterium	Cetobacterium sp. ZWU0022
TrinityPET_DN43649_c0_g1_i1	Fusobacteriaceae	WP_047383997.1	1340502	Bacteria	Fusobacteria	Fusobacteriia	Fusobacteriales	Fusobacteriaceae	Cetobacterium	Cetobacterium sp. ZWU0022
TrinityPET_DN43649_c0_g1_i2	Fusobacteriaceae	WP_047383997.1	1340502	Bacteria	Fusobacteria	Fusobacteriia	Fusobacteriales	Fusobacteriaceae	Cetobacterium	Cetobacterium sp. ZWU0022
TrinityPET_DN43939_c0_g1_i8	Fusobacteriaceae	WP_047383641.1	1340502	Bacteria	Fusobacteria	Fusobacteriia	Fusobacteriales	Fusobacteriaceae	Cetobacterium	Cetobacterium sp. ZWU0022
TrinityPET_DN43939_c0_g1_i9	Fusobacteriaceae	WP_047383641.1	1340502	Bacteria	Fusobacteria	Fusobacteriia	Fusobacteriales	Fusobacteriaceae	Cetobacterium	Cetobacterium sp. ZWU0022
TrinityPET_DN44360_c0_g2_i2	Fusobacteriaceae	WP_047380326.1	1340502	Bacteria	Fusobacteria	Fusobacteriia	Fusobacteriales	Fusobacteriaceae	Cetobacterium	Cetobacterium sp. ZWU0022
TrinityPET_DN44360_c0_g2_i3	Fusobacteriaceae	WP_047380326.1	1340502	Bacteria	Fusobacteria	Fusobacteriia	Fusobacteriales	Fusobacteriaceae	Cetobacterium	Cetobacterium sp. ZWU0022
TrinityPET_DN44491_c1_g1_i1	Fusobacteriaceae	WP_047381460.1	1340502	Bacteria	Fusobacteria	Fusobacteriia	Fusobacteriales	Fusobacteriaceae	Cetobacterium	Cetobacterium sp. ZWU0022
TrinityPET_DN44491_c1_g1_i2	Fusobacteriaceae	WP_047381460.1	1340502	Bacteria	Fusobacteria	Fusobacteriia	Fusobacteriales	Fusobacteriaceae	Cetobacterium	Cetobacterium sp. ZWU0022
TrinityPET_DN44491_c1_g2_i1	Fusobacteriaceae	WP_047381460.1	1340502	Bacteria	Fusobacteria	Fusobacteriia	Fusobacteriales	Fusobacteriaceae	Cetobacterium	Cetobacterium sp. ZWU0022
TrinityPET_DN44599_c0_g1_i1	Fusobacteriaceae	WP_047383563.1	1340502	Bacteria	Fusobacteria	Fusobacteriia	Fusobacteriales	Fusobacteriaceae	Cetobacterium	Cetobacterium sp. ZWU0022
TrinityPET_DN44916_c0_g1_i1	Fusobacteriaceae	WP_047381686.1	1340502	Bacteria	Fusobacteria	Fusobacteriia	Fusobacteriales	Fusobacteriaceae	Cetobacterium	Cetobacterium sp. ZWU0022
TrinityPET_DN46554_c0_g1_i5	Fusobacteriaceae	WP_047380617.1	1340502	Bacteria	Fusobacteria	Fusobacteriia	Fusobacteriales	Fusobacteriaceae	Cetobacterium	Cetobacterium sp. ZWU0022
TrinityPET_DN47526_c0_g2_i1	Fusobacteriaceae	WP_047383673.1	1340502	Bacteria	Fusobacteria	Fusobacteriia	Fusobacteriales	Fusobacteriaceae	Cetobacterium	Cetobacterium sp. ZWU0022
TrinityPET_DN48384_c0_g1_i1	Fusobacteriaceae	WP_047381989.1	1340502	Bacteria	Fusobacteria	Fusobacteriia	Fusobacteriales	Fusobacteriaceae	Cetobacterium	Cetobacterium sp. ZWU0022
TrinityPET_DN48384_c0_g1_i2	Fusobacteriaceae	WP_047381989.1	1340502	Bacteria	Fusobacteria	Fusobacteriia	Fusobacteriales	Fusobacteriaceae	Cetobacterium	Cetobacterium sp. ZWU0022
TrinityPET_DN49379_c0_g1_i1	Fusobacteriaceae	WP_047383846.1	1340502	Bacteria	Fusobacteria	Fusobacteriia	Fusobacteriales	Fusobacteriaceae	Cetobacterium	Cetobacterium sp. ZWU0022
TrinityPET_DN50230_c1_g1_i1	Fusobacteriaceae	WP_047383798.1	1340502	Bacteria	Fusobacteria	Fusobacteriia	Fusobacteriales	Fusobacteriaceae	Cetobacterium	Cetobacterium sp. ZWU0022
TrinityPET_DN50230_c1_g2_i1	Fusobacteriaceae	WP_047383798.1	1340502	Bacteria	Fusobacteria	Fusobacteriia	Fusobacteriales	Fusobacteriaceae	Cetobacterium	Cetobacterium sp. ZWU0022
TrinityPET_DN50334_c0_g1_i1	Fusobacteriaceae	WP_047383217.1	1340502	Bacteria	Fusobacteria	Fusobacteriia	Fusobacteriales	Fusobacteriaceae	Cetobacterium	Cetobacterium sp. ZWU0022
TrinityPET_DN50774_c0_g1_i5	Fusobacteriaceae	WP_047380801.1	1340502	Bacteria	Fusobacteria	Fusobacteriia	Fusobacteriales	Fusobacteriaceae	Cetobacterium	Cetobacterium sp. ZWU0022
TrinityPET_DN52402_c0_g1_i1	Fusobacteriaceae	WP_047384848.1	1340502	Bacteria	Fusobacteria	Fusobacteriia	Fusobacteriales	Fusobacteriaceae	Cetobacterium	Cetobacterium sp. ZWU0022
TrinityPET_DN53208_c0_g1_i1	Fusobacteriaceae	WP_047384522.1	1340502	Bacteria	Fusobacteria	Fusobacteriia	Fusobacteriales	Fusobacteriaceae	Cetobacterium	Cetobacterium sp. ZWU0022
TrinityPET_DN54212_c0_g1_i1	Fusobacteriaceae	WP_047382094.1	1340502	Bacteria	Fusobacteria	Fusobacteriia	Fusobacteriales	Fusobacteriaceae	Cetobacterium	Cetobacterium sp. ZWU0022
TrinityPET_DN54212_c0_g1_i2	Fusobacteriaceae	WP_047382094.1	1340502	Bacteria	Fusobacteria	Fusobacteriia	Fusobacteriales	Fusobacteriaceae	Cetobacterium	Cetobacterium sp. ZWU0022
TrinityPET_DN54212_c0_g1_i4	Fusobacteriaceae	WP_047382094.1	1340502	Bacteria	Fusobacteria	Fusobacteriia	Fusobacteriales	Fusobacteriaceae	Cetobacterium	Cetobacterium sp. ZWU0022
TrinityPET_DN54212_c0_g1_i5	Fusobacteriaceae	WP_047382094.1	1340502	Bacteria	Fusobacteria	Fusobacteriia	Fusobacteriales	Fusobacteriaceae	Cetobacterium	Cetobacterium sp. ZWU0022
TrinityPET_DN54510_c0_g2_i1	Fusobacteriaceae	WP_047383686.1	1340502	Bacteria	Fusobacteria	Fusobacteriia	Fusobacteriales	Fusobacteriaceae	Cetobacterium	Cetobacterium sp. ZWU0022
TrinityPET_DN54710_c0_g1_i3	Fusobacteriaceae	WP_047382967.1	1340502	Bacteria	Fusobacteria	Fusobacteriia	Fusobacteriales	Fusobacteriaceae	Cetobacterium	Cetobacterium sp. ZWU0022
TrinityPET_DN54710_c0_g1_i4	Fusobacteriaceae	WP_047382967.1	1340502	Bacteria	Fusobacteria	Fusobacteriia	Fusobacteriales	Fusobacteriaceae	Cetobacterium	Cetobacterium sp. ZWU0022
TrinityPET_DN54717_c0_g1_i3	Fusobacteriaceae	WP_052191813.1	1340502	Bacteria	Fusobacteria	Fusobacteriia	Fusobacteriales	Fusobacteriaceae	Cetobacterium	Cetobacterium sp. ZWU0022
TrinityPET_DN54717_c0_g1_i4	Fusobacteriaceae	WP_052191813.1	1340502	Bacteria	Fusobacteria	Fusobacteriia	Fusobacteriales	Fusobacteriaceae	Cetobacterium	Cetobacterium sp. ZWU0022
TrinityPET_DN54717_c0_g1_i5	Fusobacteriaceae	WP_052191813.1	1340502	Bacteria	Fusobacteria	Fusobacteriia	Fusobacteriales	Fusobacteriaceae	Cetobacterium	Cetobacterium sp. ZWU0022
TrinityPET_DN55447_c0_g1_i4	Fusobacteriaceae	WP_231549834.1	1340502	Bacteria	Fusobacteria	Fusobacteriia	Fusobacteriales	Fusobacteriaceae	Cetobacterium	Cetobacterium sp. ZWU0022
TrinityPET_DN55447_c0_g1_i5	Fusobacteriaceae	WP_231549834.1	1340502	Bacteria	Fusobacteria	Fusobacteriia	Fusobacteriales	Fusobacteriaceae	Cetobacterium	Cetobacterium sp. ZWU0022
TrinityPET_DN5738_c0_g1_i11	Fusobacteriaceae	WP_047380417.1	1340502	Bacteria	Fusobacteria	Fusobacteriia	Fusobacteriales	Fusobacteriaceae	Cetobacterium	Cetobacterium sp. ZWU0022
TrinityPET_DN5738_c0_g1_i2	Fusobacteriaceae	WP_047380417.1	1340502	Bacteria	Fusobacteria	Fusobacteriia	Fusobacteriales	Fusobacteriaceae	Cetobacterium	Cetobacterium sp. ZWU0022
TrinityPET_DN5738_c0_g2_i2	Fusobacteriaceae	WP_047380417.1	1340502	Bacteria	Fusobacteria	Fusobacteriia	Fusobacteriales	Fusobacteriaceae	Cetobacterium	Cetobacterium sp. ZWU0022
TrinityPET_DN57448_c0_g1_i2	Fusobacteriaceae	WP_047384826.1	1340502	Bacteria	Fusobacteria	Fusobacteriia	Fusobacteriales	Fusobacteriaceae	Cetobacterium	Cetobacterium sp. ZWU0022
TrinityPET_DN57482_c0_g1_i1	Fusobacteriaceae	WP_052191697.1	1340502	Bacteria	Fusobacteria	Fusobacteriia	Fusobacteriales	Fusobacteriaceae	Cetobacterium	Cetobacterium sp. ZWU0022
TrinityPET_DN57505_c0_g1_i1	Fusobacteriaceae	WP_047383329.1	1340502	Bacteria	Fusobacteria	Fusobacteriia	Fusobacteriales	Fusobacteriaceae	Cetobacterium	Cetobacterium sp. ZWU0022
TrinityPET_DN57505_c0_g1_i2	Fusobacteriaceae	WP_047383329.1	1340502	Bacteria	Fusobacteria	Fusobacteriia	Fusobacteriales	Fusobacteriaceae	Cetobacterium	Cetobacterium sp. ZWU0022
TrinityPET_DN57661_c0_g1_i1	Fusobacteriaceae	WP_047383674.1	1340502	Bacteria	Fusobacteria	Fusobacteriia	Fusobacteriales	Fusobacteriaceae	Cetobacterium	Cetobacterium sp. ZWU0022
TrinityPET_DN57661_c0_g1_i2	Fusobacteriaceae	WP_047383674.1	1340502	Bacteria	Fusobacteria	Fusobacteriia	Fusobacteriales	Fusobacteriaceae	Cetobacterium	Cetobacterium sp. ZWU0022
TrinityPET_DN5770_c0_g1_i12	Fusobacteriaceae	WP_052191806.1	1340502	Bacteria	Fusobacteria	Fusobacteriia	Fusobacteriales	Fusobacteriaceae	Cetobacterium	Cetobacterium sp. ZWU0022
TrinityPET_DN5770_c0_g1_i14	Fusobacteriaceae	WP_052191806.1	1340502	Bacteria	Fusobacteria	Fusobacteriia	Fusobacteriales	Fusobacteriaceae	Cetobacterium	Cetobacterium sp. ZWU0022
TrinityPET_DN5770_c0_g1_i15	Fusobacteriaceae	WP_052191806.1	1340502	Bacteria	Fusobacteria	Fusobacteriia	Fusobacteriales	Fusobacteriaceae	Cetobacterium	Cetobacterium sp. ZWU0022
TrinityPET_DN5770_c0_g1_i21	Fusobacteriaceae	WP_052191806.1	1340502	Bacteria	Fusobacteria	Fusobacteriia	Fusobacteriales	Fusobacteriaceae	Cetobacterium	Cetobacterium sp. ZWU0022
TrinityPET_DN5770_c0_g1_i8	Fusobacteriaceae	WP_052191806.1	1340502	Bacteria	Fusobacteria	Fusobacteriia	Fusobacteriales	Fusobacteriaceae	Cetobacterium	Cetobacterium sp. ZWU0022
TrinityPET_DN58897_c0_g1_i1	Fusobacteriaceae	WP_052191823.1	1340502	Bacteria	Fusobacteria	Fusobacteriia	Fusobacteriales	Fusobacteriaceae	Cetobacterium	Cetobacterium sp. ZWU0022
TrinityPET_DN58897_c0_g2_i1	Fusobacteriaceae	WP_052191823.1	1340502	Bacteria	Fusobacteria	Fusobacteriia	Fusobacteriales	Fusobacteriaceae	Cetobacterium	Cetobacterium sp. ZWU0022
TrinityPET_DN60657_c0_g1_i1	Fusobacteriaceae	WP_047381321.1	1340502	Bacteria	Fusobacteria	Fusobacteriia	Fusobacteriales	Fusobacteriaceae	Cetobacterium	Cetobacterium sp. ZWU0022
TrinityPET_DN60657_c0_g1_i2	Fusobacteriaceae	WP_047381321.1	1340502	Bacteria	Fusobacteria	Fusobacteriia	Fusobacteriales	Fusobacteriaceae	Cetobacterium	Cetobacterium sp. ZWU0022
TrinityPET_DN63856_c0_g1_i1	Fusobacteriaceae	WP_047382356.1	1340502	Bacteria	Fusobacteria	Fusobacteriia	Fusobacteriales	Fusobacteriaceae	Cetobacterium	Cetobacterium sp. ZWU0022
TrinityPET_DN63856_c0_g1_i2	Fusobacteriaceae	WP_047382356.1	1340502	Bacteria	Fusobacteria	Fusobacteriia	Fusobacteriales	Fusobacteriaceae	Cetobacterium	Cetobacterium sp. ZWU0022
TrinityPET_DN63856_c0_g1_i3	Fusobacteriaceae	WP_047382356.1	1340502	Bacteria	Fusobacteria	Fusobacteriia	Fusobacteriales	Fusobacteriaceae	Cetobacterium	Cetobacterium sp. ZWU0022
TrinityPET_DN63856_c0_g3_i1	Fusobacteriaceae	WP_047384676.1	1340502	Bacteria	Fusobacteria	Fusobacteriia	Fusobacteriales	Fusobacteriaceae	Cetobacterium	Cetobacterium sp. ZWU0022
TrinityPET_DN66784_c0_g1_i1	Fusobacteriaceae	WP_047381422.1	1340502	Bacteria	Fusobacteria	Fusobacteriia	Fusobacteriales	Fusobacteriaceae	Cetobacterium	Cetobacterium sp. ZWU0022
TrinityPET_DN67537_c0_g1_i1	Fusobacteriaceae	WP_047381409.1	1340502	Bacteria	Fusobacteria	Fusobacteriia	Fusobacteriales	Fusobacteriaceae	Cetobacterium	Cetobacterium sp. ZWU0022
TrinityPET_DN68241_c0_g1_i3	Fusobacteriaceae	WP_047381959.1	1340502	Bacteria	Fusobacteria	Fusobacteriia	Fusobacteriales	Fusobacteriaceae	Cetobacterium	Cetobacterium sp. ZWU0022
TrinityPET_DN69206_c0_g2_i1	Fusobacteriaceae	WP_047383717.1	1340502	Bacteria	Fusobacteria	Fusobacteriia	Fusobacteriales	Fusobacteriaceae	Cetobacterium	Cetobacterium sp. ZWU0022
TrinityPET_DN70799_c0_g1_i1	Fusobacteriaceae	WP_047384902.1	1340502	Bacteria	Fusobacteria	Fusobacteriia	Fusobacteriales	Fusobacteriaceae	Cetobacterium	Cetobacterium sp. ZWU0022
TrinityPET_DN71434_c0_g1_i1	Fusobacteriaceae	WP_047380850.1	1340502	Bacteria	Fusobacteria	Fusobacteriia	Fusobacteriales	Fusobacteriaceae	Cetobacterium	Cetobacterium sp. ZWU0022
TrinityPET_DN71625_c0_g1_i3	Fusobacteriaceae	WP_047380915.1	1340502	Bacteria	Fusobacteria	Fusobacteriia	Fusobacteriales	Fusobacteriaceae	Cetobacterium	Cetobacterium sp. ZWU0022
TrinityPET_DN72081_c0_g1_i1	Fusobacteriaceae	WP_047384325.1	1340502	Bacteria	Fusobacteria	Fusobacteriia	Fusobacteriales	Fusobacteriaceae	Cetobacterium	Cetobacterium sp. ZWU0022
TrinityPET_DN72081_c0_g1_i5	Fusobacteriaceae	WP_047384325.1	1340502	Bacteria	Fusobacteria	Fusobacteriia	Fusobacteriales	Fusobacteriaceae	Cetobacterium	Cetobacterium sp. ZWU0022
TrinityPET_DN73453_c0_g1_i1	Fusobacteriaceae	WP_047384927.1	1340502	Bacteria	Fusobacteria	Fusobacteriia	Fusobacteriales	Fusobacteriaceae	Cetobacterium	Cetobacterium sp. ZWU0022
TrinityPET_DN73842_c0_g1_i2	Fusobacteriaceae	WP_047381982.1	1340502	Bacteria	Fusobacteria	Fusobacteriia	Fusobacteriales	Fusobacteriaceae	Cetobacterium	Cetobacterium sp. ZWU0022
TrinityPET_DN74437_c0_g1_i4	Fusobacteriaceae	WP_047383031.1	1340502	Bacteria	Fusobacteria	Fusobacteriia	Fusobacteriales	Fusobacteriaceae	Cetobacterium	Cetobacterium sp. ZWU0022
TrinityPET_DN75053_c6_g1_i1	Fusobacteriaceae	WP_047384457.1	1340502	Bacteria	Fusobacteria	Fusobacteriia	Fusobacteriales	Fusobacteriaceae	Cetobacterium	Cetobacterium sp. ZWU0022
TrinityPET_DN75346_c0_g1_i1	Fusobacteriaceae	WP_047381739.1	1340502	Bacteria	Fusobacteria	Fusobacteriia	Fusobacteriales	Fusobacteriaceae	Cetobacterium	Cetobacterium sp. ZWU0022
TrinityPET_DN75754_c0_g1_i2	Fusobacteriaceae	WP_047382982.1	1340502	Bacteria	Fusobacteria	Fusobacteriia	Fusobacteriales	Fusobacteriaceae	Cetobacterium	Cetobacterium sp. ZWU0022
TrinityPET_DN75858_c0_g1_i1	Fusobacteriaceae	WP_052191713.1	1340502	Bacteria	Fusobacteria	Fusobacteriia	Fusobacteriales	Fusobacteriaceae	Cetobacterium	Cetobacterium sp. ZWU0022
TrinityPET_DN75858_c0_g1_i2	Fusobacteriaceae	WP_052191713.1	1340502	Bacteria	Fusobacteria	Fusobacteriia	Fusobacteriales	Fusobacteriaceae	Cetobacterium	Cetobacterium sp. ZWU0022
TrinityPET_DN76319_c0_g1_i1	Fusobacteriaceae	WP_047383468.1	1340502	Bacteria	Fusobacteria	Fusobacteriia	Fusobacteriales	Fusobacteriaceae	Cetobacterium	Cetobacterium sp. ZWU0022
TrinityPET_DN78445_c0_g1_i1	Fusobacteriaceae	WP_047381379.1	1340502	Bacteria	Fusobacteria	Fusobacteriia	Fusobacteriales	Fusobacteriaceae	Cetobacterium	Cetobacterium sp. ZWU0022
TrinityPET_DN78772_c0_g1_i1	Fusobacteriaceae	WP_047382507.1	1340502	Bacteria	Fusobacteria	Fusobacteriia	Fusobacteriales	Fusobacteriaceae	Cetobacterium	Cetobacterium sp. ZWU0022
TrinityPET_DN79904_c0_g1_i1	Fusobacteriaceae	WP_047381236.1	1340502	Bacteria	Fusobacteria	Fusobacteriia	Fusobacteriales	Fusobacteriaceae	Cetobacterium	Cetobacterium sp. ZWU0022
TrinityPET_DN79904_c0_g2_i1	Fusobacteriaceae	WP_047381236.1	1340502	Bacteria	Fusobacteria	Fusobacteriia	Fusobacteriales	Fusobacteriaceae	Cetobacterium	Cetobacterium sp. ZWU0022
TrinityPET_DN80786_c0_g1_i1	Fusobacteriaceae	WP_047384486.1	1340502	Bacteria	Fusobacteria	Fusobacteriia	Fusobacteriales	Fusobacteriaceae	Cetobacterium	Cetobacterium sp. ZWU0022
TrinityPET_DN80786_c0_g1_i2	Fusobacteriaceae	WP_047384486.1	1340502	Bacteria	Fusobacteria	Fusobacteriia	Fusobacteriales	Fusobacteriaceae	Cetobacterium	Cetobacterium sp. ZWU0022
TrinityPET_DN80786_c0_g1_i3	Fusobacteriaceae	WP_047384486.1	1340502	Bacteria	Fusobacteria	Fusobacteriia	Fusobacteriales	Fusobacteriaceae	Cetobacterium	Cetobacterium sp. ZWU0022
TrinityPET_DN80836_c0_g1_i1	Fusobacteriaceae	WP_047381355.1	1340502	Bacteria	Fusobacteria	Fusobacteriia	Fusobacteriales	Fusobacteriaceae	Cetobacterium	Cetobacterium sp. ZWU0022
TrinityPET_DN81051_c0_g1_i1	Fusobacteriaceae	WP_047382881.1	1340502	Bacteria	Fusobacteria	Fusobacteriia	Fusobacteriales	Fusobacteriaceae	Cetobacterium	Cetobacterium sp. ZWU0022
TrinityPET_DN81051_c0_g1_i2	Fusobacteriaceae	WP_047382881.1	1340502	Bacteria	Fusobacteria	Fusobacteriia	Fusobacteriales	Fusobacteriaceae	Cetobacterium	Cetobacterium sp. ZWU0022
TrinityPET_DN81816_c0_g1_i1	Fusobacteriaceae	WP_047382871.1	1340502	Bacteria	Fusobacteria	Fusobacteriia	Fusobacteriales	Fusobacteriaceae	Cetobacterium	Cetobacterium sp. ZWU0022
TrinityPET_DN82023_c0_g1_i1	Fusobacteriaceae	WP_047382168.1	1340502	Bacteria	Fusobacteria	Fusobacteriia	Fusobacteriales	Fusobacteriaceae	Cetobacterium	Cetobacterium sp. ZWU0022
TrinityPET_DN82754_c0_g1_i1	Fusobacteriaceae	WP_047382986.1	1340502	Bacteria	Fusobacteria	Fusobacteriia	Fusobacteriales	Fusobacteriaceae	Cetobacterium	Cetobacterium sp. ZWU0022
TrinityPET_DN82754_c0_g1_i2	Fusobacteriaceae	WP_047382986.1	1340502	Bacteria	Fusobacteria	Fusobacteriia	Fusobacteriales	Fusobacteriaceae	Cetobacterium	Cetobacterium sp. ZWU0022
TrinityPET_DN83000_c0_g1_i1	Fusobacteriaceae	WP_052191736.1	1340502	Bacteria	Fusobacteria	Fusobacteriia	Fusobacteriales	Fusobacteriaceae	Cetobacterium	Cetobacterium sp. ZWU0022
TrinityPET_DN83332_c0_g1_i1	Fusobacteriaceae	WP_047383093.1	1340502	Bacteria	Fusobacteria	Fusobacteriia	Fusobacteriales	Fusobacteriaceae	Cetobacterium	Cetobacterium sp. ZWU0022
TrinityPET_DN84702_c0_g1_i1	Fusobacteriaceae	WP_047382715.1	1340502	Bacteria	Fusobacteria	Fusobacteriia	Fusobacteriales	Fusobacteriaceae	Cetobacterium	Cetobacterium sp. ZWU0022
TrinityPET_DN85409_c0_g1_i1	Fusobacteriaceae	WP_047383025.1	1340502	Bacteria	Fusobacteria	Fusobacteriia	Fusobacteriales	Fusobacteriaceae	Cetobacterium	Cetobacterium sp. ZWU0022
TrinityPET_DN85409_c0_g1_i2	Fusobacteriaceae	WP_047383025.1	1340502	Bacteria	Fusobacteria	Fusobacteriia	Fusobacteriales	Fusobacteriaceae	Cetobacterium	Cetobacterium sp. ZWU0022
TrinityPET_DN85759_c1_g1_i1	Fusobacteriaceae	WP_047384486.1	1340502	Bacteria	Fusobacteria	Fusobacteriia	Fusobacteriales	Fusobacteriaceae	Cetobacterium	Cetobacterium sp. ZWU0022
TrinityPET_DN85759_c1_g4_i1	Fusobacteriaceae	WP_047384486.1	1340502	Bacteria	Fusobacteria	Fusobacteriia	Fusobacteriales	Fusobacteriaceae	Cetobacterium	Cetobacterium sp. ZWU0022
TrinityPET_DN86176_c0_g2_i1	Fusobacteriaceae	WP_047381242.1	1340502	Bacteria	Fusobacteria	Fusobacteriia	Fusobacteriales	Fusobacteriaceae	Cetobacterium	Cetobacterium sp. ZWU0022
TrinityPET_DN87374_c0_g1_i1	Fusobacteriaceae	WP_047382103.1	1340502	Bacteria	Fusobacteria	Fusobacteriia	Fusobacteriales	Fusobacteriaceae	Cetobacterium	Cetobacterium sp. ZWU0022
TrinityPET_DN87374_c0_g1_i2	Fusobacteriaceae	WP_047382103.1	1340502	Bacteria	Fusobacteria	Fusobacteriia	Fusobacteriales	Fusobacteriaceae	Cetobacterium	Cetobacterium sp. ZWU0022
TrinityPET_DN87564_c0_g1_i2	Fusobacteriaceae	WP_052191855.1	1340502	Bacteria	Fusobacteria	Fusobacteriia	Fusobacteriales	Fusobacteriaceae	Cetobacterium	Cetobacterium sp. ZWU0022
TrinityPET_DN87720_c0_g1_i1	Fusobacteriaceae	WP_047381959.1	1340502	Bacteria	Fusobacteria	Fusobacteriia	Fusobacteriales	Fusobacteriaceae	Cetobacterium	Cetobacterium sp. ZWU0022
TrinityPET_DN88870_c0_g1_i1	Fusobacteriaceae	WP_047384907.1	1340502	Bacteria	Fusobacteria	Fusobacteriia	Fusobacteriales	Fusobacteriaceae	Cetobacterium	Cetobacterium sp. ZWU0022
TrinityPET_DN88870_c0_g1_i2	Fusobacteriaceae	WP_047384911.1	1340502	Bacteria	Fusobacteria	Fusobacteriia	Fusobacteriales	Fusobacteriaceae	Cetobacterium	Cetobacterium sp. ZWU0022
TrinityPET_DN88870_c0_g1_i4	Fusobacteriaceae	WP_047384909.1	1340502	Bacteria	Fusobacteria	Fusobacteriia	Fusobacteriales	Fusobacteriaceae	Cetobacterium	Cetobacterium sp. ZWU0022
TrinityPET_DN88961_c0_g1_i1	Fusobacteriaceae	WP_047380531.1	1340502	Bacteria	Fusobacteria	Fusobacteriia	Fusobacteriales	Fusobacteriaceae	Cetobacterium	Cetobacterium sp. ZWU0022
TrinityPET_DN89393_c0_g1_i2	Fusobacteriaceae	WP_047382114.1	1340502	Bacteria	Fusobacteria	Fusobacteriia	Fusobacteriales	Fusobacteriaceae	Cetobacterium	Cetobacterium sp. ZWU0022
TrinityPET_DN89839_c0_g1_i3	Fusobacteriaceae	WP_047383827.1	1340502	Bacteria	Fusobacteria	Fusobacteriia	Fusobacteriales	Fusobacteriaceae	Cetobacterium	Cetobacterium sp. ZWU0022
TrinityPET_DN91079_c0_g1_i1	Fusobacteriaceae	WP_081990350.1	1340502	Bacteria	Fusobacteria	Fusobacteriia	Fusobacteriales	Fusobacteriaceae	Cetobacterium	Cetobacterium sp. ZWU0022
TrinityPET_DN91079_c0_g1_i8	Fusobacteriaceae	WP_081990350.1	1340502	Bacteria	Fusobacteria	Fusobacteriia	Fusobacteriales	Fusobacteriaceae	Cetobacterium	Cetobacterium sp. ZWU0022
TrinityPET_DN91311_c0_g1_i1	Fusobacteriaceae	WP_047383286.1	1340502	Bacteria	Fusobacteria	Fusobacteriia	Fusobacteriales	Fusobacteriaceae	Cetobacterium	Cetobacterium sp. ZWU0022
TrinityPET_DN91311_c0_g2_i1	Fusobacteriaceae	WP_047383286.1	1340502	Bacteria	Fusobacteria	Fusobacteriia	Fusobacteriales	Fusobacteriaceae	Cetobacterium	Cetobacterium sp. ZWU0022
TrinityPET_DN91311_c0_g3_i1	Fusobacteriaceae	WP_047383286.1	1340502	Bacteria	Fusobacteria	Fusobacteriia	Fusobacteriales	Fusobacteriaceae	Cetobacterium	Cetobacterium sp. ZWU0022
TrinityPET_DN91311_c0_g4_i1	Fusobacteriaceae	WP_047383288.1	1340502	Bacteria	Fusobacteria	Fusobacteriia	Fusobacteriales	Fusobacteriaceae	Cetobacterium	Cetobacterium sp. ZWU0022
TrinityPET_DN91670_c0_g1_i1	Fusobacteriaceae	WP_047383488.1	1340502	Bacteria	Fusobacteria	Fusobacteriia	Fusobacteriales	Fusobacteriaceae	Cetobacterium	Cetobacterium sp. ZWU0022
TrinityPET_DN95167_c0_g1_i2	Fusobacteriaceae	WP_047382357.1	1340502	Bacteria	Fusobacteria	Fusobacteriia	Fusobacteriales	Fusobacteriaceae	Cetobacterium	Cetobacterium sp. ZWU0022
TrinityPET_DN95420_c0_g1_i1	Fusobacteriaceae	WP_047384846.1	1340502	Bacteria	Fusobacteria	Fusobacteriia	Fusobacteriales	Fusobacteriaceae	Cetobacterium	Cetobacterium sp. ZWU0022
TrinityPET_DN95420_c0_g2_i1	Fusobacteriaceae	WP_047384846.1	1340502	Bacteria	Fusobacteria	Fusobacteriia	Fusobacteriales	Fusobacteriaceae	Cetobacterium	Cetobacterium sp. ZWU0022
TrinityPET_DN95420_c0_g2_i2	Fusobacteriaceae	WP_047384846.1	1340502	Bacteria	Fusobacteria	Fusobacteriia	Fusobacteriales	Fusobacteriaceae	Cetobacterium	Cetobacterium sp. ZWU0022
TrinityPET_DN95482_c0_g1_i1	Fusobacteriaceae	WP_047384248.1	1340502	Bacteria	Fusobacteria	Fusobacteriia	Fusobacteriales	Fusobacteriaceae	Cetobacterium	Cetobacterium sp. ZWU0022
TrinityPET_DN95482_c0_g2_i1	Fusobacteriaceae	WP_047384248.1	1340502	Bacteria	Fusobacteria	Fusobacteriia	Fusobacteriales	Fusobacteriaceae	Cetobacterium	Cetobacterium sp. ZWU0022
TrinityPET_DN9560_c1_g1_i1	Fusobacteriaceae	WP_047381918.1	1340502	Bacteria	Fusobacteria	Fusobacteriia	Fusobacteriales	Fusobacteriaceae	Cetobacterium	Cetobacterium sp. ZWU0022
TrinityPET_DN95663_c0_g1_i1	Fusobacteriaceae	WP_047383997.1	1340502	Bacteria	Fusobacteria	Fusobacteriia	Fusobacteriales	Fusobacteriaceae	Cetobacterium	Cetobacterium sp. ZWU0022
TrinityPET_DN95663_c0_g2_i1	Fusobacteriaceae	WP_047383997.1	1340502	Bacteria	Fusobacteria	Fusobacteriia	Fusobacteriales	Fusobacteriaceae	Cetobacterium	Cetobacterium sp. ZWU0022
TrinityPET_DN95676_c0_g1_i1	Fusobacteriaceae	WP_047381422.1	1340502	Bacteria	Fusobacteria	Fusobacteriia	Fusobacteriales	Fusobacteriaceae	Cetobacterium	Cetobacterium sp. ZWU0022
TrinityPET_DN95826_c0_g1_i1	Fusobacteriaceae	WP_047382610.1	1340502	Bacteria	Fusobacteria	Fusobacteriia	Fusobacteriales	Fusobacteriaceae	Cetobacterium	Cetobacterium sp. ZWU0022
TrinityPET_DN9602_c0_g1_i14	Fusobacteriaceae	WP_047380330.1	1340502	Bacteria	Fusobacteria	Fusobacteriia	Fusobacteriales	Fusobacteriaceae	Cetobacterium	Cetobacterium sp. ZWU0022
TrinityPET_DN9602_c0_g1_i17	Fusobacteriaceae	WP_047380330.1	1340502	Bacteria	Fusobacteria	Fusobacteriia	Fusobacteriales	Fusobacteriaceae	Cetobacterium	Cetobacterium sp. ZWU0022
TrinityPET_DN9602_c0_g1_i18	Fusobacteriaceae	WP_047380330.1	1340502	Bacteria	Fusobacteria	Fusobacteriia	Fusobacteriales	Fusobacteriaceae	Cetobacterium	Cetobacterium sp. ZWU0022
TrinityPET_DN9602_c0_g1_i1	Fusobacteriaceae	WP_047380330.1	1340502	Bacteria	Fusobacteria	Fusobacteriia	Fusobacteriales	Fusobacteriaceae	Cetobacterium	Cetobacterium sp. ZWU0022
TrinityPET_DN98347_c0_g1_i1	Fusobacteriaceae	WP_047381330.1	1340502	Bacteria	Fusobacteria	Fusobacteriia	Fusobacteriales	Fusobacteriaceae	Cetobacterium	Cetobacterium sp. ZWU0022
TrinityPET_DN98347_c1_g1_i1	Fusobacteriaceae	WP_047381330.1	1340502	Bacteria	Fusobacteria	Fusobacteriia	Fusobacteriales	Fusobacteriaceae	Cetobacterium	Cetobacterium sp. ZWU0022
TrinityPET_DN105307_c0_g1_i1	Fusobacteriaceae	WP_023050753.1	180162	Bacteria	Fusobacteria	Fusobacteriia	Fusobacteriales	Fusobacteriaceae	Cetobacterium
TrinityPET_DN11055_c0_g1_i1	Fusobacteriaceae	WP_023050095.1	180162	Bacteria	Fusobacteria	Fusobacteriia	Fusobacteriales	Fusobacteriaceae	Cetobacterium
TrinityPET_DN11055_c0_g1_i2	Fusobacteriaceae	WP_023050095.1	180162	Bacteria	Fusobacteria	Fusobacteriia	Fusobacteriales	Fusobacteriaceae	Cetobacterium
TrinityPET_DN112413_c0_g1_i1	Fusobacteriaceae	WP_023051171.1	180162	Bacteria	Fusobacteria	Fusobacteriia	Fusobacteriales	Fusobacteriaceae	Cetobacterium
TrinityPET_DN114982_c0_g1_i1	Fusobacteriaceae	WP_023050753.1	180162	Bacteria	Fusobacteria	Fusobacteriia	Fusobacteriales	Fusobacteriaceae	Cetobacterium
TrinityPET_DN116463_c0_g1_i1	Fusobacteriaceae	WP_023049612.1	180162	Bacteria	Fusobacteria	Fusobacteriia	Fusobacteriales	Fusobacteriaceae	Cetobacterium
TrinityPET_DN117418_c0_g1_i1	Fusobacteriaceae	WP_023051679.1	180162	Bacteria	Fusobacteria	Fusobacteriia	Fusobacteriales	Fusobacteriaceae	Cetobacterium
TrinityPET_DN124069_c0_g1_i1	Fusobacteriaceae	WP_023051887.1	180162	Bacteria	Fusobacteria	Fusobacteriia	Fusobacteriales	Fusobacteriaceae	Cetobacterium
TrinityPET_DN124655_c0_g1_i1	Fusobacteriaceae	WP_023050983.1	180162	Bacteria	Fusobacteria	Fusobacteriia	Fusobacteriales	Fusobacteriaceae	Cetobacterium
TrinityPET_DN125022_c0_g1_i1	Fusobacteriaceae	WP_023050950.1	180162	Bacteria	Fusobacteria	Fusobacteriia	Fusobacteriales	Fusobacteriaceae	Cetobacterium
TrinityPET_DN126866_c0_g1_i2	Fusobacteriaceae	WP_023049634.1	180162	Bacteria	Fusobacteria	Fusobacteriia	Fusobacteriales	Fusobacteriaceae	Cetobacterium
TrinityPET_DN13124_c0_g1_i1	Fusobacteriaceae	WP_023051044.1	180162	Bacteria	Fusobacteria	Fusobacteriia	Fusobacteriales	Fusobacteriaceae	Cetobacterium
TrinityPET_DN13124_c0_g1_i2	Fusobacteriaceae	WP_023051044.1	180162	Bacteria	Fusobacteria	Fusobacteriia	Fusobacteriales	Fusobacteriaceae	Cetobacterium
TrinityPET_DN133661_c0_g1_i4	Fusobacteriaceae	WP_023050272.1	180162	Bacteria	Fusobacteria	Fusobacteriia	Fusobacteriales	Fusobacteriaceae	Cetobacterium
TrinityPET_DN134002_c0_g1_i2	Fusobacteriaceae	WP_023051178.1	180162	Bacteria	Fusobacteria	Fusobacteriia	Fusobacteriales	Fusobacteriaceae	Cetobacterium
TrinityPET_DN135848_c0_g1_i1	Fusobacteriaceae	WP_023050124.1	180162	Bacteria	Fusobacteria	Fusobacteriia	Fusobacteriales	Fusobacteriaceae	Cetobacterium
TrinityPET_DN137102_c0_g1_i1	Fusobacteriaceae	WP_023051277.1	180162	Bacteria	Fusobacteria	Fusobacteriia	Fusobacteriales	Fusobacteriaceae	Cetobacterium
TrinityPET_DN137102_c0_g1_i3	Fusobacteriaceae	WP_023051278.1	180162	Bacteria	Fusobacteria	Fusobacteriia	Fusobacteriales	Fusobacteriaceae	Cetobacterium
TrinityPET_DN142595_c0_g1_i1	Fusobacteriaceae	WP_023051467.1	180162	Bacteria	Fusobacteria	Fusobacteriia	Fusobacteriales	Fusobacteriaceae	Cetobacterium
TrinityPET_DN142834_c0_g1_i1	Fusobacteriaceae	WP_023052022.1	180162	Bacteria	Fusobacteria	Fusobacteriia	Fusobacteriales	Fusobacteriaceae	Cetobacterium
TrinityPET_DN142834_c0_g1_i4	Fusobacteriaceae	WP_023052022.1	180162	Bacteria	Fusobacteria	Fusobacteriia	Fusobacteriales	Fusobacteriaceae	Cetobacterium
TrinityPET_DN142834_c0_g1_i7	Fusobacteriaceae	WP_023052022.1	180162	Bacteria	Fusobacteria	Fusobacteriia	Fusobacteriales	Fusobacteriaceae	Cetobacterium
TrinityPET_DN144776_c0_g1_i1	Fusobacteriaceae	WP_023051619.1	180162	Bacteria	Fusobacteria	Fusobacteriia	Fusobacteriales	Fusobacteriaceae	Cetobacterium
TrinityPET_DN144776_c0_g1_i2	Fusobacteriaceae	WP_023051619.1	180162	Bacteria	Fusobacteria	Fusobacteriia	Fusobacteriales	Fusobacteriaceae	Cetobacterium
TrinityPET_DN145593_c0_g2_i1	Fusobacteriaceae	WP_023050943.1	180162	Bacteria	Fusobacteria	Fusobacteriia	Fusobacteriales	Fusobacteriaceae	Cetobacterium
TrinityPET_DN151822_c0_g1_i1	Fusobacteriaceae	WP_023050487.1	180162	Bacteria	Fusobacteria	Fusobacteriia	Fusobacteriales	Fusobacteriaceae	Cetobacterium
TrinityPET_DN152772_c0_g1_i1	Fusobacteriaceae	WP_023050130.1	180162	Bacteria	Fusobacteria	Fusobacteriia	Fusobacteriales	Fusobacteriaceae	Cetobacterium
TrinityPET_DN15320_c0_g2_i1	Fusobacteriaceae	WP_023051743.1	180162	Bacteria	Fusobacteria	Fusobacteriia	Fusobacteriales	Fusobacteriaceae	Cetobacterium
TrinityPET_DN154840_c0_g1_i1	Fusobacteriaceae	WP_023051820.1	180162	Bacteria	Fusobacteria	Fusobacteriia	Fusobacteriales	Fusobacteriaceae	Cetobacterium
TrinityPET_DN154840_c0_g1_i2	Fusobacteriaceae	WP_023051820.1	180162	Bacteria	Fusobacteria	Fusobacteriia	Fusobacteriales	Fusobacteriaceae	Cetobacterium
TrinityPET_DN154886_c0_g1_i1	Fusobacteriaceae	WP_023052005.1	180162	Bacteria	Fusobacteria	Fusobacteriia	Fusobacteriales	Fusobacteriaceae	Cetobacterium
TrinityPET_DN157095_c0_g1_i1	Fusobacteriaceae	WP_023050129.1	180162	Bacteria	Fusobacteria	Fusobacteriia	Fusobacteriales	Fusobacteriaceae	Cetobacterium
TrinityPET_DN157500_c0_g1_i1	Fusobacteriaceae	WP_023049899.1	180162	Bacteria	Fusobacteria	Fusobacteriia	Fusobacteriales	Fusobacteriaceae	Cetobacterium
TrinityPET_DN161002_c0_g1_i1	Fusobacteriaceae	WP_023052022.1	180162	Bacteria	Fusobacteria	Fusobacteriia	Fusobacteriales	Fusobacteriaceae	Cetobacterium
TrinityPET_DN16135_c0_g1_i4	Fusobacteriaceae	WP_023051524.1	180162	Bacteria	Fusobacteria	Fusobacteriia	Fusobacteriales	Fusobacteriaceae	Cetobacterium
TrinityPET_DN170560_c0_g1_i1	Fusobacteriaceae	WP_023050444.1	180162	Bacteria	Fusobacteria	Fusobacteriia	Fusobacteriales	Fusobacteriaceae	Cetobacterium
TrinityPET_DN171729_c0_g1_i1	Fusobacteriaceae	WP_023050754.1	180162	Bacteria	Fusobacteria	Fusobacteriia	Fusobacteriales	Fusobacteriaceae	Cetobacterium
TrinityPET_DN171835_c0_g1_i1	Fusobacteriaceae	WP_023049965.1	180162	Bacteria	Fusobacteria	Fusobacteriia	Fusobacteriales	Fusobacteriaceae	Cetobacterium
TrinityPET_DN174971_c0_g1_i1	Fusobacteriaceae	WP_023052132.1	180162	Bacteria	Fusobacteria	Fusobacteriia	Fusobacteriales	Fusobacteriaceae	Cetobacterium
TrinityPET_DN180987_c0_g1_i1	Fusobacteriaceae	WP_023049947.1	180162	Bacteria	Fusobacteria	Fusobacteriia	Fusobacteriales	Fusobacteriaceae	Cetobacterium
TrinityPET_DN180987_c0_g1_i2	Fusobacteriaceae	WP_023049947.1	180162	Bacteria	Fusobacteria	Fusobacteriia	Fusobacteriales	Fusobacteriaceae	Cetobacterium
TrinityPET_DN18154_c0_g1_i1	Fusobacteriaceae	WP_023052403.1	180162	Bacteria	Fusobacteria	Fusobacteriia	Fusobacteriales	Fusobacteriaceae	Cetobacterium
TrinityPET_DN181889_c0_g1_i1	Fusobacteriaceae	WP_023050674.1	180162	Bacteria	Fusobacteria	Fusobacteriia	Fusobacteriales	Fusobacteriaceae	Cetobacterium
TrinityPET_DN185780_c0_g1_i1	Fusobacteriaceae	WP_023049829.1	180162	Bacteria	Fusobacteria	Fusobacteriia	Fusobacteriales	Fusobacteriaceae	Cetobacterium
TrinityPET_DN185902_c0_g1_i1	Fusobacteriaceae	WP_023051467.1	180162	Bacteria	Fusobacteria	Fusobacteriia	Fusobacteriales	Fusobacteriaceae	Cetobacterium
TrinityPET_DN18710_c2_g1_i1	Fusobacteriaceae	WP_023051406.1	180162	Bacteria	Fusobacteria	Fusobacteriia	Fusobacteriales	Fusobacteriaceae	Cetobacterium
TrinityPET_DN188434_c0_g1_i1	Fusobacteriaceae	WP_023051399.1	180162	Bacteria	Fusobacteria	Fusobacteriia	Fusobacteriales	Fusobacteriaceae	Cetobacterium
TrinityPET_DN190369_c0_g1_i1	Fusobacteriaceae	WP_023049815.1	180162	Bacteria	Fusobacteria	Fusobacteriia	Fusobacteriales	Fusobacteriaceae	Cetobacterium
TrinityPET_DN190534_c0_g1_i1	Fusobacteriaceae	WP_023051314.1	180162	Bacteria	Fusobacteria	Fusobacteriia	Fusobacteriales	Fusobacteriaceae	Cetobacterium
TrinityPET_DN190564_c0_g1_i1	Fusobacteriaceae	WP_023051854.1	180162	Bacteria	Fusobacteria	Fusobacteriia	Fusobacteriales	Fusobacteriaceae	Cetobacterium
TrinityPET_DN191872_c0_g1_i1	Fusobacteriaceae	WP_023051772.1	180162	Bacteria	Fusobacteria	Fusobacteriia	Fusobacteriales	Fusobacteriaceae	Cetobacterium
TrinityPET_DN192024_c0_g1_i1	Fusobacteriaceae	WP_023049633.1	180162	Bacteria	Fusobacteria	Fusobacteriia	Fusobacteriales	Fusobacteriaceae	Cetobacterium
TrinityPET_DN19441_c0_g1_i7	Fusobacteriaceae	WP_023049927.1	180162	Bacteria	Fusobacteria	Fusobacteriia	Fusobacteriales	Fusobacteriaceae	Cetobacterium
TrinityPET_DN195607_c0_g1_i1	Fusobacteriaceae	WP_023051855.1	180162	Bacteria	Fusobacteria	Fusobacteriia	Fusobacteriales	Fusobacteriaceae	Cetobacterium
TrinityPET_DN19586_c0_g1_i2	Fusobacteriaceae	WP_023050489.1	180162	Bacteria	Fusobacteria	Fusobacteriia	Fusobacteriales	Fusobacteriaceae	Cetobacterium
TrinityPET_DN196275_c0_g1_i1	Fusobacteriaceae	WP_023052457.1	180162	Bacteria	Fusobacteria	Fusobacteriia	Fusobacteriales	Fusobacteriaceae	Cetobacterium
TrinityPET_DN197701_c0_g1_i1	Fusobacteriaceae	WP_023051624.1	180162	Bacteria	Fusobacteria	Fusobacteriia	Fusobacteriales	Fusobacteriaceae	Cetobacterium
TrinityPET_DN197923_c0_g1_i1	Fusobacteriaceae	WP_023050443.1	180162	Bacteria	Fusobacteria	Fusobacteriia	Fusobacteriales	Fusobacteriaceae	Cetobacterium
TrinityPET_DN197923_c0_g1_i2	Fusobacteriaceae	WP_023050443.1	180162	Bacteria	Fusobacteria	Fusobacteriia	Fusobacteriales	Fusobacteriaceae	Cetobacterium
TrinityPET_DN19956_c0_g1_i5	Fusobacteriaceae	WP_023051676.1	180162	Bacteria	Fusobacteria	Fusobacteriia	Fusobacteriales	Fusobacteriaceae	Cetobacterium
TrinityPET_DN202901_c0_g1_i1	Fusobacteriaceae	WP_023049616.1	180162	Bacteria	Fusobacteria	Fusobacteriia	Fusobacteriales	Fusobacteriaceae	Cetobacterium
TrinityPET_DN203352_c0_g1_i1	Fusobacteriaceae	WP_023051398.1	180162	Bacteria	Fusobacteria	Fusobacteriia	Fusobacteriales	Fusobacteriaceae	Cetobacterium
TrinityPET_DN204564_c0_g1_i1	Fusobacteriaceae	WP_023051776.1	180162	Bacteria	Fusobacteria	Fusobacteriia	Fusobacteriales	Fusobacteriaceae	Cetobacterium
TrinityPET_DN205829_c0_g1_i1	Fusobacteriaceae	WP_023051865.1	180162	Bacteria	Fusobacteria	Fusobacteriia	Fusobacteriales	Fusobacteriaceae	Cetobacterium
TrinityPET_DN206850_c0_g1_i1	Fusobacteriaceae	WP_023050555.1	180162	Bacteria	Fusobacteria	Fusobacteriia	Fusobacteriales	Fusobacteriaceae	Cetobacterium
TrinityPET_DN208601_c0_g1_i1	Fusobacteriaceae	WP_023051772.1	180162	Bacteria	Fusobacteria	Fusobacteriia	Fusobacteriales	Fusobacteriaceae	Cetobacterium
TrinityPET_DN212930_c0_g1_i1	Fusobacteriaceae	WP_023051055.1	180162	Bacteria	Fusobacteria	Fusobacteriia	Fusobacteriales	Fusobacteriaceae	Cetobacterium
TrinityPET_DN213665_c0_g1_i1	Fusobacteriaceae	WP_023049829.1	180162	Bacteria	Fusobacteria	Fusobacteriia	Fusobacteriales	Fusobacteriaceae	Cetobacterium
TrinityPET_DN218240_c0_g1_i1	Fusobacteriaceae	WP_023050791.1	180162	Bacteria	Fusobacteria	Fusobacteriia	Fusobacteriales	Fusobacteriaceae	Cetobacterium
TrinityPET_DN219703_c0_g1_i1	Fusobacteriaceae	WP_023051900.1	180162	Bacteria	Fusobacteria	Fusobacteriia	Fusobacteriales	Fusobacteriaceae	Cetobacterium
TrinityPET_DN220648_c0_g1_i1	Fusobacteriaceae	WP_023050794.1	180162	Bacteria	Fusobacteria	Fusobacteriia	Fusobacteriales	Fusobacteriaceae	Cetobacterium
TrinityPET_DN223637_c0_g1_i1	Fusobacteriaceae	WP_023050364.1	180162	Bacteria	Fusobacteria	Fusobacteriia	Fusobacteriales	Fusobacteriaceae	Cetobacterium
TrinityPET_DN224997_c0_g1_i1	Fusobacteriaceae	WP_023049569.1	180162	Bacteria	Fusobacteria	Fusobacteriia	Fusobacteriales	Fusobacteriaceae	Cetobacterium
TrinityPET_DN225228_c0_g1_i1	Fusobacteriaceae	WP_023052235.1	180162	Bacteria	Fusobacteria	Fusobacteriia	Fusobacteriales	Fusobacteriaceae	Cetobacterium
TrinityPET_DN225467_c0_g1_i1	Fusobacteriaceae	WP_023051478.1	180162	Bacteria	Fusobacteria	Fusobacteriia	Fusobacteriales	Fusobacteriaceae	Cetobacterium
TrinityPET_DN226198_c0_g1_i1	Fusobacteriaceae	WP_023052023.1	180162	Bacteria	Fusobacteria	Fusobacteriia	Fusobacteriales	Fusobacteriaceae	Cetobacterium
TrinityPET_DN226493_c0_g1_i1	Fusobacteriaceae	WP_023050555.1	180162	Bacteria	Fusobacteria	Fusobacteriia	Fusobacteriales	Fusobacteriaceae	Cetobacterium
TrinityPET_DN229976_c0_g1_i1	Fusobacteriaceae	WP_023049811.1	180162	Bacteria	Fusobacteria	Fusobacteriia	Fusobacteriales	Fusobacteriaceae	Cetobacterium
TrinityPET_DN232272_c0_g1_i1	Fusobacteriaceae	WP_023051190.1	180162	Bacteria	Fusobacteria	Fusobacteriia	Fusobacteriales	Fusobacteriaceae	Cetobacterium
TrinityPET_DN233678_c0_g1_i1	Fusobacteriaceae	WP_023050999.1	180162	Bacteria	Fusobacteria	Fusobacteriia	Fusobacteriales	Fusobacteriaceae	Cetobacterium
TrinityPET_DN234000_c0_g1_i1	Fusobacteriaceae	WP_023051855.1	180162	Bacteria	Fusobacteria	Fusobacteriia	Fusobacteriales	Fusobacteriaceae	Cetobacterium
TrinityPET_DN240144_c0_g1_i1	Fusobacteriaceae	WP_023049678.1	180162	Bacteria	Fusobacteria	Fusobacteriia	Fusobacteriales	Fusobacteriaceae	Cetobacterium
TrinityPET_DN240472_c0_g1_i1	Fusobacteriaceae	WP_023051105.1	180162	Bacteria	Fusobacteria	Fusobacteriia	Fusobacteriales	Fusobacteriaceae	Cetobacterium
TrinityPET_DN24054_c0_g1_i3	Fusobacteriaceae	WP_023049628.1	180162	Bacteria	Fusobacteria	Fusobacteriia	Fusobacteriales	Fusobacteriaceae	Cetobacterium
TrinityPET_DN240596_c0_g1_i1	Fusobacteriaceae	WP_023050280.1	180162	Bacteria	Fusobacteria	Fusobacteriia	Fusobacteriales	Fusobacteriaceae	Cetobacterium
TrinityPET_DN242125_c0_g1_i1	Fusobacteriaceae	WP_023049887.1	180162	Bacteria	Fusobacteria	Fusobacteriia	Fusobacteriales	Fusobacteriaceae	Cetobacterium
TrinityPET_DN246017_c0_g1_i1	Fusobacteriaceae	WP_023051856.1	180162	Bacteria	Fusobacteria	Fusobacteriia	Fusobacteriales	Fusobacteriaceae	Cetobacterium
TrinityPET_DN246019_c0_g1_i1	Fusobacteriaceae	WP_023049826.1	180162	Bacteria	Fusobacteria	Fusobacteriia	Fusobacteriales	Fusobacteriaceae	Cetobacterium
TrinityPET_DN246484_c0_g1_i1	Fusobacteriaceae	WP_023050972.1	180162	Bacteria	Fusobacteria	Fusobacteriia	Fusobacteriales	Fusobacteriaceae	Cetobacterium
TrinityPET_DN249942_c0_g1_i1	Fusobacteriaceae	WP_023049680.1	180162	Bacteria	Fusobacteria	Fusobacteriia	Fusobacteriales	Fusobacteriaceae	Cetobacterium
TrinityPET_DN252241_c0_g1_i1	Fusobacteriaceae	WP_023051609.1	180162	Bacteria	Fusobacteria	Fusobacteriia	Fusobacteriales	Fusobacteriaceae	Cetobacterium
TrinityPET_DN252463_c0_g1_i1	Fusobacteriaceae	WP_023049856.1	180162	Bacteria	Fusobacteria	Fusobacteriia	Fusobacteriales	Fusobacteriaceae	Cetobacterium
TrinityPET_DN253670_c0_g1_i1	Fusobacteriaceae	WP_023052289.1	180162	Bacteria	Fusobacteria	Fusobacteriia	Fusobacteriales	Fusobacteriaceae	Cetobacterium
TrinityPET_DN254380_c0_g1_i1	Fusobacteriaceae	WP_023051885.1	180162	Bacteria	Fusobacteria	Fusobacteriia	Fusobacteriales	Fusobacteriaceae	Cetobacterium
TrinityPET_DN258715_c0_g1_i1	Fusobacteriaceae	WP_023050967.1	180162	Bacteria	Fusobacteria	Fusobacteriia	Fusobacteriales	Fusobacteriaceae	Cetobacterium
TrinityPET_DN262209_c0_g1_i1	Fusobacteriaceae	WP_023050343.1	180162	Bacteria	Fusobacteria	Fusobacteriia	Fusobacteriales	Fusobacteriaceae	Cetobacterium
TrinityPET_DN28706_c0_g1_i1	Fusobacteriaceae	WP_023050823.1	180162	Bacteria	Fusobacteria	Fusobacteriia	Fusobacteriales	Fusobacteriaceae	Cetobacterium
TrinityPET_DN28983_c0_g2_i1	Fusobacteriaceae	WP_023049761.1	180162	Bacteria	Fusobacteria	Fusobacteriia	Fusobacteriales	Fusobacteriaceae	Cetobacterium
TrinityPET_DN28983_c0_g2_i2	Fusobacteriaceae	WP_023049761.1	180162	Bacteria	Fusobacteria	Fusobacteriia	Fusobacteriales	Fusobacteriaceae	Cetobacterium
TrinityPET_DN29563_c0_g2_i1	Fusobacteriaceae	WP_023051860.1	180162	Bacteria	Fusobacteria	Fusobacteriia	Fusobacteriales	Fusobacteriaceae	Cetobacterium
TrinityPET_DN29612_c0_g2_i1	Fusobacteriaceae	WP_023051633.1	180162	Bacteria	Fusobacteria	Fusobacteriia	Fusobacteriales	Fusobacteriaceae	Cetobacterium
TrinityPET_DN30586_c0_g1_i1	Fusobacteriaceae	WP_023051705.1	180162	Bacteria	Fusobacteria	Fusobacteriia	Fusobacteriales	Fusobacteriaceae	Cetobacterium
TrinityPET_DN30586_c0_g1_i2	Fusobacteriaceae	WP_023051705.1	180162	Bacteria	Fusobacteria	Fusobacteriia	Fusobacteriales	Fusobacteriaceae	Cetobacterium
TrinityPET_DN38484_c0_g2_i1	Fusobacteriaceae	WP_023051833.1	180162	Bacteria	Fusobacteria	Fusobacteriia	Fusobacteriales	Fusobacteriaceae	Cetobacterium
TrinityPET_DN38484_c0_g2_i2	Fusobacteriaceae	WP_023051833.1	180162	Bacteria	Fusobacteria	Fusobacteriia	Fusobacteriales	Fusobacteriaceae	Cetobacterium
TrinityPET_DN4039_c2_g1_i1	Fusobacteriaceae	WP_023051048.1	180162	Bacteria	Fusobacteria	Fusobacteriia	Fusobacteriales	Fusobacteriaceae	Cetobacterium
TrinityPET_DN4806_c0_g1_i1	Fusobacteriaceae	WP_023051107.1	180162	Bacteria	Fusobacteria	Fusobacteriia	Fusobacteriales	Fusobacteriaceae	Cetobacterium
TrinityPET_DN49066_c0_g2_i1	Fusobacteriaceae	WP_023052505.1	180162	Bacteria	Fusobacteria	Fusobacteriia	Fusobacteriales	Fusobacteriaceae	Cetobacterium
TrinityPET_DN56125_c0_g1_i1	Fusobacteriaceae	WP_023049635.1	180162	Bacteria	Fusobacteria	Fusobacteriia	Fusobacteriales	Fusobacteriaceae	Cetobacterium
TrinityPET_DN56125_c0_g1_i2	Fusobacteriaceae	WP_023049635.1	180162	Bacteria	Fusobacteria	Fusobacteriia	Fusobacteriales	Fusobacteriaceae	Cetobacterium
TrinityPET_DN56125_c1_g1_i1	Fusobacteriaceae	WP_023049635.1	180162	Bacteria	Fusobacteria	Fusobacteriia	Fusobacteriales	Fusobacteriaceae	Cetobacterium
TrinityPET_DN57340_c0_g1_i2	Fusobacteriaceae	WP_023049596.1	180162	Bacteria	Fusobacteria	Fusobacteriia	Fusobacteriales	Fusobacteriaceae	Cetobacterium
TrinityPET_DN60004_c0_g1_i2	Fusobacteriaceae	WP_023050122.1	180162	Bacteria	Fusobacteria	Fusobacteriia	Fusobacteriales	Fusobacteriaceae	Cetobacterium
TrinityPET_DN61810_c0_g1_i1	Fusobacteriaceae	WP_023051271.1	180162	Bacteria	Fusobacteria	Fusobacteriia	Fusobacteriales	Fusobacteriaceae	Cetobacterium
TrinityPET_DN61810_c0_g1_i4	Fusobacteriaceae	WP_023051271.1	180162	Bacteria	Fusobacteria	Fusobacteriia	Fusobacteriales	Fusobacteriaceae	Cetobacterium
TrinityPET_DN67537_c0_g1_i2	Fusobacteriaceae	WP_023050257.1	180162	Bacteria	Fusobacteria	Fusobacteriia	Fusobacteriales	Fusobacteriaceae	Cetobacterium
TrinityPET_DN71625_c0_g1_i1	Fusobacteriaceae	WP_023050758.1	180162	Bacteria	Fusobacteria	Fusobacteriia	Fusobacteriales	Fusobacteriaceae	Cetobacterium
TrinityPET_DN7497_c0_g1_i1	Fusobacteriaceae	WP_023052111.1	180162	Bacteria	Fusobacteria	Fusobacteriia	Fusobacteriales	Fusobacteriaceae	Cetobacterium
TrinityPET_DN80852_c0_g1_i1	Fusobacteriaceae	WP_023050158.1	180162	Bacteria	Fusobacteria	Fusobacteriia	Fusobacteriales	Fusobacteriaceae	Cetobacterium
TrinityPET_DN81638_c0_g1_i1	Fusobacteriaceae	WP_023049557.1	180162	Bacteria	Fusobacteria	Fusobacteriia	Fusobacteriales	Fusobacteriaceae	Cetobacterium
TrinityPET_DN81638_c0_g1_i2	Fusobacteriaceae	WP_023049557.1	180162	Bacteria	Fusobacteria	Fusobacteriia	Fusobacteriales	Fusobacteriaceae	Cetobacterium
TrinityPET_DN82_c0_g1_i4	Fusobacteriaceae	WP_023052292.1	180162	Bacteria	Fusobacteria	Fusobacteriia	Fusobacteriales	Fusobacteriaceae	Cetobacterium
TrinityPET_DN82_c0_g1_i8	Fusobacteriaceae	WP_023052292.1	180162	Bacteria	Fusobacteria	Fusobacteriia	Fusobacteriales	Fusobacteriaceae	Cetobacterium
TrinityPET_DN82_c0_g1_i9	Fusobacteriaceae	WP_023052292.1	180162	Bacteria	Fusobacteria	Fusobacteriia	Fusobacteriales	Fusobacteriaceae	Cetobacterium
TrinityPET_DN89697_c0_g1_i8	Fusobacteriaceae	WP_023052493.1	180162	Bacteria	Fusobacteria	Fusobacteriia	Fusobacteriales	Fusobacteriaceae	Cetobacterium
TrinityPET_DN93113_c0_g1_i1	Fusobacteriaceae	WP_023050378.1	180162	Bacteria	Fusobacteria	Fusobacteriia	Fusobacteriales	Fusobacteriaceae	Cetobacterium
TrinityPET_DN95202_c0_g1_i1	Fusobacteriaceae	WP_023049819.1	180162	Bacteria	Fusobacteria	Fusobacteriia	Fusobacteriales	Fusobacteriaceae	Cetobacterium
TrinityPET_DN95202_c1_g1_i1	Fusobacteriaceae	WP_023049819.1	180162	Bacteria	Fusobacteria	Fusobacteriia	Fusobacteriales	Fusobacteriaceae	Cetobacterium
TrinityPET_DN9560_c0_g2_i1	Fusobacteriaceae	WP_023051630.1	180162	Bacteria	Fusobacteria	Fusobacteriia	Fusobacteriales	Fusobacteriaceae	Cetobacterium
TrinityPET_DN233772_c0_g1_i1	Fusobacteriaceae	WP_185891542.1	180162	Bacteria	Fusobacteria	Fusobacteriia	Fusobacteriales	Fusobacteriaceae	Cetobacterium
TrinityPET_DN186921_c0_g1_i1	Fusobacteriaceae	WP_078695020.1	180163	Bacteria	Fusobacteria	Fusobacteriia	Fusobacteriales	Fusobacteriaceae	Cetobacterium	Cetobacterium ceti
TrinityPET_DN192732_c0_g1_i1	Fusobacteriaceae	WP_200803164.1	180163	Bacteria	Fusobacteria	Fusobacteriia	Fusobacteriales	Fusobacteriaceae	Cetobacterium	Cetobacterium ceti
TrinityPET_DN204268_c0_g1_i1	Fusobacteriaceae	WP_078694793.1	180163	Bacteria	Fusobacteria	Fusobacteriia	Fusobacteriales	Fusobacteriaceae	Cetobacterium	Cetobacterium ceti
TrinityPET_DN228614_c0_g1_i1	Fusobacteriaceae	WP_078693182.1	180163	Bacteria	Fusobacteria	Fusobacteriia	Fusobacteriales	Fusobacteriaceae	Cetobacterium	Cetobacterium ceti
TrinityPET_DN235524_c0_g1_i1	Fusobacteriaceae	WP_078693966.1	180163	Bacteria	Fusobacteria	Fusobacteriia	Fusobacteriales	Fusobacteriaceae	Cetobacterium	Cetobacterium ceti
TrinityPET_DN245906_c0_g1_i1	Fusobacteriaceae	WP_078693966.1	180163	Bacteria	Fusobacteria	Fusobacteriia	Fusobacteriales	Fusobacteriaceae	Cetobacterium	Cetobacterium ceti
TrinityPET_DN247093_c0_g1_i1	Fusobacteriaceae	WP_159443638.1	180163	Bacteria	Fusobacteria	Fusobacteriia	Fusobacteriales	Fusobacteriaceae	Cetobacterium	Cetobacterium ceti
TrinityPET_DN260055_c0_g1_i1	Fusobacteriaceae	WP_078695025.1	180163	Bacteria	Fusobacteria	Fusobacteriia	Fusobacteriales	Fusobacteriaceae	Cetobacterium	Cetobacterium ceti
TrinityPET_DN266121_c0_g1_i1	Fusobacteriaceae	WP_078694786.1	180163	Bacteria	Fusobacteria	Fusobacteriia	Fusobacteriales	Fusobacteriaceae	Cetobacterium	Cetobacterium ceti
TrinityPET_DN5738_c0_g2_i1	Fusobacteriaceae	WP_078693182.1	180163	Bacteria	Fusobacteria	Fusobacteriia	Fusobacteriales	Fusobacteriaceae	Cetobacterium	Cetobacterium ceti
TrinityPET_DN86249_c1_g1_i2	Fusobacteriaceae	WP_078694789.1	180163	Bacteria	Fusobacteria	Fusobacteriia	Fusobacteriales	Fusobacteriaceae	Cetobacterium	Cetobacterium ceti
TrinityPET_DN86249_c1_g2_i1	Fusobacteriaceae	WP_078694792.1	180163	Bacteria	Fusobacteria	Fusobacteriia	Fusobacteriales	Fusobacteriaceae	Cetobacterium	Cetobacterium ceti
TrinityPET_DN100617_c0_g1_i1	Fusobacteriaceae	WP_240219623.1	188913	Bacteria	Fusobacteria	Fusobacteriia	Fusobacteriales	Fusobacteriaceae	Cetobacterium	Cetobacterium somerae
TrinityPET_DN101796_c0_g1_i1	Fusobacteriaceae	WP_240221840.1	188913	Bacteria	Fusobacteria	Fusobacteriia	Fusobacteriales	Fusobacteriaceae	Cetobacterium	Cetobacterium somerae
TrinityPET_DN10265_c0_g1_i8	Fusobacteriaceae	WP_240219709.1	188913	Bacteria	Fusobacteria	Fusobacteriia	Fusobacteriales	Fusobacteriaceae	Cetobacterium	Cetobacterium somerae
TrinityPET_DN104240_c0_g1_i1	Fusobacteriaceae	WP_240221140.1	188913	Bacteria	Fusobacteria	Fusobacteriia	Fusobacteriales	Fusobacteriaceae	Cetobacterium	Cetobacterium somerae
TrinityPET_DN107205_c0_g1_i1	Fusobacteriaceae	WP_240219171.1	188913	Bacteria	Fusobacteria	Fusobacteriia	Fusobacteriales	Fusobacteriaceae	Cetobacterium	Cetobacterium somerae
TrinityPET_DN107205_c0_g2_i1	Fusobacteriaceae	WP_240219171.1	188913	Bacteria	Fusobacteria	Fusobacteriia	Fusobacteriales	Fusobacteriaceae	Cetobacterium	Cetobacterium somerae
TrinityPET_DN107205_c0_g3_i1	Fusobacteriaceae	WP_240219171.1	188913	Bacteria	Fusobacteria	Fusobacteriia	Fusobacteriales	Fusobacteriaceae	Cetobacterium	Cetobacterium somerae
TrinityPET_DN108520_c0_g1_i1	Fusobacteriaceae	WP_240219143.1	188913	Bacteria	Fusobacteria	Fusobacteriia	Fusobacteriales	Fusobacteriaceae	Cetobacterium	Cetobacterium somerae
TrinityPET_DN111973_c0_g1_i1	Fusobacteriaceae	WP_240220989.1	188913	Bacteria	Fusobacteria	Fusobacteriia	Fusobacteriales	Fusobacteriaceae	Cetobacterium	Cetobacterium somerae
TrinityPET_DN114471_c0_g1_i1	Fusobacteriaceae	WP_240222085.1	188913	Bacteria	Fusobacteria	Fusobacteriia	Fusobacteriales	Fusobacteriaceae	Cetobacterium	Cetobacterium somerae
TrinityPET_DN122195_c0_g1_i1	Fusobacteriaceae	WP_240219739.1	188913	Bacteria	Fusobacteria	Fusobacteriia	Fusobacteriales	Fusobacteriaceae	Cetobacterium	Cetobacterium somerae
TrinityPET_DN127304_c0_g1_i1	Fusobacteriaceae	WP_240219704.1	188913	Bacteria	Fusobacteria	Fusobacteriia	Fusobacteriales	Fusobacteriaceae	Cetobacterium	Cetobacterium somerae
TrinityPET_DN130319_c0_g1_i3	Fusobacteriaceae	WP_240218859.1	188913	Bacteria	Fusobacteria	Fusobacteriia	Fusobacteriales	Fusobacteriaceae	Cetobacterium	Cetobacterium somerae
TrinityPET_DN140031_c0_g1_i1	Fusobacteriaceae	WP_240219217.1	188913	Bacteria	Fusobacteria	Fusobacteriia	Fusobacteriales	Fusobacteriaceae	Cetobacterium	Cetobacterium somerae
TrinityPET_DN140797_c0_g1_i1	Fusobacteriaceae	WP_240219444.1	188913	Bacteria	Fusobacteria	Fusobacteriia	Fusobacteriales	Fusobacteriaceae	Cetobacterium	Cetobacterium somerae
TrinityPET_DN150103_c0_g1_i1	Fusobacteriaceae	WP_240221402.1	188913	Bacteria	Fusobacteria	Fusobacteriia	Fusobacteriales	Fusobacteriaceae	Cetobacterium	Cetobacterium somerae
TrinityPET_DN151492_c0_g1_i2	Fusobacteriaceae	WP_240219136.1	188913	Bacteria	Fusobacteria	Fusobacteriia	Fusobacteriales	Fusobacteriaceae	Cetobacterium	Cetobacterium somerae
TrinityPET_DN151587_c0_g2_i1	Fusobacteriaceae	WP_240220684.1	188913	Bacteria	Fusobacteria	Fusobacteriia	Fusobacteriales	Fusobacteriaceae	Cetobacterium	Cetobacterium somerae
TrinityPET_DN152001_c0_g1_i1	Fusobacteriaceae	WP_240218485.1	188913	Bacteria	Fusobacteria	Fusobacteriia	Fusobacteriales	Fusobacteriaceae	Cetobacterium	Cetobacterium somerae
TrinityPET_DN152770_c0_g1_i1	Fusobacteriaceae	WP_240221140.1	188913	Bacteria	Fusobacteria	Fusobacteriia	Fusobacteriales	Fusobacteriaceae	Cetobacterium	Cetobacterium somerae
TrinityPET_DN154206_c0_g1_i1	Fusobacteriaceae	WP_240221077.1	188913	Bacteria	Fusobacteria	Fusobacteriia	Fusobacteriales	Fusobacteriaceae	Cetobacterium	Cetobacterium somerae
TrinityPET_DN154206_c0_g1_i2	Fusobacteriaceae	WP_240221077.1	188913	Bacteria	Fusobacteria	Fusobacteriia	Fusobacteriales	Fusobacteriaceae	Cetobacterium	Cetobacterium somerae
TrinityPET_DN156347_c0_g1_i1	Fusobacteriaceae	WP_240219424.1	188913	Bacteria	Fusobacteria	Fusobacteriia	Fusobacteriales	Fusobacteriaceae	Cetobacterium	Cetobacterium somerae
TrinityPET_DN157514_c0_g1_i1	Fusobacteriaceae	WP_240219224.1	188913	Bacteria	Fusobacteria	Fusobacteriia	Fusobacteriales	Fusobacteriaceae	Cetobacterium	Cetobacterium somerae
TrinityPET_DN157787_c0_g1_i1	Fusobacteriaceae	WP_240219988.1	188913	Bacteria	Fusobacteria	Fusobacteriia	Fusobacteriales	Fusobacteriaceae	Cetobacterium	Cetobacterium somerae
TrinityPET_DN160843_c0_g1_i1	Fusobacteriaceae	WP_240219618.1	188913	Bacteria	Fusobacteria	Fusobacteriia	Fusobacteriales	Fusobacteriaceae	Cetobacterium	Cetobacterium somerae
TrinityPET_DN164175_c0_g1_i1	Fusobacteriaceae	WP_240222040.1	188913	Bacteria	Fusobacteria	Fusobacteriia	Fusobacteriales	Fusobacteriaceae	Cetobacterium	Cetobacterium somerae
TrinityPET_DN170320_c0_g1_i1	Fusobacteriaceae	WP_240219429.1	188913	Bacteria	Fusobacteria	Fusobacteriia	Fusobacteriales	Fusobacteriaceae	Cetobacterium	Cetobacterium somerae
TrinityPET_DN170907_c0_g1_i1	Fusobacteriaceae	WP_240218484.1	188913	Bacteria	Fusobacteria	Fusobacteriia	Fusobacteriales	Fusobacteriaceae	Cetobacterium	Cetobacterium somerae
TrinityPET_DN172394_c0_g1_i1	Fusobacteriaceae	WP_240218784.1	188913	Bacteria	Fusobacteria	Fusobacteriia	Fusobacteriales	Fusobacteriaceae	Cetobacterium	Cetobacterium somerae
TrinityPET_DN174387_c0_g1_i2	Fusobacteriaceae	WP_240220207.1	188913	Bacteria	Fusobacteria	Fusobacteriia	Fusobacteriales	Fusobacteriaceae	Cetobacterium	Cetobacterium somerae
TrinityPET_DN175699_c0_g1_i1	Fusobacteriaceae	WP_240221930.1	188913	Bacteria	Fusobacteria	Fusobacteriia	Fusobacteriales	Fusobacteriaceae	Cetobacterium	Cetobacterium somerae
TrinityPET_DN18177_c0_g2_i1	Fusobacteriaceae	WP_240222003.1	188913	Bacteria	Fusobacteria	Fusobacteriia	Fusobacteriales	Fusobacteriaceae	Cetobacterium	Cetobacterium somerae
TrinityPET_DN185604_c0_g1_i1	Fusobacteriaceae	WP_240221362.1	188913	Bacteria	Fusobacteria	Fusobacteriia	Fusobacteriales	Fusobacteriaceae	Cetobacterium	Cetobacterium somerae
TrinityPET_DN185604_c0_g1_i2	Fusobacteriaceae	WP_240221362.1	188913	Bacteria	Fusobacteria	Fusobacteriia	Fusobacteriales	Fusobacteriaceae	Cetobacterium	Cetobacterium somerae
TrinityPET_DN186855_c0_g1_i1	Fusobacteriaceae	WP_240219284.1	188913	Bacteria	Fusobacteria	Fusobacteriia	Fusobacteriales	Fusobacteriaceae	Cetobacterium	Cetobacterium somerae
TrinityPET_DN189233_c0_g1_i1	Fusobacteriaceae	WP_240221832.1	188913	Bacteria	Fusobacteria	Fusobacteriia	Fusobacteriales	Fusobacteriaceae	Cetobacterium	Cetobacterium somerae
TrinityPET_DN191711_c0_g1_i1	Fusobacteriaceae	WP_240220989.1	188913	Bacteria	Fusobacteria	Fusobacteriia	Fusobacteriales	Fusobacteriaceae	Cetobacterium	Cetobacterium somerae
TrinityPET_DN192330_c0_g1_i1	Fusobacteriaceae	WP_240219429.1	188913	Bacteria	Fusobacteria	Fusobacteriia	Fusobacteriales	Fusobacteriaceae	Cetobacterium	Cetobacterium somerae
TrinityPET_DN195582_c0_g1_i1	Fusobacteriaceae	WP_240218665.1	188913	Bacteria	Fusobacteria	Fusobacteriia	Fusobacteriales	Fusobacteriaceae	Cetobacterium	Cetobacterium somerae
TrinityPET_DN195910_c0_g1_i1	Fusobacteriaceae	WP_240218908.1	188913	Bacteria	Fusobacteria	Fusobacteriia	Fusobacteriales	Fusobacteriaceae	Cetobacterium	Cetobacterium somerae
TrinityPET_DN197212_c0_g1_i1	Fusobacteriaceae	WP_240219452.1	188913	Bacteria	Fusobacteria	Fusobacteriia	Fusobacteriales	Fusobacteriaceae	Cetobacterium	Cetobacterium somerae
TrinityPET_DN197230_c0_g1_i1	Fusobacteriaceae	WP_240221832.1	188913	Bacteria	Fusobacteria	Fusobacteriia	Fusobacteriales	Fusobacteriaceae	Cetobacterium	Cetobacterium somerae
TrinityPET_DN198423_c0_g1_i1	Fusobacteriaceae	WP_240218890.1	188913	Bacteria	Fusobacteria	Fusobacteriia	Fusobacteriales	Fusobacteriaceae	Cetobacterium	Cetobacterium somerae
TrinityPET_DN198559_c0_g1_i1	Fusobacteriaceae	WP_240218755.1	188913	Bacteria	Fusobacteria	Fusobacteriia	Fusobacteriales	Fusobacteriaceae	Cetobacterium	Cetobacterium somerae
TrinityPET_DN199197_c0_g1_i1	Fusobacteriaceae	WP_240221940.1	188913	Bacteria	Fusobacteria	Fusobacteriia	Fusobacteriales	Fusobacteriaceae	Cetobacterium	Cetobacterium somerae
TrinityPET_DN200202_c0_g1_i1	Fusobacteriaceae	WP_240219283.1	188913	Bacteria	Fusobacteria	Fusobacteriia	Fusobacteriales	Fusobacteriaceae	Cetobacterium	Cetobacterium somerae
TrinityPET_DN203245_c0_g1_i1	Fusobacteriaceae	WP_240221284.1	188913	Bacteria	Fusobacteria	Fusobacteriia	Fusobacteriales	Fusobacteriaceae	Cetobacterium	Cetobacterium somerae
TrinityPET_DN203918_c0_g1_i2	Fusobacteriaceae	WP_240222081.1	188913	Bacteria	Fusobacteria	Fusobacteriia	Fusobacteriales	Fusobacteriaceae	Cetobacterium	Cetobacterium somerae
TrinityPET_DN204031_c0_g1_i1	Fusobacteriaceae	WP_240218917.1	188913	Bacteria	Fusobacteria	Fusobacteriia	Fusobacteriales	Fusobacteriaceae	Cetobacterium	Cetobacterium somerae
TrinityPET_DN204681_c0_g1_i1	Fusobacteriaceae	WP_240219427.1	188913	Bacteria	Fusobacteria	Fusobacteriia	Fusobacteriales	Fusobacteriaceae	Cetobacterium	Cetobacterium somerae
TrinityPET_DN205728_c0_g1_i1	Fusobacteriaceae	WP_240221146.1	188913	Bacteria	Fusobacteria	Fusobacteriia	Fusobacteriales	Fusobacteriaceae	Cetobacterium	Cetobacterium somerae
TrinityPET_DN207907_c0_g1_i1	Fusobacteriaceae	WP_240219284.1	188913	Bacteria	Fusobacteria	Fusobacteriia	Fusobacteriales	Fusobacteriaceae	Cetobacterium	Cetobacterium somerae
TrinityPET_DN211443_c0_g1_i1	Fusobacteriaceae	WP_240221094.1	188913	Bacteria	Fusobacteria	Fusobacteriia	Fusobacteriales	Fusobacteriaceae	Cetobacterium	Cetobacterium somerae
TrinityPET_DN211457_c0_g1_i1	Fusobacteriaceae	WP_240218890.1	188913	Bacteria	Fusobacteria	Fusobacteriia	Fusobacteriales	Fusobacteriaceae	Cetobacterium	Cetobacterium somerae
TrinityPET_DN215677_c0_g1_i1	Fusobacteriaceae	WP_240221146.1	188913	Bacteria	Fusobacteria	Fusobacteriia	Fusobacteriales	Fusobacteriaceae	Cetobacterium	Cetobacterium somerae
TrinityPET_DN217657_c0_g1_i1	Fusobacteriaceae	WP_240221390.1	188913	Bacteria	Fusobacteria	Fusobacteriia	Fusobacteriales	Fusobacteriaceae	Cetobacterium	Cetobacterium somerae
TrinityPET_DN217885_c0_g1_i1	Fusobacteriaceae	WP_240220235.1	188913	Bacteria	Fusobacteria	Fusobacteriia	Fusobacteriales	Fusobacteriaceae	Cetobacterium	Cetobacterium somerae
TrinityPET_DN218413_c0_g1_i1	Fusobacteriaceae	WP_240219422.1	188913	Bacteria	Fusobacteria	Fusobacteriia	Fusobacteriales	Fusobacteriaceae	Cetobacterium	Cetobacterium somerae
TrinityPET_DN220063_c0_g1_i1	Fusobacteriaceae	WP_240221578.1	188913	Bacteria	Fusobacteria	Fusobacteriia	Fusobacteriales	Fusobacteriaceae	Cetobacterium	Cetobacterium somerae
TrinityPET_DN226801_c0_g1_i1	Fusobacteriaceae	WP_240218482.1	188913	Bacteria	Fusobacteria	Fusobacteriia	Fusobacteriales	Fusobacteriaceae	Cetobacterium	Cetobacterium somerae
TrinityPET_DN234038_c0_g1_i1	Fusobacteriaceae	WP_240218950.1	188913	Bacteria	Fusobacteria	Fusobacteriia	Fusobacteriales	Fusobacteriaceae	Cetobacterium	Cetobacterium somerae
TrinityPET_DN236267_c0_g1_i1	Fusobacteriaceae	WP_240221094.1	188913	Bacteria	Fusobacteria	Fusobacteriia	Fusobacteriales	Fusobacteriaceae	Cetobacterium	Cetobacterium somerae
TrinityPET_DN236409_c0_g1_i1	Fusobacteriaceae	WP_240221098.1	188913	Bacteria	Fusobacteria	Fusobacteriia	Fusobacteriales	Fusobacteriaceae	Cetobacterium	Cetobacterium somerae
TrinityPET_DN238741_c0_g1_i1	Fusobacteriaceae	WP_240221846.1	188913	Bacteria	Fusobacteria	Fusobacteriia	Fusobacteriales	Fusobacteriaceae	Cetobacterium	Cetobacterium somerae
TrinityPET_DN239716_c0_g1_i1	Fusobacteriaceae	WP_240219354.1	188913	Bacteria	Fusobacteria	Fusobacteriia	Fusobacteriales	Fusobacteriaceae	Cetobacterium	Cetobacterium somerae
[truncated: 14,731 more rows]
