# Supplementary material for: Microbe transmission from pet shop to lab-reared zebrafish reveals a pathogenic birnavirus
Source: PLoS Biol. 2024 May 30;22(5):e3002606. doi: 10.1371/journal.pbio.3002606 (PMC11139271; doi:10.1371/journal.pbio.3002606)
Supplement: S4 File — (XLSX) [file pbio.3002606.s006.xlsx]

## Sheet: PET1_vs_LAB
gene_name	baseMean	log2FoldChange	lfcSE	stat	pvalue	padj	gene_desc
CR318588.2	1890.64	25.8886	4.31148	6.00458	1.91831e-09	5.28321e-07	si:dkeyp-1h4.8 [Source:NCBI gene;Acc:100535122]
zgc:103700	1481.56	25.3278	3.14652	8.04947	8.31502e-16	7.63347e-13	zgc:103700
FO905027.1	135.667	21.0957	3.63543	5.80282	6.52107e-09	1.56171e-06	UNCHARACTERIZED
atp6v0e1	124.659	20.9442	3.70454	5.65366	1.57063e-08	3.37943e-06	ATPase H+ transporting V0 subunit e1
si:ch211-15j1.3	96.283	20.696	2.14881	9.63138	5.89343e-22	1.01444e-18	si:ch211-15j1.3
LOC101885484	70.1911	20.4962	3.24763	6.31112	2.7703e-10	1.10575e-07	uncharacterized LOC101885484,non-coding
AL772241.2	43.894	20.3114	3.42016	5.93874	2.87218e-09	7.39278e-07
LOC101886143	63.1604	20.2871	5.04502	4.02122	5.7898e-05	0.00336407	rho-associated protein kinase 1-like
zgc:101806	155.007	20.0965	2.83476	7.08932	1.34773e-12	8.24842e-10	zgc:101806
LOC110439963	41.2103	19.7268	3.17211	6.21882	5.009e-10	1.74624e-07	GTPase IMAP family member 4-like
LOC110437935	32.3985	19.6282	2.23339	8.7885	1.51569e-18	1.81493e-15	NACHT
LOC101882488	17.0524	19.3753	5.13647	3.77211	0.000161875	0.00744275	tripartite motif-containing protein 16-like
LOC101885330	13.8081	19.202	5.13692	3.73804	0.000185459	0.00823828	uncharacterized LOC101885330,non-coding
LOC103909877	66.2965	18.8045	2.22104	8.46654	2.52799e-17	2.67782e-14
XLOC_008086	26.4582	18.5256	3.88899	4.76361	1.90165e-06	0.000200664
LOC108183912	43.4673	18.0241	3.0791	5.85371	4.80722e-09	1.17164e-06	uncharacterized LOC108183912
LOC110440028	25.5575	17.6502	3.84674	4.58836	4.4675e-06	0.000406071	nephrocystin-4-like
LOC108190499	9.07532	17.6297	5.13867	3.43079	0.000601832	0.0203126	uncharacterized LOC108190499
BX005056.1	23.5838	17.2328	3.8477	4.47873	7.509e-06	0.000624789
LOC100537633	38.1357	15.5815	5.16826	3.01483	0.00257119	0.0557255	alanine aminotransferase 2-like
rhcgb	550.663	15.2303	3.01572	5.0503	4.41106e-07	5.98449e-05	Rh family, C glycoprotein b
slc26a6l	639.643	15.0995	5.14327	2.93579	0.00332701	0.0659273	solute carrier family 26 member 6, like
slco1f2	550.221	14.7557	5.18142	2.84782	0.00440199	0.0797075	solute carrier organic anion transporter family, member 1F2
si:ch211-224l10.4	255.308	14.4366	5.20208	2.77516	0.00551744	0.0931673	si:ch211-224l10.4
slc22a7b.1	320.617	14.3184	3.9564	3.61905	0.000295682	0.0117171	solute carrier family 22 member 7b, tandem duplicate 1
CR318588.3	11561.2	14.0793	1.55011	9.08278	1.05834e-19	1.45739e-16	uncharacterized LOC101884954 [Source:NCBI gene;Acc:101884954]
slc2a11b	268.737	13.8274	3.06947	4.5048	6.64348e-06	0.000564716	solute carrier family 2 member 11b
zgc:152753	3976.02	13.535	2.63291	5.14069	2.73725e-07	3.92639e-05	zgc:152753
slc34a1b	49.4767	12.3269	3.47351	3.54883	0.000386946	0.0145785	solute carrier family 34 member 1b
LOC103908620	227.245	11.5643	2.16536	5.34059	9.2643e-08	1.53704e-05	CD59A glycoprotein-like
BX005442.2	673.725	10.8943	3.16183	3.44556	0.000569885	0.019473	UNCHARACTERIZED
LOC108181096	152.461	9.67339	2.25982	4.28061	1.86382e-05	0.00131619	protein NLRC3-like
CABZ01034082.1	75.2949	9.598	2.1889	4.38485	1.16066e-05	0.000887936	ZINC FINGER
XLOC_043935	235.197	9.29325	1.66086	5.59543	2.20074e-08	4.55718e-06
rnps1	157.513	8.87642	1.90556	4.65818	3.19025e-06	0.000305078	RNA binding protein S1, serine-rich domain
zgc:92590	10319.4	8.84973	1.96234	4.50979	6.48905e-06	0.000553665	zgc:92590
LOC100331508	332.567	8.67568	2.8454	3.04902	0.00229592	0.0518058	uncharacterized LOC100331508
XLOC_039646	72.6168	8.65568	1.37288	6.30474	2.88673e-10	1.11977e-07
trim35-24	136.69	8.60723	1.59681	5.39026	7.03577e-08	1.23422e-05	tripartite motif containing 35-24
si:dkeyp-75b4.9	57.5741	8.50892	1.79825	4.73178	2.22556e-06	0.000229566	si:dkeyp-75b4.9
si:dkey-79f11.9	260.594	8.48768	2.95171	2.87551	0.00403375	0.0748609	si:dkey-79f11.9
zgc:173915	256.971	8.48621	1.43768	5.90271	3.57573e-09	8.872e-07	zgc:173915
LOC100536206	48.8867	8.33681	1.97966	4.21123	2.53986e-05	0.00169782	glycosyltransferase family 92 protein F13G3.3-like
LOC108180169	55.0335	8.2482	1.48211	5.56516	2.61912e-08	5.22704e-06	uncharacterized LOC108180169
XLOC_021586	80.0058	8.14279	2.15565	3.77742	0.000158459	0.00732235
ftr60	66.7459	8.12568	2.03619	3.99064	6.58957e-05	0.00374193	finTRIM family, member 60
LOC110439429	46.711	8.1187	1.45185	5.59197	2.24509e-08	4.61434e-06	uncharacterized LOC110439429
LOC108182616	67.7166	7.99348	1.89193	4.22504	2.38902e-05	0.00161661	uncharacterized LOC108182616,non-coding
si:dkey-65l23.2	60.3398	7.97055	2.08602	3.82094	0.000132946	0.0064349	si:dkey-65l23.2
XLOC_043546	42.9754	7.96181	1.5957	4.98953	6.05269e-07	7.71745e-05
si:ch211-282j17.2	33.9892	7.95278	2.39553	3.31984	0.000900694	0.0271599	si:ch211-282j17.2
LOC101883513	72.0776	7.8905	1.32529	5.95381	2.61968e-09	6.80648e-07	gastrula zinc finger protein XlCGF57.1-like
LOC562648	2456.11	7.87989	1.78618	4.41159	1.02612e-05	0.000807442	poly [ADP-ribose] polymerase 14
si:ch211-254c8.3	42.1046	7.80451	1.93841	4.02624	5.66747e-05	0.00330695	si:ch211-254c8.3
si:dkey-208k4.3	33.7382	7.76469	2.34905	3.30547	0.000948185	0.0282313	si:dkey-208k4.3
LOC110438722	26.2892	7.65267	1.6062	4.76445	1.89371e-06	0.000200595	uncharacterized LOC110438722
XLOC_033024	70.8187	7.5803	1.4264	5.31428	1.07082e-07	1.73479e-05
FP085400.1	22.4297	7.54325	1.75239	4.30456	1.67317e-05	0.00120947
LOC110439485	83.2653	7.5249	1.97555	3.80901	0.000139526	0.00664823	uncharacterized LOC110439485
XLOC_028660	26.1849	7.44492	1.24728	5.96891	2.38849e-09	6.32513e-07
LOC103909978	61.892	7.374	1.4525	5.07678	3.8389e-07	5.30243e-05	WD repeat-containing protein 11-like
XLOC_039647	25.9966	7.35751	1.54259	4.76959	1.84602e-06	0.000197825
LOC103911026	64.0856	7.23382	1.77828	4.06787	4.74452e-05	0.00285927	stonustoxin subunit alpha-like
si:dkey-88j15.3	77.3543	7.18385	2.14857	3.34354	0.000827163	0.025482	si:dkey-88j15.3
LOC569097	40.8239	7.16603	1.90296	3.76572	0.000166067	0.00759744	uncharacterized LOC569097
XLOC_043170	46.2868	7.08313	1.5269	4.63889	3.5028e-06	0.000327206
zgc:171534	752.386	7.0276	1.95847	3.58831	0.000332831	0.0128924	zgc:171534
LOC101883628	19.6874	7.00803	2.06647	3.39131	0.000695604	0.0225915	uncharacterized LOC101883628,non-coding
si:ch73-158p21.7	28.3548	6.99231	2.28499	3.0601	0.00221262	0.0508663	si:ch73-158p21.7
si:dkeyp-101e12.1	13.4743	6.92776	1.71533	4.03874	5.37396e-05	0.00318975	si:dkeyp-101e12.1
CU463231.1	48.5725	6.90485	1.98229	3.48327	0.000495335	0.0174228
si:dkeyp-1h4.6	2103.07	6.88789	1.50225	4.58505	4.53884e-06	0.000411198	si:dkeyp-1h4.6
myl7	15.1711	6.88477	2.16908	3.17405	0.00150327	0.0392803	myosin, light chain 7, regulatory
LOC103910812	77.9159	6.76152	1.93588	3.49274	0.000478091	0.0170559	uncharacterized LOC103910812
nkl.2	47.4022	6.75671	1.75674	3.84616	0.000119982	0.00596573	NK-lysin tandem duplicate 2
LOC100334612	48.8707	6.69052	1.33963	4.99431	5.90451e-07	7.56354e-05	NLR family CARD domain-containing protein 3
LOC103911520	34.9088	6.60657	1.43306	4.61012	4.02431e-06	0.000369445	uncharacterized LOC103911520,non-coding
slc24a4b	12.087	6.60607	1.71077	3.86147	0.000112709	0.00569561	solute carrier family 24 member 4b
si:ch73-286h23.4	107.92	6.59535	1.18094	5.58484	2.33913e-08	4.73692e-06	si:ch73-286h23.4
rimbp2	302.374	6.58108	1.61378	4.07805	4.54157e-05	0.002749	RIMS binding protein 2
si:dkey-33c12.11	23.1874	6.57417	1.59168	4.13033	3.62241e-05	0.00230404	si:dkey-33c12.11
CR925773.1	88.2865	6.55638	1.71388	3.82545	0.000130534	0.0063629	caspase-3-like [Source:NCBI gene;Acc:798445]
zgc:174193	19.4293	6.54801	1.52598	4.29101	1.77863e-05	0.00126251	zgc:174193
LOC101885464	43.9678	6.51274	1.91506	3.4008	0.00067188	0.0221454	uncharacterized LOC101885464
LOC110440171	20.6469	6.46369	1.66172	3.88976	0.000100344	0.00517484	uncharacterized LOC110440171,non-coding
BX322575.1	5.17692	6.43289	1.89631	3.39232	0.000693022	0.0225915	si:ch211-283e2.7 [Source:NCBI gene;Acc:101886066]
trim35-25	107.645	6.40669	1.64172	3.90243	9.52306e-05	0.00496338	tripartite motif containing 35-25
LOC103909069	19.9283	6.31097	1.78879	3.52807	0.000418605	0.015535	lysine-specific demethylase 5B-B-like
si:ch211-201o1.1	865.122	6.27408	0.57931	10.8303	2.47453e-27	7.57235e-24	si:ch211-201o1.1
itln1l	210.09	6.26446	1.03651	6.04381	1.5052e-09	4.3182e-07	see annotation note
XLOC_025815	18.5953	6.26419	1.525	4.10766	3.99685e-05	0.00249608
BX914200.1	34.9416	6.23125	2.18756	2.8485	0.00439264	0.0795905
XLOC_031091	10.8825	6.22999	1.64536	3.7864	0.000152847	0.00709877
LOC100329836	60.376	6.20676	1.20606	5.1463	2.65681e-07	3.85111e-05	ribonuclease inhibitor-like
LOC110439452	16.4875	6.15077	2.07167	2.96899	0.00298781	0.0615924	uncharacterized LOC110439452,non-coding
CABZ01018269.1	29.0235	6.13866	1.84238	3.33192	0.000862483	0.0263637
LOC101886796	45.404	6.13816	2.11493	2.9023	0.00370439	0.070409	uncharacterized LOC101886796
LOC101885950	15.7814	6.13154	2.11381	2.9007	0.00372326	0.0706215	uncharacterized LOC101885950
LOC108179232	4.56185	6.11251	1.75176	3.48935	0.000484194	0.0171845	ephrin type-B receptor 6-like
si:dkey-266f7.4	17.9732	6.09291	1.53278	3.97508	7.03566e-05	0.00395447	si:dkey-266f7.4
XLOC_016168	30.2236	6.08914	1.61074	3.78034	0.000156612	0.00724918
BX323559.2	14.2581	6.06057	1.59301	3.80447	0.000142108	0.0067363	uncharacterized LOC110438071 [Source:NCBI gene;Acc:110438071]
XLOC_014032	55.6463	6.05109	1.62008	3.73505	0.000187674	0.00832325
LO018254.1	25.3019	6.04858	1.99518	3.0316	0.00243258	0.0535462	UNKNOWN
LOC100003687	13.5619	6.04651	2.14892	2.81374	0.00489688	0.0861756	uncharacterized LOC100003687
CR792453.2	8.23638	6.03505	1.94609	3.10111	0.00192796	0.0464144	INTERFERON INDUCED VERY LARGE GTPASE 1
LOC100007824	21.3148	6.03391	1.73862	3.47052	0.000519446	0.0181089	uncharacterized LOC100007824
LOC100334401	32.439	5.98551	1.4642	4.08792	4.35266e-05	0.00268119	coiled-coil domain-containing protein 106-like
LOC108183310	11.4863	5.98499	1.3304	4.49866	6.83837e-06	0.000577716	uncharacterized LOC108183310
LOC101885607	14.2379	5.96583	2.0043	2.97651	0.00291547	0.0607834	uncharacterized LOC101885607
si:ch73-364h19.2	181.869	5.94861	1.03332	5.75679	8.57295e-09	2.01801e-06	si:ch73-364h19.2
LOC110438260	39.5287	5.92014	1.79431	3.2994	0.000968921	0.0287555	uncharacterized LOC110438260,non-coding
si:ch211-1f22.1	25.0448	5.89361	1.48556	3.96727	7.27006e-05	0.00403679	si:ch211-1f22.1
CR854897.2	21.5922	5.88839	1.5004	3.92454	8.68962e-05	0.00460232
CU984600.3	75.4636	5.8824	2.02313	2.90758	0.00364241	0.0700039	immunoglobulin superfamily member 3-like [Source:NCBI gene;Acc:100005927]
XLOC_007300	22.6413	5.87456	1.60613	3.6576	0.00025459	0.0105439
RAC1	504.231	5.86526	0.689564	8.50575	1.80424e-17	1.98763e-14	ras-related C3 botulinum toxin substrate 1-like [Source:NCBI gene;Acc:100537765]
XLOC_013920	18.8941	5.8511	1.49722	3.90797	9.30762e-05	0.00488269
zgc:172053	35.3332	5.83979	1.5859	3.68231	0.000231128	0.00977803	zgc:172053
si:ch211-175l6.1	31.5287	5.77583	1.54975	3.72694	0.000193816	0.00856803	si:ch211-175l6.1
LOC101884507	11.3833	5.76094	1.3416	4.29408	1.75417e-05	0.00125228	sialoadhesin-like
XLOC_042915	11.4328	5.7472	1.45595	3.94739	7.9009e-05	0.00430107
si:dkeyp-82a1.1	29.7121	5.72603	1.37661	4.15951	3.18933e-05	0.00207163	si:dkeyp-82a1.1
XLOC_026937	9.4905	5.69369	1.73719	3.27753	0.0010472	0.030391
XLOC_001412	13.7512	5.69132	1.8635	3.0541	0.00225736	0.0513802
XLOC_016167	60.3556	5.66868	1.82156	3.11199	0.00185831	0.0452118
si:dkey-156k2.8	6.84628	5.65511	1.76417	3.20553	0.00134813	0.0365082	si:dkey-156k2.8
FO704673.1	15.1017	5.64596	1.30587	4.32352	1.53557e-05	0.00112777	TRANSPOSON TF2 POLYPROTEIN RETROTRANSPOSABLE ELEMENT TF2.155 KDA
CABZ01028771.1	347.442	5.63654	0.563385	10.0048	1.45234e-23	2.85706e-20	SERINE/THREONINE KINASE 19 EC_2.7.11.1
XLOC_003224	25.926	5.63482	1.99775	2.82058	0.00479366	0.0847926
BX322587.2	25.4357	5.62378	1.80963	3.1077	0.00188547	0.045711	SLAM family member 6-like [Source:NCBI gene;Acc:103909535]
galnt8a.2	6.31151	5.61055	1.73081	3.24157	0.00118873	0.033103	polypeptide N-acetylgalactosaminyltransferase 8a, tandem duplicate 2
c7b	6865.18	5.58599	1.58831	3.51694	0.000436552	0.0159246	complement component 7b
bcdin3d	15.4121	5.58296	1.4079	3.96546	7.32543e-05	0.00405935	BCDIN3 domain containing
XLOC_044297	37.7831	5.55353	1.52266	3.64725	0.00026506	0.0108631
OTOP1	14.8728	5.55234	1.79626	3.09106	0.00199441	0.0473518	otopetrin 1 [Source:HGNC Symbol;Acc:HGNC:19656]
XLOC_014033	30.6517	5.552	1.60509	3.45901	0.000542173	0.0187352
si:ch211-198g14.4	6.97401	5.54897	1.81957	3.04961	0.00229137	0.0518058	si:ch211-198g14.4
XLOC_031372	9.12176	5.52328	1.62856	3.39152	0.000695073	0.0225915
LOC110437715	196.087	5.50642	1.06225	5.18373	2.17494e-07	3.32778e-05	protein NLRC3-like
CR339041.2	113.215	5.50547	1.33565	4.12195	3.75679e-05	0.00237307	CLASS I HISTOCOMPATIBILITY ANTIGEN ALPHA CHAIN PRECURSOR MHC CLASS I ANTIGEN
LOC110439451	14.2487	5.49359	1.71059	3.21152	0.00132033	0.0360033	uncharacterized LOC110439451,non-coding
si:dkey-201l21.4	13.7654	5.46397	1.77711	3.07463	0.00210763	0.04915	si:dkey-201l21.4
BX000524.2	7.19089	5.45816	1.81047	3.01478	0.0025717	0.0557255
egf	36.3649	5.45317	1.4398	3.78746	0.000152198	0.00708054	epidermal growth factor
si:dkey-263j23.1	130.154	5.45162	1.37179	3.97409	7.06476e-05	0.00396274	si:dkey-263j23.1
CABZ01078320.1	69.6878	5.44497	1.44756	3.76147	0.000168921	0.00770017	[ADP RIBOSE] POLYMERASE EC_2.4.2.30 ADP RIBOSYLTRANSFERASE DIPHTHERIA TOXIN
CU693494.2	4.92864	5.41722	1.66763	3.24846	0.00116032	0.0326084	uncharacterized LOC110437952 [Source:NCBI gene;Acc:110437952]
CABZ01084225.1	8.86818	5.36553	1.58557	3.38399	0.000714413	0.0229587	methyltransferase-like protein 23 [Source:NCBI gene;Acc:103909942]
CABZ01084081.1	69.8156	5.36288	1.59084	3.37111	0.000748657	0.0237817	ATP DEPENDENT DNA HELICASE EC_3.6.4.12
LOC101883820	6.02413	5.35797	1.35736	3.94735	7.90218e-05	0.00430107	uncharacterized LOC101883820,non-coding
LOC103910280	8.20082	5.35531	1.64675	3.25206	0.00114573	0.0323306	uncharacterized LOC103910280,non-coding
si:ch73-194h10.3	2.9585	5.3521	1.55981	3.43124	0.000600821	0.0203033	si:ch73-194h10.3
si:dkey-23a13.14	29.9324	5.35163	1.59072	3.36428	0.000767445	0.0241557
tmem237a	7.93328	5.28373	1.72639	3.06056	0.00220924	0.0508311	transmembrane protein 237a
nlrc8	113.163	5.27826	1.02124	5.16847	2.36022e-07	3.49477e-05	NLR family CARD domain containing 8
LOC108179200	11.1642	5.27753	1.44904	3.6421	0.000270428	0.0109688	major histocompatibility complex class I-related gene protein-like
LOC100333474	69.3296	5.26178	1.56664	3.35864	0.00078326	0.0244729	endonuclease G
zmp:0000001161	14.4831	5.23389	1.67956	3.11623	0.00183179	0.0447642	zmp:0000001161
LOC110439447	8.32489	5.23385	1.42535	3.67198	0.000240683	0.0100739	uncharacterized LOC110439447,non-coding
si:ch211-286b4.4	47.5907	5.21188	1.16017	4.49233	7.04485e-06	0.00059334	si:ch211-286b4.4
LOC110439356	5.77284	5.20497	1.63866	3.17635	0.0014914	0.0390815
zgc:136410	7.12931	5.19139	1.80175	2.8813	0.00396039	0.0738026	zgc:136410
LOC108179621	21.7716	5.17492	1.29469	3.99703	6.4141e-05	0.00365737	uncharacterized LOC108179621
LOC110439817	44.104	5.16181	1.15269	4.47807	7.53209e-06	0.000624823	uncharacterized LOC110439817
si:ch1073-429i10.3	906.088	5.15255	0.524549	9.82282	8.97972e-23	1.64874e-19	si:ch1073-429i10.3
LOC101882159	16.8878	5.15062	1.75074	2.94196	0.00326141	0.0649006	polymeric immunoglobulin receptor-like
XLOC_006824	455.113	5.14746	0.383748	13.4137	5.03003e-41	1.38532e-36
si:dkeyp-70f9.7	17.8173	5.13099	1.84916	2.77476	0.00552422	0.0931807	si:dkeyp-70f9.7
AL954694.1	6.88886	5.12796	1.47099	3.48607	0.00049018	0.0173523
ahr1a	799.475	5.1263	1.30407	3.93101	8.45901e-05	0.00453555	aryl hydrocarbon receptor 1a
si:dkey-88e18.8	12.4138	5.10598	1.6745	3.04926	0.00229402	0.0518058	si:dkey-88e18.8
LOC110439495	529.504	5.10411	1.15905	4.40371	1.06414e-05	0.000830238	uncharacterized LOC110439495
CABZ01021532.1	78.182	5.09674	1.77447	2.87227	0.00407537	0.07543	uncharacterized LOC108179086 [Source:NCBI gene;Acc:108179086]
LOC103911635	5.07458	5.06159	1.72399	2.93598	0.00332497	0.0659273	uncharacterized LOC103911635,non-coding
LOC796311	5.53301	5.05132	1.65433	3.0534	0.00226267	0.0514586	zinc finger MYM-type protein 1,non-coding
XLOC_010131	56.943	5.04588	1.16525	4.3303	1.4891e-05	0.00110841
si:ch211-9d9.7	26.3636	5.03635	1.59832	3.15103	0.00162697	0.0414884	si:ch211-9d9.7
apip	209.976	5.03092	0.814587	6.17604	6.57289e-10	2.20761e-07	APAF1 interacting protein
rln	48.5768	4.99917	1.03363	4.8365	1.32147e-06	0.000150063	relaxin
LOC108191324	8.09055	4.99325	1.45388	3.43442	0.000593816	0.0201263	uncharacterized LOC108191324,non-coding
CR812481.1	22.9447	4.97246	1.40237	3.54576	0.000391478	0.014709
igfbp1b	367.746	4.95703	1.17384	4.22293	2.41143e-05	0.00162777	insulin-like growth factor binding protein 1b
si:ch211-79g12.1	11.8839	4.95387	1.49465	3.31441	0.000918371	0.0274922	si:ch211-79g12.1
znfl1i	21.0184	4.94888	1.28335	3.85623	0.000115149	0.00577653	zinc finger-like gene 1i
slc47a2.2	116.112	4.94746	1.16475	4.24765	2.16027e-05	0.00149113	solute carrier family 47 member 2.2
CR352226.3	3.11952	4.93125	1.59091	3.09964	0.00193758	0.0465139
LOC108182237	8.23827	4.9275	1.57019	3.13816	0.00170014	0.0426833	uncharacterized LOC108182237
si:dkey-246e3.4	8.51361	4.90808	1.59148	3.08398	0.00204253	0.0481075	si:dkey-246e3.4
LOC110437996	4.94568	4.9018	1.76805	2.77244	0.00556377	0.0934911	uncharacterized LOC110437996,non-coding
impg2b	16.6011	4.89912	1.54428	3.17244	0.00151163	0.0394391	interphotoreceptor matrix proteoglycan 2b
LOC101884267	130.553	4.88901	1.32428	3.69182	0.000222657	0.00952205	uncharacterized LOC101884267,non-coding
XLOC_032837	70.3496	4.83736	1.51353	3.19607	0.00139315	0.0372873
LOC108180139	5.47723	4.83162	1.52735	3.16339	0.00155941	0.0403811	uncharacterized LOC108180139,non-coding
BX323064.2	16.7592	4.82404	1.12968	4.27025	1.95252e-05	0.0013753
LOC103910452	4.19107	4.81709	1.61982	2.97384	0.00294095	0.0610687	sialic acid-binding Ig-like lectin 7
XLOC_002703	5.92851	4.80714	1.63891	2.93312	0.00335569	0.066393
npas4a	7.1194	4.78997	1.5128	3.1663	0.00154392	0.0400764	neuronal PAS domain protein 4a
LOC103910251	17.6463	4.78487	1.54584	3.09533	0.00196596	0.046919	intestine-specific homeobox-like
si:dkey-95h12.1	4.81975	4.75781	1.69378	2.80899	0.00496975	0.0870687	si:dkey-95h12.1
si:ch73-335d12.2	3.58566	4.75474	1.63942	2.90025	0.00372861	0.0706742	si:ch73-335d12.2
si:dkey-188i13.8	421.826	4.73748	0.944346	5.01668	5.25716e-07	6.92763e-05	si:dkey-188i13.8
LOC110439329	44.1341	4.7349	0.786935	6.01689	1.77798e-09	4.94621e-07	zinc finger protein 135-like
XLOC_014840	38.867	4.7329	1.52702	3.09944	0.00193885	0.0465139
BX324206.1	105.041	4.72699	0.768852	6.14811	7.84095e-10	2.51683e-07	si:dkey-43b14.8 [Source:NCBI gene;Acc:100320944]
si:ch211-9d9.1	325.713	4.72214	0.93993	5.02393	5.06244e-07	6.70311e-05	si:ch211-9d9.1
CR762407.1	13.3045	4.70664	1.46121	3.22107	0.00127714	0.0350685
adcyap1r1b	118.829	4.70206	1.08542	4.33201	1.47756e-05	0.00110281	adenylate cyclase activating polypeptide 1b (pituitary) receptor type I
pigp	245.637	4.69314	1.07956	4.34728	1.37837e-05	0.0010372	phosphatidylinositol glycan anchor biosynthesis, class P
LOC561230	4.43675	4.67842	1.57442	2.97151	0.00296336	0.0612717	zinc finger protein OZF-like
CABZ01067558.1	24.6121	4.67384	1.36093	3.43428	0.00059412	0.0201263	claudin-10-like [Source:NCBI gene;Acc:110437809]
LOC110438084	14.7425	4.66796	1.70132	2.74374	0.00607443	0.098933	uncharacterized LOC110438084
cyp2p8	319.529	4.65559	1.57218	2.96124	0.00306406	0.0626483	cytochrome P450, family 2, subfamily P, polypeptide 8
si:ch211-152f2.2	7.33863	4.62239	1.49809	3.08552	0.00203196	0.0479951	si:ch211-152f2.2
ndnfl	3.857	4.61797	1.6023	2.88209	0.00395042	0.0737117	neuron-derived neurotrophic factor , like
XLOC_008030	27.6185	4.61102	1.61252	2.85952	0.00424288	0.0777058
si:dkey-165n16.5	11.6166	4.59048	1.34465	3.41388	0.000640452	0.0213161	si:dkey-165n16.5
XLOC_018082	89.4214	4.53358	1.25602	3.60947	0.000306822	0.0120717
LOC100332070	6.07518	4.52503	1.6211	2.79133	0.00524916	0.0904676	gastrula zinc finger protein XlCGF8.2DB-like
XLOC_011844	8.18361	4.50627	1.51892	2.96676	0.00300954	0.0619013
LOC101883034	5.03291	4.49777	1.62926	2.76062	0.00576915	0.0953111	uncharacterized LOC101883034,non-coding
LOC103908936	13.9133	4.49084	1.43733	3.12443	0.00178149	0.0439641	uncharacterized LOC103908936
C14orf132	4.37848	4.45477	1.56487	2.84673	0.00441704	0.0798227	chromosome 17 C14orf132 homolog [Source:NCBI gene;Acc:103909003]
FP102895.1	7.80479	4.44175	1.60352	2.77001	0.00560545	0.0938479
CU062628.1	17.677	4.42221	1.59398	2.77432	0.00553177	0.0931807	trypsin-2-like [Source:NCBI gene;Acc:103908930]
XLOC_012995	4.86448	4.4146	1.40792	3.13554	0.00171536	0.042987
LOC101883131	47.2257	4.41015	1.25268	3.52058	0.000430607	0.0158373	uncharacterized LOC101883131
si:ch73-379f5.5	27.3395	4.40359	1.44075	3.05647	0.00223963	0.0512118	si:ch73-379f5.5
XLOC_043910	9.96778	4.37776	1.34117	3.26412	0.00109803	0.0313377
CR391953.1	15.7891	4.37684	1.30341	3.358	0.000785082	0.0244729
XLOC_044204	29.4678	4.37058	0.997475	4.38165	1.17787e-05	0.000898604
BX072554.2	16.9906	4.3681	1.58033	2.76404	0.00570911	0.0948912
htr3a	27.8496	4.35436	1.41965	3.0672	0.00216071	0.0500489	5-hydroxytryptamine (serotonin) receptor 3A
XLOC_031373	28.0496	4.34532	1.16849	3.71874	0.000200223	0.00875292
XLOC_043965	26.0064	4.34149	1.18325	3.66913	0.00024338	0.0101714
LOC108179100	59.6258	4.34011	1.13575	3.82135	0.000132721	0.0064349	NLR family CARD domain-containing protein 3-like
CR786582.2	44.3425	4.31882	1.39183	3.10297	0.00191587	0.0462446	B- and T-lymphocyte attenuator-like [Source:NCBI gene;Acc:101883801]
si:dkey-264b2.3	179.438	4.31761	1.46266	2.95189	0.00315836	0.0637778	si:dkey-264b2.3
LOC103910566	157.657	4.29699	0.916107	4.69049	2.72551e-06	0.000270012	uncharacterized LOC103910566
LOC110438076	20.1014	4.28052	1.45025	2.95158	0.00316151	0.0637778	protein FAM26F-like
XLOC_019960	17.1062	4.27576	1.39883	3.05667	0.00223813	0.0512118
tns1a	59.2931	4.26042	0.851569	5.00302	5.64377e-07	7.36659e-05	tensin 1a
rln1	44.7269	4.25855	1.51083	2.81868	0.00482215	0.0851326	relaxin 1
LOC103909650	16.3687	4.25772	1.2258	3.47341	0.000513892	0.017952	uncharacterized LOC103909650,non-coding
ttyh1	12.342	4.2402	1.32082	3.21028	0.00132606	0.0361236	tweety family member 1
mylk4a	13.3407	4.23792	1.53275	2.76492	0.00569369	0.0948369	myosin light chain kinase family, member 4a
zgc:113276	22.5157	4.22474	1.34678	3.13691	0.00170736	0.0428254	zgc:113276
LOC101882312	112.569	4.22379	1.30671	3.23239	0.00122758	0.0339106	uncharacterized LOC101882312
FP102888.1	24.0302	4.21141	1.47916	2.84716	0.00441118	0.0797691
LOC103908746	9.67943	4.19362	1.3647	3.07292	0.00211972	0.0493485	uncharacterized LOC103908746,non-coding
BX465228.1	192.361	4.16406	0.907315	4.58943	4.44467e-06	0.000405334	GTPase IMAP family member 7-like [Source:NCBI gene;Acc:100005907]
XLOC_043861	53.8253	4.1328	1.01327	4.07869	4.52898e-05	0.00274742
XLOC_026228	19.0189	4.12329	1.29171	3.19212	0.00141231	0.0376904
g0s2	752.761	4.06414	1.18925	3.4174	0.000632228	0.0211649	G0/G1 switch 2
dkk3a	6.20833	4.06303	1.47767	2.74962	0.0059665	0.0976371	dickkopf WNT signaling pathway inhibitor 3a
si:dkey-284p5.3	30.9221	4.0539	1.4104	2.87429	0.00404936	0.0750495	si:dkey-284p5.3
zmp:0000000634	89.4625	4.022	1.38536	2.90322	0.00369345	0.070298	zmp:0000000634
XLOC_018915	757.134	4.01869	1.06984	3.75636	0.000172401	0.0077999
BX927329.1	70.7745	3.98692	1.38755	2.87335	0.00406149	0.0752236
LOC101886486	40.9322	3.98581	1.25126	3.18543	0.00144537	0.0382731	uncharacterized LOC101886486
cep41	1855.17	3.98297	1.06956	3.72393	0.000196144	0.00860681	centrosomal protein 41
si:ch211-155k24.9	10.3072	3.96797	1.27374	3.11521	0.00183811	0.0448393	si:ch211-155k24.9
efemp2b	21.5328	3.95009	1.15529	3.41914	0.000628204	0.0210735	EGF containing fibulin extracellular matrix protein 2b
CU469568.1	133.879	3.9408	1.07915	3.65177	0.000260443	0.0107218
FO203514.1	16.6675	3.93774	1.2473	3.15702	0.00159392	0.0410264
XLOC_022251	4.84646	3.93335	1.41767	2.77451	0.0055285	0.0931807
exoc3l1	145.402	3.92653	0.784646	5.0042	5.60945e-07	7.35666e-05	exocyst complex component 3-like 1
pcdh2g10	13.6934	3.90622	1.27844	3.05546	0.00224717	0.0512523	protocadherin 2 gamma 10
bcar3	252.676	3.88616	1.04783	3.70877	0.000208272	0.00901279	BCAR3 adaptor protein, NSP family member
FO904885.1	125.909	3.85837	0.855579	4.50965	6.49336e-06	0.000553665	ECTO ADP RIBOSYLTRANSFERASE PRECURSOR EC_2.4.2.31 ADP RIBOSYLTRANSFERASE C2 AND C3 TOXIN MONO ADP RIBOSYL TRANSFERASE NAD P + ARGININE ADP RIBOSYLTRANSFERASE
si:dkey-102c8.2	40.5955	3.85114	1.08882	3.53699	0.000404717	0.015083	si:dkey-102c8.2
txnipb	21.1947	3.83942	1.22817	3.12612	0.00177132	0.0439418	thioredoxin interacting protein b
si:dkey-16b10.1	19.4794	3.83171	0.807428	4.74558	2.07914e-06	0.0002169	si:dkey-16b10.1
plaub	76.0885	3.83159	1.00177	3.82482	0.00013087	0.00636799	plasminogen activator, urokinase b
LOC100332582	51.8378	3.827	1.22204	3.13166	0.00173821	0.043323	uncharacterized LOC100332582
CR855311.1	5148.81	3.81843	1.36317	2.80114	0.00509223	0.0885945	uncharacterized LOC101883708 [Source:NCBI gene;Acc:101883708]
XLOC_004843	28.0095	3.79892	0.794795	4.77974	1.75518e-06	0.000189566
CABZ01009512.2	92.2135	3.78906	0.88878	4.26321	2.01508e-05	0.00141214	NACHT, LRR and PYD domains-containing protein 3-like [Source:NCBI gene;Acc:110437804]
CABZ01074397.1	1198.83	3.77453	0.710124	5.31532	1.06472e-07	1.73479e-05	NACHT, LRR and PYD domains-containing protein 3-like [Source:NCBI gene;Acc:100535428]
gls2b	129.681	3.7465	0.960107	3.90217	9.53353e-05	0.00496338	glutaminase 2b (liver, mitochondrial)
gadd45ga	320.218	3.73703	1.04439	3.57819	0.000345987	0.0133084	growth arrest and DNA-damage-inducible, gamma a
BX936298.2	13.6097	3.72827	0.96914	3.84699	0.000119579	0.00596573	arginine esterase-like [Source:NCBI gene;Acc:558805]
CU137681.1	24.3436	3.7232	1.26824	2.93572	0.00332773	0.0659273
RAMP1	53.1012	3.71918	1.09831	3.38629	0.000708438	0.02282	zgc:91818 [Source:ZFIN;Acc:ZDB-GENE-040718-446]
LOC110438541	92.1915	3.71517	0.973196	3.8175	0.000134811	0.00650233	uncharacterized LOC110438541,non-coding
anks6	10.1951	3.67894	1.11572	3.29736	0.000975986	0.0289243	ankyrin repeat and sterile alpha motif domain containing 6
XLOC_024750	109.964	3.67867	0.854869	4.3032	1.68348e-05	0.00121373
LOC101884966	23.4196	3.65084	1.23451	2.95732	0.00310322	0.0633079	uncharacterized LOC101884966,non-coding
LOC101886485	33.5009	3.63959	0.855867	4.25252	2.11376e-05	0.00146637	uncharacterized LOC101886485,non-coding
XLOC_043174	12.9671	3.62674	1.28561	2.82103	0.00478697	0.0847832
me1	1186.06	3.62203	0.974416	3.71713	0.000201497	0.00878074	malic enzyme 1, NADP(+)-dependent, cytosolic
CR388042.1	23.779	3.61445	0.996232	3.62812	0.000285496	0.0113954
LOC108182924	109.569	3.59487	1.29149	2.78351	0.00537741	0.0918892	interferon-induced very large GTPase 1-like
XLOC_014146	34.4959	3.59232	1.18302	3.03657	0.00239286	0.0530819
si:ch211-125o16.4	11.314	3.5865	1.29119	2.77767	0.00547504	0.092567	si:ch211-125o16.4
LOC103909416	9.20015	3.57644	1.12269	3.18561	0.00144448	0.0382731	B-cell receptor CD22-like
FO203432.1	32.2182	3.55945	0.992489	3.58639	0.00033529	0.0129512	MICROFIBRIL ASSOCIATED GLYCOPROTEIN 4 PRECURSOR
CU467837.1	55.7793	3.55215	0.808873	4.39149	1.12578e-05	0.000866062	LINE 1 RETROTRANSPOSABLE ELEMENT ORF2 ORF2P [INCLUDES REVERSE TRANSCRIPTASE EC_2.7.7.49 ; ENDONUCLEASE EC_3.1.21.- ]
XLOC_020797	16.6357	3.52348	1.17451	2.99995	0.00270022	0.0577219
XLOC_017738	6.41875	3.51947	1.10535	3.18403	0.00145242	0.0383404
XLOC_043694	55.1168	3.51133	1.12349	3.12538	0.00177574	0.0439418
LOC101884473	22.0416	3.50391	0.785084	4.46311	8.07803e-06	0.000662134	zinc finger protein 239-like
fgf20b	32.5542	3.44939	1.17185	2.94353	0.00324495	0.0646682	fibroblast growth factor 20b
LOC110438255	78.4242	3.42879	0.943987	3.63224	0.000280974	0.0112803	ribonuclease inhibitor-like
si:ch1073-178p5.3	17.9111	3.38512	1.2358	2.73922	0.00615847	0.0999473	si:ch1073-178p5.3
si:dkey-121n8.7	38.3143	3.35222	0.737186	4.54732	5.43339e-06	0.000472054	si:dkey-121n8.7
LOC101882402	51.7561	3.34273	0.750974	4.4512	8.53915e-06	0.000691696	zinc finger protein 135-like
LOC566646	72.893	3.3306	0.945361	3.5231	0.000426537	0.0157488	uncharacterized LOC566646
XLOC_004482	79.0022	3.32491	0.890719	3.73283	0.000189337	0.00838348
LOC103909512	19.106	3.32391	1.12536	2.95365	0.00314045	0.0636705	zinc finger protein 239-like
XLOC_012427	17.7124	3.31074	0.985342	3.35999	0.000779462	0.0243945
si:ch1073-185p12.2	158.316	3.29379	0.652852	5.04523	4.5297e-07	6.05594e-05	si:ch1073-185p12.2
spaca4l	32.9204	3.28307	0.942468	3.48348	0.000494939	0.0174228	sperm acrosome associated 4 like
mgp	11.2904	3.28243	1.13938	2.8809	0.00396546	0.0738423	matrix Gla protein
si:dkeyp-80c12.7	72.8965	3.27271	0.983079	3.32904	0.000871454	0.0266083	si:dkeyp-80c12.7 [Source:ZFIN;Acc:ZDB-GENE-090312-2]
BX663611.1	15.9301	3.26676	1.14244	2.85947	0.00424348	0.0777058
CABZ01073033.1	19.7577	3.26076	1.17983	2.76376	0.00571392	0.0949137	NADPH OXIDASE 4 EC_1.6.3.- KIDNEY OXIDASE 1 KOX 1 KIDNEY SUPEROXIDE PRODUCING NADPH OXIDASE RENAL NAD P H OXIDASE
nlrb5	189.002	3.24179	0.887075	3.65448	0.000257708	0.010657	NOD-like receptor family B, member 5
CABZ01055306.1	177.537	3.23726	0.735807	4.3996	1.0845e-05	0.000841361	COILED COIL DOMAIN CONTAINING 39
mchr2l	11.455	3.23458	1.14131	2.8341	0.00459553	0.0821853	see annotation note
XLOC_013061	21.1868	3.22453	0.985714	3.27126	0.0010707	0.030781
LOC110439553	9.12564	3.21067	1.16002	2.76777	0.00564417	0.0942669	uncharacterized LOC110439553
FQ790211.1	16.3493	3.19055	1.12181	2.8441	0.00445372	0.0802748
cldn5b	106.763	3.18898	0.718916	4.43581	9.17247e-06	0.000732229	claudin 5b
si:dkey-104n9.1	24.4585	3.17734	0.945016	3.3622	0.000773231	0.0242555	si:dkey-104n9.1
CR457444.7	33.9897	3.16308	0.8707	3.6328	0.000280359	0.0112721	uncharacterized LOC101885221 [Source:NCBI gene;Acc:101885221]
LOC110439500	13.7639	3.14311	1.09087	2.88128	0.00396065	0.0738026	uncharacterized LOC110439500,non-coding
LOC103910014	98.003	3.1412	0.76879	4.0859	4.39071e-05	0.00268572	NLR family CARD domain-containing protein 3-like
CR855389.2	29.2653	3.14106	0.781562	4.01895	5.84576e-05	0.00338943
nuggc.1	82.0706	3.12705	0.69446	4.50285	6.70487e-06	0.000568181	nuclear GTPase, germinal center associated, tandem duplicate 1
LOC110438136	74.631	3.12524	0.697004	4.48383	7.33168e-06	0.000611884	uncharacterized LOC110438136
XLOC_007126	109.833	3.11635	0.971233	3.20865	0.0013336	0.036273
glis1a	10.6569	3.10168	1.11829	2.7736	0.00554403	0.0932864	GLIS family zinc finger 1a
si:dkey-27j5.8	16.777	3.08984	0.949951	3.25263	0.00114341	0.032298	si:dkey-27j5.8
LOC108182795	36.1629	3.0756	0.938974	3.27549	0.0010548	0.030483	gastrula zinc finger protein XlCGF7.1-like
LOC103910976	9.61176	3.06571	0.983288	3.11781	0.00182199	0.0445701	uncharacterized LOC103910976,non-coding
abca12	116.846	3.05458	1.09501	2.78955	0.00527816	0.090801	ATP-binding cassette, sub-family A (ABC1), member 12
kif1aa	169.647	3.04823	0.977156	3.11949	0.00181165	0.0444694	kinesin family member 1Aa
XLOC_008734	126.876	3.04285	0.372587	8.16682	3.16635e-16	3.11444e-13
illr4	170.085	3.03863	1.04359	2.91172	0.0035945	0.0695473	immune-related, lectin-like receptor 4
slc26a2	1091.4	3.03319	0.734807	4.12787	3.66136e-05	0.00232344	solute carrier family 26 member 2
LOC101882703	29.9602	3.03228	0.832371	3.64294	0.000269543	0.0109491	gastrula zinc finger protein XlCGF7.1-like
zgc:158862	75.9046	3.02835	0.922214	3.28378	0.00102425	0.0299457	zgc:158862
mon1ba	15.4136	3.02011	0.959438	3.14779	0.00164512	0.0417203	MON1 secretory trafficking family member Ba
si:dkey-63d15.12	30.5377	3.01791	1.06269	2.83987	0.00451325	0.0811884	si:dkey-63d15.12
CABZ01002809.1	10.3552	3.0165	0.987464	3.0548	0.00225213	0.0513034	UNCHARACTERIZED
guca1d	16.6147	3.00998	1.07373	2.80329	0.00505835	0.0883399	guanylate cyclase activator 1d
XLOC_026682	18.1081	3.0064	1.00354	2.99579	0.00273736	0.0581262
CR376741.5	18.3856	2.99512	0.996398	3.00595	0.0026475	0.0569203
XLOC_008303	28.4016	2.94716	1.01308	2.9091	0.00362472	0.0698589
si:ch1073-170o4.1	46.7809	2.94216	0.835114	3.52306	0.000426587	0.0157488	si:ch1073-170o4.1
XLOC_028682	29.1508	2.89412	0.911486	3.17516	0.00149752	0.0392045
pabpc4	224.616	2.89171	0.887635	3.25777	0.0011229	0.0318411	poly(A) binding protein, cytoplasmic 4 (inducible form)
cplx4c	24.8268	2.89114	0.979357	2.95208	0.00315641	0.0637778	complexin 4c
si:ch211-38m6.6	65.5102	2.88183	0.538081	5.35577	8.51946e-08	1.44836e-05	si:ch211-38m6.6
si:ch211-165f21.2	23.6347	2.87839	0.918795	3.13279	0.00173155	0.043314	si:ch211-165f21.2
si:dkey-44g17.6	196.938	2.87486	0.771801	3.72488	0.000195412	0.00860681	si:dkey-44g17.6
LOC103909924	53.7197	2.87225	0.89801	3.19846	0.00138161	0.0370506
ddx58	113.308	2.86813	0.557618	5.14353	2.69623e-07	3.88779e-05	DEAD (Asp-Glu-Ala-Asp) box polypeptide 58
wnt4b	14.2272	2.86805	0.808657	3.54668	0.000390121	0.014678	wingless-type MMTV integration site family, member 4b
LOC103909855	8.17761	2.86784	1.0384	2.7618	0.00574842	0.0950854	uncharacterized LOC103909855,non-coding
nkd3	44.5556	2.86478	0.838697	3.41574	0.000636079	0.0212275	NKD inhibitor of WNT signaling pathway 3
cyp24a1	2261.69	2.85399	1.01161	2.82123	0.00478405	0.0847832	cytochrome P450, family 24, subfamily A, polypeptide 1
dhrs3a	55.1171	2.85105	0.896861	3.17892	0.00147824	0.038827	dehydrogenase/reductase (SDR family) member 3a
acsl4b	657.866	2.84633	0.909159	3.13073	0.00174375	0.0434219	acyl-CoA synthetase long chain family member 4b
si:dkey-190g11.3	20.4318	2.83002	0.880391	3.2145	0.00130673	0.035795	si:dkey-190g11.3
BX510992.2	53.1198	2.81893	0.871919	3.23302	0.00122489	0.0338701
lepr	298.594	2.8063	0.843367	3.3275	0.000876291	0.0266673	leptin receptor
ca4a	79.3011	2.80073	0.922164	3.03712	0.00238847	0.053049	carbonic anhydrase IV a
ccdc39	33.8915	2.79507	0.840515	3.32543	0.000882826	0.0268175	coiled-coil domain containing 39
LOC110437920	56.441	2.7796	0.680811	4.08277	4.45015e-05	0.00270555	uncharacterized LOC110437920,non-coding
si:ch73-86n18.1	1502.5	2.77094	0.93527	2.96272	0.00304933	0.0624863	si:ch73-86n18.1
ccdc3a	6.46055	2.76125	0.928576	2.97364	0.00294293	0.0610687	coiled-coil domain containing 3a
retreg1	72.3072	2.74739	0.799015	3.43847	0.000585015	0.0199158	reticulophagy regulator 1
LOC110438970	289.206	2.73911	0.742166	3.6907	0.000223638	0.00954916	uncharacterized LOC110438970
LOC101886158	57.9335	2.70798	0.59849	4.52469	6.04849e-06	0.000520567	uncharacterized LOC101886158
zgc:92606	441.604	2.69861	0.732246	3.68539	0.000228356	0.00970548	zgc:92606
XLOC_021301	182.848	2.69312	0.890128	3.02554	0.00248189	0.054292
grxcr1a	42.7399	2.68824	0.871729	3.08381	0.00204371	0.0481075	glutaredoxin and cysteine rich domain containing 1 a
BX005389.2	71.9092	2.68633	0.547039	4.91068	9.07626e-07	0.000111097
XLOC_005442	14.0416	2.66979	0.885369	3.01546	0.0025659	0.0556875
LOC100538333	25.6716	2.65628	0.898581	2.95608	0.00311574	0.0634225	gastrula zinc finger protein XlCGF7.1-like
lyve1a	82.3122	2.64641	0.893629	2.96142	0.00306222	0.0626483	lymphatic vessel endothelial hyaluronic receptor 1a
si:dkey-83k24.5	58.1822	2.64269	0.869155	3.04053	0.00236161	0.0526276	si:dkey-83k24.5
CT583662.1	23.2821	2.6405	0.941134	2.80566	0.00502143	0.0878623	RECEPTOR
asip2b	29.995	2.63121	0.834954	3.15132	0.00162533	0.0414859	agouti signaling protein, nonagouti homolog (mouse) 2b
LOC101883229	17.5314	2.62904	0.923357	2.84726	0.00440968	0.0797691	uncharacterized LOC101883229,non-coding
XLOC_032526	37.1292	2.61657	0.509824	5.13229	2.86234e-07	4.08454e-05
si:ch211-234c11.2	20.0688	2.61508	0.868986	3.00934	0.00261813	0.0564209	si:ch211-234c11.2
g6pcb	66.4635	2.61307	0.713497	3.66234	0.000249918	0.0103973	glucose-6-phosphatase b, catalytic subunit
si:ch1073-110a20.3	320.004	2.60212	0.845052	3.07924	0.00207529	0.0485893	si:ch1073-110a20.3
cidec	341.755	2.59982	0.652922	3.98183	6.83873e-05	0.00385164	cell death inducing DFFA like effector c
XLOC_005432	56.0503	2.59652	0.534264	4.85998	1.17396e-06	0.000138171
alpk2	323.421	2.58723	0.832989	3.10595	0.00189666	0.0459014	alpha-kinase 2
XLOC_007466	29.9469	2.58621	0.863113	2.99638	0.00273208	0.0581262
si:ch73-112l6.1	518.64	2.58135	0.74674	3.45682	0.000546589	0.018817	si:ch73-112l6.1
BX248511.1	47.1243	2.54293	0.635013	4.00453	6.21401e-05	0.00356542
BX248418.1	11.1005	2.54027	0.871296	2.91551	0.0035511	0.0692151
XLOC_027692	28.5645	2.53629	0.688524	3.68367	0.000229904	0.00975623
pcxb	814.542	2.52893	0.851361	2.97046	0.00297359	0.061391	pyruvate carboxylase b
CABZ01054509.1	67.1165	2.50481	0.581853	4.3049	1.67065e-05	0.00120947	AMBIGUOUS
si:ch211-196g2.4	355.508	2.50388	0.652442	3.83771	0.000124188	0.00612214	si:ch211-196g2.4
ankrd37	187.978	2.50204	0.804495	3.11008	0.00187035	0.0454245	ankyrin repeat domain 37
cilp	26.2197	2.4974	0.861366	2.89934	0.00373944	0.0707767	cartilage intermediate layer protein, nucleotide pyrophosphohydrolase
angptl4	902.88	2.49021	0.627512	3.96839	7.23601e-05	0.00403017	angiopoietin-like 4
LOC103910107	787.987	2.49002	0.429461	5.79802	6.71016e-09	1.59314e-06	NACHT
BX322618.1	2937.84	2.48747	0.804436	3.09219	0.00198688	0.0472545
gucy1b1	275.921	2.47602	0.861046	2.87559	0.00403267	0.0748609	guanylate cyclase 1 soluble subunit beta 1
si:ch211-204c21.1	2131.56	2.46736	0.628435	3.9262	8.63001e-05	0.00459727	si:ch211-204c21.1
XLOC_016099	50.2428	2.46661	0.732761	3.36618	0.000762161	0.0240719
CR812464.1	109.528	2.4447	0.788957	3.09865	0.00194405	0.0465979	uncharacterized LOC103910328 [Source:NCBI gene;Acc:103910328]
si:dkey-23n7.10	320.911	2.43679	0.490738	4.96556	6.8502e-07	8.57551e-05	si:dkey-23n7.10
BX548015.2	415.281	2.43251	0.428886	5.6717	1.41385e-08	3.09038e-06
si:zfos-1069f5.1	186.582	2.43207	0.575278	4.22764	2.36157e-05	0.00160593	si:zfos-1069f5.1
ngfra	57.9338	2.42449	0.561864	4.31508	1.59548e-05	0.00116865	nerve growth factor receptor a (TNFR superfamily, member 16)
CT027744.2	31.1526	2.40666	0.842906	2.8552	0.00430099	0.0783917	chemokine like factor [Source:NCBI gene;Acc:100329541]
si:ch211-194m7.8	285.373	2.40576	0.663957	3.62336	0.0002908	0.0115569	si:ch211-194m7.8
antxr2b	69.2249	2.39813	0.759873	3.15597	0.00159967	0.0410974	ANTXR cell adhesion molecule 2b
allc	1523.69	2.38431	0.817897	2.91517	0.0035549	0.0692276	allantoicase
bzw1b	6325.26	2.361	0.586112	4.02824	5.61951e-05	0.00329292	basic leucine zipper and W2 domains 1b
BX072576.1	15.2486	2.34988	0.808643	2.90596	0.00366129	0.0702199	beta-2 adrenergic receptor-like [Source:NCBI gene;Acc:101885642]
CABZ01015525.1	18.9475	2.34892	0.737118	3.18663	0.00143939	0.0382277	AMBIGUOUS
XLOC_004652	67.0323	2.34453	0.502455	4.66616	3.06888e-06	0.000296562
lrata	46.3035	2.33931	0.767051	3.04975	0.00229031	0.0518058	lecithin retinol acyltransferase a
si:ch73-311h14.2	74.5099	2.33799	0.699474	3.34251	0.000830259	0.0255488	si:ch73-311h14.2
si:rp71-36a1.2	42.6368	2.32658	0.709511	3.27912	0.0010413	0.0302834	si:rp71-36a1.2
XLOC_021187	53.453	2.31571	0.825749	2.80438	0.00504141	0.0880999
BX511082.1	205.058	2.31401	0.827906	2.79501	0.00518974	0.0898935	TRANSPOSON TF2 POLYPROTEIN RETROTRANSPOSABLE ELEMENT TF2.155 KDA
CU855885.1	13.3154	2.30844	0.834973	2.76469	0.00569775	0.0948369	interleukin 1 receptor-like 1 [Source:NCBI gene;Acc:407649]
LOC100332293	158.91	2.30261	0.811561	2.83725	0.00455034	0.081536	WD repeat domain phosphoinositide-interacting protein 1-like
si:dkey-9i23.16	127.216	2.29664	0.631768	3.63525	0.000277708	0.0111818	si:dkey-9i23.16
acbd4	99.2531	2.28797	0.68745	3.3282	0.000874097	0.02663	acyl-CoA binding domain containing 4
LOC110437886	378.615	2.28416	0.503788	4.53398	5.78837e-06	0.000499742	uncharacterized LOC110437886
BX005085.2	34.7522	2.28228	0.70735	3.22652	0.00125305	0.0344758	ZINC FINGER
CT027815.1	174.055	2.28222	0.635249	3.59264	0.000327351	0.0127519	long-chain fatty acid transport protein 6-like [Source:NCBI gene;Acc:568883]
bach1b	1405.32	2.27258	0.539312	4.21385	2.51056e-05	0.00168232	BTB and CNC homology 1, basic leucine zipper transcription factor 1 b
rgs2	192.763	2.27181	0.61381	3.70117	0.00021461	0.00920727	regulator of G protein signaling 2
XLOC_026578	67.9067	2.26733	0.670287	3.38262	0.000717968	0.0230461
igfbp6b	138.774	2.26657	0.741315	3.0575	0.00223188	0.0511808	insulin-like growth factor binding protein 6b
ctsla	4124.3	2.26348	0.784935	2.88365	0.00393092	0.0734973	cathepsin La
LOC110439927	72.0096	2.2539	0.742281	3.03645	0.0023938	0.0530819	uncharacterized LOC110439927
grn2	343.769	2.25096	0.789445	2.85131	0.0043539	0.0791491	granulin 2
LOC101882757	22.5331	2.25025	0.753258	2.98736	0.00281397	0.0594323	integrin alpha-X-like
tbc1d10c	290.188	2.24342	0.598742	3.7469	0.000179036	0.00805693	TBC1 domain family, member 10C
LOC108182329	32.0877	2.24317	0.72583	3.0905	0.00199822	0.0474013	gastrula zinc finger protein XlCGF17.1-like
XLOC_040198	95.2927	2.2417	0.444509	5.0431	4.58051e-07	6.0943e-05
casp9	346.694	2.23986	0.661009	3.38854	0.00070265	0.0227399	caspase 9, apoptosis-related cysteine peptidase
tmc6a	29.6095	2.2358	0.698164	3.2024	0.00136286	0.0367626	transmembrane channel-like 6a
si:ch211-210b2.4	49.493	2.23341	0.748165	2.98518	0.00283407	0.0595883	si:ch211-210b2.4
csrnp1a	625.795	2.23192	0.701076	3.18356	0.00145477	0.0383404	cysteine-serine-rich nuclear protein 1a
LOC101887160	25.3721	2.21812	0.753491	2.9438	0.00324213	0.0646682	uncharacterized LOC101887160,non-coding
tmcc3	1309.8	2.21605	0.468063	4.73452	2.19578e-06	0.000227346	transmembrane and coiled-coil domain family 3
cdk5r1b	25.0764	2.21321	0.745801	2.96756	0.00300178	0.0617878	cyclin-dependent kinase 5, regulatory subunit 1b (p35)
entpd4	1086.48	2.21042	0.728764	3.03311	0.00242051	0.0533424	ectonucleoside triphosphate diphosphohydrolase 4
c3a.4	1955.18	2.20023	0.588025	3.74172	0.000182762	0.00815793	complement component c3a, duplicate 4
tspan33a	285.157	2.19592	0.593123	3.7023	0.000213656	0.00919424	tetraspanin 33a
hdac12	53.4591	2.19509	0.44195	4.96682	6.8058e-07	8.55883e-05	histone deacetylase 12
hmgb3a	586.582	2.19067	0.66701	3.28432	0.00102229	0.0299203	high mobility group box 3a
AL928685.2	64.7259	2.18562	0.488965	4.46989	7.82607e-06	0.000645323	uncharacterized LOC555502 [Source:NCBI gene;Acc:555502]
ddias	42.0383	2.18185	0.57358	3.80392	0.000142424	0.0067397	DNA damage-induced apoptosis suppressor
fam219ab	645.684	2.17231	0.69648	3.11898	0.00181475	0.0445059	family with sequence similarity 219 member Ab
fam89b	29.0877	2.16201	0.664384	3.25415	0.00113732	0.0321922	family with sequence similarity 89 member B
wu:fb55g09	1457.37	2.15301	0.387352	5.55827	2.7246e-08	5.32186e-06	wu:fb55g09
si:dkey-203a12.2	451.641	2.14788	0.533075	4.02922	5.59611e-05	0.00328619	si:dkey-203a12.2
XLOC_002665	12.0518	2.14589	0.772546	2.77768	0.00547482	0.092567
BX000701.1	34.7935	2.14482	0.772166	2.77766	0.00547517	0.092567	zinc finger protein 501-like [Source:NCBI gene;Acc:101882267]
XLOC_025418	14.5055	2.13855	0.720381	2.96864	0.00299122	0.0616165
BX276107.1	31.1526	2.13704	0.727755	2.93649	0.00331952	0.0659142	kelch repeat and BTB domain-containing protein 13-like [Source:NCBI gene;Acc:101886608]
sec14l1	608.239	2.12664	0.513794	4.13909	3.48688e-05	0.00223985	SEC14-like lipid binding 1
glulb	2924.51	2.12526	0.728344	2.91794	0.00352355	0.0688729	glutamate-ammonia ligase (glutamine synthase) b
itga11a	79.416	2.11648	0.707276	2.99244	0.00276753	0.0586763	integrin, alpha 11a
LOC108191042	30.1667	2.11498	0.647866	3.26454	0.00109642	0.0313242	uncharacterized LOC108191042
AL928835.1	32.4149	2.10771	0.635238	3.31798	0.000906694	0.0272315
acot14	110.381	2.09956	0.69997	2.9995	0.00270425	0.0577346	acyl-CoA thioesterase 14
LOC110440070	462.241	2.08974	0.540644	3.86528	0.00011096	0.0056279	poly [ADP-ribose] polymerase 14-like
slc35e4	216.385	2.08561	0.519175	4.01717	5.89019e-05	0.00340802	solute carrier family 35 member E4
LOC108191602	84.0174	2.07956	0.732848	2.83764	0.00454479	0.081536	uncharacterized LOC108191602
LOC100332428	606.019	2.076	0.72854	2.84953	0.00437836	0.0794557	poly [ADP-ribose] polymerase 14
hlfb	56.7455	2.07481	0.754748	2.74901	0.00597748	0.0977588	HLF transcription factor, PAR bZIP family member b
LOC101884177	78.3544	2.07421	0.619199	3.34983	0.000808613	0.0250225	uncharacterized LOC101884177
CU207343.2	15.3742	2.06272	0.710182	2.90449	0.00367854	0.0702862
hspb1	99.6145	2.0514	0.484184	4.23682	2.26708e-05	0.00155757	heat shock protein, alpha-crystallin-related, 1
CR391910.2	32.9161	2.05027	0.494681	4.14464	3.40348e-05	0.0021952
LOC110440142	111.522	2.0352	0.600267	3.39049	0.000697686	0.0226143
LOC101884528	57.3812	2.03374	0.42073	4.83383	1.33929e-06	0.00015117	gastrula zinc finger protein XlCGF7.1-like
anxa2a	1251.64	2.031	0.63903	3.17825	0.00148165	0.0388631	annexin A2a
fth1b	63.5234	2.02333	0.505883	3.9996	6.34502e-05	0.00363302	ferritin, heavy polypeptide 1b
BX469925.1	71.7723	2.0211	0.63718	3.17194	0.00151422	0.0394543
LOC110437731	1577.07	2.01658	0.642292	3.13967	0.00169138	0.042541	beta-microseminoprotein-like
LOC108190056	51.3774	2.01566	0.703169	2.86654	0.00414988	0.0765518	uncharacterized LOC108190056,non-coding
robo4	141.89	2.01536	0.513191	3.92712	8.59699e-05	0.00458856	roundabout, axon guidance receptor, homolog 4 (Drosophila)
shc2	467.533	2.01144	0.712105	2.82464	0.00473334	0.0840496	SHC (Src homology 2 domain containing) transforming protein 2
aqp7	783.61	2.00581	0.676352	2.96563	0.00302063	0.0620829	aquaporin 7
XLOC_008367	10.2102	1.9981	0.725264	2.755	0.00586915	0.0965605
wscd2	533.857	1.99703	0.570272	3.5019	0.000461959	0.0166747	WSC domain containing 2
itln1	560.444	1.99008	0.453712	4.38622	1.15338e-05	0.000884824	intelectin 1
LOC110438494	29.5829	1.98523	0.672159	2.95351	0.00314179	0.0636705	RNA-binding protein EWS-like
si:ch73-21k16.1	163.02	1.98321	0.629166	3.15212	0.00162091	0.0414755	si:ch73-21k16.1
hif1al	9022.3	1.98186	0.35242	5.62358	1.87036e-08	3.99314e-06	hypoxia inducible factor 1 subunit alpha, like
mir22a	413.738	1.98173	0.659512	3.00484	0.00265718	0.0570838	microRNA 22a
acot15	570.611	1.97182	0.694686	2.83844	0.00453351	0.0813933	acyl-CoA thioesterase 15
si:ch211-194m7.5	224.345	1.97155	0.678946	2.90384	0.00368618	0.070298	si:ch211-194m7.5
ttll11	193.538	1.96987	0.641315	3.07161	0.00212907	0.0495243	tubulin tyrosine ligase-like family, member 11
dixdc1a	15.6281	1.96499	0.71189	2.76024	0.00577591	0.0953111	DIX domain containing 1a
coa3b	126.221	1.96361	0.579849	3.38642	0.000708109	0.02282	cytochrome C oxidase assembly factor 3b
adora2aa	55.9587	1.95862	0.540026	3.6269	0.00028684	0.0114325	adenosine A2a receptor a
LOC103909796	28.9371	1.94124	0.608115	3.19223	0.0014118	0.0376904	golgin subfamily A member 6-like protein 2
c1qtnf5	36.4154	1.93932	0.604465	3.20832	0.00133512	0.036273	C1q and TNF related 5
slc22a31	380.409	1.93318	0.638014	3.03	0.00244554	0.0536673	solute carrier family 22 member 31
XLOC_000431	2279.73	1.92338	0.621731	3.09359	0.0019775	0.0471535
cx30.3	116.129	1.91017	0.615856	3.10165	0.00192444	0.0464107	connexin 30.3
si:dkey-228a15.1	70.3517	1.90582	0.676026	2.81915	0.00481504	0.0850615	si:dkey-228a15.1
cbx4	117.82	1.89849	0.49478	3.83705	0.000124524	0.00612411	chromobox homolog 4 (Pc class homolog, Drosophila)
slco2a1	1551.96	1.8984	0.651516	2.91381	0.00357044	0.0692977	solute carrier organic anion transporter family, member 2A1
si:ch1073-376c22.1	340.737	1.88621	0.584092	3.2293	0.00124095	0.0341769	si:ch1073-376c22.1
cldni	67.6429	1.88495	0.672854	2.80142	0.00508786	0.0885745	claudin i
zgc:173615	65.5782	1.88475	0.435376	4.32901	1.49778e-05	0.00111187	zgc:173615
adamts9	211.802	1.87376	0.663071	2.82587	0.00471517	0.083781	ADAM metallopeptidase with thrombospondin type 1 motif, 9
phyhipla	15.4154	1.86663	0.669204	2.78933	0.00528166	0.090801	phytanoyl-CoA 2-hydroxylase interacting protein-like a
mob2a	1183.91	1.86543	0.438494	4.25418	2.09812e-05	0.0014592	MOB kinase activator 2a
TRIM67	21.5823	1.86276	0.553677	3.36434	0.000767264	0.0241557	tripartite motif containing 67 [Source:NCBI gene;Acc:100332164]
capns1b	843.005	1.84457	0.328569	5.61396	1.97748e-08	4.1259e-06	calpain, small subunit 1 b
BX663516.2	93.5559	1.84229	0.591653	3.11381	0.00184688	0.0450131
si:ch211-255f4.13	70.1427	1.83127	0.657929	2.78338	0.00537949	0.0918892	si:ch211-255f4.13
NCEH1 (1 of many)	194.558	1.82495	0.613167	2.97628	0.00291773	0.0607845	neutral cholesterol ester hydrolase 1-like [Source:NCBI gene;Acc:797436]
eef2a.2	240.801	1.81554	0.551545	3.29174	0.000995709	0.0292354	eukaryotic translation elongation factor 2a, tandem duplicate 2
si:dkey-4c15.13	35.1637	1.81546	0.521183	3.48334	0.000495197	0.0174228	si:dkey-4c15.13
akap12b	552.378	1.81161	0.651042	2.78263	0.00539195	0.0919502	A kinase (PRKA) anchor protein 12b
eif4ebp3l	2106.96	1.79118	0.448553	3.99324	6.51752e-05	0.00370866	eukaryotic translation initiation factor 4E binding protein 3, like
CU207269.2	201.751	1.78855	0.639559	2.79653	0.00516542	0.0895531
ivns1abpb	2447.85	1.78841	0.437537	4.08745	4.36139e-05	0.00268119	influenza virus NS1A binding protein b
dsg2.1	581.908	1.78498	0.604065	2.95495	0.00312717	0.0635611	desmoglein 2, tandem duplicate 1
LOC103909513	49.4707	1.78286	0.532302	3.34935	0.000810028	0.0250381	gastrula zinc finger protein XlCGF7.1-like
si:dkeyp-75b4.10	685.764	1.77378	0.477848	3.71202	0.000205608	0.00893164	si:dkeyp-75b4.10
si:ch211-156j16.1	262.492	1.76055	0.57875	3.04199	0.0023502	0.0524544	si:ch211-156j16.1
LOC110440142	157.349	1.754	0.502092	3.49337	0.000476957	0.0170374	uncharacterized LOC110440142
baiap2b	25.3088	1.7511	0.628815	2.78476	0.00535671	0.0918041	BAR/IMD domain containing adaptor protein 2b
zgc:153911	106.629	1.74772	0.518224	3.37252	0.000744847	0.0237154	zgc:153911
phkg1b	134.153	1.74211	0.496297	3.51021	0.000447754	0.0162922	phosphorylase kinase, gamma 1b (muscle)
serpine3	55.8319	1.73508	0.626181	2.7709	0.0055902	0.0937023	serpin peptidase inhibitor, clade E (nexin, plasminogen activator inhibitor type 1), member 3
slc39a3	204.903	1.73288	0.546833	3.16894	0.00152996	0.0397891	solute carrier family 39 member 3
klhl24b	2107	1.73227	0.509113	3.40252	0.000667667	0.0220482	kelch-like family member 24b
her6	142.72	1.71153	0.47149	3.63005	0.000283365	0.0113268	hairy-related 6
dpy19l1l	507.656	1.70893	0.497252	3.43675	0.000588744	0.0199934	dpy-19-like 1, like (H. sapiens)
tspan18a	61.2517	1.70798	0.439146	3.88932	0.000100524	0.00517484	tetraspanin 18a
pdpk1a	866.135	1.70418	0.413613	4.12022	3.78511e-05	0.00238548	3-phosphoinositide dependent protein kinase 1a
mir181b-3	49.9249	1.70062	0.571241	2.97707	0.00291018	0.0607653	microRNA 181b-3
XLOC_006573	51.3025	1.69232	0.581025	2.91265	0.00358375	0.0694583
LOC103909479	39.8429	1.68423	0.589538	2.85687	0.0042784	0.0781376	uncharacterized LOC103909479,non-coding
hopx	280.111	1.67429	0.552398	3.03095	0.00243784	0.0535837	HOP homeobox
im:6904045	43.5527	1.67412	0.571836	2.92763	0.0034156	0.067433	im:6904045
LOC110438512	196.06	1.66298	0.531978	3.12603	0.00177183	0.0439418	uncharacterized LOC110438512,non-coding
LOC798120	45.5386	1.64648	0.50002	3.29282	0.000991889	0.0291855	zinc finger protein 239-like
si:ch211-238e22.4	131.06	1.64144	0.377011	4.35384	1.33773e-05	0.00100938	si:ch211-238e22.4
ftr23	73.9102	1.64092	0.474236	3.46013	0.000539912	0.0186806	finTRIM family, member 23
slc43a2a	2673.13	1.63209	0.417368	3.91045	9.21262e-05	0.00484207	solute carrier family 43 member 2a
sh3bgrl	2292.87	1.6231	0.461467	3.51726	0.000436028	0.0159246	SH3 domain binding glutamate-rich protein like
ptger4b	1153.46	1.62101	0.496805	3.26288	0.00110286	0.0314105	prostaglandin E receptor 4 (subtype EP4) b
spink2.2	195.853	1.61835	0.531306	3.04599	0.00231913	0.0520972	serine peptidase inhibitor, Kazal type 2, tandem duplicate 2
csnk1e	303.819	1.60924	0.587344	2.73986	0.00614655	0.0998125	casein kinase 1, epsilon
BX088707.3	204.748	1.60097	0.472742	3.38656	0.000707736	0.02282
cavin1b	1054.16	1.57871	0.506075	3.11952	0.00181144	0.0444694	caveolae associated protein 1b
iscub	253.087	1.57853	0.495253	3.18732	0.00143597	0.0381739	iron-sulfur cluster assembly enzyme b
ano8a	47.0106	1.5743	0.354086	4.44609	8.74492e-06	0.000706287	anoctamin 8a
nkain4	327.477	1.56216	0.56059	2.78664	0.00532569	0.0913861	sodium/potassium transporting ATPase interacting 4
emp2	232.656	1.56117	0.443219	3.52234	0.000427754	0.0157708	epithelial membrane protein 2
LOC100007686	1819.1	1.5403	0.538941	2.85801	0.00426306	0.0779425	phosphomannomutase 1-like
CU929294.2	23.564	1.53601	0.481775	3.18823	0.00143146	0.0380907
dnase1l1	279.236	1.53598	0.529028	2.90339	0.00369146	0.070298	deoxyribonuclease I-like 1
tbxas1	711.871	1.53047	0.453643	3.37373	0.000741568	0.0236383	thromboxane A synthase 1 (platelet)
tecta	79.8544	1.52982	0.546261	2.80052	0.00510199	0.0887083	tectorin alpha
smtnl	177.452	1.52352	0.445925	3.41654	0.000634232	0.0211983	smoothelin, like
irs2a	2290.52	1.52223	0.503919	3.02078	0.00252122	0.0549343	insulin receptor substrate 2a
pafah1b3	385.832	1.51559	0.386147	3.92492	8.67596e-05	0.00460232	platelet-activating factor acetylhydrolase, isoform Ib, gamma subunit
scn4ab	271.206	1.49428	0.431811	3.46049	0.000539194	0.0186792	sodium channel, voltage-gated, type IV, alpha, b
si:ch73-57f22.2	39.3427	1.48814	0.46319	3.21281	0.00131445	0.0359248	si:ch73-57f22.2
si:dkey-109l4.3	94.4206	1.48776	0.33704	4.41419	1.0139e-05	0.000800108	si:dkey-109l4.3
abcg2c	502.257	1.48453	0.533922	2.78042	0.00542886	0.092378	ATP-binding cassette, sub-family G (WHITE), member 2c
nudt15	67.1772	1.47891	0.483528	3.05859	0.0022238	0.0510381	nudix (nucleoside diphosphate linked moiety X)-type motif 15
si:dkey-246i14.3	50.2589	1.47089	0.3792	3.87894	0.000104912	0.00536066	si:dkey-246i14.3
tescb	79.2736	1.46673	0.502116	2.92109	0.00348808	0.0683739	tescalcin b
prelid3b	2907.99	1.4596	0.37424	3.90017	9.61262e-05	0.00498571	PRELI domain containing 3
kcnj11	75.9066	1.45204	0.469949	3.08978	0.00200307	0.0474755	potassium inwardly rectifying channel subfamily J member 11
XLOC_006258	41.8475	1.44956	0.523343	2.76981	0.00560888	0.0938482
glrx2	117.506	1.44608	0.43553	3.32029	0.000899256	0.0271561	glutaredoxin 2
rasgef1bb	380.141	1.4456	0.386263	3.74251	0.000182191	0.00815435	RasGEF domain family, member 1Bb
krt94	2277.75	1.44447	0.470927	3.0673	0.00216004	0.0500489	keratin 94
tmem198a	43.4011	1.43534	0.468557	3.06332	0.00218894	0.0505328	transmembrane protein 198a
tent5ab	231.921	1.43349	0.513664	2.79072	0.00525917	0.0905833	terminal nucleotidyltransferase 5Ab
im:7143333	32.758	1.42474	0.503004	2.83246	0.00461911	0.0824554	im:7143333
rhoub	291.586	1.4171	0.512339	2.76594	0.00567582	0.0946998	ras homolog family member Ub
CR769769.2	108.053	1.41544	0.474793	2.98118	0.00287142	0.0600666
tacc1	1176	1.41421	0.504138	2.8052	0.00502855	0.0879309	transforming, acidic coiled-coil containing protein 1
LOC100006216	33.9717	1.41295	0.441844	3.19785	0.00138457	0.0370938
FP101887.1	250.38	1.38856	0.474871	2.92408	0.00345477	0.0678485	si:ch211-152p11.8 [Source:NCBI gene;Acc:100536566]
si:ch211-212c13.10	764.202	1.37106	0.484948	2.82724	0.00469517	0.0835875	si:ch211-212c13.10
cd3eap	212.206	1.35963	0.441214	3.08157	0.00205909	0.0482809	CD3e molecule, epsilon associated protein
sdc4	1950.22	1.35408	0.447836	3.0236	0.00249782	0.0545973	syndecan 4
cd81a	2468.81	1.35209	0.450725	2.9998	0.00270156	0.0577219	CD81 molecule a
myo1hb	180.67	1.35087	0.427858	3.15729	0.00159245	0.0410264	myosin IHb
fam161b	134.628	1.34107	0.451513	2.97018	0.00297629	0.0614007	FAM161 centrosomal protein B
ggcta	118.138	1.33263	0.324659	4.10471	4.0482e-05	0.00251929	gamma-glutamylcyclotransferase a
sptlc2b	1313.14	1.32905	0.429702	3.09295	0.00198176	0.0471734	serine palmitoyltransferase, long chain base subunit 2b
zgc:154075	190.863	1.32836	0.409125	3.24684	0.00116695	0.0327616	zgc:154075
nanp	82.4352	1.32462	0.443863	2.9843	0.00284225	0.0597088	N-acetylneuraminic acid phosphatase
si:dkey-276j7.1	235.498	1.309	0.306629	4.26898	1.96369e-05	0.00137964	si:dkey-276j7.1
tcp11l2	696.507	1.30694	0.438095	2.98324	0.00285215	0.0598649	t-complex 11, testis-specific-like 2
tmem256	179.183	1.29616	0.432033	3.00014	0.00269853	0.0577219	transmembrane protein 256
ankrd6b	246.483	1.29598	0.470494	2.75451	0.00587796	0.09659	ankyrin repeat domain 6b
pfdn5	381.968	1.29093	0.434133	2.97358	0.00294344	0.0610687	prefoldin 5
serinc1	1504.65	1.2842	0.333808	3.84713	0.000119512	0.00596573	serine incorporator 1
tmbim1b	51.8417	1.28401	0.44066	2.91383	0.00357028	0.0692977	transmembrane BAX inhibitor motif containing 1b
lrrfip1b	31.7012	1.28381	0.452469	2.83733	0.00454919	0.081536	leucine rich repeat (in FLII) interacting protein 1b
XLOC_039146	195.083	1.28032	0.354953	3.60702	0.00030974	0.0121518
mcl1b	1938	1.27529	0.369554	3.45088	0.00055877	0.0191884	MCL1 apoptosis regulator, BCL2 family member b
myo1ca	458.364	1.26659	0.362436	3.49467	0.000474645	0.0169989	myosin Ic, paralog a
zgc:77650	473.67	1.25735	0.247908	5.07184	3.93979e-07	5.3983e-05	zgc:77650
smo	139.025	1.25427	0.381243	3.28995	0.00100204	0.0293899	smoothened, frizzled class receptor
hace1	666.593	1.24181	0.379882	3.26893	0.00107953	0.0309059	HECT domain and ankyrin repeat containing E3 ubiquitin protein ligase 1
ntmt1	265.639	1.24095	0.30947	4.00991	6.07409e-05	0.00349241	N-terminal Xaa-Pro-Lys N-methyltransferase 1
pes	782.112	1.23588	0.29048	4.25463	2.09399e-05	0.0014592	pescadillo
trpc4apb	527.749	1.23385	0.400258	3.08265	0.00205169	0.0482413	transient receptor potential cation channel, subfamily C, member 4 associated protein b
lrsam1	457.942	1.23351	0.324435	3.80202	0.00014352	0.00677991	leucine rich repeat and sterile alpha motif containing 1
prdm4	225.374	1.2307	0.401677	3.06391	0.00218466	0.0505186	PR domain containing 4
si:dkey-100n23.5	204.328	1.21983	0.369537	3.30095	0.000963564	0.0286582	si:dkey-100n23.5
ubb	11890.2	1.21938	0.360729	3.38031	0.00072403	0.0231597	ubiquitin B
tbc1d17	614.801	1.21659	0.276716	4.39652	1.09998e-05	0.000848588	TBC1 domain family, member 17
egln1a	25.3278	1.21518	0.439958	2.76203	0.0057443	0.0950854	egl-9 family hypoxia-inducible factor 1a
ccdc50	562.658	1.20944	0.383713	3.15194	0.00162192	0.0414755	coiled-coil domain containing 50
klhl21	346.274	1.20896	0.299092	4.04208	5.29789e-05	0.00315139	kelch-like family member 21
si:ch211-11n16.2	638.738	1.20272	0.349739	3.43891	0.000584056	0.0199078	si:ch211-11n16.2
adipor2	4285.95	1.19969	0.433943	2.76462	0.00569896	0.0948369	adiponectin receptor 2
hmgb1a	1639.52	1.19244	0.401027	2.97346	0.00294467	0.0610687	high mobility group box 1a
prkg1a	209.572	1.19165	0.362313	3.289	0.00100545	0.0294587	protein kinase cGMP-dependent 1a
si:ch211-155e24.3	128.938	1.18855	0.40864	2.90854	0.00363119	0.0699347	si:ch211-155e24.3
zdhhc8a	200.669	1.18504	0.39729	2.98282	0.00285607	0.0598649	zinc finger DHHC-type palmitoyltransferase 8a
znf1159	160.659	1.18264	0.35572	3.32463	0.000885361	0.0268543	zinc finger protein 1159
rrn3	473.936	1.18106	0.245634	4.8082	1.52298e-06	0.000169815	RRN3 homolog, RNA polymerase I transcription factor
zdhhc16a	141.378	1.17823	0.363792	3.23876	0.00120052	0.0333535	zinc finger DHHC-type palmitoyltransferase 16a
serf2	972.341	1.16774	0.40812	2.86127	0.00421954	0.0774735	small EDRK-rich factor 2
LOC100537853	81.6227	1.16458	0.392986	2.96342	0.00304246	0.062392	uncharacterized LOC100537853
ehd2b	544.752	1.15708	0.361746	3.19861	0.0013809	0.0370506	EH-domain containing 2b
kdm7aa	1390.47	1.1482	0.340255	3.37453	0.000739422	0.0235972	lysine (K)-specific demethylase 7Aa
paqr3b	85.7605	1.1435	0.286009	3.99813	6.38449e-05	0.00364803	progestin and adipoQ receptor family member IIIb
pora	653.518	1.11744	0.303753	3.67878	0.000234348	0.00989086	P450 (cytochrome) oxidoreductase a
xiap	1607.53	1.10595	0.400855	2.75897	0.0057983	0.0956234	X-linked inhibitor of apoptosis
cops9	86.2113	1.10437	0.297928	3.70683	0.00020987	0.00905961	COP9 signalosome subunit 9
lmbrd2a	1285.34	1.09919	0.279482	3.93295	8.39111e-05	0.0045225	LMBR1 domain containing 2a
sh2d3cb	555.432	1.09762	0.366329	2.99628	0.00273295	0.0581262	SH2 domain containing 3Cb
abhd11	307.105	1.09516	0.355401	3.08147	0.00205984	0.0482809	abhydrolase domain containing 11
nagpa	985.952	1.08741	0.391314	2.77886	0.00545493	0.0925088	N-acetylglucosamine-1-phosphodiester alpha-N-acetylglucosaminidase
ginm1	536.852	1.0861	0.388987	2.79211	0.00523654	0.0903632	glycoprotein integral membrane 1
LOC103910438	490.578	1.08522	0.395198	2.74601	0.00603253	0.0983671	uncharacterized LOC103910438,non-coding
eif1ad	271.453	1.08358	0.308054	3.51751	0.00043561	0.0159246	eukaryotic translation initiation factor 1A domain containing
dimt1l	185.601	1.0831	0.355624	3.04563	0.00232194	0.0521177	DIM1 dimethyladenosine transferase 1-like (S. cerevisiae)
vhl	175.312	1.08041	0.386614	2.79455	0.00519727	0.0899673	von Hippel-Lindau tumor suppressor
BX649416.3	84.1042	1.08008	0.355059	3.04198	0.00235027	0.0524544
dclre1c	185.075	1.0769	0.371091	2.90197	0.00370822	0.0704332	DNA cross-link repair 1C, PSO2 homolog (S. cerevisiae)
tfpia	1708.26	1.07386	0.288408	3.72339	0.000196568	0.00860681	tissue factor pathway inhibitor a
rilpl1	89.8854	1.07382	0.38903	2.76026	0.00577559	0.0953111	Rab interacting lysosomal protein-like 1
stoml1	201.299	1.0726	0.356074	3.01229	0.00259282	0.056095	stomatin (EPB72)-like 1
si:ch211-74f19.2	773.433	1.0699	0.383271	2.7915	0.00524652	0.0904676	si:ch211-74f19.2
hprt1	842.613	1.06607	0.367782	2.89865	0.00374778	0.0708425	hypoxanthine phosphoribosyltransferase 1
calcoco1a	390.499	1.06154	0.385784	2.75165	0.00592964	0.0972073	calcium binding and coiled-coil domain 1a
cacna2d1a	286.957	1.06109	0.291477	3.6404	0.000272217	0.0109928	calcium channel, voltage-dependent, alpha 2/delta subunit 1a
CT030017.2	688.838	1.05678	0.309245	3.4173	0.000632465	0.0211649
acp2	748.904	1.05393	0.344094	3.0629	0.00219202	0.0505614	acid phosphatase 2, lysosomal
LOC101882640	156.817	1.05188	0.353275	2.97752	0.00290593	0.0607226	zinc finger protein 391-like
tmf1	1068.66	1.04898	0.186643	5.62025	1.90682e-08	4.00883e-06	TATA element modulatory factor 1
cd81b	97.1463	1.0419	0.326545	3.19068	0.00141939	0.037806	CD81 molecule b
si:dkey-48p11.3	189.691	1.04173	0.362203	2.87608	0.00402644	0.0748261	si:dkey-48p11.3
raver2	255.814	1.04119	0.337406	3.08587	0.00202959	0.0479802	ribonucleoprotein, PTB-binding 2
becn1	318.971	1.03796	0.235852	4.40087	1.07817e-05	0.000838807	beclin 1, autophagy related
si:ch211-218g4.2	437.569	1.03129	0.370923	2.78033	0.00543045	0.092378	si:ch211-218g4.2
pcdh2g17	585.523	1.01197	0.349555	2.89501	0.00379144	0.0714716	protocadherin 2 gamma 17
march6	3136.26	1.01191	0.321318	3.14923	0.001637	0.0415909	membrane-associated ring finger (C3HC4) 6
ddx5	11440	1.00879	0.347362	2.90414	0.00368262	0.0702862	DEAD (Asp-Glu-Ala-Asp) box helicase 5
zgc:113436	87.1582	1.00672	0.366828	2.74438	0.0060625	0.0987972	zgc:113436
si:ch211-110p13.9	81.3535	1.00557	0.342268	2.93795	0.00330387	0.0656507	si:ch211-110p13.9
tnni2a.2	72.5547	1.00279	0.345283	2.90427	0.00368115	0.0702862	troponin I type 2a (skeletal, fast), tandem duplicate 2
hdac6	284.701	1.0023	0.313066	3.20156	0.00136686	0.0367984	histone deacetylase 6
oga	1751.2	1.00072	0.329131	3.0405	0.00236185	0.0526276	O-GlcNAcase
fam32a	553.873	0.988501	0.31769	3.11152	0.00186125	0.0452433	family with sequence similarity 32 member A
slc35c1	215.659	0.97459	0.335582	2.90417	0.00368222	0.0702862	solute carrier family 35 member C1
zfyve27	290.358	0.969819	0.303149	3.19915	0.00137833	0.0370346	zinc finger, FYVE domain containing 27
LOC799039	48.5507	0.940419	0.303327	3.10035	0.00193295	0.0464938	zinc finger protein 721,non-coding
ess2	306.084	0.914457	0.258413	3.53875	0.000402031	0.0150439	ess-2 splicing factor homolog
wsb1	4076.7	0.902249	0.281686	3.20303	0.00135988	0.0367181	WD repeat and SOCS box containing 1
baxa	579.579	0.888612	0.304925	2.91419	0.00356608	0.0692977	BCL2 associated X, apoptosis regulator a
zgc:172139	816.751	0.853923	0.271189	3.14881	0.00163935	0.0416124	zgc:172139
MCUR1	270.727	0.853782	0.284979	2.99595	0.00273594	0.0581262	zgc:165532 [Source:ZFIN;Acc:ZDB-GENE-050417-213]
ralab	363.005	0.837153	0.253969	3.29628	0.000979744	0.028983	v-ral simian leukemia viral oncogene homolog Ab (ras related)
clocka	491.152	0.829109	0.239835	3.457	0.000546233	0.018817	clock circadian regulator a
fam177a1	559.379	0.827337	0.257519	3.21272	0.00131485	0.0359248	family with sequence similarity 177 member A1
herpud2	542.547	0.783779	0.271045	2.8917	0.00383166	0.0720326	HERPUD family member 2
zgc:92335	287.153	0.774811	0.229279	3.37934	0.000726602	0.023215	zgc:92335
mknk2b	10540.4	0.765687	0.269364	2.84258	0.00447503	0.0805535	MAPK interacting serine/threonine kinase 2b
ufd1l	414.862	0.745155	0.252075	2.95608	0.00311573	0.0634225	ubiquitin recognition factor in ER associated degradation 1
pdap1b	196.478	0.73528	0.23411	3.14075	0.00168518	0.0424238	pdgfa associated protein 1b
cript	397.967	0.703469	0.241673	2.91084	0.00360464	0.069618	cysteine-rich PDZ-binding protein
cirbpb	15437.4	0.692607	0.208504	3.32179	0.000894404	0.0270393	cold inducible RNA binding protein b
ap2m1a	2031.85	0.691566	0.239675	2.88543	0.00390876	0.0731823	adaptor related protein complex 2 subunit mu 1a
zfyve21	311.224	0.688306	0.212381	3.24089	0.00119155	0.033148	zinc finger, FYVE domain containing 21
clk4b	579.804	0.685662	0.208226	3.29288	0.000991666	0.0291855	CDC-like kinase 4b
trit1	278.391	0.642576	0.233205	2.75541	0.00586188	0.0964986	tRNA isopentenyltransferase 1
rbm28	752.454	0.598186	0.191849	3.118	0.00182083	0.0445701	RNA binding motif protein 28
syap1	549.651	0.58612	0.195616	2.99628	0.00273298	0.0581262	synapse associated protein 1
chmp1b	802.262	0.567676	0.203199	2.7937	0.00521086	0.0900893	chromatin modifying protein 1B
eif3jb	469.151	0.539068	0.196018	2.7501	0.00595773	0.0975516	eukaryotic translation initiation factor 3, subunit Jb
xpot	1166.33	0.536227	0.179557	2.98639	0.00282288	0.0595291	exportin, tRNA (nuclear export receptor for tRNAs)
golga1	921.385	0.504247	0.178379	2.82682	0.00470125	0.0836415	golgin A1
arhgap1	1142.9	0.490934	0.150706	3.25756	0.00112376	0.0318411	Rho GTPase activating protein 1
ubxn6	416.401	0.436148	0.150111	2.9055	0.0036667	0.0702503	UBX domain protein 6
myo18ab	1715.14	-0.521953	0.188718	-2.76578	0.00567865	0.0946998	myosin XVIIIAb
rock2a	1199.84	-0.544308	0.187188	-2.90782	0.00363957	0.0699981	rho-associated, coiled-coil containing protein kinase 2a
rbm39b	1003.13	-0.58498	0.20875	-2.8023	0.00507399	0.0884448	RNA binding motif protein 39b
rab1ab	1031.45	-0.667227	0.240774	-2.77117	0.00558549	0.0937023	RAB1A, member RAS oncogene family b
smap1	471.16	-0.684266	0.204362	-3.3483	0.000813094	0.0251047	small ArfGAP 1
srrt	788.571	-0.704705	0.25073	-2.81061	0.0049448	0.0867962	serrate RNA effector molecule homolog (Arabidopsis)
atf4a	2102.94	-0.734303	0.233012	-3.15135	0.00162516	0.0414859	activating transcription factor 4a
srfa	470.194	-0.754114	0.242726	-3.10686	0.00189088	0.0458019	serum response factor a
wu:fi46h04	457.175	-0.765	0.274878	-2.78305	0.00538503	0.0918892	wu:fi46h04
lars2	168.24	-0.776678	0.257032	-3.02172	0.00251341	0.0548076	leucyl-tRNA synthetase 2, mitochondrial
mon2	957.104	-0.777145	0.263334	-2.95118	0.00316561	0.0637778	MON2 homolog, regulator of endosome-to-Golgi trafficking
hnrnpk	1194.66	-0.786806	0.234319	-3.35785	0.000785522	0.0244729	heterogeneous nuclear ribonucleoprotein K
ylpm1	1091.45	-0.793433	0.268716	-2.95268	0.00315024	0.0637778	YLP motif containing 1
caprin1a	411.338	-0.796061	0.226899	-3.50843	0.000450754	0.0163776	cell cycle associated protein 1a
rnf41	297.078	-0.80243	0.244442	-3.2827	0.00102818	0.029997	ring finger protein 41
baz1b	1656.19	-0.81416	0.255727	-3.18371	0.00145402	0.0383404	bromodomain adjacent to zinc finger domain, 1B
tbl1xr1a	875.158	-0.816648	0.27191	-3.00337	0.00267005	0.057271	tbl1x receptor 1a
ttc7b	244.894	-0.818249	0.243167	-3.36496	0.000765541	0.0241509	tetratricopeptide repeat domain 7B
sp3a	850.378	-0.827356	0.296133	-2.79387	0.00520819	0.0900893	sp3a transcription factor
agap1	632.979	-0.830611	0.297781	-2.78933	0.0052817	0.090801	ArfGAP with GTPase domain, ankyrin repeat and PH domain 1
CABZ01088049.1	111.069	-0.844211	0.30082	-2.80637	0.0050103	0.0877232	VACUOLAR MEMBRANE PROTEASE EC_3.4.-.- FXNA RELATED FAMILY PROTEASE 1
bag6	879.215	-0.84516	0.286478	-2.95018	0.00317592	0.0638919	BCL2 associated athanogene 6
grk5l	206.075	-0.850041	0.277698	-3.06102	0.00220582	0.0507947	G protein-coupled receptor kinase 5 like
larp4aa	1098.52	-0.857245	0.26428	-3.2437	0.00117986	0.0329894	La ribonucleoprotein 4Aa
mark3b	895.863	-0.861601	0.259364	-3.32197	0.000893836	0.0270393	MAP/microtubule affinity-regulating kinase 3b
ppp1r2	272.159	-0.862292	0.311783	-2.76568	0.0056804	0.0946998	protein phosphatase 1, regulatory (inhibitor) subunit 2
gab1	583.575	-0.868004	0.255345	-3.39934	0.000675483	0.0221979	GRB2-associated binding protein 1
birc6	3770.53	-0.874171	0.290422	-3.01	0.00261245	0.0563868	baculoviral IAP repeat containing 6
zc3h13	677.101	-0.890402	0.292156	-3.0477	0.00230602	0.0519109	zinc finger CCCH-type containing 13
scaf1	876.338	-0.894079	0.308393	-2.89916	0.00374165	0.0707767	SR-related CTD-associated factor 1
tmem131l	1154.48	-0.898132	0.242179	-3.70854	0.000208458	0.00901279	transmembrane 131 like
prrc2c	1824.61	-0.904552	0.31886	-2.83683	0.00455643	0.081592	proline-rich coiled-coil 2C
tmtc4	144.223	-0.914934	0.316096	-2.89448	0.00379783	0.0715432	transmembrane O-mannosyltransferase targeting cadherins 4
cnot1	2504	-0.915774	0.249165	-3.67538	0.000237497	0.0099686	CCR4-NOT transcription complex, subunit 1
fam91a1	421.774	-0.927349	0.324766	-2.85544	0.00429772	0.0783865	family with sequence similarity 91 member A1
CABZ01072810.1	768.909	-0.931532	0.242228	-3.84568	0.00012022	0.00596573	dmX-like protein 1 [Source:NCBI gene;Acc:100333625]
chchd4a	142.369	-0.939338	0.304518	-3.08467	0.00203777	0.0480594	coiled-coil-helix-coiled-coil-helix domain containing 4a
cnot3b	632.421	-0.940961	0.277141	-3.39525	0.000685664	0.0224274	CCR4-NOT transcription complex, subunit 3b
bcl9l	599.707	-0.942384	0.3412	-2.76197	0.00574536	0.0950854	bcl9 like
CABZ01090890.1	451.018	-0.966986	0.285689	-3.38476	0.000712416	0.0229213	CYCLIC AMP DEPENDENT TRANSCRIPTION FACTOR ATF 6 BETA CAMP DEPENDENT TRANSCRIPTION FACTOR ATF 6 BETA ACTIVATING TRANSCRIPTION FACTOR 6 BETA ATF6 BETA CAMP RESPONSE ELEMENT BINDING RELATED CREB RP CAMP RESPONSIVE ELEMENT BINDING 1 [CONTAINS PROCESSED CYCLIC AMP DEPENDENT TRANSCRIPTION FACTOR ATF 6 BETA]
vps37c	624.673	-0.970099	0.249613	-3.88642	0.000101734	0.00522734	VPS37C subunit of ESCRT-I
apc	1005.91	-0.974736	0.345747	-2.81921	0.00481416	0.0850615	APC regulator of WNT signaling pathway
arid1b	619.734	-0.998469	0.34279	-2.91277	0.0035824	0.0694583	AT rich interactive domain 1B (SWI1-like)
ranbp3b	521.948	-1.00646	0.341869	-2.94399	0.00324008	0.0646682	RAN binding protein 3b
cecr2	356.478	-1.01013	0.345924	-2.9201	0.0034992	0.0684942	CECR2 histone acetyl-lysine reader
XLOC_010337	230.06	-1.01052	0.354433	-2.85109	0.00435697	0.0791526
irf2bp2a	853.528	-1.01659	0.370049	-2.74717	0.00601114	0.0981344	interferon regulatory factor 2 binding protein 2a
LOC100537613	213.04	-1.01736	0.271858	-3.74224	0.000182386	0.00815435	dmX-like protein 1
ctbp1	1277.36	-1.01811	0.322849	-3.15351	0.00161321	0.0413682	C-terminal binding protein 1
gnb1a	780.355	-1.01953	0.351028	-2.90441	0.00367943	0.0702862	guanine nucleotide binding protein (G protein), beta polypeptide 1a
slc35c2	453.878	-1.0212	0.352877	-2.89393	0.00380447	0.0716193	solute carrier family 35 member C2
naglu	89.2485	-1.02508	0.315453	-3.24953	0.00115595	0.0325188	N-acetylglucosaminidase, alpha
samd4b	415.469	-1.03133	0.370455	-2.78395	0.00537018	0.0918892	sterile alpha motif domain containing 4B
pak2a	536.986	-1.0353	0.289748	-3.5731	0.000352779	0.0135131	p21 protein (Cdc42/Rac)-activated kinase 2a
ddx3xb	2837.62	-1.03773	0.369246	-2.81041	0.0049479	0.0867962	DEAD-box helicase 3 X-linked b
grk3	1374.11	-1.04104	0.286651	-3.63172	0.000281534	0.0112864	G protein-coupled receptor kinase 3
CU695223.1	65.7351	-1.04169	0.341246	-3.05261	0.00226862	0.0515512	gastrula zinc finger protein XlCGF49.1-like [Source:NCBI gene;Acc:110439331]
trip6	288.821	-1.04235	0.341156	-3.05534	0.00224802	0.0512523	thyroid hormone receptor interactor 6
itsn1	1666.46	-1.04683	0.26805	-3.90536	9.40844e-05	0.00491685	intersectin 1 (SH3 domain protein)
trim62	119.737	-1.05025	0.366921	-2.86233	0.00420538	0.0773167	tripartite motif containing 62 [Source:ZFIN;Acc:ZDB-GENE-070112-502]
taf3	307.727	-1.0709	0.337374	-3.17424	0.00150232	0.0392803	TAF3 RNA polymerase II, TATA box binding protein (TBP)-associated facto
znf395b	272.24	-1.07631	0.281922	-3.81776	0.000134671	0.00650233	zinc finger protein 395b
bptf	1518.87	-1.0869	0.3733	-2.91159	0.00359593	0.0695473	bromodomain PHD finger transcription factor
fbrs	695.986	-1.09776	0.396603	-2.76791	0.00564162	0.0942669	fibrosin
slf2	367.433	-1.09907	0.319324	-3.44185	0.000577744	0.019717	SMC5-SMC6 complex localization factor 2
setd1ba	375.532	-1.10094	0.389019	-2.83005	0.00465403	0.0830159	SET domain containing 1B, histone lysine methyltransferase a
dhx29	384.534	-1.10302	0.302341	-3.64825	0.000264035	0.0108534	DEAH (Asp-Glu-Ala-His) box polypeptide 29
si:ch211-160o17.4	2319.85	-1.10406	0.386905	-2.85358	0.00432303	0.0786917	si:ch211-160o17.4
mtg2	105.416	-1.11529	0.378013	-2.95039	0.00317374	0.0638919	mitochondrial ribosome-associated GTPase 2
uqcc1	169.207	-1.11707	0.29862	-3.74079	0.000183444	0.00817515	ubiquinol-cytochrome c reductase complex assembly factor 1
arfrp1	177.788	-1.11904	0.342077	-3.27132	0.00107045	0.030781	ADP-ribosylation factor related protein 1
sik3	770.682	-1.12271	0.401005	-2.79973	0.00511457	0.0888148	SIK family kinase 3
setd5	529.558	-1.13227	0.387134	-2.92474	0.00344748	0.0678091	SET domain containing 5
rai14	271.956	-1.13229	0.386891	-2.92665	0.00342637	0.0675573	retinoic acid induced 14
erf	754.501	-1.1447	0.293966	-3.89399	9.86084e-05	0.00509526	Ets2 repressor factor
si:dkey-93n13.2	97.4112	-1.14685	0.373765	-3.06837	0.00215229	0.0499378	si:dkey-93n13.2
smarcc1a	886.725	-1.14989	0.367931	-3.12529	0.00177629	0.0439418	SWI/SNF related, matrix associated, actin dependent regulator of chromatin, subfamily c, member 1a
rfx7b	294.188	-1.15753	0.354966	-3.26096	0.00111034	0.0315907	regulatory factor X7b
foxj2	266.216	-1.17293	0.389872	-3.00851	0.00262536	0.0565324	forkhead box J2
cnot4b	468.605	-1.18035	0.340685	-3.46463	0.000530958	0.0184635	CCR4-NOT transcription complex, subunit 4b
flvcr2b	564.655	-1.18447	0.351858	-3.36632	0.00076177	0.0240719	FLVCR heme transporter 2b
atp8a1	751.045	-1.19068	0.43323	-2.74838	0.00598907	0.0978901	ATPase phospholipid transporting 8A1
eif4g3b	711.179	-1.19236	0.324446	-3.67505	0.000237804	0.0099686	eukaryotic translation initiation factor 4 gamma, 3b
LOC110439623	56.217	-1.2	0.383986	-3.12511	0.00177739	0.0439418	uncharacterized LOC110439623,non-coding
xpc	213.729	-1.20376	0.377854	-3.18578	0.00144366	0.0382731	xeroderma pigmentosum, complementation group C
clpb	261.111	-1.20801	0.413334	-2.9226	0.00347117	0.0680907	caseinolytic mitochondrial matrix peptidase chaperone subunit B
prr12a	611.002	-1.21263	0.410863	-2.95142	0.00316316	0.0637778	proline rich 12a
rreb1a	570.905	-1.21609	0.396332	-3.06837	0.00215228	0.0499378	ras responsive element binding protein 1a
nsd3	797.871	-1.22086	0.429225	-2.84435	0.00445023	0.0802645	nuclear receptor binding SET domain protein 3
tsc1b	310.174	-1.22263	0.444219	-2.75233	0.00591735	0.0970773	TSC complex subunit 1b
szrd1	492.463	-1.2276	0.362434	-3.38709	0.00070637	0.02282	SUZ RNA binding domain containing 1
wasf2	766.426	-1.23277	0.404071	-3.05088	0.0022817	0.0517205	WASP family member 2
cbx6b	203.402	-1.23476	0.421095	-2.93225	0.00336513	0.0665321	chromobox homolog 6b
sec24c	890.697	-1.23503	0.419141	-2.94658	0.00321311	0.0644518	SEC24 homolog C, COPII coat complex component
tcf20	592.414	-1.23716	0.431334	-2.86821	0.00412802	0.0762507	transcription factor 20
per2	2026.96	-1.24095	0.321109	-3.86457	0.000111286	0.00563407	period circadian clock 2
cacul1	246	-1.24266	0.438631	-2.83304	0.00461075	0.0824041	CDK2 associated cullin domain 1
vezf1a	170.517	-1.2455	0.415626	-2.99668	0.0027294	0.0581262	vascular endothelial zinc finger 1a
numb	980.221	-1.251	0.444546	-2.81412	0.00489117	0.0861302	NUMB endocytic adaptor protein
fosab	161.714	-1.25769	0.407263	-3.08816	0.00201402	0.0476941	v-fos FBJ murine osteosarcoma viral oncogene homolog Ab
tab2	516.639	-1.25784	0.423296	-2.97153	0.00296317	0.0612717	TGF-beta activated kinase 1 (MAP3K7) binding protein 2
akap1b	1168.89	-1.25849	0.432132	-2.91229	0.00358793	0.0694904	A kinase (PRKA) anchor protein 1b
e2f3	198.999	-1.25867	0.403239	-3.12141	0.00179987	0.0442986	E2F transcription factor 3
zc3h18	642.341	-1.27413	0.417566	-3.05133	0.00227827	0.0516998	zinc finger CCCH-type containing 18
si:ch211-166g5.4	634.501	-1.28149	0.442023	-2.89915	0.00374173	0.0707767	si:ch211-166g5.4
apool	300.746	-1.28191	0.397443	-3.22538	0.00125804	0.0345784	apolipoprotein O-like
si:ch211-256e16.3	58.0217	-1.29783	0.380609	-3.40987	0.000649945	0.0215146	si:ch211-256e16.3
phf21ab	441.268	-1.30535	0.358213	-3.64406	0.000268373	0.0109176	PHD finger protein 21Ab
ciz1a	248.194	-1.30684	0.438266	-2.98184	0.00286523	0.0600086	cdkn1a interacting zinc finger protein 1a
per3	4555.91	-1.31725	0.353758	-3.7236	0.000196399	0.00860681	period circadian clock 3
ep400	1232.5	-1.31888	0.361834	-3.645	0.000267394	0.0108939	E1A binding protein p400
arid1aa	1077.97	-1.32913	0.451356	-2.94476	0.00323208	0.0646682	AT rich interactive domain 1Aa (SWI-like)
tjp1a	854.318	-1.32918	0.450749	-2.94883	0.00318983	0.0641249	tight junction protein 1a
si:dkeyp-115e12.7	66.4385	-1.33345	0.3992	-3.34029	0.000836895	0.0256851	si:dkeyp-115e12.7
helz	1208.08	-1.35802	0.285292	-4.76012	1.93476e-06	0.000203378	helicase with zinc finger
pex12	68.9882	-1.35894	0.464764	-2.92394	0.00345636	0.0678485	peroxisomal biogenesis factor 12
sf1	859.06	-1.3616	0.490773	-2.77439	0.00553055	0.0931807	splicing factor 1
glcci1a	344.275	-1.36252	0.38238	-3.56327	0.000366257	0.0139324	glucocorticoid induced 1a
gbf1	1148.57	-1.37067	0.35136	-3.90105	9.57783e-05	0.00497704	golgi brefeldin A resistant guanine nucleotide exchange factor 1
rnaseh2b	133.266	-1.37208	0.475899	-2.88313	0.00393748	0.07357	ribonuclease H2, subunit B
sec24b	838.519	-1.3725	0.368556	-3.724	0.000196088	0.00860681	SEC24 homolog B, COPII coat complex component
tab3	298.191	-1.37267	0.391584	-3.50542	0.000455883	0.0165203	TGF-beta activated kinase 1 (MAP3K7) binding protein 3
ubap2l	1745.02	-1.37817	0.424913	-3.24342	0.00118106	0.0329894	ubiquitin associated protein 2-like
h2afvb	339.993	-1.37981	0.419001	-3.2931	0.000990893	0.0291855	H2A histone family, member Vb [Source:ZFIN;Acc:ZDB-GENE-050506-24]
rapgef1b	662.725	-1.38646	0.367204	-3.77571	0.000159551	0.00736045	Rap guanine nucleotide exchange factor (GEF) 1b
src	479.031	-1.38744	0.446209	-3.1094	0.00187465	0.0454887	v-src avian sarcoma (Schmidt-Ruppin A-2) viral oncogene homolog
im:7145024	101.119	-1.39182	0.436207	-3.19074	0.00141909	0.037806	im:7145024
mettl15	56.8262	-1.39377	0.489746	-2.84591	0.00442846	0.0799765	methyltransferase like 15
ccdc88c	647.265	-1.39747	0.299605	-4.66437	3.09569e-06	0.000297068	coiled-coil domain containing 88C
csnk2a2b	175.911	-1.40579	0.495784	-2.83549	0.00457555	0.0818812	casein kinase 2, alpha prime polypeptide b
si:ch73-341k19.1	51.1519	-1.40731	0.486949	-2.89005	0.00385175	0.0722622	si:ch73-341k19.1
spen	1569.65	-1.40873	0.416681	-3.38084	0.00072264	0.0231484	spen family transcriptional repressor
rybpb	222.263	-1.41717	0.289378	-4.89729	9.71678e-07	0.00011789	RING1 and YY1 binding protein b
eif4g3a	272.819	-1.41996	0.349609	-4.06155	4.87484e-05	0.00291865	eukaryotic translation initiation factor 4 gamma, 3a
tbc1d10aa	394.959	-1.41996	0.503391	-2.8208	0.00479044	0.0847902	TBC1 domain family, member 10Aa
ids	202.288	-1.42699	0.518334	-2.75304	0.0059045	0.0969683	iduronate 2-sulfatase
nfxl1	289.618	-1.42949	0.314857	-4.54012	5.6223e-06	0.00048693	nuclear transcription factor, X-box binding-like 1
nfatc2a	255.33	-1.44211	0.498033	-2.8956	0.00378429	0.0714061	nuclear factor of activated T cells 2a
ptgfrn	626.291	-1.44597	0.505529	-2.86031	0.00423226	0.0776554	prostaglandin F2 receptor inhibitor
med13a	921.691	-1.4522	0.357052	-4.06721	4.75787e-05	0.00286106	mediator complex subunit 13a
srfb	30.252	-1.45286	0.49994	-2.90606	0.00366006	0.0702199	serum response factor b
mbd5	374.521	-1.45381	0.437983	-3.31933	0.000902338	0.0271599	methyl-CpG binding domain protein 5
gne	218.072	-1.45904	0.417822	-3.49201	0.000479397	0.0170803	glucosamine (UDP-N-acetyl)-2-epimerase/N-acetylmannosamine kinase
sh2b3	826.952	-1.45964	0.451875	-3.23018	0.00123712	0.0341057	SH2B adaptor protein 3
usp8	920.803	-1.46395	0.377904	-3.87386	0.000107126	0.00546364	ubiquitin specific peptidase 8
afdna	1407.53	-1.46508	0.420052	-3.48786	0.000486907	0.0172586	afadin, adherens junction formation factor a
ncor1	2502.99	-1.46786	0.420087	-3.49417	0.000475538	0.0170088	nuclear receptor corepressor 1
larp1	845.052	-1.4704	0.356506	-4.12448	3.71571e-05	0.00235251	La ribonucleoprotein 1, translational regulator
fbxw7	460.86	-1.48597	0.472366	-3.14581	0.00165628	0.0419261	F-box and WD repeat domain containing 7
ube2j2	270.174	-1.4911	0.509636	-2.92582	0.00343552	0.0676323	ubiquitin-conjugating enzyme E2, J2 (UBC6 homolog, yeast)
cabin1	315.368	-1.4929	0.376221	-3.96814	7.24351e-05	0.00403017	calcineurin binding protein 1
pias1a	91.4153	-1.49879	0.523525	-2.86287	0.00419817	0.0772356	protein inhibitor of activated STAT, 1a
rab33ba	292.027	-1.50272	0.416386	-3.60896	0.000307423	0.0120781	RAB33B, member RAS oncogene family a
marcksl1b	564.102	-1.50402	0.319231	-4.71138	2.4604e-06	0.000246407	MARCKS-like 1b
XLOC_019038	54.1332	-1.5108	0.450474	-3.3538	0.000797098	0.0247775
zgc:171506	68.2231	-1.51332	0.50924	-2.97172	0.0029614	0.0612717	zgc:171506
khdc4	470.62	-1.51426	0.324002	-4.67361	2.95953e-06	0.000288016	KH domain containing 4, pre-mRNA splicing factor
supt20	188.507	-1.51782	0.422951	-3.58864	0.000332414	0.0128924	SPT20 homolog, SAGA complex component
nolc1	558.903	-1.51819	0.531538	-2.85623	0.0042871	0.0782446	nucleolar and coiled-body phosphoprotein 1
lrp5	319.841	-1.51846	0.394776	-3.84639	0.000119872	0.00596573	low density lipoprotein receptor-related protein 5
dync1h1	4530.18	-1.51868	0.333516	-4.55353	5.27529e-06	0.000461228	dynein, cytoplasmic 1, heavy chain 1
poldip3	156.639	-1.51901	0.463122	-3.27993	0.00103834	0.030246	polymerase (DNA-directed), delta interacting protein 3
LOC110438216	138.765	-1.51946	0.537989	-2.82433	0.004738	0.0840781
cbx8b	74.9706	-1.51975	0.514457	-2.95409	0.00313597	0.0636461	chromobox homolog 8b
rfc1	424.063	-1.52263	0.549542	-2.77071	0.00559335	0.0937023	replication factor C (activator 1) 1
abhd10b	141.697	-1.5253	0.550238	-2.77208	0.00556999	0.0935385	abhydrolase domain containing 10b
mtf1	164.122	-1.53278	0.499373	-3.0694	0.00214487	0.0498496	metal-regulatory transcription factor 1
ncoa1	423.739	-1.53558	0.50123	-3.06362	0.00218674	0.0505244	nuclear receptor coactivator 1
lig1	161.616	-1.53643	0.530617	-2.89555	0.00378496	0.0714061	ligase I, DNA, ATP-dependent
l3mbtl2	145.458	-1.54305	0.506439	-3.04686	0.00231244	0.0519893	L3MBTL histone methyl-lysine binding protein 2
LOC101887064	21.3551	-1.56594	0.520591	-3.008	0.00262971	0.0565818	uncharacterized LOC101887064,non-coding
ptpn23a	576.915	-1.57176	0.484325	-3.24525	0.00117348	0.0328517	protein tyrosine phosphatase, non-receptor type 23, a
ksr1b	645.31	-1.57352	0.432179	-3.64091	0.000271679	0.0109873	kinase suppressor of ras 1b
CU694481.1	71.5356	-1.57618	0.498548	-3.16155	0.00156933	0.0405141
bckdhb	413.916	-1.57845	0.411813	-3.83292	0.000126632	0.00619463	branched chain keto acid dehydrogenase E1 subunit beta
arl8bb	111.105	-1.58137	0.453152	-3.48972	0.00048353	0.0171831	ADP-ribosylation factor-like 8Bb
stau1	286.342	-1.58434	0.545702	-2.9033	0.00369248	0.070298	staufen double-stranded RNA binding protein 1
per1b	1773.8	-1.58887	0.416937	-3.81081	0.000138514	0.00661145	period circadian clock 1b
map2k4a	301.332	-1.59674	0.548753	-2.90976	0.00361706	0.0697838	mitogen-activated protein kinase kinase 4a
si:ch211-214b16.3	369.795	-1.6091	0.579048	-2.77888	0.00545463	0.0925088	si:ch211-214b16.3
raph1b	316.729	-1.60962	0.545404	-2.95125	0.00316492	0.0637778	Ras association (RalGDS/AF-6) and pleckstrin homology domains 1b
cpeb4a	537.916	-1.60969	0.561691	-2.8658	0.00415961	0.0766799	cytoplasmic polyadenylation element binding protein 4a
sin3aa	650.868	-1.61033	0.532875	-3.02196	0.00251146	0.0548076	SIN3 transcription regulator family member Aa
CABZ01085052.1	889.592	-1.61676	0.575408	-2.80976	0.00495779	0.0869144	EUKARYOTIC TRANSLATION INITIATION FACTOR 4 GAMMA 1 EIF 4 GAMMA 1 EIF 4G 1 EIF 4G1
arid1ab	1088.55	-1.61994	0.455548	-3.55603	0.000376503	0.0142435	AT rich interactive domain 1Ab (SWI-like)
hnrnpaba	958.642	-1.63529	0.496181	-3.29576	0.000981559	0.0290055	heterogeneous nuclear ribonucleoprotein A/Ba
BX548157.1	31.8402	-1.63889	0.544266	-3.01119	0.00260227	0.0562552
trim33l	131.531	-1.64657	0.462351	-3.56129	0.000369044	0.0139963	tripartite motif containing 33, like
CABZ01085061.1	127.482	-1.64908	0.534616	-3.08461	0.00203818	0.0480594
tmx3b	25.4787	-1.65587	0.601847	-2.75131	0.00593573	0.0972493	thioredoxin related transmembrane protein 3b
polr2a	1831.92	-1.65647	0.524863	-3.156	0.00159951	0.0410974	polymerase (RNA) II (DNA directed) polypeptide A
med23	245.13	-1.66031	0.401143	-4.13895	3.48897e-05	0.00223985	mediator complex subunit 23
tcf7l1a	291.889	-1.66494	0.438604	-3.79599	0.000147055	0.00693501	transcription factor 7 like 1a
h3f3d	645.431	-1.66513	0.489881	-3.39904	0.000676229	0.0221979	H3 histone, family 3D
sc:d0202	867.114	-1.67022	0.56382	-2.96233	0.00305318	0.0625187	sc:d0202
BX957322.2	40.8515	-1.67897	0.513077	-3.27235	0.00106659	0.0307592
asxl1	661.27	-1.68176	0.594367	-2.8295	0.00466207	0.0831056	ASXL transcriptional regulator 1
zgc:77262	212.34	-1.69109	0.527313	-3.20699	0.00134129	0.0363589	zgc:77262
mt2	2505.41	-1.69392	0.437932	-3.86801	0.000109729	0.00557573	metallothionein 2
prr12b	42.4708	-1.69967	0.515939	-3.29432	0.000986607	0.0291234	proline rich 12b
sdk2b	112.639	-1.70788	0.620005	-2.75462	0.00587611	0.09659	sidekick cell adhesion molecule 2b
rhobtb2b	181.984	-1.71078	0.601724	-2.84313	0.00446734	0.0804676	Rho related BTB domain containing 2b
mrtfba	988.964	-1.71409	0.568305	-3.01614	0.00256016	0.0556506	myocardin related transcription factor Ba
mnta	352.766	-1.72232	0.512322	-3.3618	0.000774368	0.0242626	MAX network transcriptional repressor a
mrtfaa	235.083	-1.72442	0.484101	-3.56212	0.000367875	0.0139747	myocardin related transcription factor Aa
ncoa6	685.662	-1.72934	0.521184	-3.3181	0.000906334	0.0272315	nuclear receptor coactivator 6
fam110a	456.089	-1.73389	0.540972	-3.20514	0.00134996	0.0365218	family with sequence similarity 110 member A
sppl3	417.443	-1.74359	0.465704	-3.74399	0.000181119	0.0081241	signal peptide peptidase 3
cica	1384.36	-1.74437	0.446072	-3.91051	9.21003e-05	0.00484207	capicua transcriptional repressor a
znf985	27.9029	-1.74924	0.551405	-3.17233	0.00151221	0.0394391	zinc finger protein 985
wu:fb16f03	607.301	-1.76246	0.5897	-2.98874	0.00280134	0.0592108	wu:fb16f03
entpd5b	62.067	-1.7626	0.628814	-2.80306	0.00506196	0.088347	ectonucleoside triphosphate diphosphohydrolase 5b
lrp5	29.0536	-1.77347	0.596232	-2.97446	0.00293509	0.0610539	low density lipoprotein receptor-related protein 5
wbp11	210.571	-1.77977	0.569744	-3.1238	0.00178532	0.0439798	WW domain binding protein 11
baz2ba	1005.91	-1.78348	0.537252	-3.31963	0.000901364	0.0271599	bromodomain adjacent to zinc finger domain, 2Ba
rbm4.3	933.362	-1.79074	0.490203	-3.65305	0.000259141	0.0106841	RNA binding motif protein 4.3
crfb16	23.479	-1.79825	0.493215	-3.64599	0.000266368	0.0108843	cytokine receptor family member B16
kmt2e	691.381	-1.80065	0.458753	-3.9251	8.66938e-05	0.00460232	lysine (K)-specific methyltransferase 2E
CABZ01021599.1	400.113	-1.84084	0.601637	-3.05972	0.00221545	0.0508889	receptor-interacting serine/threonine-protein kinase 2-like [Source:NCBI gene;Acc:110437957]
l3mbtl1a	14.4604	-1.84796	0.631593	-2.92587	0.00343494	0.0676323	L3MBTL histone methyl-lysine binding protein 1a
tnrc18	1442.87	-1.85007	0.527611	-3.5065	0.000454034	0.016475	trinucleotide repeat containing 18
mhc2dab	9539.27	-1.85031	0.673804	-2.74607	0.00603137	0.0983671	major histocompatibility complex class II DAB gene
zgc:56409	64.0942	-1.85204	0.618134	-2.99618	0.00273386	0.0581262	zgc:56409
flj13639	34.0947	-1.85841	0.584009	-3.18216	0.0014618	0.0384889	flj13639
LOC108183452	13.839	-1.85904	0.644335	-2.8852	0.00391163	0.0731863	uncharacterized LOC108183452,non-coding
cdk12	962.789	-1.86327	0.488822	-3.81177	0.000137978	0.00659729	cyclin-dependent kinase 12
ubn2b	208.255	-1.87021	0.554746	-3.37129	0.000748161	0.0237817	ubinuclein 2b
klhl29	56.4139	-1.8709	0.595176	-3.14344	0.00166976	0.0420739	kelch-like family member 29
dbf4	154.571	-1.87449	0.409459	-4.57796	4.69532e-06	0.000422594	DBF4 zinc finger
proser1	157.212	-1.87465	0.367361	-5.10302	3.34268e-07	4.67314e-05	proline and serine rich 1
bcl9	551.656	-1.88164	0.422418	-4.45446	8.41057e-06	0.000683291	BCL9 transcription coactivator
sap130b	160.481	-1.88252	0.621007	-3.0314	0.00243419	0.0535462	Sin3A-associated protein b
traf3	411.389	-1.89254	0.406842	-4.65178	3.29089e-06	0.000312532	TNF receptor-associated factor 3
LOC101883723	24.9649	-1.90111	0.645742	-2.94407	0.00323928	0.0646682	uncharacterized protein PB18E9.04c-like
XLOC_001964	27.125	-1.91329	0.617827	-3.0968	0.00195623	0.0467527
LOC110439515	14.3338	-1.91811	0.699226	-2.74319	0.00608462	0.0989819	uncharacterized LOC110439515,non-coding
sema5bb	57.5985	-1.92015	0.571101	-3.36219	0.000773261	0.0242555	sema domain, seven thrombospondin repeats (type 1 and type 1-like), transmembrane domain (TM) and short cytoplasmic domain, (semaphorin) 5Bb
RF00478	3551.48	-1.92572	0.488172	-3.94476	7.98794e-05	0.00433917
XLOC_013009	20.3508	-1.93868	0.579444	-3.34576	0.000820578	0.0253074
si:dkey-7i4.1	197.178	-1.94508	0.631815	-3.07856	0.00208005	0.0485893	si:dkey-7i4.1
si:ch211-196h24.2	124.387	-1.94718	0.523747	-3.71779	0.000200975	0.00877189	si:ch211-196h24.2
uvrag	674.176	-1.95879	0.421512	-4.64704	3.36725e-06	0.000318161	UV radiation resistance associated gene
st6galnac5a	20.1312	-1.96268	0.710056	-2.76412	0.00570759	0.0948912	ST6 (alpha-N-acetyl-neuraminyl-2,3-beta-galactosyl-1,3)-N-acetylgalactosaminide alpha-2,6-sialyltransferase 5a
rrbp1a	1922.32	-1.97069	0.5763	-3.41956	0.000627224	0.0210663	ribosome binding protein 1a
snap91	63.6043	-2.00581	0.647059	-3.09988	0.00193597	0.0465139	synaptosomal-associated protein 91 [Source:ZFIN;Acc:ZDB-GENE-100422-6]
si:ch211-207d6.2	130.365	-2.01217	0.5184	-3.88151	0.00010381	0.00531421	si:ch211-207d6.2
ankhd1	1493.78	-2.01306	0.426282	-4.72236	2.33123e-06	0.000237794	ankyrin repeat and KH domain containing 1
otud4	404.853	-2.0134	0.561864	-3.58344	0.000339101	0.0130618	OTU deubiquitinase 4
si:ch211-195h23.3	576.074	-2.01395	0.56556	-3.56099	0.00036946	0.0139963	si:ch211-195h23.3
fam222bb	273.132	-2.01627	0.590328	-3.4155	0.000636647	0.0212275	family with sequence similarity 222 member Bb
cap1	1877.38	-2.01765	0.476226	-4.23674	2.26784e-05	0.00155757	CAP, adenylate cyclase-associated protein 1 (yeast)
ciita	460.618	-2.01773	0.641194	-3.14683	0.00165048	0.0418178	class II, major histocompatibility complex, transactivator
ampd2a	187.142	-2.02305	0.679943	-2.97532	0.00292683	0.0609281	adenosine monophosphate deaminase 2a
pom121	562.18	-2.02353	0.686347	-2.94826	0.00319565	0.0641951	POM121 transmembrane nucleoporin
mntb	216.622	-2.03416	0.611155	-3.32838	0.000873525	0.02663	MAX network transcriptional repressor b
CU694532.1	228.326	-2.03615	0.40348	-5.04646	4.50077e-07	6.04662e-05
ggps1	247.699	-2.04537	0.737024	-2.77517	0.00551729	0.0931673	geranylgeranyl diphosphate synthase 1
uhrf1	929.533	-2.04917	0.649978	-3.15267	0.00161782	0.0414479	ubiquitin-like with PHD and ring finger domains 1
bcor	459.256	-2.05235	0.662457	-3.09809	0.00194772	0.0466395	BCL6 corepressor
gas2l3	130.24	-2.06337	0.74711	-2.7618	0.0057484	0.0950854	growth arrest-specific 2 like 3
zgc:77752	8.85725	-2.07084	0.736573	-2.81145	0.00493184	0.0866248	zgc:77752
irf6	286.78	-2.08129	0.552362	-3.76797	0.00016458	0.00754191	interferon regulatory factor 6
atxn2l	663.825	-2.08309	0.543873	-3.8301	0.000128092	0.00625493	ataxin 2-like
ccnk	278.95	-2.09716	0.589878	-3.55524	0.000377635	0.0142667	cyclin K
CABZ01113771.1	90.276	-2.09763	0.616833	-3.40064	0.000672281	0.0221454	UNCHARACTERIZED FRAGMENT
lrtm2a	59.3309	-2.10156	0.72262	-2.90825	0.00363458	0.0699511	leucine-rich repeats and transmembrane domains 2a
CU467646.6	62.6246	-2.10491	0.614362	-3.42618	0.00061214	0.0206352	zinc finger protein OZF-like [Source:NCBI gene;Acc:110437726]
sf3b4	194.114	-2.11164	0.58867	-3.58714	0.000334331	0.0129323	splicing factor 3b, subunit 4
hcfc1b	932.411	-2.11362	0.493522	-4.28274	1.84608e-05	0.00130702	host cell factor C1b
myo16	41.9509	-2.11953	0.665493	-3.1849	0.00144804	0.0382731	myosin XVI
crebbpa	662.489	-2.12285	0.424744	-4.99795	5.79428e-07	7.49867e-05	CREB binding protein a
nup214	454.971	-2.1277	0.561252	-3.79098	0.000150054	0.00704026	nucleoporin 214
LOC101883153	20.5427	-2.13474	0.551269	-3.87241	0.000107766	0.0054861	uncharacterized LOC101883153
hells	406.079	-2.14854	0.719315	-2.98692	0.00281801	0.0594719	helicase, lymphoid specific
phc1	74.1888	-2.15848	0.595868	-3.62241	0.000291873	0.0115828	polyhomeotic homolog 1
BX548059.1	216.265	-2.1681	0.468015	-4.63253	3.6122e-06	0.000336093
CR788303.1	107.763	-2.17156	0.675586	-3.21433	0.0013075	0.035795
ppfia4	24.1964	-2.1773	0.624943	-3.48399	0.000493997	0.0174228	PTPRF interacting protein alpha 4
zgc:136971	65.5442	-2.18354	0.717788	-3.04204	0.0023498	0.0524544	zgc:136971
RF00563	210.147	-2.19877	0.531454	-4.13726	3.51471e-05	0.00225113	small nucleolar RNA, H/ACA box 53 [Source:HGNC Symbol;Acc:HGNC:32646]
irf8	722.524	-2.21305	0.725452	-3.05059	0.00228396	0.051729	interferon regulatory factor 8
si:ch211-261n11.7	146.594	-2.21711	0.653522	-3.39255	0.00069245	0.0225915	si:ch211-261n11.7
CABZ01090219.1	108.902	-2.22784	0.639487	-3.48379	0.000494371	0.0174228
kcnn1a	24.7332	-2.23923	0.624013	-3.58843	0.000332677	0.0128924	potassium intermediate/small conductance calcium-activated channel, subfamily N, member 1a
fam110b	29.5768	-2.24386	0.790327	-2.83915	0.00452342	0.0812652	family with sequence similarity 110 member B
si:dkey-196n19.2	245.744	-2.24736	0.709478	-3.16762	0.00153694	0.0399329	si:dkey-196n19.2
mbd6	179.945	-2.2565	0.530875	-4.25054	2.1326e-05	0.00147573	methyl-CpG binding domain protein 6
bicra	339.601	-2.26936	0.62965	-3.60416	0.000313168	0.0122688	BRD4 interacting chromatin remodeling complex associated protein
znf1118	23.7922	-2.27826	0.698807	-3.26021	0.0011133	0.0316422	zinc finger protein 1118
LOC103910002	48.7225	-2.28034	0.604767	-3.77061	0.000162849	0.00747503	transcription elongation regulator 1-like
r3hdm1	278.539	-2.2843	0.499207	-4.57586	4.74262e-06	0.000424079	R3H domain containing 1
kif26bb	8.5619	-2.28578	0.784201	-2.91479	0.00355929	0.0692276	kinesin family member 26Bb
rfwd3	203.343	-2.28823	0.821973	-2.78383	0.00537216	0.0918892	ring finger and WD repeat domain 3
CABZ01072848.1	102.524	-2.28927	0.82875	-2.76232	0.00573923	0.0950854
LOC101887070	49.1006	-2.28932	0.557272	-4.10809	3.98937e-05	0.00249608	uncharacterized LOC101887070,non-coding
si:ch211-165f21.7	27.285	-2.29348	0.596345	-3.84589	0.000120118	0.00596573	si:ch211-165f21.7
cbll1	91.8869	-2.29618	0.751437	-3.05571	0.00224527	0.0512523	Cbl proto-oncogene-like 1, E3 ubiquitin protein ligase
LOC100330283	7.71203	-2.30421	0.718217	-3.20824	0.00133549	0.036273	potassium voltage-gated channel subfamily A member 3-like
si:ch73-160h15.3	28.9031	-2.31267	0.606709	-3.81183	0.000137942	0.00659729	si:ch73-160h15.3
CABZ01090144.1	58.2774	-2.32153	0.576138	-4.02948	5.59012e-05	0.00328619	WD REPEAT CONTAINING 48
snx6	286.66	-2.33861	0.596773	-3.91876	8.90073e-05	0.00469607	sorting nexin 6
rerea	1148.92	-2.34305	0.592505	-3.95448	7.67027e-05	0.0042165	arginine-glutamic acid dipeptide (RE) repeats a
PITPNC1	23.6551	-2.34565	0.829946	-2.82627	0.00470941	0.0837326	phosphatidylinositol transfer protein cytoplasmic 1a [Source:NCBI gene;Acc:563621]
atxn7l2a	171.308	-2.34686	0.789951	-2.97089	0.00296939	0.0613504	ataxin 7-like 2a
si:ch211-57n23.4	16.0593	-2.37142	0.796631	-2.97681	0.00291263	0.0607702	si:ch211-57n23.4
tnks1bp1	198.083	-2.37375	0.740999	-3.20344	0.00135795	0.0367021	tankyrase 1 binding protein 1
si:dkey-242h9.3	41.7251	-2.39168	0.730966	-3.27195	0.00106808	0.0307699	si:dkey-242h9.3
setd1a	495.541	-2.39218	0.507311	-4.71542	2.41218e-06	0.000243083	SET domain containing 1A, histone lysine methyltransferase
BX248501.1	9.03052	-2.39981	0.8111	-2.95871	0.00308934	0.0631184
il12bb	15.8915	-2.43196	0.846001	-2.87466	0.00404465	0.0750127	interleukin 12B, b
adgrl2a	90.4303	-2.43386	0.850515	-2.86163	0.00421463	0.0774351	adhesion G protein-coupled receptor L2a
si:ch211-212k18.7	1321.19	-2.44124	0.603462	-4.0454	5.22338e-05	0.00311379	si:ch211-212k18.7
XLOC_041980	29.5845	-2.44375	0.64486	-3.78958	0.000150901	0.00704398
igsf9ba	112.184	-2.44683	0.846363	-2.891	0.00384022	0.0721442	immunoglobulin superfamily, member 9Ba
FAM53C	126.621	-2.45827	0.580564	-4.23427	2.29292e-05	0.00157088	zgc:175066 [Source:ZFIN;Acc:ZDB-GENE-091027-2]
LOC100536501	309.885	-2.45895	0.894915	-2.74769	0.00600166	0.0980378	RING finger protein 166
cd83	272.467	-2.46129	0.761115	-3.2338	0.00122155	0.0338119	CD83 molecule
XLOC_036510	18.8382	-2.47637	0.688622	-3.59613	0.000322985	0.0126341
XLOC_024885	85.3135	-2.49611	0.847012	-2.94697	0.00320909	0.0644181
XLOC_044191	10.9585	-2.50068	0.855061	-2.92456	0.00344942	0.0678091
si:dkey-222h21.6	82.702	-2.50281	0.822277	-3.04376	0.00233643	0.0524004	si:dkey-222h21.6
adgre9	24.0231	-2.50957	0.892232	-2.81268	0.00491299	0.0863488	adhesion G protein-coupled receptor E9
si:ch211-197f20.1	109.288	-2.51373	0.689364	-3.64646	0.000265882	0.0108806	si:ch211-197f20.1
si:dkey-21e2.13	8.5282	-2.54612	0.821894	-3.09787	0.00194917	0.0466395	si:dkey-21e2.13
sik1	622.225	-2.5486	0.813814	-3.13168	0.00173812	0.043323	salt-inducible kinase 1
pgm2l1	961.675	-2.5568	0.484779	-5.27416	1.33368e-07	2.12317e-05	phosphoglucomutase 2-like 1
BX927193.2	33.6765	-2.56121	0.577128	-4.43784	9.0864e-06	0.000727624	ZINC FINGER
RF01241	23.6383	-2.562	0.592101	-4.32697	1.51172e-05	0.0011192
and1	35.0365	-2.56258	0.812213	-3.15506	0.00160467	0.0411875	actinodin1
XLOC_042210	8.97837	-2.58081	0.916743	-2.81519	0.00487483	0.0858975
XLOC_024725	28.812	-2.59848	0.626144	-4.14996	3.32528e-05	0.00215486
si:ch1073-459b3.2	19.0593	-2.59857	0.772539	-3.36368	0.000769119	0.0241807	si:ch1073-459b3.2
sec24a	992.268	-2.61756	0.620907	-4.2157	2.49009e-05	0.00167267	SEC24 homolog A, COPII coat complex component
si:dkey-157g16.6	29.5456	-2.61881	0.906032	-2.89041	0.00384734	0.0722288	si:dkey-157g16.6
rprd2b	168.741	-2.62386	0.763464	-3.43679	0.000588659	0.0199934	regulation of nuclear pre-mRNA domain containing 2b
mrtfab	796.075	-2.62995	0.665731	-3.95046	7.80011e-05	0.00427934	myocardin related transcription factor Ab
zgc:112332	25.4147	-2.63034	0.916803	-2.86903	0.0041173	0.0761037	zgc:112332
GID4	119.524	-2.64512	0.596044	-4.4378	9.08836e-06	0.000727624	GID complex subunit 4 homolog [Source:NCBI gene;Acc:497568]
si:dkey-7j22.1	17.6515	-2.64634	0.940833	-2.81277	0.00491172	0.0863488	si:dkey-7j22.1
gria1a	40.375	-2.65121	0.930427	-2.84945	0.00437942	0.0794557	glutamate receptor, ionotropic, AMPA 1a
CR762483.1	283.873	-2.67052	0.963763	-2.77093	0.00558957	0.0937023	growth-regulated alpha protein-like [Source:NCBI gene;Acc:101883994]
mastl	267.364	-2.67862	0.715286	-3.74483	0.000180517	0.00811032	microtubule associated serine/threonine kinase-like
lzts3b	6.55994	-2.68227	0.907209	-2.95662	0.00311031	0.0634056	leucine zipper, putative tumor suppressor family member 3b
rereb	170.093	-2.70497	0.612356	-4.41731	9.99347e-06	0.000790891	arginine-glutamic acid dipeptide (RE) repeats b
exosc1	510.416	-2.70621	0.661356	-4.09191	4.27833e-05	0.00264786	exosome component 1
NC_002333.17	89087.4	-2.71165	0.722283	-3.75428	0.000173844	0.0078489
psip1b	110.435	-2.71354	0.557764	-4.86504	1.14434e-06	0.000135846	PC4 and SFRS1 interacting protein 1b
XLOC_019030	12.8729	-2.71497	0.752024	-3.61022	0.000305935	0.012054
brd4	1088.15	-2.71498	0.597035	-4.54744	5.43024e-06	0.000472054	bromodomain containing 4
XLOC_018958	96.415	-2.71824	0.973162	-2.7932	0.00521894	0.0901159
XLOC_043000	56.4119	-2.72512	0.891631	-3.05633	0.00224067	0.0512118
ror2	95.7979	-2.72669	0.98004	-2.78222	0.00539883	0.0920106	receptor tyrosine kinase-like orphan receptor 2
LOC110439636	107.897	-2.7359	0.86538	-3.1615	0.00156961	0.0405141	uncharacterized LOC110439636,non-coding
CT573234.1	145.067	-2.73684	0.781084	-3.5039	0.000458503	0.0165935	AMBIGUOUS
adgrf6	109.769	-2.74432	0.933041	-2.94126	0.00326876	0.0649998	adhesion G protein-coupled receptor F6
gtpbp3	48.7841	-2.74657	0.863783	-3.1797	0.00147426	0.03878	GTP binding protein 3, mitochondrial
si:dkey-222h21.8	185.116	-2.75027	0.869437	-3.16327	0.00156005	0.0403811	si:dkey-222h21.8
cdca7a	593.31	-2.76533	0.934774	-2.95829	0.00309354	0.0631573	cell division cycle associated 7a
si:dkey-103i16.6	192.133	-2.77638	0.991543	-2.80006	0.00510931	0.0887795	si:dkey-103i16.6
camsap1a	67.9646	-2.78147	0.995764	-2.79331	0.00521719	0.0901159	calmodulin regulated spectrin-associated protein 1a
trak1b	27.3418	-2.78936	1.01734	-2.74182	0.00610999	0.0992774	trafficking protein, kinesin binding 1b
LOC100002706	31.1363	-2.79662	0.711456	-3.93085	8.46473e-05	0.00453555	E3 ubiquitin-protein ligase Hakai-like
CR450832.1	267.732	-2.80007	0.872892	-3.20781	0.00133752	0.0362922	sb:cb449 [Source:NCBI gene;Acc:100151018]
si:dkeyp-77c4.5	29.4673	-2.83148	0.818731	-3.45838	0.000543443	0.0187556	si:dkeyp-77c4.5
wipf2b	117.293	-2.83586	0.591553	-4.79393	1.63545e-06	0.000178737	WAS/WASL interacting protein family, member 2b
kcnc3b	49.1426	-2.84782	0.943846	-3.01726	0.00255074	0.0554898	potassium voltage-gated channel, Shaw-related subfamily, member 3b
CZQB01066256.1	27.8928	-2.85071	0.934994	-3.04891	0.00229675	0.0518058
XLOC_005350	21.0353	-2.85461	0.817912	-3.49012	0.000482802	0.0171794
sh3bp5b	215.738	-2.8556	0.95174	-3.0004	0.00269629	0.0577219	SH3-domain binding protein 5b (BTK-associated)
LOC101882073	27.7674	-2.87604	0.979734	-2.93553	0.00332976	0.0659273	uncharacterized LOC101882073
si:ch211-261n11.8	23.2901	-2.87786	0.748972	-3.84241	0.00012183	0.00603473	si:ch211-261n11.8
si:ch211-23l10.3	72.3504	-2.88336	0.871486	-3.30855	0.000937795	0.0279825	si:ch211-23l10.3
fbxo36a	8.19735	-2.88498	1.04429	-2.76262	0.00573389	0.0950854	F-box protein 36a
EPB41L2	49.8544	-2.89724	1.04093	-2.78331	0.00538073	0.0918892	si:ch73-18b11.1 [Source:ZFIN;Acc:ZDB-GENE-070912-332]
maza	53.8513	-2.90626	0.924465	-3.14372	0.00166817	0.0420739	MYC-associated zinc finger protein a (purine-binding transcription factor)
tcf19l	141.128	-2.90761	0.910146	-3.19466	0.00139996	0.0374333	transcription factor 19 (SC1), like
pcyt1ba	13.863	-2.92415	0.96374	-3.03417	0.00241196	0.053241	phosphate cytidylyltransferase 1, choline, beta a
XLOC_006820	12.8464	-2.93151	0.828226	-3.5395	0.000400881	0.0150213
LOC110439567	22.0101	-2.93296	0.959405	-3.05706	0.00223521	0.0512118	uncharacterized LOC110439567,non-coding
XLOC_042222	99.2524	-2.93712	1.06112	-2.76795	0.00564102	0.0942669
si:dkeyp-53d3.3	20.7106	-2.93862	0.898737	-3.26972	0.00107655	0.0308846	si:dkeyp-53d3.3
exo1	113.249	-2.97452	0.967896	-3.07318	0.00211789	0.0493476	exonuclease 1
camta1b	56.2551	-2.98374	0.81797	-3.64774	0.000264558	0.0108587	calmodulin binding transcription activator 1b
si:dkey-222h21.1	382.579	-2.99047	0.634224	-4.71516	2.41522e-06	0.000243083	si:dkey-222h21.1
CR847534.1	113.567	-2.99741	0.743872	-4.02947	5.59029e-05	0.00328619	uncharacterized LOC793338 [Source:NCBI gene;Acc:793338]
sh3d19	197.785	-3.00247	0.746615	-4.02144	5.78441e-05	0.00336407	SH3 domain containing 19
LOC101882617	850.962	-3.00394	0.848086	-3.54202	0.000397078	0.0148991	uncharacterized LOC101882617
LOC100150791	11.6668	-3.00477	0.841979	-3.5687	0.000358762	0.0137231	uncharacterized LOC100150791,non-coding
grin2bb	18.9349	-3.0083	0.901187	-3.33815	0.000843384	0.0258372	glutamate receptor, ionotropic, N-methyl D-aspartate 2B, genome duplicate b
mycla	381.468	-3.01378	0.93277	-3.231	0.00123359	0.0340423	MYCL proto-oncogene, bHLH transcription factor a
XLOC_040040	11.6901	-3.01809	0.812309	-3.71544	0.00020285	0.00882576
CU655845.1	744.751	-3.04152	0.57139	-5.32301	1.02063e-07	1.68318e-05
CABZ01102517.1	11.2663	-3.05172	1.09651	-2.78312	0.00538392	0.0918892	reelin-like [Source:NCBI gene;Acc:110438115]
pogza	123.917	-3.05188	0.897523	-3.40034	0.000673021	0.0221454	pogo transposable element derived with ZNF domain a
si:ch73-380l3.3	13.2588	-3.0627	1.0465	-2.92661	0.0034268	0.0675573	si:ch73-380l3.3
CABZ01072406.1	10.1255	-3.07381	0.981384	-3.13212	0.0017355	0.043323	MAM DOMAIN CONTAINING GLYCOSYLPHOSPHATIDYLINOSITOL ANCHOR 2 PRECURSOR MAM DOMAIN CONTAINING 1
hist1h2a9	446.307	-3.07485	0.994053	-3.09325	0.00197978	0.047167	histone cluster 1 H2A family member 9
LOC796000	54.7508	-3.07535	0.97615	-3.15049	0.00162995	0.0414884	coiled-coil domain-containing protein 171-like
FQ311928.1	31.3311	-3.08485	1.12083	-2.75228	0.00591819	0.0970773	BR serine/threonine kinase 2a [Source:NCBI gene;Acc:100334759]
nrxn2b	13.3731	-3.08794	1.06083	-2.91087	0.00360428	0.069618	neurexin 2b
zdhhc18b	189.753	-3.14378	1.06803	-2.94352	0.00324504	0.0646682	zinc finger DHHC-type palmitoyltransferase 18b
CU571382.5	9.60334	-3.14889	0.951575	-3.30914	0.000935836	0.0279543
LOC101883451	408.437	-3.15132	1.08306	-2.90965	0.00361829	0.0697838
adcy8	29.3934	-3.17211	1.00028	-3.17122	0.00151801	0.0395156	adenylate cyclase 8 (brain)
si:ch211-15j1.5	208.406	-3.18095	0.845745	-3.76112	0.000169152	0.00770017	si:ch211-15j1.5
egr1	487.669	-3.20006	0.793593	-4.03236	5.52188e-05	0.0032705	early growth response 1
clcn2a	10.193	-3.20596	1.11893	-2.86522	0.00416723	0.076769	chloride channel, voltage-sensitive 2a
BX539307.2	13.5442	-3.23504	1.06892	-3.02647	0.00247429	0.0542119	AMBIGUOUS
gra	66.5051	-3.25583	1.14452	-2.84471	0.00444521	0.0802265	granulito
mkrn4	768.207	-3.26449	1.10935	-2.94272	0.00325345	0.064789	makorin, ring finger protein, 4
arid2	430.195	-3.26842	0.700584	-4.66528	3.08194e-06	0.000296782	AT rich interactive domain 2 (ARID, RFX-like)
celsr2	37.9435	-3.27154	0.934115	-3.50229	0.000461276	0.0166719	cadherin, EGF LAG seven-pass G-type receptor 2
stil	172.713	-3.27477	0.975985	-3.35535	0.000792638	0.0246667	STIL centriolar assembly protein
trmt9b	109.007	-3.28088	1.13943	-2.8794	0.00398428	0.0740925	tRNA methyltransferase 9B
si:dkey-19a16.7	258.99	-3.28886	1.08116	-3.04198	0.00235027	0.0524544	si:dkey-19a16.7
aurka	271.971	-3.30022	1.19552	-2.7605	0.00577123	0.0953111	aurora kinase A
nasp	1889.99	-3.30429	1.07766	-3.06618	0.00216812	0.0501782	nuclear autoantigenic sperm protein (histone-binding)
nr1d1	878.693	-3.30702	0.513937	-6.43467	1.23745e-10	5.16375e-08	nuclear receptor subfamily 1, group d, member 1
si:ch73-72b7.1	11.8544	-3.31155	1.20146	-2.75626	0.00584658	0.0963618	si:ch73-72b7.1
llgl1	310.2	-3.3135	0.971598	-3.41037	0.000648756	0.0215045	LLGL scribble cell polarity complex component 1
BX004785.2	116.872	-3.34154	1.18578	-2.81801	0.00483229	0.085257	UNCHARACTERIZED
CABZ01023255.1	15.9547	-3.34371	0.845519	-3.95463	7.66538e-05	0.0042165	NACHT, LRR and PYD domains-containing protein 12-like [Source:NCBI gene;Acc:110438218]
si:dkey-34d22.2	35.2616	-3.34384	1.13184	-2.95434	0.00313336	0.0636399	si:dkey-34d22.2
XLOC_018054	10.9216	-3.35138	0.733635	-4.56818	4.91987e-06	0.000437091
LOC101884251	31.8354	-3.35238	0.999686	-3.35343	0.000798155	0.0247824	uncharacterized LOC101884251
si:dkey-11n14.1	1100.37	-3.37097	0.928525	-3.63045	0.000282926	0.0113257	si:dkey-11n14.1
si:ch211-261d9.1	6.04923	-3.37913	1.08566	-3.1125	0.0018551	0.0451736	si:ch211-261d9.1
BX469930.1	124.937	-3.3845	1.17404	-2.88278	0.00394188	0.0736022
CABZ01079550.1	89.261	-3.38649	0.967863	-3.49893	0.000467126	0.0168172
myh7ba	102.003	-3.39528	0.846173	-4.01251	6.00755e-05	0.00346138	myosin, heavy chain 7B, cardiac muscle, beta a
XLOC_042909	18.014	-3.40214	0.844963	-4.02638	5.66417e-05	0.00330695
mstnb	10.3055	-3.40775	1.20724	-2.82277	0.0047611	0.0844337	myostatin b
cdt1	348.495	-3.41026	1.09104	-3.1257	0.00177383	0.0439418	chromatin licensing and DNA replication factor 1
LOC103912033	7.39826	-3.41087	0.813338	-4.19367	2.74477e-05	0.00181715	uncharacterized LOC103912033,non-coding
zgc:55621	84.2441	-3.4166	1.03177	-3.3114	0.00092831	0.0277596	zgc:55621
CU467639.1	3.74123	-3.42007	1.15716	-2.95556	0.00312097	0.0634821
CT583728.12	9.00449	-3.43157	1.09571	-3.13181	0.00173731	0.043323
XLOC_031786	208.069	-3.45579	1.23313	-2.80246	0.00507148	0.0884448
IYD	94.6048	-3.46126	1.13063	-3.06134	0.00220346	0.0507829	si:ch211-286f9.2 [Source:ZFIN;Acc:ZDB-GENE-090313-109]
rundc3ab	41.8599	-3.46917	1.08917	-3.18514	0.00144685	0.0382731	RUN domain containing 3Ab
BX908800.1	6.83997	-3.47229	1.22286	-2.83948	0.00451876	0.0812345
esr1	392.677	-3.48477	0.996726	-3.49621	0.000471914	0.0169231	estrogen receptor 1
drd3	11.5826	-3.49885	0.951587	-3.67686	0.000236127	0.00992852	dopamine receptor D3
tmem44	72.9753	-3.50395	1.25762	-2.78617	0.00533349	0.0914631	transmembrane protein 44
muc5f	11.4034	-3.51305	1.12454	-3.124	0.00178409	0.0439798	mucin 5f
si:ch211-155m12.1	100.741	-3.51783	1.21649	-2.89179	0.00383053	0.0720326	si:ch211-155m12.1
si:dkey-164f24.2	5.61765	-3.52037	1.09592	-3.21226	0.00131694	0.0359464	si:dkey-164f24.2
dtl	200.262	-3.52562	1.03787	-3.39697	0.000681366	0.0223399	denticleless E3 ubiquitin protein ligase homolog (Drosophila)
mxc	633.025	-3.53371	1.12204	-3.14937	0.00163623	0.0415909	myxovirus (influenza virus) resistance C
XLOC_043755	8.22985	-3.54005	1.14989	-3.07861	0.00207967	0.0485893
si:dkey-10f21.4	12.6738	-3.54594	1.20459	-2.9437	0.00324314	0.0646682	si:dkey-10f21.4
fbxo5	311.304	-3.5529	1.18824	-2.99005	0.00278934	0.0590267	F-box protein 5
tgfa	64.1481	-3.55332	1.26951	-2.79896	0.00512676	0.0889704	transforming growth factor, alpha
entpd3	17.6901	-3.5649	1.12683	-3.16366	0.001558	0.0403811	ectonucleoside triphosphate diphosphohydrolase 3
LOC108183723	8.07514	-3.56775	1.22973	-2.90124	0.00371695	0.0705502	uncharacterized LOC108183723,non-coding
FO904898.1	14.3217	-3.57103	1.01512	-3.51783	0.000435097	0.0159246	AMBIGUOUS
pigrl2.3	14.0834	-3.59217	1.25426	-2.86397	0.00418367	0.0770203	polymeric immunoglobulin receptor-like 2.3
LOC108182814	32.089	-3.62038	0.767711	-4.71581	2.40751e-06	0.000243083	uncharacterized LOC108182814
si:ch211-233m11.1	171.768	-3.63083	1.07055	-3.39155	0.000694983	0.0225915	si:ch211-233m11.1
sb:cb649	28.3946	-3.63223	0.889163	-4.085	4.40777e-05	0.00268572	sb:cb649 [Source:ZFIN;Acc:ZDB-GENE-030804-15]
LOC101887019	13.2635	-3.63331	0.986632	-3.68254	0.000230926	0.00977803	uncharacterized LOC101887019,non-coding
henmt1	57.5447	-3.64002	1.1835	-3.07564	0.0021005	0.0490254	HEN methyltransferase 1
prr11	147.48	-3.64335	1.16262	-3.13373	0.00172597	0.0432135	proline rich 11
cyp27b1	263.575	-3.64548	0.944646	-3.8591	0.000113804	0.00572993	cytochrome P450, family 27, subfamily B, polypeptide 1
lef1	55.796	-3.66244	1.21689	-3.00966	0.00261538	0.0564059	lymphoid enhancer-binding factor 1
XLOC_023624	8.23512	-3.66658	1.20615	-3.03991	0.00236648	0.0526881
CU550719.2	6.15115	-3.6745	1.32255	-2.77835	0.00546356	0.092567	uncharacterized LOC103911926 [Source:NCBI gene;Acc:103911926]
HIST2H3A	241.315	-3.67777	1.21144	-3.03586	0.00239851	0.0531436	si:ch73-36p18.2 [Source:NCBI gene;Acc:100334933]
si:dkeyp-100h4.1	711.612	-3.69623	1.0724	-3.4467	0.000567478	0.0194148	si:dkeyp-100h4.1
elob	356.101	-3.70062	1.14132	-3.2424	0.00118528	0.0330577	elongin B
LOC110439128	4.72595	-3.7083	1.18686	-3.12447	0.00178128	0.0439641
si:dkey-49n23.3	13.7978	-3.70869	1.04873	-3.53635	0.000405698	0.0150991	si:dkey-49n23.3
tent5c	1334.55	-3.71661	1.22723	-3.02845	0.0024581	0.0539	terminal nucleotidyltransferase 5C
FP236812.2	424.582	-3.73525	1.13988	-3.27687	0.00104965	0.0304299	histone H2B 1/2 [Source:NCBI gene;Acc:100334869]
ccl25a	672.448	-3.7503	1.25219	-2.99498	0.00274462	0.0582354	chemokine (C-C motif) ligand 25a
si:ch211-278p9.1	596.693	-3.77317	1.30311	-2.89551	0.00378537	0.0714061	si:ch211-278p9.1
LOC100536609	7.49101	-3.79079	1.27843	-2.9652	0.00302485	0.0621234
pask	373.023	-3.79703	1.16345	-3.26359	0.00110011	0.0313645	PAS domain containing serine/threonine kinase
si:ch211-233h19.2	146.185	-3.83279	1.16757	-3.2827	0.00102817	0.029997	si:ch211-233h19.2
LOC108190763	16.7231	-3.84305	0.98976	-3.88281	0.000103256	0.00529569	mucin-5B-like
ush2a	47.5761	-3.85393	1.15977	-3.32301	0.000890523	0.0269812	Usher syndrome 2A (autosomal recessive, mild)
XLOC_006367	17.1538	-3.85812	0.874841	-4.41008	1.03331e-05	0.00081078
pif1	358.327	-3.88619	1.31645	-2.95203	0.00315695	0.0637778	PIF1 5'-to-3' DNA helicase homolog (S. cerevisiae)
si:dkey-260c8.8	105.897	-3.88779	1.17914	-3.29715	0.000976709	0.0289243	si:dkey-260c8.8
si:dkey-147f3.4	74.6235	-3.8913	0.955644	-4.07191	4.66283e-05	0.00281621	si:dkey-147f3.4
si:dkey-88l16.3	1178.12	-3.8994	1.3504	-2.88759	0.00388204	0.072781	si:dkey-88l16.3
zgc:92287	251.48	-3.91001	1.19761	-3.26485	0.00109521	0.0313221	zgc:92287
muc5d	11.5215	-3.91866	1.42201	-2.75572	0.00585632	0.0964647	mucin 5d
raly	45.3541	-3.92304	1.3514	-2.90293	0.00369685	0.0703142	RALY heterogeneous nuclear ribonucleoprotein
si:ch1073-209h18.1	52.8729	-3.95305	0.816815	-4.83959	1.30108e-06	0.000149403	si:ch1073-209h18.1
rcn3	1474.32	-3.98243	1.00585	-3.95928	7.51768e-05	0.00414919	reticulocalbin 3, EF-hand calcium binding domain
gbgt1l1	42.5716	-3.99803	1.26897	-3.15061	0.00162933	0.0414884	globoside alpha-1,3-N-acetylgalactosaminyltransferase 1, like 1
dhrs13a.2	93.4246	-4.00062	1.31114	-3.05125	0.00227891	0.0516998	dehydrogenase/reductase (SDR family) member 13a, tandem duplicate 2
si:ch211-197l9.5	31.7679	-4.0025	1.39628	-2.86655	0.00414971	0.0765518	si:ch211-197l9.5
rbm33b	78.4328	-4.02067	1.32374	-3.03736	0.0023866	0.053049	RNA binding motif protein 33b
sybu	312.487	-4.04099	1.34078	-3.01391	0.00257902	0.0558403	syntabulin (syntaxin-interacting)
XLOC_032954	10.1103	-4.04616	1.27943	-3.16246	0.00156442	0.040456
zgc:114130	377.894	-4.04694	1.06277	-3.8079	0.000140151	0.00666649	zgc:114130
si:dkey-1d7.3	40.2338	-4.053	1.33443	-3.03724	0.00238755	0.053049	si:dkey-1d7.3
sinup	119.377	-4.06589	1.42413	-2.855	0.0043037	0.0783917	siaz-interacting nuclear protein
XLOC_018935	7.26383	-4.08024	0.965657	-4.22535	2.38567e-05	0.00161661
LOC101884617	100.133	-4.08054	1.02782	-3.97007	7.18504e-05	0.00401386	uncharacterized LOC101884617,non-coding
htr2aa	5.62773	-4.09258	1.38938	-2.94561	0.00322318	0.0645596	5-hydroxytryptamine (serotonin) receptor 2A, genome duplicate a
si:dkey-23c22.7	83.4024	-4.09295	1.32174	-3.09664	0.0019573	0.0467527	si:dkey-23c22.7
LOC101886724	59.9787	-4.11043	0.981487	-4.18796	2.81472e-05	0.00185455	uncharacterized LOC101886724,non-coding
LOC110440150	7.85379	-4.11405	1.22122	-3.3688	0.000754971	0.0238996	uncharacterized LOC110440150,non-coding
LOC101887043	14.2518	-4.1188	1.31018	-3.1437	0.00166825	0.0420739
ccnb1	1739.48	-4.13309	1.27476	-3.24225	0.00118591	0.0330577	cyclin B1
tbx6	12.4374	-4.13467	0.953383	-4.33684	1.44543e-05	0.0010847	T-box transcription factor 6
s100a1	267.098	-4.13536	1.491	-2.77355	0.00554482	0.0932864	S100 calcium binding protein A1
pias4b	81.6795	-4.15217	1.38872	-2.98992	0.00279049	0.0590267	protein inhibitor of activated STAT, 4b
FO834857.1	293.535	-4.15253	1.20229	-3.45386	0.000552634	0.0190014	homeobox protein TGIF2-like [Source:NCBI gene;Acc:100535338]
elovl7a	150.442	-4.15989	1.4414	-2.88602	0.00390151	0.0730962	ELOVL fatty acid elongase 7a
si:dkey-21e2.8	15.9994	-4.19461	1.11432	-3.76429	0.000167025	0.00762859	si:dkey-21e2.8
LOC108183756	6.42876	-4.20429	1.31304	-3.20196	0.00136497	0.0367833	uncharacterized LOC108183756
CU914622.1	5.14603	-4.21628	1.44613	-2.91557	0.00355044	0.0692151	UNCHARACTERIZED
elovl6l	468.512	-4.22954	1.41797	-2.98281	0.0028562	0.0598649	ELOVL family member 6, elongation of long chain fatty acids like
tdrd6	552.153	-4.23492	1.2009	-3.52646	0.000421162	0.0155904	tudor domain containing 6
trim36	225.002	-4.25096	1.16737	-3.6415	0.000271059	0.0109783	tripartite motif containing 36
cfap70	43.3828	-4.25324	0.954335	-4.45676	8.32082e-06	0.000677999	cilia and flagella associated protein 70
zgc:193690	48.8654	-4.28506	1.13234	-3.78425	0.000154172	0.00714825	zgc:193690
zgc:153345	209.615	-4.29202	1.29779	-3.30717	0.00094243	0.0280903	zgc:153345
LOC101883052	48.6196	-4.29267	1.41481	-3.0341	0.00241257	0.053241	uncharacterized LOC101883052,non-coding
zgc:103482	447.602	-4.34649	1.40019	-3.10422	0.00190781	0.0461307	zgc:103482
CU179702.2	21.0132	-4.36396	1.44401	-3.02211	0.00251016	0.0548076
tac4	25.694	-4.36609	1.52091	-2.8707	0.0040956	0.0757534	tachykinin precursor 4
spdya	36.7874	-4.37047	1.33682	-3.2693	0.00107816	0.0308986	speedy/RINGO cell cycle regulator family member A
sall4	516.971	-4.38276	1.39628	-3.13889	0.0016959	0.0426157	spalt-like transcription factor 4
nabp1b	21.7315	-4.38856	1.48983	-2.94567	0.00322254	0.0645596	nucleic acid binding protein 1b
si:dkeyp-94g1.1	19.9397	-4.39183	1.24825	-3.51838	0.000434188	0.0159227	si:dkeyp-94g1.1
bora	180.531	-4.41062	1.26797	-3.47849	0.000504239	0.0176908	bora aurora kinase A activator
scn5lab	25.1634	-4.42059	1.22165	-3.61853	0.000296277	0.0117238	sodium channel, voltage gated, type V-like, alpha b
CT025585.1	12.3047	-4.42174	1.30211	-3.39582	0.000684234	0.0224072
srgap1b	135.423	-4.44024	1.17149	-3.79023	0.000150506	0.00704398	SLIT-ROBO Rho GTPase activating protein 1b
mos	173.907	-4.48634	1.34645	-3.33197	0.000862338	0.0263637	v-mos Moloney murine sarcoma viral oncogene homolog
cyp2k6	1116.02	-4.5029	1.37711	-3.26982	0.00107615	0.0308846	cytochrome P450, family 2, subfamily K, polypeptide 6
cx43.4	243.929	-4.50371	1.2243	-3.6786	0.000234513	0.00989086	connexin 43.4
syt13	94.9819	-4.50378	1.26351	-3.5645	0.000364547	0.0138866	synaptotagmin XIII
CT583642.1	4.48114	-4.51412	1.62346	-2.78056	0.00542646	0.092378	DELETED IN MALIGNANT BRAIN TUMORS 1 PRECURSOR HENSIN
mcph1	101.729	-4.52424	1.13471	-3.98712	6.688e-05	0.00379	microcephalin 1
frem2a	142.397	-4.52613	1.49923	-3.01897	0.00253639	0.0552212	FRAS1 related extracellular matrix 2a
zgc:66483	304.353	-4.53215	1.3017	-3.48172	0.00049821	0.0175015	zgc:66483
eevs	141.423	-4.5648	1.318	-3.46343	0.000533338	0.0185229	2-epi-5-epi-valiolone synthase
zgc:173742	196.1	-4.60213	1.54816	-2.97265	0.00295241	0.061183	zgc:173742
eomesa	135.283	-4.60587	1.46503	-3.14388	0.00166726	0.0420739	eomesodermin homolog a
XLOC_029609	15.8546	-4.60809	1.35122	-3.41032	0.000648859	0.0215045
si:ch211-160j14.2	71.3323	-4.61612	1.63229	-2.828	0.00468397	0.083442	si:ch211-160j14.2
CABZ01092942.1	39.0923	-4.61654	1.30745	-3.53095	0.000414076	0.0153901
ccnd3	15.3717	-4.64122	1.38217	-3.35793	0.000785295	0.0244729	cyclin D3
znf804b	19.725	-4.68091	1.30178	-3.59579	0.000323411	0.0126341	zinc finger protein 804B
sox19b	546.061	-4.69614	1.43266	-3.27791	0.00104578	0.0303818	SRY-box transcription factor 19b
LOC108191695	12.0343	-4.74002	1.72783	-2.74333	0.00608191	0.0989819	uncharacterized LOC108191695,non-coding
LOC110439488	16.2183	-4.74292	1.70744	-2.7778	0.00547283	0.092567	gastrula zinc finger protein XlCGF57.1-like
CR749763.2	12.983	-4.75132	1.62999	-2.91494	0.00355757	0.0692276
XLOC_034430	27.0705	-4.75933	1.01216	-4.70214	2.57446e-06	0.000256895
dnmt3bb.2	140.608	-4.76121	1.36129	-3.49757	0.00046952	0.0168813	DNA (cytosine-5-)-methyltransferase 3 beta, duplicate b.2
lrrc74b	26.9027	-4.76185	1.56999	-3.03304	0.00242105	0.0533424	leucine rich repeat containing 74B
vrtn	130.779	-4.76294	1.60654	-2.96471	0.00302967	0.0621759	vertebrae development associated
CR388079.1	105.906	-4.76589	1.58036	-3.0157	0.0025639	0.0556875
LOC108183429	5.97042	-4.77532	1.59671	-2.99072	0.0027832	0.0589631	gastrula zinc finger protein XlCGF8.2DB-like
tdrd1	237.997	-4.8086	1.58915	-3.02588	0.00247907	0.0542735	tudor domain containing 1
rtn2b	5.25549	-4.80927	1.73002	-2.77989	0.00543772	0.0924445	reticulon 2b
LOC110437733	30.4124	-4.81301	1.29963	-3.70336	0.000212766	0.00917026	alpha-tectorin-like
tdrd9	109.395	-4.81936	1.38759	-3.4732	0.000514293	0.017952	tudor domain containing 9
si:ch73-211l2.3	16.2845	-4.83269	1.30604	-3.70027	0.000215368	0.00922464	si:ch73-211l2.3
chia.4	607.072	-4.83464	1.50346	-3.21568	0.00130134	0.0356975	chitinase, acidic.4
LOC110438056	149.252	-4.84022	1.62091	-2.98611	0.00282549	0.0595385	tudor domain-containing protein 6-like
zgc:55461	367.949	-4.84145	1.10966	-4.36302	1.28282e-05	0.00097328	zgc:55461
BX465838.1	5.6877	-4.85046	1.70088	-2.85173	0.00434819	0.0790974
LOC101882298	34.3859	-4.8538	1.18812	-4.08526	4.40266e-05	0.00268572	uncharacterized LOC101882298,non-coding
pabpn1l	137.029	-4.85446	1.42205	-3.41371	0.000640854	0.0213161	PABPN1 like, cytoplasmic
LOC103909107	10.9639	-4.86892	1.26223	-3.85739	0.000114603	0.00575966	uncharacterized LOC103909107,non-coding
si:dkey-238k10.2	1769.78	-4.89318	1.11067	-4.40563	1.05479e-05	0.000825283	si:dkey-238k10.2
wee2	312.592	-4.92671	1.38717	-3.55164	0.000382842	0.0144436	WEE2 oocyte meiosis inhibiting kinase
mmp28	12.7161	-4.92682	1.09756	-4.48887	7.16015e-06	0.000599385	matrix metallopeptidase 28
b4galnt2.2	48.1423	-4.94134	1.68563	-2.93144	0.00337395	0.0666586	beta-1,4-N-acetyl-galactosaminyl transferase 2, tandem duplicate 2
pdzrn4	12.8916	-4.97778	1.51187	-3.29246	0.000993146	0.0291913	PDZ domain containing ring finger 4
LOC110439632	14.0004	-4.98937	1.56958	-3.1788	0.00147887	0.038827	NACHT
LOC110438418	20.2952	-5.0111	1.19513	-4.19294	2.75367e-05	0.00181868	tripartite motif-containing protein 16-like
topaz1	159.54	-5.03534	1.50698	-3.34134	0.000833748	0.0256275	testis and ovary specific PAZ domain containing 1
sumo2a	20.8388	-5.05674	1.80493	-2.80163	0.00508457	0.0885731	small ubiquitin like modifier 2a
capn12	8.44905	-5.05738	1.5563	-3.24962	0.00115559	0.0325188	calpain 12
si:dkeyp-93d12.1	186.419	-5.06117	1.48524	-3.40765	0.00065526	0.0216645	si:dkeyp-93d12.1
ubn1	78.4558	-5.07143	1.78032	-2.8486	0.00439118	0.0795905	ubinuclein 1
XLOC_044268	39.3951	-5.07906	1.70377	-2.98108	0.00287236	0.0600666
si:ch1073-416j23.1	60.9987	-5.0803	1.32365	-3.83811	0.000123986	0.00612214	si:ch1073-416j23.1
ephb6	61.7441	-5.0857	1.24144	-4.09662	4.19235e-05	0.00260049	eph receptor B6
CU326366.2	135.225	-5.10201	1.41198	-3.61337	0.000302241	0.0119255	METALLOENDOPEPTIDASE EC_3.4.24.-
si:ch211-241b2.4	48.8011	-5.14116	1.62676	-3.16037	0.00157566	0.0406323	si:ch211-241b2.4
dazl	212.904	-5.16787	1.48737	-3.4745	0.000511813	0.0179336	deleted in azoospermia-like
ccnb2	675.559	-5.19778	1.38377	-3.75625	0.000172475	0.0077999	cyclin B2
BX005003.1	22.077	-5.20476	1.66517	-3.12567	0.001774	0.0439418	cadherin 8 [Source:NCBI gene;Acc:564205]
mcm3l	546.93	-5.21341	1.48999	-3.49896	0.000467068	0.0168172	MCM3 minichromosome maintenance deficient 3 (S. cerevisiae), like
stk31	110.242	-5.23662	1.54455	-3.39038	0.000697947	0.0226143	serine/threonine kinase 31
XLOC_023402	10.6983	-5.27487	1.64775	-3.20126	0.00136827	0.0368004
grm1b	55.1801	-5.27545	1.61037	-3.27592	0.0010532	0.030483	glutamate receptor, metabotropic 1b
asz1	113.248	-5.28449	1.43209	-3.69006	0.000224199	0.00955282	ankyrin repeat, SAM and basic leucine zipper domain containing 1
trpc5b	42.3392	-5.2875	1.33545	-3.95933	7.51609e-05	0.00414919	transient receptor potential cation channel, subfamily C, member 5b
XLOC_024555	14.2764	-5.30599	1.57423	-3.37052	0.000750255	0.023805
col28a2b	8.7746	-5.32755	1.63878	-3.25093	0.00115027	0.0324254	collagen, type XXVIII, alpha 2b
gpat2	69.0399	-5.33119	1.38997	-3.83546	0.000125328	0.00615267	glycerol-3-phosphate acyltransferase 2, mitochondrial
lmnl3	258.498	-5.33212	1.35614	-3.93182	8.43044e-05	0.00453482	lamin L3
FO704909.1	95.8308	-5.38539	1.57359	-3.42236	0.000620801	0.020876
tph1a	70.414	-5.38772	1.84672	-2.91745	0.00352908	0.0689322	tryptophan hydroxylase 1 (tryptophan 5-monooxygenase) a
zp3d.2	106.003	-5.39229	1.43418	-3.75984	0.000170025	0.00772414	zona pellucida glycoprotein 3d tandem duplicate 2
tdrd5	157.411	-5.39709	1.55373	-3.47364	0.000513443	0.017952	tudor domain containing 5
zp3b	1949.29	-5.40885	1.46589	-3.68982	0.000224417	0.00955282	zona pellucida glycoprotein 3b
zgc:171509	9.22803	-5.41195	1.66769	-3.24518	0.00117374	0.0328517	zgc:171509
AL935186.6	4.00679	-5.41704	1.62182	-3.3401	0.000837486	0.0256851
zgc:56699	305.578	-5.43268	1.42148	-3.82186	0.000132451	0.00643359	zgc:56699
si:dkey-288a3.2	14.408	-5.43671	1.78395	-3.04756	0.00230707	0.0519109	si:dkey-288a3.2
efcab11	75.3216	-5.437	1.30163	-4.17709	2.95263e-05	0.00192242	EF-hand calcium binding domain 11
depdc7b	164.509	-5.43872	1.51309	-3.59444	0.000325091	0.0126818	DEP domain containing 7, paralog b
shisa8b	7.30272	-5.44804	1.6422	-3.31752	0.000908201	0.027247	shisa family member 8b
LOC101886838	23.3172	-5.46339	1.00561	-5.43293	5.54369e-08	1.03863e-05	protein NLRC3-like
pou5f3	547.29	-5.47424	1.30472	-4.19573	2.71997e-05	0.00180944	POU domain, class 5, transcription factor 3
prkg2	15.5392	-5.48057	1.79806	-3.04804	0.00230339	0.0519109	protein kinase cGMP-dependent 2
oca2	6.54813	-5.48694	1.82875	-3.00038	0.00269643	0.0577219	oculocutaneous albinism II
LOC110439481	5.29299	-5.4994	1.97878	-2.77919	0.00544938	0.0925088	uncharacterized LOC110439481,non-coding
si:ch211-241j12.4	160.419	-5.50236	1.39816	-3.93543	8.30469e-05	0.00449351	si:ch211-241j12.4
LOC101886433	4.67534	-5.50759	1.99306	-2.76339	0.00572052	0.0949662	uncharacterized LOC101886433,non-coding
bmb	288.142	-5.54973	1.28295	-4.32576	1.52007e-05	0.00111936	brambleberry
LOC101885477	78.1929	-5.56382	1.78587	-3.11548	0.00183648	0.0448391	sperm acrosome membrane-associated protein 4-like
si:ch211-157j23.2	262.015	-5.571	1.61468	-3.45021	0.000560156	0.019212	si:ch211-157j23.2
larp6b	259.878	-5.57577	1.51617	-3.67755	0.000235488	0.00991677	La ribonucleoprotein 6, translational regulator b
si:dkey-42i9.8	70.0862	-5.5999	1.81462	-3.086	0.00202869	0.0479802	si:dkey-42i9.8
slitrk5b	20.5961	-5.61903	1.66739	-3.36995	0.000751822	0.0238273	SLIT and NTRK-like family, member 5b
si:ch211-226l4.6	119.418	-5.63474	1.70732	-3.30034	0.00096569	0.0286905	si:ch211-226l4.6
BX005461.1	167.793	-5.6422	1.50078	-3.75952	0.000170239	0.00772414	si:dkey-192l18.10 [Source:NCBI gene;Acc:100535366]
vsx1	4.77337	-5.64804	2.03686	-2.77292	0.00555559	0.0934105	visual system homeobox 1 homolog, chx10-like
ighv4-5	4.51163	-5.65797	1.895	-2.98574	0.00282896	0.0595661	immunoglobulin heavy variable 4-5
tuba4l	1605.49	-5.66443	1.38563	-4.08797	4.35168e-05	0.00268119	tubulin, alpha 4 like
pih1d3	12.3086	-5.66443	1.8151	-3.12072	0.00180408	0.0443626	PIH1 domain containing 3
tdrd7a	151.621	-5.68102	1.32393	-4.29104	1.77838e-05	0.00126251	tudor domain containing 7 a
CABZ01075078.1	8.59386	-5.72551	1.67291	-3.42249	0.000620507	0.020876	GASTRULA ZINC FINGER 5 1 XLCGF5 1
tbr1b	18.2036	-5.75695	2.06504	-2.78782	0.0053064	0.0911466	T-box brain transcription factor 1b
si:dkey-19b23.11	3368.6	-5.77979	1.47144	-3.92799	8.56595e-05	0.00458087	si:dkey-19b23.11 [Source:ZFIN;Acc:ZDB-GENE-030131-6199]
rnf17	256.832	-5.78358	1.38323	-4.18121	2.89961e-05	0.0018959	ring finger protein 17
kpna7	1048.97	-5.80085	1.3875	-4.18079	2.90501e-05	0.0018959	karyopherin alpha 7 (importin alpha 8)
elavl2	85.8489	-5.82087	1.65341	-3.52052	0.000430708	0.0158373	ELAV like neuron-specific RNA binding protein 2
CT583728.7	1894.82	-5.82664	1.11477	-5.22677	1.72497e-07	2.67692e-05
si:busm1-104n07.3	25.6952	-5.8434	1.35959	-4.29791	1.72419e-05	0.00123661	si:busm1-104n07.3 [Source:ZFIN;Acc:ZDB-GENE-030616-99]
adad1	72.1564	-5.85564	1.65509	-3.53796	0.000403229	0.0150683	adenosine deaminase domain containing 1 (testis-specific)
ggact.3	28.9027	-5.88044	1.34713	-4.36517	1.27025e-05	0.000966405	gamma-glutamylamine cyclotransferase, tandem duplicate 3
tmprss4b	173.553	-5.88929	1.4788	-3.98247	6.82027e-05	0.00384912	transmembrane serine protease 4b
tnxbb	3.76768	-5.89128	2.07994	-2.83243	0.00461961	0.0824554
si:ch211-89o9.4	8.90638	-5.89631	1.90019	-3.10301	0.00191561	0.0462446	si:ch211-89o9.4
LOC110439629	5.10224	-5.9333	1.8327	-3.23746	0.00120598	0.0334482	vegetative cell wall protein gp1-like
zgc:163014	92.1463	-5.95134	1.68234	-3.53755	0.000403864	0.0150716	zgc:163014
LOC100535162	135.423	-5.97073	1.72214	-3.46704	0.000526224	0.018322	beta-microseminoprotein J1-like
XLOC_034435	7.74573	-5.97629	2.1371	-2.79644	0.00516684	0.0895531
sft2d2a	23.1274	-5.98276	1.91203	-3.129	0.001754	0.0436376	SFT2 domain containing 2a
CR352226.2	18.3857	-5.99739	1.97632	-3.03462	0.00240837	0.053241
tas1r3	31.9788	-5.99964	1.11548	-5.37851	7.51064e-08	1.29282e-05	taste receptor, type 1, member 3
si:ch211-235f1.3	25.6216	-6.03153	1.58169	-3.81335	0.000137096	0.00658946	si:ch211-235f1.3
uncx4.1	19.8351	-6.03313	2.06827	-2.917	0.00353417	0.0689827	Unc4.1 homeobox (C. elegans)
LOC101885765	11.798	-6.03608	1.77944	-3.39213	0.000693522	0.0225915	ephrin type-A receptor 7-like
osbpl7	319.064	-6.04155	1.45663	-4.14761	3.35961e-05	0.002172	oxysterol binding protein-like 7
FO904898.4	51.2032	-6.06698	1.75255	-3.4618	0.000536574	0.0186118	uncharacterized LOC100333939 [Source:NCBI gene;Acc:100333939]
piwil2	145.191	-6.07667	1.28883	-4.71489	2.41838e-06	0.000243083	piwi-like RNA-mediated gene silencing 2
LOC101884613	4.63724	-6.10167	1.47588	-4.13427	3.5608e-05	0.00227536	uncharacterized LOC101884613,non-coding
fam113	73.5801	-6.10281	1.5915	-3.83463	0.000125751	0.00616248	family with sequence similarity 113
arhgef10la	5736.81	-6.12846	1.40504	-4.36177	1.29017e-05	0.000976169	Rho guanine nucleotide exchange factor (GEF) 10-like a
si:ch211-114l13.3	271.306	-6.13368	1.16948	-5.24479	1.56463e-07	2.44838e-05	si:ch211-114l13.3
CABZ01071972.1	6.81655	-6.1762	1.72257	-3.58546	0.000336486	0.0129792	HEPATOCYTE GROWTH FACTOR RECEPTOR PRECURSOR HGF RECEPTOR EC_2.7.10.1 HGF/SF RECEPTOR PROTO ONCOGENE C MET SCATTER FACTOR RECEPTOR SF RECEPTOR TYROSINE KINASE MET
zar1	804.535	-6.17851	1.46559	-4.21571	2.48988e-05	0.00167267	zygote arrest 1
XLOC_044326	40.1861	-6.18486	1.67107	-3.70115	0.000214628	0.00920727
zp3c	385.685	-6.19471	1.5683	-3.94994	7.817e-05	0.00428008	zona pellucida glycoprotein 3c
LOC101882847	36.5525	-6.19883	2.04573	-3.03013	0.00244448	0.0536673	rho-associated protein kinase 1-like
nfr	41.2708	-6.20585	2.01327	-3.08247	0.0020529	0.0482413	notochord formation related
lsm14b	369.011	-6.21886	1.44441	-4.30545	1.66644e-05	0.00120947	LSM family member 14B
adad2	29.2741	-6.22491	1.90043	-3.27553	0.00105465	0.030483	adenosine deaminase domain containing 2
zglp1	204.944	-6.24651	1.44386	-4.32626	1.51665e-05	0.00111936	zinc finger GATA like protein 1
caprin2	952.271	-6.25139	1.52134	-4.10912	3.97164e-05	0.00249164	caprin family member 2
BX510309.2	6.28474	-6.25716	2.18945	-2.85787	0.00426489	0.0779425
LOC110437877	12.9191	-6.2648	1.93444	-3.23856	0.00120136	0.0333535	uncharacterized LOC110437877
zp3d.1	182.022	-6.28169	1.53711	-4.0867	4.37561e-05	0.00268393	zona pellucida glycoprotein 3d tandem duplicate 1
BX323812.1	8.6896	-6.28482	1.92923	-3.25768	0.00112326	0.0318411
ddx4	111.623	-6.30156	1.54982	-4.066	4.78279e-05	0.00286978	DEAD (Asp-Glu-Ala-Asp) box polypeptide 4
si:ch211-241j12.3	514.267	-6.30654	1.32325	-4.76595	1.87967e-06	0.000200135	si:ch211-241j12.3
BX005124.1	10.7892	-6.30818	1.92658	-3.27429	0.00105926	0.0305798
CR391995.1	4.26842	-6.34492	2.08507	-3.04303	0.00234212	0.0524544
si:ch211-14a17.6	153.12	-6.35355	1.57642	-4.03036	5.56922e-05	0.00328619	si:ch211-14a17.6 [Source:ZFIN;Acc:ZDB-GENE-030616-589]
spo11	14.4941	-6.37045	2.11624	-3.01027	0.00261014	0.0563811	SPO11 initiator of meiotic double stranded breaks
cntnap3	16.0308	-6.37203	1.67446	-3.80543	0.000141556	0.00672171	contactin associated protein family member 3
CR749167.2	38.144	-6.37967	2.21479	-2.88048	0.00397064	0.0738888	UNCHARACTERIZED
si:dkey-7j22.2	7.05353	-6.39019	2.33018	-2.74236	0.00609992	0.0991723	si:dkey-7j22.2
CABZ01085887.1	9.21169	-6.40464	2.27317	-2.81749	0.00484	0.0853383	PHOSPHATASE AND ACTIN REGULATOR 1
BX649398.1	5.20141	-6.40941	1.97464	-3.24587	0.00117091	0.0328392
wu:fb97g03	4.7723	-6.41906	1.8287	-3.51017	0.000447812	0.0162922	wu:fb97g03
si:ch211-145c1.1	451.355	-6.4235	1.50873	-4.25755	2.06682e-05	0.00144473	si:ch211-145c1.1
tatdn2	359.253	-6.43612	1.53818	-4.18424	2.86119e-05	0.00188067	TatD DNase domain containing 2
pld6	17.7079	-6.45649	1.87292	-3.4473	0.000566228	0.0193961	phospholipase D family, member 6
figla	22.0403	-6.496	2.16204	-3.00456	0.00265961	0.0570915	folliculogenesis specific bHLH transcription factor
fbxo43	231.305	-6.50754	1.53772	-4.23195	2.31675e-05	0.00158327	F-box protein 43
LOC100535170	6.59694	-6.5154	1.82229	-3.5754	0.000349697	0.0134136	uncharacterized LOC100535170,non-coding
panx3	5.05198	-6.5311	1.99133	-3.27977	0.00103891	0.030246	pannexin 3
LOC110439475	6.20267	-6.54705	2.25203	-2.90718	0.00364702	0.0700436	uncharacterized LOC110439475,non-coding
XLOC_042488	1348	-6.55554	1.47702	-4.43835	9.06512e-06	0.000727624
rbm46	22.0202	-6.56789	1.92434	-3.41306	0.000642375	0.021341	RNA binding motif protein 46
CABZ01045617.1	10562.3	-6.61657	1.22054	-5.421	5.92651e-08	1.08215e-05
LOC110438921	3.25941	-6.61709	1.87572	-3.52775	0.000419103	0.015535	RNA pseudouridylate synthase domain-containing protein 4-like
RF00067	8.44465	-6.63837	2.00229	-3.31539	0.00091515	0.0274256
si:ch73-160p18.4	128.116	-6.66128	1.73581	-3.83756	0.000124261	0.00612214	si:ch73-160p18.4
zgc:66479	122.62	-6.67326	1.79197	-3.72399	0.000196102	0.00860681	zgc:66479
si:dkey-179j5.5	14.8546	-6.68645	2.15598	-3.10135	0.0019264	0.0464144	si:dkey-179j5.5
zgc:173544	599.174	-6.69324	2.20594	-3.03419	0.0024118	0.053241	zgc:173544
si:dkey-58b18.8	7.55433	-6.69972	1.83783	-3.64546	0.000266914	0.0108905	si:dkey-58b18.8
FO704772.2	100969	-6.71789	1.10992	-6.05261	1.42519e-09	4.13169e-07	UNCHARACTERIZED
LOC110439689	4.76545	-6.72204	2.30291	-2.91894	0.00351228	0.0687016	uncharacterized LOC110439689,non-coding
piwil1	141.638	-6.73681	1.43982	-4.67893	2.88369e-06	0.000282632	piwi-like RNA-mediated gene silencing 1
si:ch211-194e1.7	169.999	-6.74241	0.672238	-10.0298	1.12759e-23	2.38885e-20	si:ch211-194e1.7
nxph1	15.1012	-6.74863	1.84095	-3.66583	0.000246534	0.010272	neurexophilin 1
si:ch211-189e2.3	10.466	-6.80126	2.20004	-3.09142	0.001992	0.0473353	si:ch211-189e2.3
zgc:111976	66.8249	-6.83213	1.80273	-3.78989	0.000150715	0.00704398	zgc:111976
fmn2b	214.763	-6.85134	1.46311	-4.68274	2.83068e-06	0.000279425	formin 2b
nobox	10.9386	-6.85632	2.39825	-2.85889	0.00425128	0.077797	NOBOX oogenesis homeobox
LOC103911631	5.81404	-6.85758	2.25389	-3.04255	0.0023458	0.0524544	uncharacterized LOC103911631,non-coding
gdf9	63.623	-6.85818	1.92399	-3.56457	0.000364456	0.0138866	growth differentiation factor 9
taf4b	20.6897	-6.85969	1.96203	-3.49621	0.000471911	0.0169231	TAF4B RNA polymerase II, TATA box binding protein (TBP)-associated factor
CR354542.1	12.3057	-6.86201	2.2611	-3.03481	0.0024069	0.053241
tbpl2	38.5819	-6.8671	2.04824	-3.35269	0.000800305	0.0248037	TATA box binding protein like 2
zgc:56231	982.418	-6.92446	1.51443	-4.57233	4.82324e-06	0.000429893	zgc:56231
si:ch211-198m1.1	16.6795	-6.93513	1.8545	-3.73962	0.000184297	0.0081999	si:ch211-198m1.1
LOC101882644	13.3424	-6.94836	2.49976	-2.77961	0.00544238	0.0924668	uncharacterized LOC101882644,non-coding
CABZ01069022.2	129.068	-6.98343	1.67014	-4.18135	2.89786e-05	0.0018959
si:ch211-119o8.6	63.927	-6.99225	1.93413	-3.61518	0.000300135	0.0118594	si:ch211-119o8.6
si:dkey-4c23.3	244.373	-7.01612	1.55215	-4.52026	6.17625e-06	0.000529907	si:dkey-4c23.3
neurod6a	16.4188	-7.01757	1.77746	-3.94809	7.87759e-05	0.00430107	neuronal differentiation 6a
XLOC_043980	29.0954	-7.03775	2.17606	-3.23417	0.00121996	0.0338018
ms4a17a.2	5.48498	-7.04417	2.25936	-3.11777	0.00182223	0.0445701	membrane-spanning 4-domains, subfamily A, member 17a.2
zgc:114123	268.533	-7.08738	1.81429	-3.90643	9.36716e-05	0.00490458	zgc:114123
pou3f3a	49.7168	-7.09087	2.42768	-2.92084	0.00349088	0.06838	POU class 3 homeobox 3a
zgc:111868	5164.41	-7.10055	1.46722	-4.83946	1.30194e-06	0.000149403	zgc:111868
elovl4b	21.3943	-7.11066	1.94641	-3.65322	0.000258971	0.0106841	ELOVL fatty acid elongase 4b
CT027638.1	57610	-7.11942	1.13539	-6.27047	3.59957e-10	1.32181e-07
si:dkey-9c18.3	9.45158	-7.12783	1.76109	-4.04739	5.1791e-05	0.00309409	si:dkey-9c18.3
gtf2f2b	13.9779	-7.13645	1.96854	-3.62524	0.000288689	0.0114896	general transcription factor IIF, polypeptide 2b
si:dkey-189g17.2	98.7702	-7.15139	1.85268	-3.86002	0.000113377	0.00571888	si:dkey-189g17.2
fbxo16	23.2805	-7.18325	1.96231	-3.66061	0.000251614	0.0104363	F-box protein 16
AL929192.1	61.002	-7.19669	2.14662	-3.35257	0.000800643	0.0248037
CU929143.1	4884.81	-7.20303	1.39032	-5.18084	2.20888e-07	3.36104e-05
ftr86	118.996	-7.2376	1.91722	-3.77505	0.000159976	0.00736773	finTRIM family, member 86
FQ378016.1	17.5951	-7.23913	2.5315	-2.85962	0.00424146	0.0777058	high affinity cGMP-specific 3',5'-cyclic phosphodiesterase 9A-like [Source:NCBI gene;Acc:571737]
si:dkeyp-98a7.9	410.935	-7.31016	1.73629	-4.21021	2.5513e-05	0.00170134	si:dkeyp-98a7.9
AL928908.2	7.95481	-7.3462	2.63522	-2.7877	0.00530842	0.0911466
LOC101883584	12.9312	-7.38955	2.47543	-2.98516	0.00283434	0.0595883	uncharacterized LOC101883584,non-coding
zp2l1	95.1024	-7.47119	2.09416	-3.56764	0.00036021	0.0137594	zona pellucida glycoprotein 2, like 1
si:dkey-88l16.4	44.7527	-7.49184	2.08579	-3.59184	0.000328353	0.0127728	si:dkey-88l16.4
exd1	47.5766	-7.50436	1.90776	-3.93359	8.36854e-05	0.00451918	exonuclease 3'-5' domain containing 1
npm2b	305.428	-7.50637	1.92521	-3.89899	9.65928e-05	0.00500049	nucleophosmin/nucleoplasmin, 2b
CR383662.2	25.5961	-7.52166	1.91057	-3.93686	8.25554e-05	0.00447571
zgc:158463	66528.3	-7.5514	1.09696	-6.88391	5.82325e-12	2.91596e-09	zgc:158463
kcns3b	29.2398	-7.56019	2.23623	-3.38077	0.000722835	0.0231484	potassium voltage-gated channel, delayed-rectifier, subfamily S, member 3b
zgc:171779	2363.96	-7.61877	1.55817	-4.88956	1.01064e-06	0.000120494	zgc:171779 [Source:ZFIN;Acc:ZDB-GENE-071004-38]
si:ch1073-75o15.4	129.337	-7.62997	2.09814	-3.63655	0.000276314	0.0111419	si:ch1073-75o15.4
cyp11a1	238.889	-7.63363	1.649	-4.62924	3.67013e-06	0.000340333	cytochrome P450, family 11, subfamily A, polypeptide 1
zgc:152986	52.9905	-7.63932	2.13603	-3.57641	0.000348349	0.0133806	zgc:152986
lhx1a	20.6534	-7.70418	1.87702	-4.10448	4.05231e-05	0.00251929	LIM homeobox 1a
LOC110438347	74.4285	-7.71354	2.03296	-3.79424	0.000148099	0.00697229	NXPE family member 3-like
zgc:171734	25.9332	-7.71978	2.03807	-3.78779	0.000151995	0.00708054	zgc:171734 [Source:ZFIN;Acc:ZDB-GENE-070928-26]
dlx6a	16.4078	-7.72713	2.03772	-3.79204	0.000149414	0.00702219	distal-less homeobox 6a
CT583651.1	6.62178	-7.76305	2.67195	-2.90539	0.00366799	0.0702503
si:dkey-43p13.5	33.2909	-7.81505	2.04993	-3.81235	0.000137654	0.00659729	si:dkey-43p13.5
CU467646.1	88.7705	-7.83041	2.28041	-3.43377	0.00059524	0.0201395	mucin-5AC-like [Source:NCBI gene;Acc:110439410]
zgc:165514	50.6739	-7.88081	1.90727	-4.13199	3.59641e-05	0.0022928	zgc:165514
si:ch211-286b5.4	138.076	-7.89349	2.10335	-3.75282	0.000174857	0.00788174	si:ch211-286b5.4
si:ch211-93e11.8	219.313	-7.90109	1.51303	-5.22205	1.76954e-07	2.72263e-05	si:ch211-93e11.8
retsatl	2182.71	-7.92087	1.67035	-4.74203	2.11584e-06	0.000219895	retinol saturase (all-trans-retinol 13,14-reductase) like
BX927253.2	58.7002	-7.94607	2.14188	-3.70985	0.000207382	0.00899449	si:dkey-29j8.3 [Source:NCBI gene;Acc:103910640]
LOC108184011	16.5641	-7.95216	1.69904	-4.68039	2.8633e-06	0.000281636	zinc finger protein 850-like
zar1l	470.577	-7.96037	1.59348	-4.99558	5.86605e-07	7.54938e-05	zygote arrest 1-like
zgc:154086	173.086	-7.96689	1.70593	-4.67012	3.01027e-06	0.000291922	zgc:154086
si:dkey-68o6.5	104.869	-8.01449	1.86346	-4.30087	1.7013e-05	0.00122338	si:dkey-68o6.5
cpdb	234.283	-8.04471	1.90214	-4.2293	2.34417e-05	0.00159804	carboxypeptidase D, b
LOC100149669	19.5019	-8.05876	2.20118	-3.66112	0.000251118	0.0104314	gastrula zinc finger protein XlCGF8.2DB-like
si:dkeyp-46h3.3	376.476	-8.07525	1.68922	-4.78046	1.74894e-06	0.000189566	si:dkeyp-46h3.3
BX323812.2	15.584	-8.08515	1.63297	-4.9512	7.37567e-07	9.15015e-05
si:dkey-46g23.5	1308.79	-8.13484	1.87705	-4.33384	1.46531e-05	0.00109663	si:dkey-46g23.5
mcm6l	352.954	-8.14199	1.82575	-4.45954	8.21372e-06	0.000671258	MCM6 minichromosome maintenance deficient 6, like
si:dkeyp-50f7.2	5571.36	-8.14348	1.52117	-5.35344	8.62983e-08	1.44923e-05	si:dkeyp-50f7.2 [Source:ZFIN;Acc:ZDB-GENE-030131-5968]
ccdc106b	84.6754	-8.18871	2.2321	-3.66861	0.000243869	0.0101764	coiled-coil domain containing 106b
lrp13	1456.08	-8.21075	1.5125	-5.42859	5.68019e-08	1.05701e-05	low-density lipoprotein receptor related-protein 13
cx44.2	181.798	-8.26606	1.81388	-4.55711	5.18619e-06	0.000456335	connexin 44.2
si:dkey-90l23.2	704.461	-8.2907	1.75424	-4.72609	2.28886e-06	0.00023434	si:dkey-90l23.2
si:ch73-303b9.1	316.538	-8.30724	1.73005	-4.80173	1.57302e-06	0.000173987	si:ch73-303b9.1
gdf3	378.52	-8.31753	1.72861	-4.8117	1.49652e-06	0.000167543	growth differentiation factor 3
zpcx	1290.84	-8.3289	1.86054	-4.47659	7.58445e-06	0.000627277	zona pellucida protein C
cpeb1b	1634.17	-8.36072	1.61582	-5.1743	2.28767e-07	3.42417e-05	cytoplasmic polyadenylation element binding protein 1b
LOC110437857	29.4539	-8.39121	1.78898	-4.6905	2.72534e-06	0.000270012	glutamine-rich protein 1-like
si:ch73-42k18.1	23.1636	-8.42528	2.3946	-3.51845	0.00043407	0.0159227	si:ch73-42k18.1
LOC100331909	307.636	-8.44021	2.01222	-4.19448	2.73502e-05	0.00181507	D-galactoside-specific lectin-like
lhx8a	61.9626	-8.47118	1.83348	-4.62027	3.83233e-06	0.000352997	LIM homeobox 8a
nots	1523.49	-8.47437	1.66943	-5.0762	3.85057e-07	5.30243e-05	nothepsin
buc	1359.25	-8.47492	1.52207	-5.56802	2.57648e-08	5.17949e-06	bucky ball
zgc:66449	79.2707	-8.48645	2.22436	-3.81522	0.000136059	0.00655105	zgc:66449 [Source:ZFIN;Acc:ZDB-GENE-030131-5618]
map1lc3c	379.361	-8.4937	1.69949	-4.99778	5.79941e-07	7.49867e-05	microtubule-associated protein 1 light chain 3 gamma
LOC110439320	206.055	-8.50552	1.77817	-4.78331	1.72432e-06	0.000187705	SEC14-like protein 1
AL935186.9	796.224	-8.53646	1.19687	-7.13231	9.87013e-13	6.17803e-10	UNCHARACTERIZED
tmem144b	124.301	-8.58589	1.99301	-4.308	1.64738e-05	0.00120028	transmembrane protein 144b
nanos3	96.6979	-8.6321	2.09635	-4.11768	3.82713e-05	0.00240646	nanos homolog 3
LOC100537499	449.845	-8.66121	2.01707	-4.29396	1.75513e-05	0.00125228	uncharacterized LOC100537499
gtf3ab	533.117	-8.69071	1.79203	-4.84963	1.23692e-06	0.000144348	general transcription factor IIIA, b
CT583626.1	48.2128	-8.73635	1.91592	-4.55987	5.11858e-06	0.000451829
cdca9	138.219	-8.76793	1.91977	-4.56718	4.94339e-06	0.000437768	cell division cycle associated 9
h2af1al	778.71	-8.78727	1.61645	-5.43616	5.44411e-08	1.02696e-05	H2A histone family member 1a like
si:dkeyp-46h3.2	824.792	-8.80123	1.64475	-5.35111	8.74185e-08	1.45915e-05	si:dkeyp-46h3.2
XLOC_005056	64.5949	-8.85502	1.79261	-4.93972	7.82341e-07	9.66209e-05
buc2l	686.909	-8.86931	1.6693	-5.31317	1.07732e-07	1.73511e-05	bucky ball 2-like
vtg5	162793	-8.88662	1.5594	-5.69875	1.20686e-08	2.70229e-06	vitellogenin 5
si:dkeyp-98a7.7	187.956	-8.90429	2.01232	-4.42489	9.64908e-06	0.00076805
CR385024.1	92.0971	-8.90554	1.92615	-4.62349	3.77338e-06	0.000348734
si:dkeyp-46h3.5	384.933	-8.91714	2.68159	-3.32532	0.000883173	0.0268175	si:dkeyp-46h3.5
si:dkey-152b24.6	545.277	-8.9543	1.99379	-4.4911	7.08566e-06	0.000594958	si:dkey-152b24.6
zp2l2	84.5153	-9.02147	1.86544	-4.83611	1.32403e-06	0.000150063	zona pellucida glycoprotein 2, like 2
LOC794656	35.2986	-9.03368	2.26782	-3.98343	6.79284e-05	0.00384151	novel NACHT domain containing protein
senp6b	86.1858	-9.04078	1.88214	-4.80346	1.5595e-06	0.000173187	SUMO specific peptidase 6b
akap1a	148.241	-9.12105	1.86338	-4.8949	9.83556e-07	0.00011814	A kinase (PRKA) anchor protein 1a
LOC110439627	37.4846	-9.28923	1.80427	-5.14847	2.62624e-07	3.83628e-05	uncharacterized LOC110439627,non-coding
wu:fi42e03	3200.12	-9.29433	1.62333	-5.72548	1.03144e-08	2.34769e-06	wu:fi42e03
zgc:77118	1154.43	-9.29672	1.65373	-5.62168	1.89106e-08	4.00628e-06	zgc:77118
si:dkey-46g23.2	2103.2	-9.30051	1.72354	-5.39617	6.80773e-08	1.21748e-05	si:dkey-46g23.2
BX548011.3	880.076	-9.32263	1.25083	-7.45313	9.11544e-14	6.97356e-11	UNCHARACTERIZED
XLOC_034431	68.1873	-9.36185	1.80987	-5.17267	2.30769e-07	3.43547e-05
zgc:66024	385.654	-9.42955	1.97863	-4.76569	1.88211e-06	0.000200135	zgc:66024
avd	170.638	-9.45049	2.05607	-4.59638	4.29895e-06	0.000393346	avidin
birc5b	132.712	-9.45881	2.07696	-4.55417	5.25933e-06	0.000461228	baculoviral IAP repeat containing 5b
si:dkeyp-46h3.6	935.617	-9.47647	1.76984	-5.35441	8.58359e-08	1.44923e-05	si:dkeyp-46h3.6
zgc:113984	326.008	-9.47726	2.06914	-4.5803	4.6431e-06	0.000419264	zgc:113984
zgc:162592	104.376	-9.52246	2.13068	-4.46922	7.85054e-06	0.000645408	zgc:162592
si:dkeyp-114g9.1	246.936	-9.53921	1.97891	-4.82045	1.43235e-06	0.000161013	si:dkeyp-114g9.1
si:dkey-241l7.6	630.809	-9.5672	1.97276	-4.84964	1.23686e-06	0.000144348	si:dkey-241l7.6
slbp2	496.899	-9.58546	1.93462	-4.95471	7.24385e-07	9.02728e-05	stem-loop binding protein 2
LO017716.1	99.0906	-9.60868	2.02341	-4.74877	2.0466e-06	0.000214317	uncharacterized LOC110439861 [Source:NCBI gene;Acc:110439861]
BX537263.3	16606.6	-9.61638	1.15476	-8.32763	8.248e-17	8.41326e-14	UNCHARACTERIZED
CABZ01072614.1	181482	-9.64255	1.12969	-8.53559	1.39447e-17	1.60022e-14	UNCHARACTERIZED
si:dkey-216e24.3	225.972	-9.65133	2.022	-4.77316	1.81353e-06	0.000195104	si:dkey-216e24.3 [Source:ZFIN;Acc:ZDB-GENE-070912-438]
si:ch73-132k15.2	295.026	-9.6642	1.97027	-4.90502	9.34193e-07	0.000113843	si:ch73-132k15.2
CT583728.24	12721.3	-9.67169	1.26604	-7.63933	2.18347e-14	1.87922e-11	UNCHARACTERIZED
patl2	565.416	-9.73105	1.90434	-5.10994	3.22265e-07	4.52832e-05	PAT1 homolog 2
zgc:113293	130.685	-9.74819	2.09851	-4.64529	3.39605e-06	0.000319217	zgc:113293
si:ch73-160p18.3	3586.05	-9.76921	1.55091	-6.29903	2.99506e-10	1.14565e-07	si:ch73-160p18.3
zp3a.2	2344.2	-9.7762	1.65457	-5.90862	3.44991e-09	8.77276e-07	zona pellucida glycoprotein 3a, tandem duplicate 2
CR790368.1	275.791	-9.78762	2.0398	-4.79831	1.60008e-06	0.000176271	uncharacterized LOC110440102 [Source:NCBI gene;Acc:110440102]
LOC110437909	69.1532	-9.79048	3.17698	-3.08169	0.0020583	0.0482809	uncharacterized LOC110437909,non-coding
si:dkeyp-46h3.8	314.882	-9.80484	1.96995	-4.97721	6.45089e-07	8.18728e-05	si:dkeyp-46h3.8
CABZ01075618.1	637.372	-9.81923	2.23253	-4.39826	1.09121e-05	0.000844187	pregnancy zone protein-like [Source:NCBI gene;Acc:103909927]
si:ch73-90k17.1	980.243	-9.83587	1.70944	-5.75384	8.72388e-09	2.03614e-06	si:ch73-90k17.1
zgc:165518	2938.6	-9.88428	1.63286	-6.05334	1.41875e-09	4.13169e-07	zgc:165518
alg13	152.379	-9.90256	1.91285	-5.17687	2.2564e-07	3.39582e-05	ALG13 UDP-N-acetylglucosaminyltransferase subunit
lin28a	219.75	-9.93956	2.14271	-4.63877	3.50481e-06	0.000327206	lin-28 homolog A (C. elegans)
zgc:195245	548.446	-9.99996	2.08562	-4.79472	1.62903e-06	0.000178737	zgc:195245
si:dkeyp-98a7.4	222.814	-10.0848	2.20337	-4.57699	4.71714e-06	0.000423175	si:dkeyp-98a7.4
si:ch211-223m11.2	231.531	-10.1354	2.0906	-4.84809	1.24655e-06	0.000144858	si:ch211-223m11.2 [Source:ZFIN;Acc:ZDB-GENE-040724-123]
zgc:113424	222.502	-10.1357	1.99016	-5.09289	3.52638e-07	4.90506e-05	zgc:113424
zgc:175135	1936.74	-10.1437	1.6968	-5.97809	2.25766e-09	6.03671e-07	zgc:175135
tmsb5	618.908	-10.1626	2.1006	-4.83798	1.31166e-06	0.000149894	thymosin beta 5
otx1	103.863	-10.1735	2.01217	-5.056	4.28144e-07	5.83738e-05	orthodenticle homeobox 1
si:ch211-39f2.3	45.7465	-10.1972	1.99072	-5.12237	3.01725e-07	4.2834e-05	si:ch211-39f2.3
si:dkey-208k4.2	290.744	-10.2604	2.00666	-5.11316	3.16821e-07	4.47465e-05	si:dkey-208k4.2
cax1	243.282	-10.2947	1.96983	-5.22622	1.73012e-07	2.67692e-05	cation/H+ exchanger protein 1
si:dkeyp-98a7.8	315.487	-10.31	1.96397	-5.24957	1.52457e-07	2.39932e-05
si:ch211-250e5.9	123.756	-10.4	2.22408	-4.67608	2.92404e-06	0.00028557	si:ch211-250e5.9
hapln4	59.0851	-10.4118	2.15077	-4.84097	1.29207e-06	0.000149403	hyaluronan and proteoglycan link protein 4
elovl7b	181.761	-10.4531	1.93771	-5.39456	6.86929e-08	1.22056e-05	ELOVL fatty acid elongase 7b
zp3.2	9540.99	-10.5682	1.57131	-6.72572	1.74724e-11	7.88863e-09	zona pellucida glycoprotein 3, tandem duplicate 2
org	369.262	-10.5904	1.95367	-5.4208	5.93316e-08	1.08215e-05	oogenesis-related gene
eloal	262.223	-10.6294	2.06088	-5.15771	2.4999e-07	3.6818e-05	elongin A, like
si:dkey-37o8.1	328.079	-10.6337	2.1374	-4.97506	6.52287e-07	8.24066e-05	si:dkey-37o8.1
ccna1	1053.15	-10.6841	1.85776	-5.75104	8.86968e-09	2.05277e-06	cyclin A1
LOC108184066	130.967	-10.6911	2.30081	-4.64668	3.37326e-06	0.000318161	signaling mucin HKR1-like
si:dkey-241l7.4	1395.26	-10.7272	1.99285	-5.38284	7.33178e-08	1.26997e-05	si:dkey-241l7.4
si:ch211-132b12.8	810.365	-10.7537	1.9948	-5.39086	7.01218e-08	1.23422e-05	si:ch211-132b12.8 [Source:ZFIN;Acc:ZDB-GENE-030131-5453]
si:ch211-226h8.14	1384.73	-10.7644	2.04219	-5.27102	1.3567e-07	2.1474e-05	si:ch211-226h8.14
si:dkey-241l7.3	409.851	-10.8024	1.93352	-5.58688	2.31182e-08	4.71628e-06	si:dkey-241l7.3
zgc:171446	3872.34	-10.8481	1.81132	-5.98903	2.11091e-09	5.69968e-07	zgc:171446
CABZ01059627.1	351.572	-10.9139	2.01916	-5.40516	6.475e-08	1.16554e-05
cldng	1091.07	-10.972	1.97339	-5.55999	2.69798e-08	5.3075e-06	claudin g
ca15b	1662.13	-11.0551	1.87507	-5.89582	3.7283e-09	9.16794e-07	carbonic anhydrase XVb
si:ch211-226h8.8	144.973	-11.0739	3.52111	-3.14501	0.00166083	0.0420026	si:ch211-226h8.8
si:ch211-12h2.8	692.86	-11.0843	2.04421	-5.42226	5.88491e-08	1.08215e-05	si:ch211-12h2.8
BX322555.3	176.081	-11.1362	2.07628	-5.36351	8.16195e-08	1.3962e-05
wu:fi34b01	142.6	-11.1429	2.83998	-3.92358	8.72436e-05	0.00461186	wu:fi34b01
pabpc1l	541.111	-11.185	2.07711	-5.38487	7.24955e-08	1.26367e-05	poly(A) binding protein, cytoplasmic 1-like
cldnd	942.128	-11.1944	1.97223	-5.67602	1.37867e-08	3.0376e-06	claudin d
si:dkey-240e12.6	628.646	-11.2141	2.0553	-5.45617	4.86524e-08	9.30511e-06	si:dkey-240e12.6
LOC100538023	273.785	-11.2576	2.1171	-5.31746	1.05227e-07	1.72503e-05	uncharacterized LOC100538023
CABZ01059627.2	859.431	-11.261	2.03832	-5.52466	3.30121e-08	6.40272e-06	mucin-5AC [Source:NCBI gene;Acc:100332822]
zgc:171517	478.929	-11.2939	1.98911	-5.67789	1.36363e-08	3.02868e-06	zgc:171517
si:ch211-250e5.16	783.548	-11.314	2.0348	-5.56023	2.69419e-08	5.3075e-06	si:ch211-250e5.16
CR792441.1	382.876	-11.4334	2.08774	-5.47646	4.33916e-08	8.35697e-06
si:ch211-125e6.12	799.762	-11.476	2.02513	-5.66683	1.45467e-08	3.15458e-06	si:ch211-125e6.12
zp2l1	1136.5	-11.5109	2.28054	-5.04745	4.47756e-07	6.04492e-05
LOC100334195	709.066	-11.5794	2.14063	-5.40934	6.32558e-08	1.14614e-05	uncharacterized LOC100334195
BX649337.1	666.76	-11.5865	1.96268	-5.90343	3.56026e-09	8.872e-07	si:ch211-250e5.3 [Source:NCBI gene;Acc:561392]
fam20cl	541.901	-11.7723	1.94906	-6.03999	1.54119e-09	4.33531e-07	family with sequence similarity 20 member C, like
CU467646.7	1493.25	-11.79	1.89321	-6.2275	4.73932e-10	1.71744e-07
qdprb2	1190.69	-11.8349	2.07567	-5.70173	1.18594e-08	2.67722e-06	quinoid dihydropteridine reductase b2
si:ch211-226h8.4	579.292	-11.8781	2.03429	-5.83896	5.25291e-09	1.26904e-06	si:ch211-226h8.4
nanog	667.883	-11.9409	1.98989	-6.00081	1.9634e-09	5.35386e-07	nanog homeobox
BX548011.2	2145.09	-11.9466	2.32063	-5.14801	2.63265e-07	3.83628e-05
h1m	1471.78	-11.9635	1.9584	-6.10879	1.00387e-09	3.10646e-07	linker histone H1M
si:ch211-226h8.11	183.262	-12.0848	2.27702	-5.3073	1.11259e-07	1.7815e-05	si:ch211-226h8.11
zgc:171776	1115.13	-12.0957	2.04749	-5.90756	3.47203e-09	8.77276e-07	zgc:171776
LOC100334068	673.802	-12.1132	2.03298	-5.95833	2.54831e-09	6.68409e-07	uncharacterized LOC100334068
zgc:171426	2634.47	-12.1422	1.96034	-6.1939	5.86918e-10	2.02054e-07	zgc:171426
zgc:153499	667.894	-12.1533	2.00512	-6.06113	1.3517e-09	4.0909e-07	zgc:153499
btg4	717.978	-12.2293	2.02478	-6.03984	1.54265e-09	4.33531e-07	B-cell translocation gene 4
si:dkey-241l7.5	2553.51	-12.2619	1.97076	-6.22194	4.91055e-10	1.74624e-07	si:dkey-241l7.5
zp3	3124.98	-12.2654	2.00092	-6.12986	8.79538e-10	2.78429e-07	zona pellucida glycoprotein 3
si:ch211-12h2.6	1137.99	-12.3221	2.14403	-5.74716	9.07565e-09	2.08294e-06	si:ch211-12h2.6
si:ch73-189n23.1	761.448	-12.4187	2.02004	-6.14775	7.8591e-10	2.51683e-07	si:ch73-189n23.1
cth1	902.096	-12.5667	2.03104	-6.18731	6.11997e-10	2.08087e-07	cysteine three histidine 1
LOC100536860	2736.05	-12.5985	2.02527	-6.22066	4.95057e-10	1.74624e-07	zona pellucida sperm-binding protein 3-like
XLOC_028703	180.457	-12.6055	3.14053	-4.0138	5.97493e-05	0.0034498
ddx41	1051.06	-12.6326	2.00826	-6.29032	3.16813e-10	1.19525e-07	DEAD (Asp-Glu-Ala-Asp) box polypeptide 41
CABZ01059626.1	1122.67	-12.6427	2.05276	-6.15887	7.32647e-10	2.40212e-07
si:dkey-90l23.1	1798.59	-12.7194	2.0648	-6.16012	7.26907e-10	2.40212e-07	si:dkey-90l23.1
si:dkey-241l7.2	2403.8	-12.7761	2.0892	-6.11533	9.63574e-10	3.01566e-07	si:dkey-241l7.2
zp2.6	2551.95	-12.7868	2.09995	-6.08907	1.13566e-09	3.47524e-07
zp3a.1	2752.01	-12.9485	2.01938	-6.41213	1.43502e-10	5.89878e-08	zona pellucida glycoprotein 3a, tandem duplicate 1
zgc:173545	487.324	-12.9493	2.06199	-6.27998	3.38612e-10	1.26023e-07	zgc:173545
CU467646.5	350.123	-13.0103	2.04893	-6.34977	2.15632e-10	8.73341e-08	flocculation protein FLO11-like [Source:NCBI gene;Acc:108179144]
BX539332.1	14035.5	-13.0153	2.14891	-6.05671	1.38937e-09	4.13169e-07
CU467646.2	1103.21	-13.0829	2.07466	-6.30605	2.86241e-10	1.11977e-07	si:dkey-172k15.19 [Source:NCBI gene;Acc:108179095]
zgc:173770	1195.41	-13.1411	1.99748	-6.57884	4.74135e-11	2.07272e-08	zgc:173770
zgc:173837	1835.42	-13.2824	2.04089	-6.50813	7.60925e-11	3.27447e-08	zgc:173837
vtg7	73346.1	-13.3059	1.77696	-7.488	6.9933e-14	5.66477e-11	vitellogenin 7
zp2.1	6311.13	-13.4584	2.00029	-6.72826	1.71706e-11	7.88161e-09
zp2.5	3176.45	-13.5531	2.08788	-6.49132	8.50857e-11	3.60515e-08	zona pellucida glycoprotein 2, tandem duplicate 5
zgc:165539	1501.12	-13.6436	1.97235	-6.91745	4.5985e-12	2.43552e-09	zgc:165539
zp2.3	3557.32	-13.6852	2.00409	-6.82863	8.57297e-12	4.14225e-09	zona pellucida glycoprotein 2, tandem duplicate 3
CABZ01042594.1	69730.5	-13.7208	2.03564	-6.74028	1.58085e-11	7.37935e-09	VITELLOGENIN PRECURSOR
zgc:171750	2556.77	-13.7362	2.01286	-6.82423	8.84003e-12	4.19764e-09	zgc:171750
si:zfos-1505d6.3	2516.34	-13.855	2.08635	-6.64078	3.12027e-11	1.38605e-08	si:zfos-1505d6.3
CABZ01059627.3	2144.42	-13.8758	2.01758	-6.87745	6.09334e-12	2.99672e-09	mucin-17-like [Source:NCBI gene;Acc:108191474]
si:ch211-263m18.4	2163.31	-14.0308	2.03003	-6.91163	4.79125e-12	2.48973e-09	si:ch211-263m18.4
si:dkey-229d11.5	4458.09	-14.1373	2.02426	-6.98393	2.87033e-12	1.55004e-09	si:dkey-229d11.5
zgc:173856	4330.31	-14.1411	2.05286	-6.88849	5.63865e-12	2.87582e-09	zgc:173856
zgc:171445	3691.22	-14.1898	1.98551	-7.14671	8.88823e-13	5.69281e-10	zgc:171445
zgc:171977	2674.81	-14.1945	2.02147	-7.02186	2.1894e-12	1.25621e-09	zgc:171977
si:ch1073-263o8.2	3961.44	-14.1961	1.97249	-7.19705	6.15279e-13	4.13302e-10	si:ch1073-263o8.2
si:ch211-146l10.8	3907.64	-14.2575	2.03014	-7.02291	2.17292e-12	1.25621e-09	si:ch211-146l10.8
zgc:171474	3734.4	-14.2872	2.03084	-7.03509	1.99131e-12	1.19223e-09	zgc:171474
CU467646.3	1467.76	-14.2921	2.03863	-7.01064	2.37234e-12	1.3334e-09	mucin-2-like [Source:NCBI gene;Acc:108179180]
si:ch211-146l10.7	4039.77	-14.4897	2.07031	-6.99882	2.58131e-12	1.42184e-09	si:ch211-146l10.7
vtg3	29357.4	-14.5255	1.8258	-7.95568	1.78153e-15	1.58274e-12	vitellogenin 3, phosvitinless
BX548000.1	2244.84	-14.7399	1.97048	-7.48034	7.41315e-14	5.8333e-11
si:dkey-229d11.3	4147.42	-14.7652	2.06449	-7.15198	8.55372e-13	5.609e-10	si:dkey-229d11.3
BX537263.1	14725.2	-14.7883	1.65453	-8.93807	3.96022e-19	4.95765e-16
zgc:152652	4187.64	-14.8218	2.02483	-7.32003	2.47923e-13	1.75078e-10	zgc:152652
vtg4	159908	-15.8848	1.7768	-8.94011	3.88778e-19	4.95765e-16	vitellogenin 4
LOC100536648	410.957	-16.2171	5.26769	-3.0786	0.00207976	0.0485893	solute carrier organic anion transporter family member 1C1-like
ca4c	119.139	-17.0637	5.2456	-3.25295	0.00114213	0.0322951	carbonic anhydrase IV c
vtg6	113439	-17.107	2.27878	-7.50709	6.04566e-14	5.04556e-11	vitellogenin 6
vtg2	227126	-17.3911	1.71468	-10.1425	3.57828e-24	8.21244e-21	vitellogenin 2
vtg1	944429	-17.4946	1.63212	-10.719	8.29329e-27	2.28405e-23	vitellogenin 1
si:ch211-125e6.14	613.438	-17.6435	3.40756	-5.17775	2.24576e-07	3.39582e-05	si:ch211-125e6.14
CABZ01005857.2	16.0518	-17.9668	2.43609	-7.37526	1.64025e-13	1.22092e-10
clcnk	152.201	-18.0168	3.31205	-5.43977	5.33479e-08	1.01328e-05	chloride channel K
slco1f1	439.218	-18.1549	4.57041	-3.97226	7.11936e-05	0.00398525	solute carrier organic anion transporter family, member 1F1
si:dkeyp-4c7.3	8.39016	-18.7756	2.31183	-8.12153	4.60362e-16	4.37201e-13	si:dkeyp-4c7.3
XLOC_003071	61.5663	-19.0536	3.89184	-4.89577	9.7922e-07	0.00011814
XLOC_038869	48.6865	-19.7382	3.26105	-6.05271	1.42432e-09	4.13169e-07
dapk2b	11.4627	-21.4071	2.23902	-9.56092	1.16711e-21	1.89078e-18	death-associated protein kinase 2b
si:dkeyp-98a7.3	234.642	-21.4297	4.40733	-4.86229	1.16038e-06	0.000137159	si:dkeyp-98a7.3
si:dkey-88l16.5	40.7597	-21.5374	2.36121	-9.12134	7.41989e-20	1.07553e-16	si:dkey-88l16.5
zgc:92591	52.0032	-21.5817	2.26456	-9.53018	1.57013e-21	2.40238e-18	zgc:92591
zgc:165453	907.522	-21.9054	2.13869	-10.2424	1.27977e-24	3.2042e-21	zgc:165453
si:busm1-37i06.3	30.1769	-22.1242	4.75373	-4.65407	3.25441e-06	0.000310137	si:busm1-37i06.3
zgc:174928	18.514	-22.1333	5.1368	-4.30878	1.6416e-05	0.00119924	zgc:174928
BX324216.3	23.6884	-22.7086	5.13593	-4.42153	9.80052e-06	0.000777856	si:ch211-222k6.1 [Source:NCBI gene;Acc:100034531]
LOC110437879	57.513	-23.0009	4.69953	-4.89429	9.8661e-07	0.00011814	nuclear factor 1 X-type-like
dctpp1	66.3655	-23.0202	4.67003	-4.92934	8.25073e-07	0.000101443	dCTP pyrophosphatase 1
LOC100534722	78.232	-23.9943	3.27567	-7.32502	2.3886e-13	1.73117e-10	RNA-binding protein MEX3B-like
XLOC_040397	62.47	-24.2803	5.13477	-4.7286	2.2607e-06	0.000232321
zgc:171500	296.328	-25.4332	3.50662	-7.2529	4.07938e-13	2.80876e-10	zgc:171500
si:ch211-125e6.13	1162.38	-25.6551	2.189	-11.72	1.00694e-31	3.46652e-28	si:ch211-125e6.13
si:ch211-14a17.7	1426.65	-26.0807	2.14408	-12.164	4.83075e-34	1.90063e-30	si:ch211-14a17.7 [Source:ZFIN;Acc:ZDB-GENE-030616-590]
LOC110437821	1330.47	-26.3852	2.14147	-12.3211	6.97495e-35	3.84194e-31	rhamnose-binding lectin-like
LOC100537972	1103.63	-26.4783	2.09391	-12.6454	1.18577e-36	1.08857e-32	chitinase-like protein PB1E7.04c
zgc:171717	1667.71	-26.9073	2.20649	-12.1946	3.32076e-34	1.52428e-30	zgc:171717
LOC100537597	1535.37	-26.9476	2.18392	-12.3391	5.57876e-35	3.84111e-31	nuclear receptor coactivator 6-like
zp2.2	3562.91	-27.463	2.15646	-12.7352	3.76681e-37	5.18708e-33	zona pellucida glycoprotein 2, tandem duplicate 2

## Sheet: PET2_vs_LAB
gene_name	baseMean	log2FoldChange	lfcSE	stat	pvalue	padj	gene_desc
CR318588.2	1890.64	25.8886	4.31148	6.00458	1.91831e-09	5.28321e-07	si:dkeyp-1h4.8 [Source:NCBI gene;Acc:100535122]
zgc:103700	1481.56	25.3278	3.14652	8.04947	8.31502e-16	7.63347e-13	zgc:103700
FO905027.1	135.667	21.0957	3.63543	5.80282	6.52107e-09	1.56171e-06	UNCHARACTERIZED
atp6v0e1	124.659	20.9442	3.70454	5.65366	1.57063e-08	3.37943e-06	ATPase H+ transporting V0 subunit e1
si:ch211-15j1.3	96.283	20.696	2.14881	9.63138	5.89343e-22	1.01444e-18	si:ch211-15j1.3
LOC101885484	70.1911	20.4962	3.24763	6.31112	2.7703e-10	1.10575e-07	uncharacterized LOC101885484,non-coding
AL772241.2	43.894	20.3114	3.42016	5.93874	2.87218e-09	7.39278e-07
LOC101886143	63.1604	20.2871	5.04502	4.02122	5.7898e-05	0.00336407	rho-associated protein kinase 1-like
zgc:101806	155.007	20.0965	2.83476	7.08932	1.34773e-12	8.24842e-10	zgc:101806
LOC110439963	41.2103	19.7268	3.17211	6.21882	5.009e-10	1.74624e-07	GTPase IMAP family member 4-like
LOC110437935	32.3985	19.6282	2.23339	8.7885	1.51569e-18	1.81493e-15	NACHT
LOC101882488	17.0524	19.3753	5.13647	3.77211	0.000161875	0.00744275	tripartite motif-containing protein 16-like
LOC101885330	13.8081	19.202	5.13692	3.73804	0.000185459	0.00823828	uncharacterized LOC101885330,non-coding
LOC103909877	66.2965	18.8045	2.22104	8.46654	2.52799e-17	2.67782e-14
XLOC_008086	26.4582	18.5256	3.88899	4.76361	1.90165e-06	0.000200664
LOC108183912	43.4673	18.0241	3.0791	5.85371	4.80722e-09	1.17164e-06	uncharacterized LOC108183912
LOC110440028	25.5575	17.6502	3.84674	4.58836	4.4675e-06	0.000406071	nephrocystin-4-like
LOC108190499	9.07532	17.6297	5.13867	3.43079	0.000601832	0.0203126	uncharacterized LOC108190499
BX005056.1	23.5838	17.2328	3.8477	4.47873	7.509e-06	0.000624789
LOC100537633	38.1357	15.5815	5.16826	3.01483	0.00257119	0.0557255	alanine aminotransferase 2-like
rhcgb	550.663	15.2303	3.01572	5.0503	4.41106e-07	5.98449e-05	Rh family, C glycoprotein b
slc26a6l	639.643	15.0995	5.14327	2.93579	0.00332701	0.0659273	solute carrier family 26 member 6, like
slco1f2	550.221	14.7557	5.18142	2.84782	0.00440199	0.0797075	solute carrier organic anion transporter family, member 1F2
si:ch211-224l10.4	255.308	14.4366	5.20208	2.77516	0.00551744	0.0931673	si:ch211-224l10.4
slc22a7b.1	320.617	14.3184	3.9564	3.61905	0.000295682	0.0117171	solute carrier family 22 member 7b, tandem duplicate 1
CR318588.3	11561.2	14.0793	1.55011	9.08278	1.05834e-19	1.45739e-16	uncharacterized LOC101884954 [Source:NCBI gene;Acc:101884954]
slc2a11b	268.737	13.8274	3.06947	4.5048	6.64348e-06	0.000564716	solute carrier family 2 member 11b
zgc:152753	3976.02	13.535	2.63291	5.14069	2.73725e-07	3.92639e-05	zgc:152753
slc34a1b	49.4767	12.3269	3.47351	3.54883	0.000386946	0.0145785	solute carrier family 34 member 1b
LOC103908620	227.245	11.5643	2.16536	5.34059	9.2643e-08	1.53704e-05	CD59A glycoprotein-like
BX005442.2	673.725	10.8943	3.16183	3.44556	0.000569885	0.019473	UNCHARACTERIZED
LOC108181096	152.461	9.67339	2.25982	4.28061	1.86382e-05	0.00131619	protein NLRC3-like
CABZ01034082.1	75.2949	9.598	2.1889	4.38485	1.16066e-05	0.000887936	ZINC FINGER
XLOC_043935	235.197	9.29325	1.66086	5.59543	2.20074e-08	4.55718e-06
rnps1	157.513	8.87642	1.90556	4.65818	3.19025e-06	0.000305078	RNA binding protein S1, serine-rich domain
zgc:92590	10319.4	8.84973	1.96234	4.50979	6.48905e-06	0.000553665	zgc:92590
LOC100331508	332.567	8.67568	2.8454	3.04902	0.00229592	0.0518058	uncharacterized LOC100331508
XLOC_039646	72.6168	8.65568	1.37288	6.30474	2.88673e-10	1.11977e-07
trim35-24	136.69	8.60723	1.59681	5.39026	7.03577e-08	1.23422e-05	tripartite motif containing 35-24
si:dkeyp-75b4.9	57.5741	8.50892	1.79825	4.73178	2.22556e-06	0.000229566	si:dkeyp-75b4.9
si:dkey-79f11.9	260.594	8.48768	2.95171	2.87551	0.00403375	0.0748609	si:dkey-79f11.9
zgc:173915	256.971	8.48621	1.43768	5.90271	3.57573e-09	8.872e-07	zgc:173915
LOC100536206	48.8867	8.33681	1.97966	4.21123	2.53986e-05	0.00169782	glycosyltransferase family 92 protein F13G3.3-like
LOC108180169	55.0335	8.2482	1.48211	5.56516	2.61912e-08	5.22704e-06	uncharacterized LOC108180169
XLOC_021586	80.0058	8.14279	2.15565	3.77742	0.000158459	0.00732235
ftr60	66.7459	8.12568	2.03619	3.99064	6.58957e-05	0.00374193	finTRIM family, member 60
LOC110439429	46.711	8.1187	1.45185	5.59197	2.24509e-08	4.61434e-06	uncharacterized LOC110439429
LOC108182616	67.7166	7.99348	1.89193	4.22504	2.38902e-05	0.00161661	uncharacterized LOC108182616,non-coding
si:dkey-65l23.2	60.3398	7.97055	2.08602	3.82094	0.000132946	0.0064349	si:dkey-65l23.2
XLOC_043546	42.9754	7.96181	1.5957	4.98953	6.05269e-07	7.71745e-05
si:ch211-282j17.2	33.9892	7.95278	2.39553	3.31984	0.000900694	0.0271599	si:ch211-282j17.2
LOC101883513	72.0776	7.8905	1.32529	5.95381	2.61968e-09	6.80648e-07	gastrula zinc finger protein XlCGF57.1-like
LOC562648	2456.11	7.87989	1.78618	4.41159	1.02612e-05	0.000807442	poly [ADP-ribose] polymerase 14
si:ch211-254c8.3	42.1046	7.80451	1.93841	4.02624	5.66747e-05	0.00330695	si:ch211-254c8.3
si:dkey-208k4.3	33.7382	7.76469	2.34905	3.30547	0.000948185	0.0282313	si:dkey-208k4.3
LOC110438722	26.2892	7.65267	1.6062	4.76445	1.89371e-06	0.000200595	uncharacterized LOC110438722
XLOC_033024	70.8187	7.5803	1.4264	5.31428	1.07082e-07	1.73479e-05
FP085400.1	22.4297	7.54325	1.75239	4.30456	1.67317e-05	0.00120947
LOC110439485	83.2653	7.5249	1.97555	3.80901	0.000139526	0.00664823	uncharacterized LOC110439485
XLOC_028660	26.1849	7.44492	1.24728	5.96891	2.38849e-09	6.32513e-07
LOC103909978	61.892	7.374	1.4525	5.07678	3.8389e-07	5.30243e-05	WD repeat-containing protein 11-like
XLOC_039647	25.9966	7.35751	1.54259	4.76959	1.84602e-06	0.000197825
LOC103911026	64.0856	7.23382	1.77828	4.06787	4.74452e-05	0.00285927	stonustoxin subunit alpha-like
si:dkey-88j15.3	77.3543	7.18385	2.14857	3.34354	0.000827163	0.025482	si:dkey-88j15.3
LOC569097	40.8239	7.16603	1.90296	3.76572	0.000166067	0.00759744	uncharacterized LOC569097
XLOC_043170	46.2868	7.08313	1.5269	4.63889	3.5028e-06	0.000327206
zgc:171534	752.386	7.0276	1.95847	3.58831	0.000332831	0.0128924	zgc:171534
LOC101883628	19.6874	7.00803	2.06647	3.39131	0.000695604	0.0225915	uncharacterized LOC101883628,non-coding
si:ch73-158p21.7	28.3548	6.99231	2.28499	3.0601	0.00221262	0.0508663	si:ch73-158p21.7
si:dkeyp-101e12.1	13.4743	6.92776	1.71533	4.03874	5.37396e-05	0.00318975	si:dkeyp-101e12.1
CU463231.1	48.5725	6.90485	1.98229	3.48327	0.000495335	0.0174228
si:dkeyp-1h4.6	2103.07	6.88789	1.50225	4.58505	4.53884e-06	0.000411198	si:dkeyp-1h4.6
myl7	15.1711	6.88477	2.16908	3.17405	0.00150327	0.0392803	myosin, light chain 7, regulatory
LOC103910812	77.9159	6.76152	1.93588	3.49274	0.000478091	0.0170559	uncharacterized LOC103910812
nkl.2	47.4022	6.75671	1.75674	3.84616	0.000119982	0.00596573	NK-lysin tandem duplicate 2
LOC100334612	48.8707	6.69052	1.33963	4.99431	5.90451e-07	7.56354e-05	NLR family CARD domain-containing protein 3
LOC103911520	34.9088	6.60657	1.43306	4.61012	4.02431e-06	0.000369445	uncharacterized LOC103911520,non-coding
slc24a4b	12.087	6.60607	1.71077	3.86147	0.000112709	0.00569561	solute carrier family 24 member 4b
si:ch73-286h23.4	107.92	6.59535	1.18094	5.58484	2.33913e-08	4.73692e-06	si:ch73-286h23.4
rimbp2	302.374	6.58108	1.61378	4.07805	4.54157e-05	0.002749	RIMS binding protein 2
si:dkey-33c12.11	23.1874	6.57417	1.59168	4.13033	3.62241e-05	0.00230404	si:dkey-33c12.11
CR925773.1	88.2865	6.55638	1.71388	3.82545	0.000130534	0.0063629	caspase-3-like [Source:NCBI gene;Acc:798445]
zgc:174193	19.4293	6.54801	1.52598	4.29101	1.77863e-05	0.00126251	zgc:174193
LOC101885464	43.9678	6.51274	1.91506	3.4008	0.00067188	0.0221454	uncharacterized LOC101885464
LOC110440171	20.6469	6.46369	1.66172	3.88976	0.000100344	0.00517484	uncharacterized LOC110440171,non-coding
BX322575.1	5.17692	6.43289	1.89631	3.39232	0.000693022	0.0225915	si:ch211-283e2.7 [Source:NCBI gene;Acc:101886066]
trim35-25	107.645	6.40669	1.64172	3.90243	9.52306e-05	0.00496338	tripartite motif containing 35-25
LOC103909069	19.9283	6.31097	1.78879	3.52807	0.000418605	0.015535	lysine-specific demethylase 5B-B-like
si:ch211-201o1.1	865.122	6.27408	0.57931	10.8303	2.47453e-27	7.57235e-24	si:ch211-201o1.1
itln1l	210.09	6.26446	1.03651	6.04381	1.5052e-09	4.3182e-07	see annotation note
XLOC_025815	18.5953	6.26419	1.525	4.10766	3.99685e-05	0.00249608
BX914200.1	34.9416	6.23125	2.18756	2.8485	0.00439264	0.0795905
XLOC_031091	10.8825	6.22999	1.64536	3.7864	0.000152847	0.00709877
LOC100329836	60.376	6.20676	1.20606	5.1463	2.65681e-07	3.85111e-05	ribonuclease inhibitor-like
LOC110439452	16.4875	6.15077	2.07167	2.96899	0.00298781	0.0615924	uncharacterized LOC110439452,non-coding
CABZ01018269.1	29.0235	6.13866	1.84238	3.33192	0.000862483	0.0263637
LOC101886796	45.404	6.13816	2.11493	2.9023	0.00370439	0.070409	uncharacterized LOC101886796
LOC101885950	15.7814	6.13154	2.11381	2.9007	0.00372326	0.0706215	uncharacterized LOC101885950
LOC108179232	4.56185	6.11251	1.75176	3.48935	0.000484194	0.0171845	ephrin type-B receptor 6-like
si:dkey-266f7.4	17.9732	6.09291	1.53278	3.97508	7.03566e-05	0.00395447	si:dkey-266f7.4
XLOC_016168	30.2236	6.08914	1.61074	3.78034	0.000156612	0.00724918
BX323559.2	14.2581	6.06057	1.59301	3.80447	0.000142108	0.0067363	uncharacterized LOC110438071 [Source:NCBI gene;Acc:110438071]
XLOC_014032	55.6463	6.05109	1.62008	3.73505	0.000187674	0.00832325
LO018254.1	25.3019	6.04858	1.99518	3.0316	0.00243258	0.0535462	UNKNOWN
LOC100003687	13.5619	6.04651	2.14892	2.81374	0.00489688	0.0861756	uncharacterized LOC100003687
CR792453.2	8.23638	6.03505	1.94609	3.10111	0.00192796	0.0464144	INTERFERON INDUCED VERY LARGE GTPASE 1
LOC100007824	21.3148	6.03391	1.73862	3.47052	0.000519446	0.0181089	uncharacterized LOC100007824
LOC100334401	32.439	5.98551	1.4642	4.08792	4.35266e-05	0.00268119	coiled-coil domain-containing protein 106-like
LOC108183310	11.4863	5.98499	1.3304	4.49866	6.83837e-06	0.000577716	uncharacterized LOC108183310
LOC101885607	14.2379	5.96583	2.0043	2.97651	0.00291547	0.0607834	uncharacterized LOC101885607
si:ch73-364h19.2	181.869	5.94861	1.03332	5.75679	8.57295e-09	2.01801e-06	si:ch73-364h19.2
LOC110438260	39.5287	5.92014	1.79431	3.2994	0.000968921	0.0287555	uncharacterized LOC110438260,non-coding
si:ch211-1f22.1	25.0448	5.89361	1.48556	3.96727	7.27006e-05	0.00403679	si:ch211-1f22.1
CR854897.2	21.5922	5.88839	1.5004	3.92454	8.68962e-05	0.00460232
CU984600.3	75.4636	5.8824	2.02313	2.90758	0.00364241	0.0700039	immunoglobulin superfamily member 3-like [Source:NCBI gene;Acc:100005927]
XLOC_007300	22.6413	5.87456	1.60613	3.6576	0.00025459	0.0105439
RAC1	504.231	5.86526	0.689564	8.50575	1.80424e-17	1.98763e-14	ras-related C3 botulinum toxin substrate 1-like [Source:NCBI gene;Acc:100537765]
XLOC_013920	18.8941	5.8511	1.49722	3.90797	9.30762e-05	0.00488269
zgc:172053	35.3332	5.83979	1.5859	3.68231	0.000231128	0.00977803	zgc:172053
si:ch211-175l6.1	31.5287	5.77583	1.54975	3.72694	0.000193816	0.00856803	si:ch211-175l6.1
LOC101884507	11.3833	5.76094	1.3416	4.29408	1.75417e-05	0.00125228	sialoadhesin-like
XLOC_042915	11.4328	5.7472	1.45595	3.94739	7.9009e-05	0.00430107
si:dkeyp-82a1.1	29.7121	5.72603	1.37661	4.15951	3.18933e-05	0.00207163	si:dkeyp-82a1.1
XLOC_026937	9.4905	5.69369	1.73719	3.27753	0.0010472	0.030391
XLOC_001412	13.7512	5.69132	1.8635	3.0541	0.00225736	0.0513802
XLOC_016167	60.3556	5.66868	1.82156	3.11199	0.00185831	0.0452118
si:dkey-156k2.8	6.84628	5.65511	1.76417	3.20553	0.00134813	0.0365082	si:dkey-156k2.8
FO704673.1	15.1017	5.64596	1.30587	4.32352	1.53557e-05	0.00112777	TRANSPOSON TF2 POLYPROTEIN RETROTRANSPOSABLE ELEMENT TF2.155 KDA
CABZ01028771.1	347.442	5.63654	0.563385	10.0048	1.45234e-23	2.85706e-20	SERINE/THREONINE KINASE 19 EC_2.7.11.1
XLOC_003224	25.926	5.63482	1.99775	2.82058	0.00479366	0.0847926
BX322587.2	25.4357	5.62378	1.80963	3.1077	0.00188547	0.045711	SLAM family member 6-like [Source:NCBI gene;Acc:103909535]
galnt8a.2	6.31151	5.61055	1.73081	3.24157	0.00118873	0.033103	polypeptide N-acetylgalactosaminyltransferase 8a, tandem duplicate 2
c7b	6865.18	5.58599	1.58831	3.51694	0.000436552	0.0159246	complement component 7b
bcdin3d	15.4121	5.58296	1.4079	3.96546	7.32543e-05	0.00405935	BCDIN3 domain containing
XLOC_044297	37.7831	5.55353	1.52266	3.64725	0.00026506	0.0108631
OTOP1	14.8728	5.55234	1.79626	3.09106	0.00199441	0.0473518	otopetrin 1 [Source:HGNC Symbol;Acc:HGNC:19656]
XLOC_014033	30.6517	5.552	1.60509	3.45901	0.000542173	0.0187352
si:ch211-198g14.4	6.97401	5.54897	1.81957	3.04961	0.00229137	0.0518058	si:ch211-198g14.4
XLOC_031372	9.12176	5.52328	1.62856	3.39152	0.000695073	0.0225915
LOC110437715	196.087	5.50642	1.06225	5.18373	2.17494e-07	3.32778e-05	protein NLRC3-like
CR339041.2	113.215	5.50547	1.33565	4.12195	3.75679e-05	0.00237307	CLASS I HISTOCOMPATIBILITY ANTIGEN ALPHA CHAIN PRECURSOR MHC CLASS I ANTIGEN
LOC110439451	14.2487	5.49359	1.71059	3.21152	0.00132033	0.0360033	uncharacterized LOC110439451,non-coding
si:dkey-201l21.4	13.7654	5.46397	1.77711	3.07463	0.00210763	0.04915	si:dkey-201l21.4
BX000524.2	7.19089	5.45816	1.81047	3.01478	0.0025717	0.0557255
egf	36.3649	5.45317	1.4398	3.78746	0.000152198	0.00708054	epidermal growth factor
si:dkey-263j23.1	130.154	5.45162	1.37179	3.97409	7.06476e-05	0.00396274	si:dkey-263j23.1
CABZ01078320.1	69.6878	5.44497	1.44756	3.76147	0.000168921	0.00770017	[ADP RIBOSE] POLYMERASE EC_2.4.2.30 ADP RIBOSYLTRANSFERASE DIPHTHERIA TOXIN
CU693494.2	4.92864	5.41722	1.66763	3.24846	0.00116032	0.0326084	uncharacterized LOC110437952 [Source:NCBI gene;Acc:110437952]
CABZ01084225.1	8.86818	5.36553	1.58557	3.38399	0.000714413	0.0229587	methyltransferase-like protein 23 [Source:NCBI gene;Acc:103909942]
CABZ01084081.1	69.8156	5.36288	1.59084	3.37111	0.000748657	0.0237817	ATP DEPENDENT DNA HELICASE EC_3.6.4.12
LOC101883820	6.02413	5.35797	1.35736	3.94735	7.90218e-05	0.00430107	uncharacterized LOC101883820,non-coding
LOC103910280	8.20082	5.35531	1.64675	3.25206	0.00114573	0.0323306	uncharacterized LOC103910280,non-coding
si:ch73-194h10.3	2.9585	5.3521	1.55981	3.43124	0.000600821	0.0203033	si:ch73-194h10.3
si:dkey-23a13.14	29.9324	5.35163	1.59072	3.36428	0.000767445	0.0241557
tmem237a	7.93328	5.28373	1.72639	3.06056	0.00220924	0.0508311	transmembrane protein 237a
nlrc8	113.163	5.27826	1.02124	5.16847	2.36022e-07	3.49477e-05	NLR family CARD domain containing 8
LOC108179200	11.1642	5.27753	1.44904	3.6421	0.000270428	0.0109688	major histocompatibility complex class I-related gene protein-like
LOC100333474	69.3296	5.26178	1.56664	3.35864	0.00078326	0.0244729	endonuclease G
zmp:0000001161	14.4831	5.23389	1.67956	3.11623	0.00183179	0.0447642	zmp:0000001161
LOC110439447	8.32489	5.23385	1.42535	3.67198	0.000240683	0.0100739	uncharacterized LOC110439447,non-coding
si:ch211-286b4.4	47.5907	5.21188	1.16017	4.49233	7.04485e-06	0.00059334	si:ch211-286b4.4
LOC110439356	5.77284	5.20497	1.63866	3.17635	0.0014914	0.0390815
zgc:136410	7.12931	5.19139	1.80175	2.8813	0.00396039	0.0738026	zgc:136410
LOC108179621	21.7716	5.17492	1.29469	3.99703	6.4141e-05	0.00365737	uncharacterized LOC108179621
LOC110439817	44.104	5.16181	1.15269	4.47807	7.53209e-06	0.000624823	uncharacterized LOC110439817
si:ch1073-429i10.3	906.088	5.15255	0.524549	9.82282	8.97972e-23	1.64874e-19	si:ch1073-429i10.3
LOC101882159	16.8878	5.15062	1.75074	2.94196	0.00326141	0.0649006	polymeric immunoglobulin receptor-like
XLOC_006824	455.113	5.14746	0.383748	13.4137	5.03003e-41	1.38532e-36
si:dkeyp-70f9.7	17.8173	5.13099	1.84916	2.77476	0.00552422	0.0931807	si:dkeyp-70f9.7
AL954694.1	6.88886	5.12796	1.47099	3.48607	0.00049018	0.0173523
ahr1a	799.475	5.1263	1.30407	3.93101	8.45901e-05	0.00453555	aryl hydrocarbon receptor 1a
si:dkey-88e18.8	12.4138	5.10598	1.6745	3.04926	0.00229402	0.0518058	si:dkey-88e18.8
LOC110439495	529.504	5.10411	1.15905	4.40371	1.06414e-05	0.000830238	uncharacterized LOC110439495
CABZ01021532.1	78.182	5.09674	1.77447	2.87227	0.00407537	0.07543	uncharacterized LOC108179086 [Source:NCBI gene;Acc:108179086]
LOC103911635	5.07458	5.06159	1.72399	2.93598	0.00332497	0.0659273	uncharacterized LOC103911635,non-coding
LOC796311	5.53301	5.05132	1.65433	3.0534	0.00226267	0.0514586	zinc finger MYM-type protein 1,non-coding
XLOC_010131	56.943	5.04588	1.16525	4.3303	1.4891e-05	0.00110841
si:ch211-9d9.7	26.3636	5.03635	1.59832	3.15103	0.00162697	0.0414884	si:ch211-9d9.7
apip	209.976	5.03092	0.814587	6.17604	6.57289e-10	2.20761e-07	APAF1 interacting protein
rln	48.5768	4.99917	1.03363	4.8365	1.32147e-06	0.000150063	relaxin
LOC108191324	8.09055	4.99325	1.45388	3.43442	0.000593816	0.0201263	uncharacterized LOC108191324,non-coding
CR812481.1	22.9447	4.97246	1.40237	3.54576	0.000391478	0.014709
igfbp1b	367.746	4.95703	1.17384	4.22293	2.41143e-05	0.00162777	insulin-like growth factor binding protein 1b
si:ch211-79g12.1	11.8839	4.95387	1.49465	3.31441	0.000918371	0.0274922	si:ch211-79g12.1
znfl1i	21.0184	4.94888	1.28335	3.85623	0.000115149	0.00577653	zinc finger-like gene 1i
slc47a2.2	116.112	4.94746	1.16475	4.24765	2.16027e-05	0.00149113	solute carrier family 47 member 2.2
CR352226.3	3.11952	4.93125	1.59091	3.09964	0.00193758	0.0465139
LOC108182237	8.23827	4.9275	1.57019	3.13816	0.00170014	0.0426833	uncharacterized LOC108182237
si:dkey-246e3.4	8.51361	4.90808	1.59148	3.08398	0.00204253	0.0481075	si:dkey-246e3.4
LOC110437996	4.94568	4.9018	1.76805	2.77244	0.00556377	0.0934911	uncharacterized LOC110437996,non-coding
impg2b	16.6011	4.89912	1.54428	3.17244	0.00151163	0.0394391	interphotoreceptor matrix proteoglycan 2b
LOC101884267	130.553	4.88901	1.32428	3.69182	0.000222657	0.00952205	uncharacterized LOC101884267,non-coding
XLOC_032837	70.3496	4.83736	1.51353	3.19607	0.00139315	0.0372873
LOC108180139	5.47723	4.83162	1.52735	3.16339	0.00155941	0.0403811	uncharacterized LOC108180139,non-coding
BX323064.2	16.7592	4.82404	1.12968	4.27025	1.95252e-05	0.0013753
LOC103910452	4.19107	4.81709	1.61982	2.97384	0.00294095	0.0610687	sialic acid-binding Ig-like lectin 7
XLOC_002703	5.92851	4.80714	1.63891	2.93312	0.00335569	0.066393
npas4a	7.1194	4.78997	1.5128	3.1663	0.00154392	0.0400764	neuronal PAS domain protein 4a
LOC103910251	17.6463	4.78487	1.54584	3.09533	0.00196596	0.046919	intestine-specific homeobox-like
si:dkey-95h12.1	4.81975	4.75781	1.69378	2.80899	0.00496975	0.0870687	si:dkey-95h12.1
si:ch73-335d12.2	3.58566	4.75474	1.63942	2.90025	0.00372861	0.0706742	si:ch73-335d12.2
si:dkey-188i13.8	421.826	4.73748	0.944346	5.01668	5.25716e-07	6.92763e-05	si:dkey-188i13.8
LOC110439329	44.1341	4.7349	0.786935	6.01689	1.77798e-09	4.94621e-07	zinc finger protein 135-like
XLOC_014840	38.867	4.7329	1.52702	3.09944	0.00193885	0.0465139
BX324206.1	105.041	4.72699	0.768852	6.14811	7.84095e-10	2.51683e-07	si:dkey-43b14.8 [Source:NCBI gene;Acc:100320944]
si:ch211-9d9.1	325.713	4.72214	0.93993	5.02393	5.06244e-07	6.70311e-05	si:ch211-9d9.1
CR762407.1	13.3045	4.70664	1.46121	3.22107	0.00127714	0.0350685
adcyap1r1b	118.829	4.70206	1.08542	4.33201	1.47756e-05	0.00110281	adenylate cyclase activating polypeptide 1b (pituitary) receptor type I
pigp	245.637	4.69314	1.07956	4.34728	1.37837e-05	0.0010372	phosphatidylinositol glycan anchor biosynthesis, class P
LOC561230	4.43675	4.67842	1.57442	2.97151	0.00296336	0.0612717	zinc finger protein OZF-like
CABZ01067558.1	24.6121	4.67384	1.36093	3.43428	0.00059412	0.0201263	claudin-10-like [Source:NCBI gene;Acc:110437809]
LOC110438084	14.7425	4.66796	1.70132	2.74374	0.00607443	0.098933	uncharacterized LOC110438084
cyp2p8	319.529	4.65559	1.57218	2.96124	0.00306406	0.0626483	cytochrome P450, family 2, subfamily P, polypeptide 8
si:ch211-152f2.2	7.33863	4.62239	1.49809	3.08552	0.00203196	0.0479951	si:ch211-152f2.2
ndnfl	3.857	4.61797	1.6023	2.88209	0.00395042	0.0737117	neuron-derived neurotrophic factor , like
XLOC_008030	27.6185	4.61102	1.61252	2.85952	0.00424288	0.0777058
si:dkey-165n16.5	11.6166	4.59048	1.34465	3.41388	0.000640452	0.0213161	si:dkey-165n16.5
XLOC_018082	89.4214	4.53358	1.25602	3.60947	0.000306822	0.0120717
LOC100332070	6.07518	4.52503	1.6211	2.79133	0.00524916	0.0904676	gastrula zinc finger protein XlCGF8.2DB-like
XLOC_011844	8.18361	4.50627	1.51892	2.96676	0.00300954	0.0619013
LOC101883034	5.03291	4.49777	1.62926	2.76062	0.00576915	0.0953111	uncharacterized LOC101883034,non-coding
LOC103908936	13.9133	4.49084	1.43733	3.12443	0.00178149	0.0439641	uncharacterized LOC103908936
C14orf132	4.37848	4.45477	1.56487	2.84673	0.00441704	0.0798227	chromosome 17 C14orf132 homolog [Source:NCBI gene;Acc:103909003]
FP102895.1	7.80479	4.44175	1.60352	2.77001	0.00560545	0.0938479
CU062628.1	17.677	4.42221	1.59398	2.77432	0.00553177	0.0931807	trypsin-2-like [Source:NCBI gene;Acc:103908930]
XLOC_012995	4.86448	4.4146	1.40792	3.13554	0.00171536	0.042987
LOC101883131	47.2257	4.41015	1.25268	3.52058	0.000430607	0.0158373	uncharacterized LOC101883131
si:ch73-379f5.5	27.3395	4.40359	1.44075	3.05647	0.00223963	0.0512118	si:ch73-379f5.5
XLOC_043910	9.96778	4.37776	1.34117	3.26412	0.00109803	0.0313377
CR391953.1	15.7891	4.37684	1.30341	3.358	0.000785082	0.0244729
XLOC_044204	29.4678	4.37058	0.997475	4.38165	1.17787e-05	0.000898604
BX072554.2	16.9906	4.3681	1.58033	2.76404	0.00570911	0.0948912
htr3a	27.8496	4.35436	1.41965	3.0672	0.00216071	0.0500489	5-hydroxytryptamine (serotonin) receptor 3A
XLOC_031373	28.0496	4.34532	1.16849	3.71874	0.000200223	0.00875292
XLOC_043965	26.0064	4.34149	1.18325	3.66913	0.00024338	0.0101714
LOC108179100	59.6258	4.34011	1.13575	3.82135	0.000132721	0.0064349	NLR family CARD domain-containing protein 3-like
CR786582.2	44.3425	4.31882	1.39183	3.10297	0.00191587	0.0462446	B- and T-lymphocyte attenuator-like [Source:NCBI gene;Acc:101883801]
si:dkey-264b2.3	179.438	4.31761	1.46266	2.95189	0.00315836	0.0637778	si:dkey-264b2.3
LOC103910566	157.657	4.29699	0.916107	4.69049	2.72551e-06	0.000270012	uncharacterized LOC103910566
LOC110438076	20.1014	4.28052	1.45025	2.95158	0.00316151	0.0637778	protein FAM26F-like
XLOC_019960	17.1062	4.27576	1.39883	3.05667	0.00223813	0.0512118
tns1a	59.2931	4.26042	0.851569	5.00302	5.64377e-07	7.36659e-05	tensin 1a
rln1	44.7269	4.25855	1.51083	2.81868	0.00482215	0.0851326	relaxin 1
LOC103909650	16.3687	4.25772	1.2258	3.47341	0.000513892	0.017952	uncharacterized LOC103909650,non-coding
ttyh1	12.342	4.2402	1.32082	3.21028	0.00132606	0.0361236	tweety family member 1
mylk4a	13.3407	4.23792	1.53275	2.76492	0.00569369	0.0948369	myosin light chain kinase family, member 4a
zgc:113276	22.5157	4.22474	1.34678	3.13691	0.00170736	0.0428254	zgc:113276
LOC101882312	112.569	4.22379	1.30671	3.23239	0.00122758	0.0339106	uncharacterized LOC101882312
FP102888.1	24.0302	4.21141	1.47916	2.84716	0.00441118	0.0797691
LOC103908746	9.67943	4.19362	1.3647	3.07292	0.00211972	0.0493485	uncharacterized LOC103908746,non-coding
BX465228.1	192.361	4.16406	0.907315	4.58943	4.44467e-06	0.000405334	GTPase IMAP family member 7-like [Source:NCBI gene;Acc:100005907]
XLOC_043861	53.8253	4.1328	1.01327	4.07869	4.52898e-05	0.00274742
XLOC_026228	19.0189	4.12329	1.29171	3.19212	0.00141231	0.0376904
g0s2	752.761	4.06414	1.18925	3.4174	0.000632228	0.0211649	G0/G1 switch 2
dkk3a	6.20833	4.06303	1.47767	2.74962	0.0059665	0.0976371	dickkopf WNT signaling pathway inhibitor 3a
si:dkey-284p5.3	30.9221	4.0539	1.4104	2.87429	0.00404936	0.0750495	si:dkey-284p5.3
zmp:0000000634	89.4625	4.022	1.38536	2.90322	0.00369345	0.070298	zmp:0000000634
XLOC_018915	757.134	4.01869	1.06984	3.75636	0.000172401	0.0077999
BX927329.1	70.7745	3.98692	1.38755	2.87335	0.00406149	0.0752236
LOC101886486	40.9322	3.98581	1.25126	3.18543	0.00144537	0.0382731	uncharacterized LOC101886486
cep41	1855.17	3.98297	1.06956	3.72393	0.000196144	0.00860681	centrosomal protein 41
si:ch211-155k24.9	10.3072	3.96797	1.27374	3.11521	0.00183811	0.0448393	si:ch211-155k24.9
efemp2b	21.5328	3.95009	1.15529	3.41914	0.000628204	0.0210735	EGF containing fibulin extracellular matrix protein 2b
CU469568.1	133.879	3.9408	1.07915	3.65177	0.000260443	0.0107218
FO203514.1	16.6675	3.93774	1.2473	3.15702	0.00159392	0.0410264
XLOC_022251	4.84646	3.93335	1.41767	2.77451	0.0055285	0.0931807
exoc3l1	145.402	3.92653	0.784646	5.0042	5.60945e-07	7.35666e-05	exocyst complex component 3-like 1
pcdh2g10	13.6934	3.90622	1.27844	3.05546	0.00224717	0.0512523	protocadherin 2 gamma 10
bcar3	252.676	3.88616	1.04783	3.70877	0.000208272	0.00901279	BCAR3 adaptor protein, NSP family member
FO904885.1	125.909	3.85837	0.855579	4.50965	6.49336e-06	0.000553665	ECTO ADP RIBOSYLTRANSFERASE PRECURSOR EC_2.4.2.31 ADP RIBOSYLTRANSFERASE C2 AND C3 TOXIN MONO ADP RIBOSYL TRANSFERASE NAD P + ARGININE ADP RIBOSYLTRANSFERASE
si:dkey-102c8.2	40.5955	3.85114	1.08882	3.53699	0.000404717	0.015083	si:dkey-102c8.2
txnipb	21.1947	3.83942	1.22817	3.12612	0.00177132	0.0439418	thioredoxin interacting protein b
si:dkey-16b10.1	19.4794	3.83171	0.807428	4.74558	2.07914e-06	0.0002169	si:dkey-16b10.1
plaub	76.0885	3.83159	1.00177	3.82482	0.00013087	0.00636799	plasminogen activator, urokinase b
LOC100332582	51.8378	3.827	1.22204	3.13166	0.00173821	0.043323	uncharacterized LOC100332582
CR855311.1	5148.81	3.81843	1.36317	2.80114	0.00509223	0.0885945	uncharacterized LOC101883708 [Source:NCBI gene;Acc:101883708]
XLOC_004843	28.0095	3.79892	0.794795	4.77974	1.75518e-06	0.000189566
CABZ01009512.2	92.2135	3.78906	0.88878	4.26321	2.01508e-05	0.00141214	NACHT, LRR and PYD domains-containing protein 3-like [Source:NCBI gene;Acc:110437804]
CABZ01074397.1	1198.83	3.77453	0.710124	5.31532	1.06472e-07	1.73479e-05	NACHT, LRR and PYD domains-containing protein 3-like [Source:NCBI gene;Acc:100535428]
gls2b	129.681	3.7465	0.960107	3.90217	9.53353e-05	0.00496338	glutaminase 2b (liver, mitochondrial)
gadd45ga	320.218	3.73703	1.04439	3.57819	0.000345987	0.0133084	growth arrest and DNA-damage-inducible, gamma a
BX936298.2	13.6097	3.72827	0.96914	3.84699	0.000119579	0.00596573	arginine esterase-like [Source:NCBI gene;Acc:558805]
CU137681.1	24.3436	3.7232	1.26824	2.93572	0.00332773	0.0659273
RAMP1	53.1012	3.71918	1.09831	3.38629	0.000708438	0.02282	zgc:91818 [Source:ZFIN;Acc:ZDB-GENE-040718-446]
LOC110438541	92.1915	3.71517	0.973196	3.8175	0.000134811	0.00650233	uncharacterized LOC110438541,non-coding
anks6	10.1951	3.67894	1.11572	3.29736	0.000975986	0.0289243	ankyrin repeat and sterile alpha motif domain containing 6
XLOC_024750	109.964	3.67867	0.854869	4.3032	1.68348e-05	0.00121373
LOC101884966	23.4196	3.65084	1.23451	2.95732	0.00310322	0.0633079	uncharacterized LOC101884966,non-coding
LOC101886485	33.5009	3.63959	0.855867	4.25252	2.11376e-05	0.00146637	uncharacterized LOC101886485,non-coding
XLOC_043174	12.9671	3.62674	1.28561	2.82103	0.00478697	0.0847832
me1	1186.06	3.62203	0.974416	3.71713	0.000201497	0.00878074	malic enzyme 1, NADP(+)-dependent, cytosolic
CR388042.1	23.779	3.61445	0.996232	3.62812	0.000285496	0.0113954
LOC108182924	109.569	3.59487	1.29149	2.78351	0.00537741	0.0918892	interferon-induced very large GTPase 1-like
XLOC_014146	34.4959	3.59232	1.18302	3.03657	0.00239286	0.0530819
si:ch211-125o16.4	11.314	3.5865	1.29119	2.77767	0.00547504	0.092567	si:ch211-125o16.4
LOC103909416	9.20015	3.57644	1.12269	3.18561	0.00144448	0.0382731	B-cell receptor CD22-like
FO203432.1	32.2182	3.55945	0.992489	3.58639	0.00033529	0.0129512	MICROFIBRIL ASSOCIATED GLYCOPROTEIN 4 PRECURSOR
CU467837.1	55.7793	3.55215	0.808873	4.39149	1.12578e-05	0.000866062	LINE 1 RETROTRANSPOSABLE ELEMENT ORF2 ORF2P [INCLUDES REVERSE TRANSCRIPTASE EC_2.7.7.49 ; ENDONUCLEASE EC_3.1.21.- ]
XLOC_020797	16.6357	3.52348	1.17451	2.99995	0.00270022	0.0577219
XLOC_017738	6.41875	3.51947	1.10535	3.18403	0.00145242	0.0383404
XLOC_043694	55.1168	3.51133	1.12349	3.12538	0.00177574	0.0439418
LOC101884473	22.0416	3.50391	0.785084	4.46311	8.07803e-06	0.000662134	zinc finger protein 239-like
fgf20b	32.5542	3.44939	1.17185	2.94353	0.00324495	0.0646682	fibroblast growth factor 20b
LOC110438255	78.4242	3.42879	0.943987	3.63224	0.000280974	0.0112803	ribonuclease inhibitor-like
si:ch1073-178p5.3	17.9111	3.38512	1.2358	2.73922	0.00615847	0.0999473	si:ch1073-178p5.3
si:dkey-121n8.7	38.3143	3.35222	0.737186	4.54732	5.43339e-06	0.000472054	si:dkey-121n8.7
LOC101882402	51.7561	3.34273	0.750974	4.4512	8.53915e-06	0.000691696	zinc finger protein 135-like
LOC566646	72.893	3.3306	0.945361	3.5231	0.000426537	0.0157488	uncharacterized LOC566646
XLOC_004482	79.0022	3.32491	0.890719	3.73283	0.000189337	0.00838348
LOC103909512	19.106	3.32391	1.12536	2.95365	0.00314045	0.0636705	zinc finger protein 239-like
XLOC_012427	17.7124	3.31074	0.985342	3.35999	0.000779462	0.0243945
si:ch1073-185p12.2	158.316	3.29379	0.652852	5.04523	4.5297e-07	6.05594e-05	si:ch1073-185p12.2
spaca4l	32.9204	3.28307	0.942468	3.48348	0.000494939	0.0174228	sperm acrosome associated 4 like
mgp	11.2904	3.28243	1.13938	2.8809	0.00396546	0.0738423	matrix Gla protein
si:dkeyp-80c12.7	72.8965	3.27271	0.983079	3.32904	0.000871454	0.0266083	si:dkeyp-80c12.7 [Source:ZFIN;Acc:ZDB-GENE-090312-2]
BX663611.1	15.9301	3.26676	1.14244	2.85947	0.00424348	0.0777058
CABZ01073033.1	19.7577	3.26076	1.17983	2.76376	0.00571392	0.0949137	NADPH OXIDASE 4 EC_1.6.3.- KIDNEY OXIDASE 1 KOX 1 KIDNEY SUPEROXIDE PRODUCING NADPH OXIDASE RENAL NAD P H OXIDASE
nlrb5	189.002	3.24179	0.887075	3.65448	0.000257708	0.010657	NOD-like receptor family B, member 5
CABZ01055306.1	177.537	3.23726	0.735807	4.3996	1.0845e-05	0.000841361	COILED COIL DOMAIN CONTAINING 39
mchr2l	11.455	3.23458	1.14131	2.8341	0.00459553	0.0821853	see annotation note
XLOC_013061	21.1868	3.22453	0.985714	3.27126	0.0010707	0.030781
LOC110439553	9.12564	3.21067	1.16002	2.76777	0.00564417	0.0942669	uncharacterized LOC110439553
FQ790211.1	16.3493	3.19055	1.12181	2.8441	0.00445372	0.0802748
cldn5b	106.763	3.18898	0.718916	4.43581	9.17247e-06	0.000732229	claudin 5b
si:dkey-104n9.1	24.4585	3.17734	0.945016	3.3622	0.000773231	0.0242555	si:dkey-104n9.1
CR457444.7	33.9897	3.16308	0.8707	3.6328	0.000280359	0.0112721	uncharacterized LOC101885221 [Source:NCBI gene;Acc:101885221]
LOC110439500	13.7639	3.14311	1.09087	2.88128	0.00396065	0.0738026	uncharacterized LOC110439500,non-coding
LOC103910014	98.003	3.1412	0.76879	4.0859	4.39071e-05	0.00268572	NLR family CARD domain-containing protein 3-like
CR855389.2	29.2653	3.14106	0.781562	4.01895	5.84576e-05	0.00338943
nuggc.1	82.0706	3.12705	0.69446	4.50285	6.70487e-06	0.000568181	nuclear GTPase, germinal center associated, tandem duplicate 1
LOC110438136	74.631	3.12524	0.697004	4.48383	7.33168e-06	0.000611884	uncharacterized LOC110438136
XLOC_007126	109.833	3.11635	0.971233	3.20865	0.0013336	0.036273
glis1a	10.6569	3.10168	1.11829	2.7736	0.00554403	0.0932864	GLIS family zinc finger 1a
si:dkey-27j5.8	16.777	3.08984	0.949951	3.25263	0.00114341	0.032298	si:dkey-27j5.8
LOC108182795	36.1629	3.0756	0.938974	3.27549	0.0010548	0.030483	gastrula zinc finger protein XlCGF7.1-like
LOC103910976	9.61176	3.06571	0.983288	3.11781	0.00182199	0.0445701	uncharacterized LOC103910976,non-coding
abca12	116.846	3.05458	1.09501	2.78955	0.00527816	0.090801	ATP-binding cassette, sub-family A (ABC1), member 12
kif1aa	169.647	3.04823	0.977156	3.11949	0.00181165	0.0444694	kinesin family member 1Aa
XLOC_008734	126.876	3.04285	0.372587	8.16682	3.16635e-16	3.11444e-13
illr4	170.085	3.03863	1.04359	2.91172	0.0035945	0.0695473	immune-related, lectin-like receptor 4
slc26a2	1091.4	3.03319	0.734807	4.12787	3.66136e-05	0.00232344	solute carrier family 26 member 2
LOC101882703	29.9602	3.03228	0.832371	3.64294	0.000269543	0.0109491	gastrula zinc finger protein XlCGF7.1-like
zgc:158862	75.9046	3.02835	0.922214	3.28378	0.00102425	0.0299457	zgc:158862
mon1ba	15.4136	3.02011	0.959438	3.14779	0.00164512	0.0417203	MON1 secretory trafficking family member Ba
si:dkey-63d15.12	30.5377	3.01791	1.06269	2.83987	0.00451325	0.0811884	si:dkey-63d15.12
CABZ01002809.1	10.3552	3.0165	0.987464	3.0548	0.00225213	0.0513034	UNCHARACTERIZED
guca1d	16.6147	3.00998	1.07373	2.80329	0.00505835	0.0883399	guanylate cyclase activator 1d
XLOC_026682	18.1081	3.0064	1.00354	2.99579	0.00273736	0.0581262
CR376741.5	18.3856	2.99512	0.996398	3.00595	0.0026475	0.0569203
XLOC_008303	28.4016	2.94716	1.01308	2.9091	0.00362472	0.0698589
si:ch1073-170o4.1	46.7809	2.94216	0.835114	3.52306	0.000426587	0.0157488	si:ch1073-170o4.1
XLOC_028682	29.1508	2.89412	0.911486	3.17516	0.00149752	0.0392045
pabpc4	224.616	2.89171	0.887635	3.25777	0.0011229	0.0318411	poly(A) binding protein, cytoplasmic 4 (inducible form)
cplx4c	24.8268	2.89114	0.979357	2.95208	0.00315641	0.0637778	complexin 4c
si:ch211-38m6.6	65.5102	2.88183	0.538081	5.35577	8.51946e-08	1.44836e-05	si:ch211-38m6.6
si:ch211-165f21.2	23.6347	2.87839	0.918795	3.13279	0.00173155	0.043314	si:ch211-165f21.2
si:dkey-44g17.6	196.938	2.87486	0.771801	3.72488	0.000195412	0.00860681	si:dkey-44g17.6
LOC103909924	53.7197	2.87225	0.89801	3.19846	0.00138161	0.0370506
ddx58	113.308	2.86813	0.557618	5.14353	2.69623e-07	3.88779e-05	DEAD (Asp-Glu-Ala-Asp) box polypeptide 58
wnt4b	14.2272	2.86805	0.808657	3.54668	0.000390121	0.014678	wingless-type MMTV integration site family, member 4b
LOC103909855	8.17761	2.86784	1.0384	2.7618	0.00574842	0.0950854	uncharacterized LOC103909855,non-coding
nkd3	44.5556	2.86478	0.838697	3.41574	0.000636079	0.0212275	NKD inhibitor of WNT signaling pathway 3
cyp24a1	2261.69	2.85399	1.01161	2.82123	0.00478405	0.0847832	cytochrome P450, family 24, subfamily A, polypeptide 1
dhrs3a	55.1171	2.85105	0.896861	3.17892	0.00147824	0.038827	dehydrogenase/reductase (SDR family) member 3a
acsl4b	657.866	2.84633	0.909159	3.13073	0.00174375	0.0434219	acyl-CoA synthetase long chain family member 4b
si:dkey-190g11.3	20.4318	2.83002	0.880391	3.2145	0.00130673	0.035795	si:dkey-190g11.3
BX510992.2	53.1198	2.81893	0.871919	3.23302	0.00122489	0.0338701
lepr	298.594	2.8063	0.843367	3.3275	0.000876291	0.0266673	leptin receptor
ca4a	79.3011	2.80073	0.922164	3.03712	0.00238847	0.053049	carbonic anhydrase IV a
ccdc39	33.8915	2.79507	0.840515	3.32543	0.000882826	0.0268175	coiled-coil domain containing 39
LOC110437920	56.441	2.7796	0.680811	4.08277	4.45015e-05	0.00270555	uncharacterized LOC110437920,non-coding
si:ch73-86n18.1	1502.5	2.77094	0.93527	2.96272	0.00304933	0.0624863	si:ch73-86n18.1
ccdc3a	6.46055	2.76125	0.928576	2.97364	0.00294293	0.0610687	coiled-coil domain containing 3a
retreg1	72.3072	2.74739	0.799015	3.43847	0.000585015	0.0199158	reticulophagy regulator 1
LOC110438970	289.206	2.73911	0.742166	3.6907	0.000223638	0.00954916	uncharacterized LOC110438970
LOC101886158	57.9335	2.70798	0.59849	4.52469	6.04849e-06	0.000520567	uncharacterized LOC101886158
zgc:92606	441.604	2.69861	0.732246	3.68539	0.000228356	0.00970548	zgc:92606
XLOC_021301	182.848	2.69312	0.890128	3.02554	0.00248189	0.054292
grxcr1a	42.7399	2.68824	0.871729	3.08381	0.00204371	0.0481075	glutaredoxin and cysteine rich domain containing 1 a
BX005389.2	71.9092	2.68633	0.547039	4.91068	9.07626e-07	0.000111097
XLOC_005442	14.0416	2.66979	0.885369	3.01546	0.0025659	0.0556875
LOC100538333	25.6716	2.65628	0.898581	2.95608	0.00311574	0.0634225	gastrula zinc finger protein XlCGF7.1-like
lyve1a	82.3122	2.64641	0.893629	2.96142	0.00306222	0.0626483	lymphatic vessel endothelial hyaluronic receptor 1a
si:dkey-83k24.5	58.1822	2.64269	0.869155	3.04053	0.00236161	0.0526276	si:dkey-83k24.5
CT583662.1	23.2821	2.6405	0.941134	2.80566	0.00502143	0.0878623	RECEPTOR
asip2b	29.995	2.63121	0.834954	3.15132	0.00162533	0.0414859	agouti signaling protein, nonagouti homolog (mouse) 2b
LOC101883229	17.5314	2.62904	0.923357	2.84726	0.00440968	0.0797691	uncharacterized LOC101883229,non-coding
XLOC_032526	37.1292	2.61657	0.509824	5.13229	2.86234e-07	4.08454e-05
si:ch211-234c11.2	20.0688	2.61508	0.868986	3.00934	0.00261813	0.0564209	si:ch211-234c11.2
g6pcb	66.4635	2.61307	0.713497	3.66234	0.000249918	0.0103973	glucose-6-phosphatase b, catalytic subunit
si:ch1073-110a20.3	320.004	2.60212	0.845052	3.07924	0.00207529	0.0485893	si:ch1073-110a20.3
cidec	341.755	2.59982	0.652922	3.98183	6.83873e-05	0.00385164	cell death inducing DFFA like effector c
XLOC_005432	56.0503	2.59652	0.534264	4.85998	1.17396e-06	0.000138171
alpk2	323.421	2.58723	0.832989	3.10595	0.00189666	0.0459014	alpha-kinase 2
XLOC_007466	29.9469	2.58621	0.863113	2.99638	0.00273208	0.0581262
si:ch73-112l6.1	518.64	2.58135	0.74674	3.45682	0.000546589	0.018817	si:ch73-112l6.1
BX248511.1	47.1243	2.54293	0.635013	4.00453	6.21401e-05	0.00356542
BX248418.1	11.1005	2.54027	0.871296	2.91551	0.0035511	0.0692151
XLOC_027692	28.5645	2.53629	0.688524	3.68367	0.000229904	0.00975623
pcxb	814.542	2.52893	0.851361	2.97046	0.00297359	0.061391	pyruvate carboxylase b
CABZ01054509.1	67.1165	2.50481	0.581853	4.3049	1.67065e-05	0.00120947	AMBIGUOUS
si:ch211-196g2.4	355.508	2.50388	0.652442	3.83771	0.000124188	0.00612214	si:ch211-196g2.4
ankrd37	187.978	2.50204	0.804495	3.11008	0.00187035	0.0454245	ankyrin repeat domain 37
cilp	26.2197	2.4974	0.861366	2.89934	0.00373944	0.0707767	cartilage intermediate layer protein, nucleotide pyrophosphohydrolase
angptl4	902.88	2.49021	0.627512	3.96839	7.23601e-05	0.00403017	angiopoietin-like 4
LOC103910107	787.987	2.49002	0.429461	5.79802	6.71016e-09	1.59314e-06	NACHT
BX322618.1	2937.84	2.48747	0.804436	3.09219	0.00198688	0.0472545
gucy1b1	275.921	2.47602	0.861046	2.87559	0.00403267	0.0748609	guanylate cyclase 1 soluble subunit beta 1
si:ch211-204c21.1	2131.56	2.46736	0.628435	3.9262	8.63001e-05	0.00459727	si:ch211-204c21.1
XLOC_016099	50.2428	2.46661	0.732761	3.36618	0.000762161	0.0240719
CR812464.1	109.528	2.4447	0.788957	3.09865	0.00194405	0.0465979	uncharacterized LOC103910328 [Source:NCBI gene;Acc:103910328]
si:dkey-23n7.10	320.911	2.43679	0.490738	4.96556	6.8502e-07	8.57551e-05	si:dkey-23n7.10
BX548015.2	415.281	2.43251	0.428886	5.6717	1.41385e-08	3.09038e-06
si:zfos-1069f5.1	186.582	2.43207	0.575278	4.22764	2.36157e-05	0.00160593	si:zfos-1069f5.1
ngfra	57.9338	2.42449	0.561864	4.31508	1.59548e-05	0.00116865	nerve growth factor receptor a (TNFR superfamily, member 16)
CT027744.2	31.1526	2.40666	0.842906	2.8552	0.00430099	0.0783917	chemokine like factor [Source:NCBI gene;Acc:100329541]
si:ch211-194m7.8	285.373	2.40576	0.663957	3.62336	0.0002908	0.0115569	si:ch211-194m7.8
antxr2b	69.2249	2.39813	0.759873	3.15597	0.00159967	0.0410974	ANTXR cell adhesion molecule 2b
allc	1523.69	2.38431	0.817897	2.91517	0.0035549	0.0692276	allantoicase
bzw1b	6325.26	2.361	0.586112	4.02824	5.61951e-05	0.00329292	basic leucine zipper and W2 domains 1b
BX072576.1	15.2486	2.34988	0.808643	2.90596	0.00366129	0.0702199	beta-2 adrenergic receptor-like [Source:NCBI gene;Acc:101885642]
CABZ01015525.1	18.9475	2.34892	0.737118	3.18663	0.00143939	0.0382277	AMBIGUOUS
XLOC_004652	67.0323	2.34453	0.502455	4.66616	3.06888e-06	0.000296562
lrata	46.3035	2.33931	0.767051	3.04975	0.00229031	0.0518058	lecithin retinol acyltransferase a
si:ch73-311h14.2	74.5099	2.33799	0.699474	3.34251	0.000830259	0.0255488	si:ch73-311h14.2
si:rp71-36a1.2	42.6368	2.32658	0.709511	3.27912	0.0010413	0.0302834	si:rp71-36a1.2
XLOC_021187	53.453	2.31571	0.825749	2.80438	0.00504141	0.0880999
BX511082.1	205.058	2.31401	0.827906	2.79501	0.00518974	0.0898935	TRANSPOSON TF2 POLYPROTEIN RETROTRANSPOSABLE ELEMENT TF2.155 KDA
CU855885.1	13.3154	2.30844	0.834973	2.76469	0.00569775	0.0948369	interleukin 1 receptor-like 1 [Source:NCBI gene;Acc:407649]
LOC100332293	158.91	2.30261	0.811561	2.83725	0.00455034	0.081536	WD repeat domain phosphoinositide-interacting protein 1-like
si:dkey-9i23.16	127.216	2.29664	0.631768	3.63525	0.000277708	0.0111818	si:dkey-9i23.16
acbd4	99.2531	2.28797	0.68745	3.3282	0.000874097	0.02663	acyl-CoA binding domain containing 4
LOC110437886	378.615	2.28416	0.503788	4.53398	5.78837e-06	0.000499742	uncharacterized LOC110437886
BX005085.2	34.7522	2.28228	0.70735	3.22652	0.00125305	0.0344758	ZINC FINGER
CT027815.1	174.055	2.28222	0.635249	3.59264	0.000327351	0.0127519	long-chain fatty acid transport protein 6-like [Source:NCBI gene;Acc:568883]
bach1b	1405.32	2.27258	0.539312	4.21385	2.51056e-05	0.00168232	BTB and CNC homology 1, basic leucine zipper transcription factor 1 b
rgs2	192.763	2.27181	0.61381	3.70117	0.00021461	0.00920727	regulator of G protein signaling 2
XLOC_026578	67.9067	2.26733	0.670287	3.38262	0.000717968	0.0230461
igfbp6b	138.774	2.26657	0.741315	3.0575	0.00223188	0.0511808	insulin-like growth factor binding protein 6b
ctsla	4124.3	2.26348	0.784935	2.88365	0.00393092	0.0734973	cathepsin La
LOC110439927	72.0096	2.2539	0.742281	3.03645	0.0023938	0.0530819	uncharacterized LOC110439927
grn2	343.769	2.25096	0.789445	2.85131	0.0043539	0.0791491	granulin 2
LOC101882757	22.5331	2.25025	0.753258	2.98736	0.00281397	0.0594323	integrin alpha-X-like
tbc1d10c	290.188	2.24342	0.598742	3.7469	0.000179036	0.00805693	TBC1 domain family, member 10C
LOC108182329	32.0877	2.24317	0.72583	3.0905	0.00199822	0.0474013	gastrula zinc finger protein XlCGF17.1-like
XLOC_040198	95.2927	2.2417	0.444509	5.0431	4.58051e-07	6.0943e-05
casp9	346.694	2.23986	0.661009	3.38854	0.00070265	0.0227399	caspase 9, apoptosis-related cysteine peptidase
tmc6a	29.6095	2.2358	0.698164	3.2024	0.00136286	0.0367626	transmembrane channel-like 6a
si:ch211-210b2.4	49.493	2.23341	0.748165	2.98518	0.00283407	0.0595883	si:ch211-210b2.4
csrnp1a	625.795	2.23192	0.701076	3.18356	0.00145477	0.0383404	cysteine-serine-rich nuclear protein 1a
LOC101887160	25.3721	2.21812	0.753491	2.9438	0.00324213	0.0646682	uncharacterized LOC101887160,non-coding
tmcc3	1309.8	2.21605	0.468063	4.73452	2.19578e-06	0.000227346	transmembrane and coiled-coil domain family 3
cdk5r1b	25.0764	2.21321	0.745801	2.96756	0.00300178	0.0617878	cyclin-dependent kinase 5, regulatory subunit 1b (p35)
entpd4	1086.48	2.21042	0.728764	3.03311	0.00242051	0.0533424	ectonucleoside triphosphate diphosphohydrolase 4
c3a.4	1955.18	2.20023	0.588025	3.74172	0.000182762	0.00815793	complement component c3a, duplicate 4
tspan33a	285.157	2.19592	0.593123	3.7023	0.000213656	0.00919424	tetraspanin 33a
hdac12	53.4591	2.19509	0.44195	4.96682	6.8058e-07	8.55883e-05	histone deacetylase 12
hmgb3a	586.582	2.19067	0.66701	3.28432	0.00102229	0.0299203	high mobility group box 3a
AL928685.2	64.7259	2.18562	0.488965	4.46989	7.82607e-06	0.000645323	uncharacterized LOC555502 [Source:NCBI gene;Acc:555502]
ddias	42.0383	2.18185	0.57358	3.80392	0.000142424	0.0067397	DNA damage-induced apoptosis suppressor
fam219ab	645.684	2.17231	0.69648	3.11898	0.00181475	0.0445059	family with sequence similarity 219 member Ab
fam89b	29.0877	2.16201	0.664384	3.25415	0.00113732	0.0321922	family with sequence similarity 89 member B
wu:fb55g09	1457.37	2.15301	0.387352	5.55827	2.7246e-08	5.32186e-06	wu:fb55g09
si:dkey-203a12.2	451.641	2.14788	0.533075	4.02922	5.59611e-05	0.00328619	si:dkey-203a12.2
XLOC_002665	12.0518	2.14589	0.772546	2.77768	0.00547482	0.092567
BX000701.1	34.7935	2.14482	0.772166	2.77766	0.00547517	0.092567	zinc finger protein 501-like [Source:NCBI gene;Acc:101882267]
XLOC_025418	14.5055	2.13855	0.720381	2.96864	0.00299122	0.0616165
BX276107.1	31.1526	2.13704	0.727755	2.93649	0.00331952	0.0659142	kelch repeat and BTB domain-containing protein 13-like [Source:NCBI gene;Acc:101886608]
sec14l1	608.239	2.12664	0.513794	4.13909	3.48688e-05	0.00223985	SEC14-like lipid binding 1
glulb	2924.51	2.12526	0.728344	2.91794	0.00352355	0.0688729	glutamate-ammonia ligase (glutamine synthase) b
itga11a	79.416	2.11648	0.707276	2.99244	0.00276753	0.0586763	integrin, alpha 11a
LOC108191042	30.1667	2.11498	0.647866	3.26454	0.00109642	0.0313242	uncharacterized LOC108191042
AL928835.1	32.4149	2.10771	0.635238	3.31798	0.000906694	0.0272315
acot14	110.381	2.09956	0.69997	2.9995	0.00270425	0.0577346	acyl-CoA thioesterase 14
LOC110440070	462.241	2.08974	0.540644	3.86528	0.00011096	0.0056279	poly [ADP-ribose] polymerase 14-like
slc35e4	216.385	2.08561	0.519175	4.01717	5.89019e-05	0.00340802	solute carrier family 35 member E4
LOC108191602	84.0174	2.07956	0.732848	2.83764	0.00454479	0.081536	uncharacterized LOC108191602
LOC100332428	606.019	2.076	0.72854	2.84953	0.00437836	0.0794557	poly [ADP-ribose] polymerase 14
hlfb	56.7455	2.07481	0.754748	2.74901	0.00597748	0.0977588	HLF transcription factor, PAR bZIP family member b
LOC101884177	78.3544	2.07421	0.619199	3.34983	0.000808613	0.0250225	uncharacterized LOC101884177
CU207343.2	15.3742	2.06272	0.710182	2.90449	0.00367854	0.0702862
hspb1	99.6145	2.0514	0.484184	4.23682	2.26708e-05	0.00155757	heat shock protein, alpha-crystallin-related, 1
CR391910.2	32.9161	2.05027	0.494681	4.14464	3.40348e-05	0.0021952
LOC110440142	111.522	2.0352	0.600267	3.39049	0.000697686	0.0226143
LOC101884528	57.3812	2.03374	0.42073	4.83383	1.33929e-06	0.00015117	gastrula zinc finger protein XlCGF7.1-like
anxa2a	1251.64	2.031	0.63903	3.17825	0.00148165	0.0388631	annexin A2a
fth1b	63.5234	2.02333	0.505883	3.9996	6.34502e-05	0.00363302	ferritin, heavy polypeptide 1b
BX469925.1	71.7723	2.0211	0.63718	3.17194	0.00151422	0.0394543
LOC110437731	1577.07	2.01658	0.642292	3.13967	0.00169138	0.042541	beta-microseminoprotein-like
LOC108190056	51.3774	2.01566	0.703169	2.86654	0.00414988	0.0765518	uncharacterized LOC108190056,non-coding
robo4	141.89	2.01536	0.513191	3.92712	8.59699e-05	0.00458856	roundabout, axon guidance receptor, homolog 4 (Drosophila)
shc2	467.533	2.01144	0.712105	2.82464	0.00473334	0.0840496	SHC (Src homology 2 domain containing) transforming protein 2
aqp7	783.61	2.00581	0.676352	2.96563	0.00302063	0.0620829	aquaporin 7
XLOC_008367	10.2102	1.9981	0.725264	2.755	0.00586915	0.0965605
wscd2	533.857	1.99703	0.570272	3.5019	0.000461959	0.0166747	WSC domain containing 2
itln1	560.444	1.99008	0.453712	4.38622	1.15338e-05	0.000884824	intelectin 1
LOC110438494	29.5829	1.98523	0.672159	2.95351	0.00314179	0.0636705	RNA-binding protein EWS-like
si:ch73-21k16.1	163.02	1.98321	0.629166	3.15212	0.00162091	0.0414755	si:ch73-21k16.1
hif1al	9022.3	1.98186	0.35242	5.62358	1.87036e-08	3.99314e-06	hypoxia inducible factor 1 subunit alpha, like
mir22a	413.738	1.98173	0.659512	3.00484	0.00265718	0.0570838	microRNA 22a
acot15	570.611	1.97182	0.694686	2.83844	0.00453351	0.0813933	acyl-CoA thioesterase 15
si:ch211-194m7.5	224.345	1.97155	0.678946	2.90384	0.00368618	0.070298	si:ch211-194m7.5
ttll11	193.538	1.96987	0.641315	3.07161	0.00212907	0.0495243	tubulin tyrosine ligase-like family, member 11
dixdc1a	15.6281	1.96499	0.71189	2.76024	0.00577591	0.0953111	DIX domain containing 1a
coa3b	126.221	1.96361	0.579849	3.38642	0.000708109	0.02282	cytochrome C oxidase assembly factor 3b
adora2aa	55.9587	1.95862	0.540026	3.6269	0.00028684	0.0114325	adenosine A2a receptor a
LOC103909796	28.9371	1.94124	0.608115	3.19223	0.0014118	0.0376904	golgin subfamily A member 6-like protein 2
c1qtnf5	36.4154	1.93932	0.604465	3.20832	0.00133512	0.036273	C1q and TNF related 5
slc22a31	380.409	1.93318	0.638014	3.03	0.00244554	0.0536673	solute carrier family 22 member 31
XLOC_000431	2279.73	1.92338	0.621731	3.09359	0.0019775	0.0471535
cx30.3	116.129	1.91017	0.615856	3.10165	0.00192444	0.0464107	connexin 30.3
si:dkey-228a15.1	70.3517	1.90582	0.676026	2.81915	0.00481504	0.0850615	si:dkey-228a15.1
cbx4	117.82	1.89849	0.49478	3.83705	0.000124524	0.00612411	chromobox homolog 4 (Pc class homolog, Drosophila)
slco2a1	1551.96	1.8984	0.651516	2.91381	0.00357044	0.0692977	solute carrier organic anion transporter family, member 2A1
si:ch1073-376c22.1	340.737	1.88621	0.584092	3.2293	0.00124095	0.0341769	si:ch1073-376c22.1
cldni	67.6429	1.88495	0.672854	2.80142	0.00508786	0.0885745	claudin i
zgc:173615	65.5782	1.88475	0.435376	4.32901	1.49778e-05	0.00111187	zgc:173615
adamts9	211.802	1.87376	0.663071	2.82587	0.00471517	0.083781	ADAM metallopeptidase with thrombospondin type 1 motif, 9
phyhipla	15.4154	1.86663	0.669204	2.78933	0.00528166	0.090801	phytanoyl-CoA 2-hydroxylase interacting protein-like a
mob2a	1183.91	1.86543	0.438494	4.25418	2.09812e-05	0.0014592	MOB kinase activator 2a
TRIM67	21.5823	1.86276	0.553677	3.36434	0.000767264	0.0241557	tripartite motif containing 67 [Source:NCBI gene;Acc:100332164]
capns1b	843.005	1.84457	0.328569	5.61396	1.97748e-08	4.1259e-06	calpain, small subunit 1 b
BX663516.2	93.5559	1.84229	0.591653	3.11381	0.00184688	0.0450131
si:ch211-255f4.13	70.1427	1.83127	0.657929	2.78338	0.00537949	0.0918892	si:ch211-255f4.13
NCEH1 (1 of many)	194.558	1.82495	0.613167	2.97628	0.00291773	0.0607845	neutral cholesterol ester hydrolase 1-like [Source:NCBI gene;Acc:797436]
eef2a.2	240.801	1.81554	0.551545	3.29174	0.000995709	0.0292354	eukaryotic translation elongation factor 2a, tandem duplicate 2
si:dkey-4c15.13	35.1637	1.81546	0.521183	3.48334	0.000495197	0.0174228	si:dkey-4c15.13
akap12b	552.378	1.81161	0.651042	2.78263	0.00539195	0.0919502	A kinase (PRKA) anchor protein 12b
eif4ebp3l	2106.96	1.79118	0.448553	3.99324	6.51752e-05	0.00370866	eukaryotic translation initiation factor 4E binding protein 3, like
CU207269.2	201.751	1.78855	0.639559	2.79653	0.00516542	0.0895531
ivns1abpb	2447.85	1.78841	0.437537	4.08745	4.36139e-05	0.00268119	influenza virus NS1A binding protein b
dsg2.1	581.908	1.78498	0.604065	2.95495	0.00312717	0.0635611	desmoglein 2, tandem duplicate 1
LOC103909513	49.4707	1.78286	0.532302	3.34935	0.000810028	0.0250381	gastrula zinc finger protein XlCGF7.1-like
si:dkeyp-75b4.10	685.764	1.77378	0.477848	3.71202	0.000205608	0.00893164	si:dkeyp-75b4.10
si:ch211-156j16.1	262.492	1.76055	0.57875	3.04199	0.0023502	0.0524544	si:ch211-156j16.1
LOC110440142	157.349	1.754	0.502092	3.49337	0.000476957	0.0170374	uncharacterized LOC110440142
baiap2b	25.3088	1.7511	0.628815	2.78476	0.00535671	0.0918041	BAR/IMD domain containing adaptor protein 2b
zgc:153911	106.629	1.74772	0.518224	3.37252	0.000744847	0.0237154	zgc:153911
phkg1b	134.153	1.74211	0.496297	3.51021	0.000447754	0.0162922	phosphorylase kinase, gamma 1b (muscle)
serpine3	55.8319	1.73508	0.626181	2.7709	0.0055902	0.0937023	serpin peptidase inhibitor, clade E (nexin, plasminogen activator inhibitor type 1), member 3
slc39a3	204.903	1.73288	0.546833	3.16894	0.00152996	0.0397891	solute carrier family 39 member 3
klhl24b	2107	1.73227	0.509113	3.40252	0.000667667	0.0220482	kelch-like family member 24b
her6	142.72	1.71153	0.47149	3.63005	0.000283365	0.0113268	hairy-related 6
dpy19l1l	507.656	1.70893	0.497252	3.43675	0.000588744	0.0199934	dpy-19-like 1, like (H. sapiens)
tspan18a	61.2517	1.70798	0.439146	3.88932	0.000100524	0.00517484	tetraspanin 18a
pdpk1a	866.135	1.70418	0.413613	4.12022	3.78511e-05	0.00238548	3-phosphoinositide dependent protein kinase 1a
mir181b-3	49.9249	1.70062	0.571241	2.97707	0.00291018	0.0607653	microRNA 181b-3
XLOC_006573	51.3025	1.69232	0.581025	2.91265	0.00358375	0.0694583
LOC103909479	39.8429	1.68423	0.589538	2.85687	0.0042784	0.0781376	uncharacterized LOC103909479,non-coding
hopx	280.111	1.67429	0.552398	3.03095	0.00243784	0.0535837	HOP homeobox
im:6904045	43.5527	1.67412	0.571836	2.92763	0.0034156	0.067433	im:6904045
LOC110438512	196.06	1.66298	0.531978	3.12603	0.00177183	0.0439418	uncharacterized LOC110438512,non-coding
LOC798120	45.5386	1.64648	0.50002	3.29282	0.000991889	0.0291855	zinc finger protein 239-like
si:ch211-238e22.4	131.06	1.64144	0.377011	4.35384	1.33773e-05	0.00100938	si:ch211-238e22.4
ftr23	73.9102	1.64092	0.474236	3.46013	0.000539912	0.0186806	finTRIM family, member 23
slc43a2a	2673.13	1.63209	0.417368	3.91045	9.21262e-05	0.00484207	solute carrier family 43 member 2a
sh3bgrl	2292.87	1.6231	0.461467	3.51726	0.000436028	0.0159246	SH3 domain binding glutamate-rich protein like
ptger4b	1153.46	1.62101	0.496805	3.26288	0.00110286	0.0314105	prostaglandin E receptor 4 (subtype EP4) b
spink2.2	195.853	1.61835	0.531306	3.04599	0.00231913	0.0520972	serine peptidase inhibitor, Kazal type 2, tandem duplicate 2
csnk1e	303.819	1.60924	0.587344	2.73986	0.00614655	0.0998125	casein kinase 1, epsilon
BX088707.3	204.748	1.60097	0.472742	3.38656	0.000707736	0.02282
cavin1b	1054.16	1.57871	0.506075	3.11952	0.00181144	0.0444694	caveolae associated protein 1b
iscub	253.087	1.57853	0.495253	3.18732	0.00143597	0.0381739	iron-sulfur cluster assembly enzyme b
ano8a	47.0106	1.5743	0.354086	4.44609	8.74492e-06	0.000706287	anoctamin 8a
nkain4	327.477	1.56216	0.56059	2.78664	0.00532569	0.0913861	sodium/potassium transporting ATPase interacting 4
emp2	232.656	1.56117	0.443219	3.52234	0.000427754	0.0157708	epithelial membrane protein 2
LOC100007686	1819.1	1.5403	0.538941	2.85801	0.00426306	0.0779425	phosphomannomutase 1-like
CU929294.2	23.564	1.53601	0.481775	3.18823	0.00143146	0.0380907
dnase1l1	279.236	1.53598	0.529028	2.90339	0.00369146	0.070298	deoxyribonuclease I-like 1
tbxas1	711.871	1.53047	0.453643	3.37373	0.000741568	0.0236383	thromboxane A synthase 1 (platelet)
tecta	79.8544	1.52982	0.546261	2.80052	0.00510199	0.0887083	tectorin alpha
smtnl	177.452	1.52352	0.445925	3.41654	0.000634232	0.0211983	smoothelin, like
irs2a	2290.52	1.52223	0.503919	3.02078	0.00252122	0.0549343	insulin receptor substrate 2a
pafah1b3	385.832	1.51559	0.386147	3.92492	8.67596e-05	0.00460232	platelet-activating factor acetylhydrolase, isoform Ib, gamma subunit
scn4ab	271.206	1.49428	0.431811	3.46049	0.000539194	0.0186792	sodium channel, voltage-gated, type IV, alpha, b
si:ch73-57f22.2	39.3427	1.48814	0.46319	3.21281	0.00131445	0.0359248	si:ch73-57f22.2
si:dkey-109l4.3	94.4206	1.48776	0.33704	4.41419	1.0139e-05	0.000800108	si:dkey-109l4.3
abcg2c	502.257	1.48453	0.533922	2.78042	0.00542886	0.092378	ATP-binding cassette, sub-family G (WHITE), member 2c
nudt15	67.1772	1.47891	0.483528	3.05859	0.0022238	0.0510381	nudix (nucleoside diphosphate linked moiety X)-type motif 15
si:dkey-246i14.3	50.2589	1.47089	0.3792	3.87894	0.000104912	0.00536066	si:dkey-246i14.3
tescb	79.2736	1.46673	0.502116	2.92109	0.00348808	0.0683739	tescalcin b
prelid3b	2907.99	1.4596	0.37424	3.90017	9.61262e-05	0.00498571	PRELI domain containing 3
kcnj11	75.9066	1.45204	0.469949	3.08978	0.00200307	0.0474755	potassium inwardly rectifying channel subfamily J member 11
XLOC_006258	41.8475	1.44956	0.523343	2.76981	0.00560888	0.0938482
glrx2	117.506	1.44608	0.43553	3.32029	0.000899256	0.0271561	glutaredoxin 2
rasgef1bb	380.141	1.4456	0.386263	3.74251	0.000182191	0.00815435	RasGEF domain family, member 1Bb
krt94	2277.75	1.44447	0.470927	3.0673	0.00216004	0.0500489	keratin 94
tmem198a	43.4011	1.43534	0.468557	3.06332	0.00218894	0.0505328	transmembrane protein 198a
tent5ab	231.921	1.43349	0.513664	2.79072	0.00525917	0.0905833	terminal nucleotidyltransferase 5Ab
im:7143333	32.758	1.42474	0.503004	2.83246	0.00461911	0.0824554	im:7143333
rhoub	291.586	1.4171	0.512339	2.76594	0.00567582	0.0946998	ras homolog family member Ub
CR769769.2	108.053	1.41544	0.474793	2.98118	0.00287142	0.0600666
tacc1	1176	1.41421	0.504138	2.8052	0.00502855	0.0879309	transforming, acidic coiled-coil containing protein 1
LOC100006216	33.9717	1.41295	0.441844	3.19785	0.00138457	0.0370938
FP101887.1	250.38	1.38856	0.474871	2.92408	0.00345477	0.0678485	si:ch211-152p11.8 [Source:NCBI gene;Acc:100536566]
si:ch211-212c13.10	764.202	1.37106	0.484948	2.82724	0.00469517	0.0835875	si:ch211-212c13.10
cd3eap	212.206	1.35963	0.441214	3.08157	0.00205909	0.0482809	CD3e molecule, epsilon associated protein
sdc4	1950.22	1.35408	0.447836	3.0236	0.00249782	0.0545973	syndecan 4
cd81a	2468.81	1.35209	0.450725	2.9998	0.00270156	0.0577219	CD81 molecule a
myo1hb	180.67	1.35087	0.427858	3.15729	0.00159245	0.0410264	myosin IHb
fam161b	134.628	1.34107	0.451513	2.97018	0.00297629	0.0614007	FAM161 centrosomal protein B
ggcta	118.138	1.33263	0.324659	4.10471	4.0482e-05	0.00251929	gamma-glutamylcyclotransferase a
sptlc2b	1313.14	1.32905	0.429702	3.09295	0.00198176	0.0471734	serine palmitoyltransferase, long chain base subunit 2b
zgc:154075	190.863	1.32836	0.409125	3.24684	0.00116695	0.0327616	zgc:154075
nanp	82.4352	1.32462	0.443863	2.9843	0.00284225	0.0597088	N-acetylneuraminic acid phosphatase
si:dkey-276j7.1	235.498	1.309	0.306629	4.26898	1.96369e-05	0.00137964	si:dkey-276j7.1
tcp11l2	696.507	1.30694	0.438095	2.98324	0.00285215	0.0598649	t-complex 11, testis-specific-like 2
tmem256	179.183	1.29616	0.432033	3.00014	0.00269853	0.0577219	transmembrane protein 256
ankrd6b	246.483	1.29598	0.470494	2.75451	0.00587796	0.09659	ankyrin repeat domain 6b
pfdn5	381.968	1.29093	0.434133	2.97358	0.00294344	0.0610687	prefoldin 5
serinc1	1504.65	1.2842	0.333808	3.84713	0.000119512	0.00596573	serine incorporator 1
tmbim1b	51.8417	1.28401	0.44066	2.91383	0.00357028	0.0692977	transmembrane BAX inhibitor motif containing 1b
lrrfip1b	31.7012	1.28381	0.452469	2.83733	0.00454919	0.081536	leucine rich repeat (in FLII) interacting protein 1b
XLOC_039146	195.083	1.28032	0.354953	3.60702	0.00030974	0.0121518
mcl1b	1938	1.27529	0.369554	3.45088	0.00055877	0.0191884	MCL1 apoptosis regulator, BCL2 family member b
myo1ca	458.364	1.26659	0.362436	3.49467	0.000474645	0.0169989	myosin Ic, paralog a
zgc:77650	473.67	1.25735	0.247908	5.07184	3.93979e-07	5.3983e-05	zgc:77650
smo	139.025	1.25427	0.381243	3.28995	0.00100204	0.0293899	smoothened, frizzled class receptor
hace1	666.593	1.24181	0.379882	3.26893	0.00107953	0.0309059	HECT domain and ankyrin repeat containing E3 ubiquitin protein ligase 1
ntmt1	265.639	1.24095	0.30947	4.00991	6.07409e-05	0.00349241	N-terminal Xaa-Pro-Lys N-methyltransferase 1
pes	782.112	1.23588	0.29048	4.25463	2.09399e-05	0.0014592	pescadillo
trpc4apb	527.749	1.23385	0.400258	3.08265	0.00205169	0.0482413	transient receptor potential cation channel, subfamily C, member 4 associated protein b
lrsam1	457.942	1.23351	0.324435	3.80202	0.00014352	0.00677991	leucine rich repeat and sterile alpha motif containing 1
prdm4	225.374	1.2307	0.401677	3.06391	0.00218466	0.0505186	PR domain containing 4
si:dkey-100n23.5	204.328	1.21983	0.369537	3.30095	0.000963564	0.0286582	si:dkey-100n23.5
ubb	11890.2	1.21938	0.360729	3.38031	0.00072403	0.0231597	ubiquitin B
tbc1d17	614.801	1.21659	0.276716	4.39652	1.09998e-05	0.000848588	TBC1 domain family, member 17
egln1a	25.3278	1.21518	0.439958	2.76203	0.0057443	0.0950854	egl-9 family hypoxia-inducible factor 1a
ccdc50	562.658	1.20944	0.383713	3.15194	0.00162192	0.0414755	coiled-coil domain containing 50
klhl21	346.274	1.20896	0.299092	4.04208	5.29789e-05	0.00315139	kelch-like family member 21
si:ch211-11n16.2	638.738	1.20272	0.349739	3.43891	0.000584056	0.0199078	si:ch211-11n16.2
adipor2	4285.95	1.19969	0.433943	2.76462	0.00569896	0.0948369	adiponectin receptor 2
hmgb1a	1639.52	1.19244	0.401027	2.97346	0.00294467	0.0610687	high mobility group box 1a
prkg1a	209.572	1.19165	0.362313	3.289	0.00100545	0.0294587	protein kinase cGMP-dependent 1a
si:ch211-155e24.3	128.938	1.18855	0.40864	2.90854	0.00363119	0.0699347	si:ch211-155e24.3
zdhhc8a	200.669	1.18504	0.39729	2.98282	0.00285607	0.0598649	zinc finger DHHC-type palmitoyltransferase 8a
znf1159	160.659	1.18264	0.35572	3.32463	0.000885361	0.0268543	zinc finger protein 1159
rrn3	473.936	1.18106	0.245634	4.8082	1.52298e-06	0.000169815	RRN3 homolog, RNA polymerase I transcription factor
zdhhc16a	141.378	1.17823	0.363792	3.23876	0.00120052	0.0333535	zinc finger DHHC-type palmitoyltransferase 16a
serf2	972.341	1.16774	0.40812	2.86127	0.00421954	0.0774735	small EDRK-rich factor 2
LOC100537853	81.6227	1.16458	0.392986	2.96342	0.00304246	0.062392	uncharacterized LOC100537853
ehd2b	544.752	1.15708	0.361746	3.19861	0.0013809	0.0370506	EH-domain containing 2b
kdm7aa	1390.47	1.1482	0.340255	3.37453	0.000739422	0.0235972	lysine (K)-specific demethylase 7Aa
paqr3b	85.7605	1.1435	0.286009	3.99813	6.38449e-05	0.00364803	progestin and adipoQ receptor family member IIIb
pora	653.518	1.11744	0.303753	3.67878	0.000234348	0.00989086	P450 (cytochrome) oxidoreductase a
xiap	1607.53	1.10595	0.400855	2.75897	0.0057983	0.0956234	X-linked inhibitor of apoptosis
cops9	86.2113	1.10437	0.297928	3.70683	0.00020987	0.00905961	COP9 signalosome subunit 9
lmbrd2a	1285.34	1.09919	0.279482	3.93295	8.39111e-05	0.0045225	LMBR1 domain containing 2a
sh2d3cb	555.432	1.09762	0.366329	2.99628	0.00273295	0.0581262	SH2 domain containing 3Cb
abhd11	307.105	1.09516	0.355401	3.08147	0.00205984	0.0482809	abhydrolase domain containing 11
nagpa	985.952	1.08741	0.391314	2.77886	0.00545493	0.0925088	N-acetylglucosamine-1-phosphodiester alpha-N-acetylglucosaminidase
ginm1	536.852	1.0861	0.388987	2.79211	0.00523654	0.0903632	glycoprotein integral membrane 1
LOC103910438	490.578	1.08522	0.395198	2.74601	0.00603253	0.0983671	uncharacterized LOC103910438,non-coding
eif1ad	271.453	1.08358	0.308054	3.51751	0.00043561	0.0159246	eukaryotic translation initiation factor 1A domain containing
dimt1l	185.601	1.0831	0.355624	3.04563	0.00232194	0.0521177	DIM1 dimethyladenosine transferase 1-like (S. cerevisiae)
vhl	175.312	1.08041	0.386614	2.79455	0.00519727	0.0899673	von Hippel-Lindau tumor suppressor
BX649416.3	84.1042	1.08008	0.355059	3.04198	0.00235027	0.0524544
dclre1c	185.075	1.0769	0.371091	2.90197	0.00370822	0.0704332	DNA cross-link repair 1C, PSO2 homolog (S. cerevisiae)
tfpia	1708.26	1.07386	0.288408	3.72339	0.000196568	0.00860681	tissue factor pathway inhibitor a
rilpl1	89.8854	1.07382	0.38903	2.76026	0.00577559	0.0953111	Rab interacting lysosomal protein-like 1
stoml1	201.299	1.0726	0.356074	3.01229	0.00259282	0.056095	stomatin (EPB72)-like 1
si:ch211-74f19.2	773.433	1.0699	0.383271	2.7915	0.00524652	0.0904676	si:ch211-74f19.2
hprt1	842.613	1.06607	0.367782	2.89865	0.00374778	0.0708425	hypoxanthine phosphoribosyltransferase 1
calcoco1a	390.499	1.06154	0.385784	2.75165	0.00592964	0.0972073	calcium binding and coiled-coil domain 1a
cacna2d1a	286.957	1.06109	0.291477	3.6404	0.000272217	0.0109928	calcium channel, voltage-dependent, alpha 2/delta subunit 1a
CT030017.2	688.838	1.05678	0.309245	3.4173	0.000632465	0.0211649
acp2	748.904	1.05393	0.344094	3.0629	0.00219202	0.0505614	acid phosphatase 2, lysosomal
LOC101882640	156.817	1.05188	0.353275	2.97752	0.00290593	0.0607226	zinc finger protein 391-like
tmf1	1068.66	1.04898	0.186643	5.62025	1.90682e-08	4.00883e-06	TATA element modulatory factor 1
cd81b	97.1463	1.0419	0.326545	3.19068	0.00141939	0.037806	CD81 molecule b
si:dkey-48p11.3	189.691	1.04173	0.362203	2.87608	0.00402644	0.0748261	si:dkey-48p11.3
raver2	255.814	1.04119	0.337406	3.08587	0.00202959	0.0479802	ribonucleoprotein, PTB-binding 2
becn1	318.971	1.03796	0.235852	4.40087	1.07817e-05	0.000838807	beclin 1, autophagy related
si:ch211-218g4.2	437.569	1.03129	0.370923	2.78033	0.00543045	0.092378	si:ch211-218g4.2
pcdh2g17	585.523	1.01197	0.349555	2.89501	0.00379144	0.0714716	protocadherin 2 gamma 17
march6	3136.26	1.01191	0.321318	3.14923	0.001637	0.0415909	membrane-associated ring finger (C3HC4) 6
ddx5	11440	1.00879	0.347362	2.90414	0.00368262	0.0702862	DEAD (Asp-Glu-Ala-Asp) box helicase 5
zgc:113436	87.1582	1.00672	0.366828	2.74438	0.0060625	0.0987972	zgc:113436
si:ch211-110p13.9	81.3535	1.00557	0.342268	2.93795	0.00330387	0.0656507	si:ch211-110p13.9
tnni2a.2	72.5547	1.00279	0.345283	2.90427	0.00368115	0.0702862	troponin I type 2a (skeletal, fast), tandem duplicate 2
hdac6	284.701	1.0023	0.313066	3.20156	0.00136686	0.0367984	histone deacetylase 6
oga	1751.2	1.00072	0.329131	3.0405	0.00236185	0.0526276	O-GlcNAcase
fam32a	553.873	0.988501	0.31769	3.11152	0.00186125	0.0452433	family with sequence similarity 32 member A
slc35c1	215.659	0.97459	0.335582	2.90417	0.00368222	0.0702862	solute carrier family 35 member C1
zfyve27	290.358	0.969819	0.303149	3.19915	0.00137833	0.0370346	zinc finger, FYVE domain containing 27
LOC799039	48.5507	0.940419	0.303327	3.10035	0.00193295	0.0464938	zinc finger protein 721,non-coding
ess2	306.084	0.914457	0.258413	3.53875	0.000402031	0.0150439	ess-2 splicing factor homolog
wsb1	4076.7	0.902249	0.281686	3.20303	0.00135988	0.0367181	WD repeat and SOCS box containing 1
baxa	579.579	0.888612	0.304925	2.91419	0.00356608	0.0692977	BCL2 associated X, apoptosis regulator a
zgc:172139	816.751	0.853923	0.271189	3.14881	0.00163935	0.0416124	zgc:172139
MCUR1	270.727	0.853782	0.284979	2.99595	0.00273594	0.0581262	zgc:165532 [Source:ZFIN;Acc:ZDB-GENE-050417-213]
ralab	363.005	0.837153	0.253969	3.29628	0.000979744	0.028983	v-ral simian leukemia viral oncogene homolog Ab (ras related)
clocka	491.152	0.829109	0.239835	3.457	0.000546233	0.018817	clock circadian regulator a
fam177a1	559.379	0.827337	0.257519	3.21272	0.00131485	0.0359248	family with sequence similarity 177 member A1
herpud2	542.547	0.783779	0.271045	2.8917	0.00383166	0.0720326	HERPUD family member 2
zgc:92335	287.153	0.774811	0.229279	3.37934	0.000726602	0.023215	zgc:92335
mknk2b	10540.4	0.765687	0.269364	2.84258	0.00447503	0.0805535	MAPK interacting serine/threonine kinase 2b
ufd1l	414.862	0.745155	0.252075	2.95608	0.00311573	0.0634225	ubiquitin recognition factor in ER associated degradation 1
pdap1b	196.478	0.73528	0.23411	3.14075	0.00168518	0.0424238	pdgfa associated protein 1b
cript	397.967	0.703469	0.241673	2.91084	0.00360464	0.069618	cysteine-rich PDZ-binding protein
cirbpb	15437.4	0.692607	0.208504	3.32179	0.000894404	0.0270393	cold inducible RNA binding protein b
ap2m1a	2031.85	0.691566	0.239675	2.88543	0.00390876	0.0731823	adaptor related protein complex 2 subunit mu 1a
zfyve21	311.224	0.688306	0.212381	3.24089	0.00119155	0.033148	zinc finger, FYVE domain containing 21
clk4b	579.804	0.685662	0.208226	3.29288	0.000991666	0.0291855	CDC-like kinase 4b
trit1	278.391	0.642576	0.233205	2.75541	0.00586188	0.0964986	tRNA isopentenyltransferase 1
rbm28	752.454	0.598186	0.191849	3.118	0.00182083	0.0445701	RNA binding motif protein 28
syap1	549.651	0.58612	0.195616	2.99628	0.00273298	0.0581262	synapse associated protein 1
chmp1b	802.262	0.567676	0.203199	2.7937	0.00521086	0.0900893	chromatin modifying protein 1B
eif3jb	469.151	0.539068	0.196018	2.7501	0.00595773	0.0975516	eukaryotic translation initiation factor 3, subunit Jb
xpot	1166.33	0.536227	0.179557	2.98639	0.00282288	0.0595291	exportin, tRNA (nuclear export receptor for tRNAs)
golga1	921.385	0.504247	0.178379	2.82682	0.00470125	0.0836415	golgin A1
arhgap1	1142.9	0.490934	0.150706	3.25756	0.00112376	0.0318411	Rho GTPase activating protein 1
ubxn6	416.401	0.436148	0.150111	2.9055	0.0036667	0.0702503	UBX domain protein 6
myo18ab	1715.14	-0.521953	0.188718	-2.76578	0.00567865	0.0946998	myosin XVIIIAb
rock2a	1199.84	-0.544308	0.187188	-2.90782	0.00363957	0.0699981	rho-associated, coiled-coil containing protein kinase 2a
rbm39b	1003.13	-0.58498	0.20875	-2.8023	0.00507399	0.0884448	RNA binding motif protein 39b
rab1ab	1031.45	-0.667227	0.240774	-2.77117	0.00558549	0.0937023	RAB1A, member RAS oncogene family b
smap1	471.16	-0.684266	0.204362	-3.3483	0.000813094	0.0251047	small ArfGAP 1
srrt	788.571	-0.704705	0.25073	-2.81061	0.0049448	0.0867962	serrate RNA effector molecule homolog (Arabidopsis)
atf4a	2102.94	-0.734303	0.233012	-3.15135	0.00162516	0.0414859	activating transcription factor 4a
srfa	470.194	-0.754114	0.242726	-3.10686	0.00189088	0.0458019	serum response factor a
wu:fi46h04	457.175	-0.765	0.274878	-2.78305	0.00538503	0.0918892	wu:fi46h04
lars2	168.24	-0.776678	0.257032	-3.02172	0.00251341	0.0548076	leucyl-tRNA synthetase 2, mitochondrial
mon2	957.104	-0.777145	0.263334	-2.95118	0.00316561	0.0637778	MON2 homolog, regulator of endosome-to-Golgi trafficking
hnrnpk	1194.66	-0.786806	0.234319	-3.35785	0.000785522	0.0244729	heterogeneous nuclear ribonucleoprotein K
ylpm1	1091.45	-0.793433	0.268716	-2.95268	0.00315024	0.0637778	YLP motif containing 1
caprin1a	411.338	-0.796061	0.226899	-3.50843	0.000450754	0.0163776	cell cycle associated protein 1a
rnf41	297.078	-0.80243	0.244442	-3.2827	0.00102818	0.029997	ring finger protein 41
baz1b	1656.19	-0.81416	0.255727	-3.18371	0.00145402	0.0383404	bromodomain adjacent to zinc finger domain, 1B
tbl1xr1a	875.158	-0.816648	0.27191	-3.00337	0.00267005	0.057271	tbl1x receptor 1a
ttc7b	244.894	-0.818249	0.243167	-3.36496	0.000765541	0.0241509	tetratricopeptide repeat domain 7B
sp3a	850.378	-0.827356	0.296133	-2.79387	0.00520819	0.0900893	sp3a transcription factor
agap1	632.979	-0.830611	0.297781	-2.78933	0.0052817	0.090801	ArfGAP with GTPase domain, ankyrin repeat and PH domain 1
CABZ01088049.1	111.069	-0.844211	0.30082	-2.80637	0.0050103	0.0877232	VACUOLAR MEMBRANE PROTEASE EC_3.4.-.- FXNA RELATED FAMILY PROTEASE 1
bag6	879.215	-0.84516	0.286478	-2.95018	0.00317592	0.0638919	BCL2 associated athanogene 6
grk5l	206.075	-0.850041	0.277698	-3.06102	0.00220582	0.0507947	G protein-coupled receptor kinase 5 like
larp4aa	1098.52	-0.857245	0.26428	-3.2437	0.00117986	0.0329894	La ribonucleoprotein 4Aa
mark3b	895.863	-0.861601	0.259364	-3.32197	0.000893836	0.0270393	MAP/microtubule affinity-regulating kinase 3b
ppp1r2	272.159	-0.862292	0.311783	-2.76568	0.0056804	0.0946998	protein phosphatase 1, regulatory (inhibitor) subunit 2
gab1	583.575	-0.868004	0.255345	-3.39934	0.000675483	0.0221979	GRB2-associated binding protein 1
birc6	3770.53	-0.874171	0.290422	-3.01	0.00261245	0.0563868	baculoviral IAP repeat containing 6
zc3h13	677.101	-0.890402	0.292156	-3.0477	0.00230602	0.0519109	zinc finger CCCH-type containing 13
scaf1	876.338	-0.894079	0.308393	-2.89916	0.00374165	0.0707767	SR-related CTD-associated factor 1
tmem131l	1154.48	-0.898132	0.242179	-3.70854	0.000208458	0.00901279	transmembrane 131 like
prrc2c	1824.61	-0.904552	0.31886	-2.83683	0.00455643	0.081592	proline-rich coiled-coil 2C
tmtc4	144.223	-0.914934	0.316096	-2.89448	0.00379783	0.0715432	transmembrane O-mannosyltransferase targeting cadherins 4
cnot1	2504	-0.915774	0.249165	-3.67538	0.000237497	0.0099686	CCR4-NOT transcription complex, subunit 1
fam91a1	421.774	-0.927349	0.324766	-2.85544	0.00429772	0.0783865	family with sequence similarity 91 member A1
CABZ01072810.1	768.909	-0.931532	0.242228	-3.84568	0.00012022	0.00596573	dmX-like protein 1 [Source:NCBI gene;Acc:100333625]
chchd4a	142.369	-0.939338	0.304518	-3.08467	0.00203777	0.0480594	coiled-coil-helix-coiled-coil-helix domain containing 4a
cnot3b	632.421	-0.940961	0.277141	-3.39525	0.000685664	0.0224274	CCR4-NOT transcription complex, subunit 3b
bcl9l	599.707	-0.942384	0.3412	-2.76197	0.00574536	0.0950854	bcl9 like
CABZ01090890.1	451.018	-0.966986	0.285689	-3.38476	0.000712416	0.0229213	CYCLIC AMP DEPENDENT TRANSCRIPTION FACTOR ATF 6 BETA CAMP DEPENDENT TRANSCRIPTION FACTOR ATF 6 BETA ACTIVATING TRANSCRIPTION FACTOR 6 BETA ATF6 BETA CAMP RESPONSE ELEMENT BINDING RELATED CREB RP CAMP RESPONSIVE ELEMENT BINDING 1 [CONTAINS PROCESSED CYCLIC AMP DEPENDENT TRANSCRIPTION FACTOR ATF 6 BETA]
vps37c	624.673	-0.970099	0.249613	-3.88642	0.000101734	0.00522734	VPS37C subunit of ESCRT-I
apc	1005.91	-0.974736	0.345747	-2.81921	0.00481416	0.0850615	APC regulator of WNT signaling pathway
arid1b	619.734	-0.998469	0.34279	-2.91277	0.0035824	0.0694583	AT rich interactive domain 1B (SWI1-like)
ranbp3b	521.948	-1.00646	0.341869	-2.94399	0.00324008	0.0646682	RAN binding protein 3b
cecr2	356.478	-1.01013	0.345924	-2.9201	0.0034992	0.0684942	CECR2 histone acetyl-lysine reader
XLOC_010337	230.06	-1.01052	0.354433	-2.85109	0.00435697	0.0791526
irf2bp2a	853.528	-1.01659	0.370049	-2.74717	0.00601114	0.0981344	interferon regulatory factor 2 binding protein 2a
LOC100537613	213.04	-1.01736	0.271858	-3.74224	0.000182386	0.00815435	dmX-like protein 1
ctbp1	1277.36	-1.01811	0.322849	-3.15351	0.00161321	0.0413682	C-terminal binding protein 1
gnb1a	780.355	-1.01953	0.351028	-2.90441	0.00367943	0.0702862	guanine nucleotide binding protein (G protein), beta polypeptide 1a
slc35c2	453.878	-1.0212	0.352877	-2.89393	0.00380447	0.0716193	solute carrier family 35 member C2
naglu	89.2485	-1.02508	0.315453	-3.24953	0.00115595	0.0325188	N-acetylglucosaminidase, alpha
samd4b	415.469	-1.03133	0.370455	-2.78395	0.00537018	0.0918892	sterile alpha motif domain containing 4B
pak2a	536.986	-1.0353	0.289748	-3.5731	0.000352779	0.0135131	p21 protein (Cdc42/Rac)-activated kinase 2a
ddx3xb	2837.62	-1.03773	0.369246	-2.81041	0.0049479	0.0867962	DEAD-box helicase 3 X-linked b
grk3	1374.11	-1.04104	0.286651	-3.63172	0.000281534	0.0112864	G protein-coupled receptor kinase 3
CU695223.1	65.7351	-1.04169	0.341246	-3.05261	0.00226862	0.0515512	gastrula zinc finger protein XlCGF49.1-like [Source:NCBI gene;Acc:110439331]
trip6	288.821	-1.04235	0.341156	-3.05534	0.00224802	0.0512523	thyroid hormone receptor interactor 6
itsn1	1666.46	-1.04683	0.26805	-3.90536	9.40844e-05	0.00491685	intersectin 1 (SH3 domain protein)
trim62	119.737	-1.05025	0.366921	-2.86233	0.00420538	0.0773167	tripartite motif containing 62 [Source:ZFIN;Acc:ZDB-GENE-070112-502]
taf3	307.727	-1.0709	0.337374	-3.17424	0.00150232	0.0392803	TAF3 RNA polymerase II, TATA box binding protein (TBP)-associated facto
znf395b	272.24	-1.07631	0.281922	-3.81776	0.000134671	0.00650233	zinc finger protein 395b
bptf	1518.87	-1.0869	0.3733	-2.91159	0.00359593	0.0695473	bromodomain PHD finger transcription factor
fbrs	695.986	-1.09776	0.396603	-2.76791	0.00564162	0.0942669	fibrosin
slf2	367.433	-1.09907	0.319324	-3.44185	0.000577744	0.019717	SMC5-SMC6 complex localization factor 2
setd1ba	375.532	-1.10094	0.389019	-2.83005	0.00465403	0.0830159	SET domain containing 1B, histone lysine methyltransferase a
dhx29	384.534	-1.10302	0.302341	-3.64825	0.000264035	0.0108534	DEAH (Asp-Glu-Ala-His) box polypeptide 29
si:ch211-160o17.4	2319.85	-1.10406	0.386905	-2.85358	0.00432303	0.0786917	si:ch211-160o17.4
mtg2	105.416	-1.11529	0.378013	-2.95039	0.00317374	0.0638919	mitochondrial ribosome-associated GTPase 2
uqcc1	169.207	-1.11707	0.29862	-3.74079	0.000183444	0.00817515	ubiquinol-cytochrome c reductase complex assembly factor 1
arfrp1	177.788	-1.11904	0.342077	-3.27132	0.00107045	0.030781	ADP-ribosylation factor related protein 1
sik3	770.682	-1.12271	0.401005	-2.79973	0.00511457	0.0888148	SIK family kinase 3
setd5	529.558	-1.13227	0.387134	-2.92474	0.00344748	0.0678091	SET domain containing 5
rai14	271.956	-1.13229	0.386891	-2.92665	0.00342637	0.0675573	retinoic acid induced 14
erf	754.501	-1.1447	0.293966	-3.89399	9.86084e-05	0.00509526	Ets2 repressor factor
si:dkey-93n13.2	97.4112	-1.14685	0.373765	-3.06837	0.00215229	0.0499378	si:dkey-93n13.2
smarcc1a	886.725	-1.14989	0.367931	-3.12529	0.00177629	0.0439418	SWI/SNF related, matrix associated, actin dependent regulator of chromatin, subfamily c, member 1a
rfx7b	294.188	-1.15753	0.354966	-3.26096	0.00111034	0.0315907	regulatory factor X7b
foxj2	266.216	-1.17293	0.389872	-3.00851	0.00262536	0.0565324	forkhead box J2
cnot4b	468.605	-1.18035	0.340685	-3.46463	0.000530958	0.0184635	CCR4-NOT transcription complex, subunit 4b
flvcr2b	564.655	-1.18447	0.351858	-3.36632	0.00076177	0.0240719	FLVCR heme transporter 2b
atp8a1	751.045	-1.19068	0.43323	-2.74838	0.00598907	0.0978901	ATPase phospholipid transporting 8A1
eif4g3b	711.179	-1.19236	0.324446	-3.67505	0.000237804	0.0099686	eukaryotic translation initiation factor 4 gamma, 3b
LOC110439623	56.217	-1.2	0.383986	-3.12511	0.00177739	0.0439418	uncharacterized LOC110439623,non-coding
xpc	213.729	-1.20376	0.377854	-3.18578	0.00144366	0.0382731	xeroderma pigmentosum, complementation group C
clpb	261.111	-1.20801	0.413334	-2.9226	0.00347117	0.0680907	caseinolytic mitochondrial matrix peptidase chaperone subunit B
prr12a	611.002	-1.21263	0.410863	-2.95142	0.00316316	0.0637778	proline rich 12a
rreb1a	570.905	-1.21609	0.396332	-3.06837	0.00215228	0.0499378	ras responsive element binding protein 1a
nsd3	797.871	-1.22086	0.429225	-2.84435	0.00445023	0.0802645	nuclear receptor binding SET domain protein 3
tsc1b	310.174	-1.22263	0.444219	-2.75233	0.00591735	0.0970773	TSC complex subunit 1b
szrd1	492.463	-1.2276	0.362434	-3.38709	0.00070637	0.02282	SUZ RNA binding domain containing 1
wasf2	766.426	-1.23277	0.404071	-3.05088	0.0022817	0.0517205	WASP family member 2
cbx6b	203.402	-1.23476	0.421095	-2.93225	0.00336513	0.0665321	chromobox homolog 6b
sec24c	890.697	-1.23503	0.419141	-2.94658	0.00321311	0.0644518	SEC24 homolog C, COPII coat complex component
tcf20	592.414	-1.23716	0.431334	-2.86821	0.00412802	0.0762507	transcription factor 20
per2	2026.96	-1.24095	0.321109	-3.86457	0.000111286	0.00563407	period circadian clock 2
cacul1	246	-1.24266	0.438631	-2.83304	0.00461075	0.0824041	CDK2 associated cullin domain 1
vezf1a	170.517	-1.2455	0.415626	-2.99668	0.0027294	0.0581262	vascular endothelial zinc finger 1a
numb	980.221	-1.251	0.444546	-2.81412	0.00489117	0.0861302	NUMB endocytic adaptor protein
fosab	161.714	-1.25769	0.407263	-3.08816	0.00201402	0.0476941	v-fos FBJ murine osteosarcoma viral oncogene homolog Ab
tab2	516.639	-1.25784	0.423296	-2.97153	0.00296317	0.0612717	TGF-beta activated kinase 1 (MAP3K7) binding protein 2
akap1b	1168.89	-1.25849	0.432132	-2.91229	0.00358793	0.0694904	A kinase (PRKA) anchor protein 1b
e2f3	198.999	-1.25867	0.403239	-3.12141	0.00179987	0.0442986	E2F transcription factor 3
zc3h18	642.341	-1.27413	0.417566	-3.05133	0.00227827	0.0516998	zinc finger CCCH-type containing 18
si:ch211-166g5.4	634.501	-1.28149	0.442023	-2.89915	0.00374173	0.0707767	si:ch211-166g5.4
apool	300.746	-1.28191	0.397443	-3.22538	0.00125804	0.0345784	apolipoprotein O-like
si:ch211-256e16.3	58.0217	-1.29783	0.380609	-3.40987	0.000649945	0.0215146	si:ch211-256e16.3
phf21ab	441.268	-1.30535	0.358213	-3.64406	0.000268373	0.0109176	PHD finger protein 21Ab
ciz1a	248.194	-1.30684	0.438266	-2.98184	0.00286523	0.0600086	cdkn1a interacting zinc finger protein 1a
per3	4555.91	-1.31725	0.353758	-3.7236	0.000196399	0.00860681	period circadian clock 3
ep400	1232.5	-1.31888	0.361834	-3.645	0.000267394	0.0108939	E1A binding protein p400
arid1aa	1077.97	-1.32913	0.451356	-2.94476	0.00323208	0.0646682	AT rich interactive domain 1Aa (SWI-like)
tjp1a	854.318	-1.32918	0.450749	-2.94883	0.00318983	0.0641249	tight junction protein 1a
si:dkeyp-115e12.7	66.4385	-1.33345	0.3992	-3.34029	0.000836895	0.0256851	si:dkeyp-115e12.7
helz	1208.08	-1.35802	0.285292	-4.76012	1.93476e-06	0.000203378	helicase with zinc finger
pex12	68.9882	-1.35894	0.464764	-2.92394	0.00345636	0.0678485	peroxisomal biogenesis factor 12
sf1	859.06	-1.3616	0.490773	-2.77439	0.00553055	0.0931807	splicing factor 1
glcci1a	344.275	-1.36252	0.38238	-3.56327	0.000366257	0.0139324	glucocorticoid induced 1a
gbf1	1148.57	-1.37067	0.35136	-3.90105	9.57783e-05	0.00497704	golgi brefeldin A resistant guanine nucleotide exchange factor 1
rnaseh2b	133.266	-1.37208	0.475899	-2.88313	0.00393748	0.07357	ribonuclease H2, subunit B
sec24b	838.519	-1.3725	0.368556	-3.724	0.000196088	0.00860681	SEC24 homolog B, COPII coat complex component
tab3	298.191	-1.37267	0.391584	-3.50542	0.000455883	0.0165203	TGF-beta activated kinase 1 (MAP3K7) binding protein 3
ubap2l	1745.02	-1.37817	0.424913	-3.24342	0.00118106	0.0329894	ubiquitin associated protein 2-like
h2afvb	339.993	-1.37981	0.419001	-3.2931	0.000990893	0.0291855	H2A histone family, member Vb [Source:ZFIN;Acc:ZDB-GENE-050506-24]
rapgef1b	662.725	-1.38646	0.367204	-3.77571	0.000159551	0.00736045	Rap guanine nucleotide exchange factor (GEF) 1b
src	479.031	-1.38744	0.446209	-3.1094	0.00187465	0.0454887	v-src avian sarcoma (Schmidt-Ruppin A-2) viral oncogene homolog
im:7145024	101.119	-1.39182	0.436207	-3.19074	0.00141909	0.037806	im:7145024
mettl15	56.8262	-1.39377	0.489746	-2.84591	0.00442846	0.0799765	methyltransferase like 15
ccdc88c	647.265	-1.39747	0.299605	-4.66437	3.09569e-06	0.000297068	coiled-coil domain containing 88C
csnk2a2b	175.911	-1.40579	0.495784	-2.83549	0.00457555	0.0818812	casein kinase 2, alpha prime polypeptide b
si:ch73-341k19.1	51.1519	-1.40731	0.486949	-2.89005	0.00385175	0.0722622	si:ch73-341k19.1
spen	1569.65	-1.40873	0.416681	-3.38084	0.00072264	0.0231484	spen family transcriptional repressor
rybpb	222.263	-1.41717	0.289378	-4.89729	9.71678e-07	0.00011789	RING1 and YY1 binding protein b
eif4g3a	272.819	-1.41996	0.349609	-4.06155	4.87484e-05	0.00291865	eukaryotic translation initiation factor 4 gamma, 3a
tbc1d10aa	394.959	-1.41996	0.503391	-2.8208	0.00479044	0.0847902	TBC1 domain family, member 10Aa
ids	202.288	-1.42699	0.518334	-2.75304	0.0059045	0.0969683	iduronate 2-sulfatase
nfxl1	289.618	-1.42949	0.314857	-4.54012	5.6223e-06	0.00048693	nuclear transcription factor, X-box binding-like 1
nfatc2a	255.33	-1.44211	0.498033	-2.8956	0.00378429	0.0714061	nuclear factor of activated T cells 2a
ptgfrn	626.291	-1.44597	0.505529	-2.86031	0.00423226	0.0776554	prostaglandin F2 receptor inhibitor
med13a	921.691	-1.4522	0.357052	-4.06721	4.75787e-05	0.00286106	mediator complex subunit 13a
srfb	30.252	-1.45286	0.49994	-2.90606	0.00366006	0.0702199	serum response factor b
mbd5	374.521	-1.45381	0.437983	-3.31933	0.000902338	0.0271599	methyl-CpG binding domain protein 5
gne	218.072	-1.45904	0.417822	-3.49201	0.000479397	0.0170803	glucosamine (UDP-N-acetyl)-2-epimerase/N-acetylmannosamine kinase
sh2b3	826.952	-1.45964	0.451875	-3.23018	0.00123712	0.0341057	SH2B adaptor protein 3
usp8	920.803	-1.46395	0.377904	-3.87386	0.000107126	0.00546364	ubiquitin specific peptidase 8
afdna	1407.53	-1.46508	0.420052	-3.48786	0.000486907	0.0172586	afadin, adherens junction formation factor a
ncor1	2502.99	-1.46786	0.420087	-3.49417	0.000475538	0.0170088	nuclear receptor corepressor 1
larp1	845.052	-1.4704	0.356506	-4.12448	3.71571e-05	0.00235251	La ribonucleoprotein 1, translational regulator
fbxw7	460.86	-1.48597	0.472366	-3.14581	0.00165628	0.0419261	F-box and WD repeat domain containing 7
ube2j2	270.174	-1.4911	0.509636	-2.92582	0.00343552	0.0676323	ubiquitin-conjugating enzyme E2, J2 (UBC6 homolog, yeast)
cabin1	315.368	-1.4929	0.376221	-3.96814	7.24351e-05	0.00403017	calcineurin binding protein 1
pias1a	91.4153	-1.49879	0.523525	-2.86287	0.00419817	0.0772356	protein inhibitor of activated STAT, 1a
rab33ba	292.027	-1.50272	0.416386	-3.60896	0.000307423	0.0120781	RAB33B, member RAS oncogene family a
marcksl1b	564.102	-1.50402	0.319231	-4.71138	2.4604e-06	0.000246407	MARCKS-like 1b
XLOC_019038	54.1332	-1.5108	0.450474	-3.3538	0.000797098	0.0247775
zgc:171506	68.2231	-1.51332	0.50924	-2.97172	0.0029614	0.0612717	zgc:171506
khdc4	470.62	-1.51426	0.324002	-4.67361	2.95953e-06	0.000288016	KH domain containing 4, pre-mRNA splicing factor
supt20	188.507	-1.51782	0.422951	-3.58864	0.000332414	0.0128924	SPT20 homolog, SAGA complex component
nolc1	558.903	-1.51819	0.531538	-2.85623	0.0042871	0.0782446	nucleolar and coiled-body phosphoprotein 1
lrp5	319.841	-1.51846	0.394776	-3.84639	0.000119872	0.00596573	low density lipoprotein receptor-related protein 5
dync1h1	4530.18	-1.51868	0.333516	-4.55353	5.27529e-06	0.000461228	dynein, cytoplasmic 1, heavy chain 1
poldip3	156.639	-1.51901	0.463122	-3.27993	0.00103834	0.030246	polymerase (DNA-directed), delta interacting protein 3
LOC110438216	138.765	-1.51946	0.537989	-2.82433	0.004738	0.0840781
cbx8b	74.9706	-1.51975	0.514457	-2.95409	0.00313597	0.0636461	chromobox homolog 8b
rfc1	424.063	-1.52263	0.549542	-2.77071	0.00559335	0.0937023	replication factor C (activator 1) 1
abhd10b	141.697	-1.5253	0.550238	-2.77208	0.00556999	0.0935385	abhydrolase domain containing 10b
mtf1	164.122	-1.53278	0.499373	-3.0694	0.00214487	0.0498496	metal-regulatory transcription factor 1
ncoa1	423.739	-1.53558	0.50123	-3.06362	0.00218674	0.0505244	nuclear receptor coactivator 1
lig1	161.616	-1.53643	0.530617	-2.89555	0.00378496	0.0714061	ligase I, DNA, ATP-dependent
l3mbtl2	145.458	-1.54305	0.506439	-3.04686	0.00231244	0.0519893	L3MBTL histone methyl-lysine binding protein 2
LOC101887064	21.3551	-1.56594	0.520591	-3.008	0.00262971	0.0565818	uncharacterized LOC101887064,non-coding
ptpn23a	576.915	-1.57176	0.484325	-3.24525	0.00117348	0.0328517	protein tyrosine phosphatase, non-receptor type 23, a
ksr1b	645.31	-1.57352	0.432179	-3.64091	0.000271679	0.0109873	kinase suppressor of ras 1b
CU694481.1	71.5356	-1.57618	0.498548	-3.16155	0.00156933	0.0405141
bckdhb	413.916	-1.57845	0.411813	-3.83292	0.000126632	0.00619463	branched chain keto acid dehydrogenase E1 subunit beta
arl8bb	111.105	-1.58137	0.453152	-3.48972	0.00048353	0.0171831	ADP-ribosylation factor-like 8Bb
stau1	286.342	-1.58434	0.545702	-2.9033	0.00369248	0.070298	staufen double-stranded RNA binding protein 1
per1b	1773.8	-1.58887	0.416937	-3.81081	0.000138514	0.00661145	period circadian clock 1b
map2k4a	301.332	-1.59674	0.548753	-2.90976	0.00361706	0.0697838	mitogen-activated protein kinase kinase 4a
si:ch211-214b16.3	369.795	-1.6091	0.579048	-2.77888	0.00545463	0.0925088	si:ch211-214b16.3
raph1b	316.729	-1.60962	0.545404	-2.95125	0.00316492	0.0637778	Ras association (RalGDS/AF-6) and pleckstrin homology domains 1b
cpeb4a	537.916	-1.60969	0.561691	-2.8658	0.00415961	0.0766799	cytoplasmic polyadenylation element binding protein 4a
sin3aa	650.868	-1.61033	0.532875	-3.02196	0.00251146	0.0548076	SIN3 transcription regulator family member Aa
CABZ01085052.1	889.592	-1.61676	0.575408	-2.80976	0.00495779	0.0869144	EUKARYOTIC TRANSLATION INITIATION FACTOR 4 GAMMA 1 EIF 4 GAMMA 1 EIF 4G 1 EIF 4G1
arid1ab	1088.55	-1.61994	0.455548	-3.55603	0.000376503	0.0142435	AT rich interactive domain 1Ab (SWI-like)
hnrnpaba	958.642	-1.63529	0.496181	-3.29576	0.000981559	0.0290055	heterogeneous nuclear ribonucleoprotein A/Ba
BX548157.1	31.8402	-1.63889	0.544266	-3.01119	0.00260227	0.0562552
trim33l	131.531	-1.64657	0.462351	-3.56129	0.000369044	0.0139963	tripartite motif containing 33, like
CABZ01085061.1	127.482	-1.64908	0.534616	-3.08461	0.00203818	0.0480594
tmx3b	25.4787	-1.65587	0.601847	-2.75131	0.00593573	0.0972493	thioredoxin related transmembrane protein 3b
polr2a	1831.92	-1.65647	0.524863	-3.156	0.00159951	0.0410974	polymerase (RNA) II (DNA directed) polypeptide A
med23	245.13	-1.66031	0.401143	-4.13895	3.48897e-05	0.00223985	mediator complex subunit 23
tcf7l1a	291.889	-1.66494	0.438604	-3.79599	0.000147055	0.00693501	transcription factor 7 like 1a
h3f3d	645.431	-1.66513	0.489881	-3.39904	0.000676229	0.0221979	H3 histone, family 3D
sc:d0202	867.114	-1.67022	0.56382	-2.96233	0.00305318	0.0625187	sc:d0202
BX957322.2	40.8515	-1.67897	0.513077	-3.27235	0.00106659	0.0307592
asxl1	661.27	-1.68176	0.594367	-2.8295	0.00466207	0.0831056	ASXL transcriptional regulator 1
zgc:77262	212.34	-1.69109	0.527313	-3.20699	0.00134129	0.0363589	zgc:77262
mt2	2505.41	-1.69392	0.437932	-3.86801	0.000109729	0.00557573	metallothionein 2
prr12b	42.4708	-1.69967	0.515939	-3.29432	0.000986607	0.0291234	proline rich 12b
sdk2b	112.639	-1.70788	0.620005	-2.75462	0.00587611	0.09659	sidekick cell adhesion molecule 2b
rhobtb2b	181.984	-1.71078	0.601724	-2.84313	0.00446734	0.0804676	Rho related BTB domain containing 2b
mrtfba	988.964	-1.71409	0.568305	-3.01614	0.00256016	0.0556506	myocardin related transcription factor Ba
mnta	352.766	-1.72232	0.512322	-3.3618	0.000774368	0.0242626	MAX network transcriptional repressor a
mrtfaa	235.083	-1.72442	0.484101	-3.56212	0.000367875	0.0139747	myocardin related transcription factor Aa
ncoa6	685.662	-1.72934	0.521184	-3.3181	0.000906334	0.0272315	nuclear receptor coactivator 6
fam110a	456.089	-1.73389	0.540972	-3.20514	0.00134996	0.0365218	family with sequence similarity 110 member A
sppl3	417.443	-1.74359	0.465704	-3.74399	0.000181119	0.0081241	signal peptide peptidase 3
cica	1384.36	-1.74437	0.446072	-3.91051	9.21003e-05	0.00484207	capicua transcriptional repressor a
znf985	27.9029	-1.74924	0.551405	-3.17233	0.00151221	0.0394391	zinc finger protein 985
wu:fb16f03	607.301	-1.76246	0.5897	-2.98874	0.00280134	0.0592108	wu:fb16f03
entpd5b	62.067	-1.7626	0.628814	-2.80306	0.00506196	0.088347	ectonucleoside triphosphate diphosphohydrolase 5b
lrp5	29.0536	-1.77347	0.596232	-2.97446	0.00293509	0.0610539	low density lipoprotein receptor-related protein 5
wbp11	210.571	-1.77977	0.569744	-3.1238	0.00178532	0.0439798	WW domain binding protein 11
baz2ba	1005.91	-1.78348	0.537252	-3.31963	0.000901364	0.0271599	bromodomain adjacent to zinc finger domain, 2Ba
rbm4.3	933.362	-1.79074	0.490203	-3.65305	0.000259141	0.0106841	RNA binding motif protein 4.3
crfb16	23.479	-1.79825	0.493215	-3.64599	0.000266368	0.0108843	cytokine receptor family member B16
kmt2e	691.381	-1.80065	0.458753	-3.9251	8.66938e-05	0.00460232	lysine (K)-specific methyltransferase 2E
CABZ01021599.1	400.113	-1.84084	0.601637	-3.05972	0.00221545	0.0508889	receptor-interacting serine/threonine-protein kinase 2-like [Source:NCBI gene;Acc:110437957]
l3mbtl1a	14.4604	-1.84796	0.631593	-2.92587	0.00343494	0.0676323	L3MBTL histone methyl-lysine binding protein 1a
tnrc18	1442.87	-1.85007	0.527611	-3.5065	0.000454034	0.016475	trinucleotide repeat containing 18
mhc2dab	9539.27	-1.85031	0.673804	-2.74607	0.00603137	0.0983671	major histocompatibility complex class II DAB gene
zgc:56409	64.0942	-1.85204	0.618134	-2.99618	0.00273386	0.0581262	zgc:56409
flj13639	34.0947	-1.85841	0.584009	-3.18216	0.0014618	0.0384889	flj13639
LOC108183452	13.839	-1.85904	0.644335	-2.8852	0.00391163	0.0731863	uncharacterized LOC108183452,non-coding
cdk12	962.789	-1.86327	0.488822	-3.81177	0.000137978	0.00659729	cyclin-dependent kinase 12
ubn2b	208.255	-1.87021	0.554746	-3.37129	0.000748161	0.0237817	ubinuclein 2b
klhl29	56.4139	-1.8709	0.595176	-3.14344	0.00166976	0.0420739	kelch-like family member 29
dbf4	154.571	-1.87449	0.409459	-4.57796	4.69532e-06	0.000422594	DBF4 zinc finger
proser1	157.212	-1.87465	0.367361	-5.10302	3.34268e-07	4.67314e-05	proline and serine rich 1
bcl9	551.656	-1.88164	0.422418	-4.45446	8.41057e-06	0.000683291	BCL9 transcription coactivator
sap130b	160.481	-1.88252	0.621007	-3.0314	0.00243419	0.0535462	Sin3A-associated protein b
traf3	411.389	-1.89254	0.406842	-4.65178	3.29089e-06	0.000312532	TNF receptor-associated factor 3
LOC101883723	24.9649	-1.90111	0.645742	-2.94407	0.00323928	0.0646682	uncharacterized protein PB18E9.04c-like
XLOC_001964	27.125	-1.91329	0.617827	-3.0968	0.00195623	0.0467527
LOC110439515	14.3338	-1.91811	0.699226	-2.74319	0.00608462	0.0989819	uncharacterized LOC110439515,non-coding
sema5bb	57.5985	-1.92015	0.571101	-3.36219	0.000773261	0.0242555	sema domain, seven thrombospondin repeats (type 1 and type 1-like), transmembrane domain (TM) and short cytoplasmic domain, (semaphorin) 5Bb
RF00478	3551.48	-1.92572	0.488172	-3.94476	7.98794e-05	0.00433917
XLOC_013009	20.3508	-1.93868	0.579444	-3.34576	0.000820578	0.0253074
si:dkey-7i4.1	197.178	-1.94508	0.631815	-3.07856	0.00208005	0.0485893	si:dkey-7i4.1
si:ch211-196h24.2	124.387	-1.94718	0.523747	-3.71779	0.000200975	0.00877189	si:ch211-196h24.2
uvrag	674.176	-1.95879	0.421512	-4.64704	3.36725e-06	0.000318161	UV radiation resistance associated gene
st6galnac5a	20.1312	-1.96268	0.710056	-2.76412	0.00570759	0.0948912	ST6 (alpha-N-acetyl-neuraminyl-2,3-beta-galactosyl-1,3)-N-acetylgalactosaminide alpha-2,6-sialyltransferase 5a
rrbp1a	1922.32	-1.97069	0.5763	-3.41956	0.000627224	0.0210663	ribosome binding protein 1a
snap91	63.6043	-2.00581	0.647059	-3.09988	0.00193597	0.0465139	synaptosomal-associated protein 91 [Source:ZFIN;Acc:ZDB-GENE-100422-6]
si:ch211-207d6.2	130.365	-2.01217	0.5184	-3.88151	0.00010381	0.00531421	si:ch211-207d6.2
ankhd1	1493.78	-2.01306	0.426282	-4.72236	2.33123e-06	0.000237794	ankyrin repeat and KH domain containing 1
otud4	404.853	-2.0134	0.561864	-3.58344	0.000339101	0.0130618	OTU deubiquitinase 4
si:ch211-195h23.3	576.074	-2.01395	0.56556	-3.56099	0.00036946	0.0139963	si:ch211-195h23.3
fam222bb	273.132	-2.01627	0.590328	-3.4155	0.000636647	0.0212275	family with sequence similarity 222 member Bb
cap1	1877.38	-2.01765	0.476226	-4.23674	2.26784e-05	0.00155757	CAP, adenylate cyclase-associated protein 1 (yeast)
ciita	460.618	-2.01773	0.641194	-3.14683	0.00165048	0.0418178	class II, major histocompatibility complex, transactivator
ampd2a	187.142	-2.02305	0.679943	-2.97532	0.00292683	0.0609281	adenosine monophosphate deaminase 2a
pom121	562.18	-2.02353	0.686347	-2.94826	0.00319565	0.0641951	POM121 transmembrane nucleoporin
mntb	216.622	-2.03416	0.611155	-3.32838	0.000873525	0.02663	MAX network transcriptional repressor b
CU694532.1	228.326	-2.03615	0.40348	-5.04646	4.50077e-07	6.04662e-05
ggps1	247.699	-2.04537	0.737024	-2.77517	0.00551729	0.0931673	geranylgeranyl diphosphate synthase 1
uhrf1	929.533	-2.04917	0.649978	-3.15267	0.00161782	0.0414479	ubiquitin-like with PHD and ring finger domains 1
bcor	459.256	-2.05235	0.662457	-3.09809	0.00194772	0.0466395	BCL6 corepressor
gas2l3	130.24	-2.06337	0.74711	-2.7618	0.0057484	0.0950854	growth arrest-specific 2 like 3
zgc:77752	8.85725	-2.07084	0.736573	-2.81145	0.00493184	0.0866248	zgc:77752
irf6	286.78	-2.08129	0.552362	-3.76797	0.00016458	0.00754191	interferon regulatory factor 6
atxn2l	663.825	-2.08309	0.543873	-3.8301	0.000128092	0.00625493	ataxin 2-like
ccnk	278.95	-2.09716	0.589878	-3.55524	0.000377635	0.0142667	cyclin K
CABZ01113771.1	90.276	-2.09763	0.616833	-3.40064	0.000672281	0.0221454	UNCHARACTERIZED FRAGMENT
lrtm2a	59.3309	-2.10156	0.72262	-2.90825	0.00363458	0.0699511	leucine-rich repeats and transmembrane domains 2a
CU467646.6	62.6246	-2.10491	0.614362	-3.42618	0.00061214	0.0206352	zinc finger protein OZF-like [Source:NCBI gene;Acc:110437726]
sf3b4	194.114	-2.11164	0.58867	-3.58714	0.000334331	0.0129323	splicing factor 3b, subunit 4
hcfc1b	932.411	-2.11362	0.493522	-4.28274	1.84608e-05	0.00130702	host cell factor C1b
myo16	41.9509	-2.11953	0.665493	-3.1849	0.00144804	0.0382731	myosin XVI
crebbpa	662.489	-2.12285	0.424744	-4.99795	5.79428e-07	7.49867e-05	CREB binding protein a
nup214	454.971	-2.1277	0.561252	-3.79098	0.000150054	0.00704026	nucleoporin 214
LOC101883153	20.5427	-2.13474	0.551269	-3.87241	0.000107766	0.0054861	uncharacterized LOC101883153
hells	406.079	-2.14854	0.719315	-2.98692	0.00281801	0.0594719	helicase, lymphoid specific
phc1	74.1888	-2.15848	0.595868	-3.62241	0.000291873	0.0115828	polyhomeotic homolog 1
BX548059.1	216.265	-2.1681	0.468015	-4.63253	3.6122e-06	0.000336093
CR788303.1	107.763	-2.17156	0.675586	-3.21433	0.0013075	0.035795
ppfia4	24.1964	-2.1773	0.624943	-3.48399	0.000493997	0.0174228	PTPRF interacting protein alpha 4
zgc:136971	65.5442	-2.18354	0.717788	-3.04204	0.0023498	0.0524544	zgc:136971
RF00563	210.147	-2.19877	0.531454	-4.13726	3.51471e-05	0.00225113	small nucleolar RNA, H/ACA box 53 [Source:HGNC Symbol;Acc:HGNC:32646]
irf8	722.524	-2.21305	0.725452	-3.05059	0.00228396	0.051729	interferon regulatory factor 8
si:ch211-261n11.7	146.594	-2.21711	0.653522	-3.39255	0.00069245	0.0225915	si:ch211-261n11.7
CABZ01090219.1	108.902	-2.22784	0.639487	-3.48379	0.000494371	0.0174228
kcnn1a	24.7332	-2.23923	0.624013	-3.58843	0.000332677	0.0128924	potassium intermediate/small conductance calcium-activated channel, subfamily N, member 1a
fam110b	29.5768	-2.24386	0.790327	-2.83915	0.00452342	0.0812652	family with sequence similarity 110 member B
si:dkey-196n19.2	245.744	-2.24736	0.709478	-3.16762	0.00153694	0.0399329	si:dkey-196n19.2
mbd6	179.945	-2.2565	0.530875	-4.25054	2.1326e-05	0.00147573	methyl-CpG binding domain protein 6
bicra	339.601	-2.26936	0.62965	-3.60416	0.000313168	0.0122688	BRD4 interacting chromatin remodeling complex associated protein
znf1118	23.7922	-2.27826	0.698807	-3.26021	0.0011133	0.0316422	zinc finger protein 1118
LOC103910002	48.7225	-2.28034	0.604767	-3.77061	0.000162849	0.00747503	transcription elongation regulator 1-like
r3hdm1	278.539	-2.2843	0.499207	-4.57586	4.74262e-06	0.000424079	R3H domain containing 1
kif26bb	8.5619	-2.28578	0.784201	-2.91479	0.00355929	0.0692276	kinesin family member 26Bb
rfwd3	203.343	-2.28823	0.821973	-2.78383	0.00537216	0.0918892	ring finger and WD repeat domain 3
CABZ01072848.1	102.524	-2.28927	0.82875	-2.76232	0.00573923	0.0950854
LOC101887070	49.1006	-2.28932	0.557272	-4.10809	3.98937e-05	0.00249608	uncharacterized LOC101887070,non-coding
si:ch211-165f21.7	27.285	-2.29348	0.596345	-3.84589	0.000120118	0.00596573	si:ch211-165f21.7
cbll1	91.8869	-2.29618	0.751437	-3.05571	0.00224527	0.0512523	Cbl proto-oncogene-like 1, E3 ubiquitin protein ligase
LOC100330283	7.71203	-2.30421	0.718217	-3.20824	0.00133549	0.036273	potassium voltage-gated channel subfamily A member 3-like
si:ch73-160h15.3	28.9031	-2.31267	0.606709	-3.81183	0.000137942	0.00659729	si:ch73-160h15.3
CABZ01090144.1	58.2774	-2.32153	0.576138	-4.02948	5.59012e-05	0.00328619	WD REPEAT CONTAINING 48
snx6	286.66	-2.33861	0.596773	-3.91876	8.90073e-05	0.00469607	sorting nexin 6
rerea	1148.92	-2.34305	0.592505	-3.95448	7.67027e-05	0.0042165	arginine-glutamic acid dipeptide (RE) repeats a
PITPNC1	23.6551	-2.34565	0.829946	-2.82627	0.00470941	0.0837326	phosphatidylinositol transfer protein cytoplasmic 1a [Source:NCBI gene;Acc:563621]
atxn7l2a	171.308	-2.34686	0.789951	-2.97089	0.00296939	0.0613504	ataxin 7-like 2a
si:ch211-57n23.4	16.0593	-2.37142	0.796631	-2.97681	0.00291263	0.0607702	si:ch211-57n23.4
tnks1bp1	198.083	-2.37375	0.740999	-3.20344	0.00135795	0.0367021	tankyrase 1 binding protein 1
si:dkey-242h9.3	41.7251	-2.39168	0.730966	-3.27195	0.00106808	0.0307699	si:dkey-242h9.3
setd1a	495.541	-2.39218	0.507311	-4.71542	2.41218e-06	0.000243083	SET domain containing 1A, histone lysine methyltransferase
BX248501.1	9.03052	-2.39981	0.8111	-2.95871	0.00308934	0.0631184
il12bb	15.8915	-2.43196	0.846001	-2.87466	0.00404465	0.0750127	interleukin 12B, b
adgrl2a	90.4303	-2.43386	0.850515	-2.86163	0.00421463	0.0774351	adhesion G protein-coupled receptor L2a
si:ch211-212k18.7	1321.19	-2.44124	0.603462	-4.0454	5.22338e-05	0.00311379	si:ch211-212k18.7
XLOC_041980	29.5845	-2.44375	0.64486	-3.78958	0.000150901	0.00704398
igsf9ba	112.184	-2.44683	0.846363	-2.891	0.00384022	0.0721442	immunoglobulin superfamily, member 9Ba
FAM53C	126.621	-2.45827	0.580564	-4.23427	2.29292e-05	0.00157088	zgc:175066 [Source:ZFIN;Acc:ZDB-GENE-091027-2]
LOC100536501	309.885	-2.45895	0.894915	-2.74769	0.00600166	0.0980378	RING finger protein 166
cd83	272.467	-2.46129	0.761115	-3.2338	0.00122155	0.0338119	CD83 molecule
XLOC_036510	18.8382	-2.47637	0.688622	-3.59613	0.000322985	0.0126341
XLOC_024885	85.3135	-2.49611	0.847012	-2.94697	0.00320909	0.0644181
XLOC_044191	10.9585	-2.50068	0.855061	-2.92456	0.00344942	0.0678091
si:dkey-222h21.6	82.702	-2.50281	0.822277	-3.04376	0.00233643	0.0524004	si:dkey-222h21.6
adgre9	24.0231	-2.50957	0.892232	-2.81268	0.00491299	0.0863488	adhesion G protein-coupled receptor E9
si:ch211-197f20.1	109.288	-2.51373	0.689364	-3.64646	0.000265882	0.0108806	si:ch211-197f20.1
si:dkey-21e2.13	8.5282	-2.54612	0.821894	-3.09787	0.00194917	0.0466395	si:dkey-21e2.13
sik1	622.225	-2.5486	0.813814	-3.13168	0.00173812	0.043323	salt-inducible kinase 1
pgm2l1	961.675	-2.5568	0.484779	-5.27416	1.33368e-07	2.12317e-05	phosphoglucomutase 2-like 1
BX927193.2	33.6765	-2.56121	0.577128	-4.43784	9.0864e-06	0.000727624	ZINC FINGER
RF01241	23.6383	-2.562	0.592101	-4.32697	1.51172e-05	0.0011192
and1	35.0365	-2.56258	0.812213	-3.15506	0.00160467	0.0411875	actinodin1
XLOC_042210	8.97837	-2.58081	0.916743	-2.81519	0.00487483	0.0858975
XLOC_024725	28.812	-2.59848	0.626144	-4.14996	3.32528e-05	0.00215486
si:ch1073-459b3.2	19.0593	-2.59857	0.772539	-3.36368	0.000769119	0.0241807	si:ch1073-459b3.2
sec24a	992.268	-2.61756	0.620907	-4.2157	2.49009e-05	0.00167267	SEC24 homolog A, COPII coat complex component
si:dkey-157g16.6	29.5456	-2.61881	0.906032	-2.89041	0.00384734	0.0722288	si:dkey-157g16.6
rprd2b	168.741	-2.62386	0.763464	-3.43679	0.000588659	0.0199934	regulation of nuclear pre-mRNA domain containing 2b
mrtfab	796.075	-2.62995	0.665731	-3.95046	7.80011e-05	0.00427934	myocardin related transcription factor Ab
zgc:112332	25.4147	-2.63034	0.916803	-2.86903	0.0041173	0.0761037	zgc:112332
GID4	119.524	-2.64512	0.596044	-4.4378	9.08836e-06	0.000727624	GID complex subunit 4 homolog [Source:NCBI gene;Acc:497568]
si:dkey-7j22.1	17.6515	-2.64634	0.940833	-2.81277	0.00491172	0.0863488	si:dkey-7j22.1
gria1a	40.375	-2.65121	0.930427	-2.84945	0.00437942	0.0794557	glutamate receptor, ionotropic, AMPA 1a
CR762483.1	283.873	-2.67052	0.963763	-2.77093	0.00558957	0.0937023	growth-regulated alpha protein-like [Source:NCBI gene;Acc:101883994]
mastl	267.364	-2.67862	0.715286	-3.74483	0.000180517	0.00811032	microtubule associated serine/threonine kinase-like
lzts3b	6.55994	-2.68227	0.907209	-2.95662	0.00311031	0.0634056	leucine zipper, putative tumor suppressor family member 3b
rereb	170.093	-2.70497	0.612356	-4.41731	9.99347e-06	0.000790891	arginine-glutamic acid dipeptide (RE) repeats b
exosc1	510.416	-2.70621	0.661356	-4.09191	4.27833e-05	0.00264786	exosome component 1
NC_002333.17	89087.4	-2.71165	0.722283	-3.75428	0.000173844	0.0078489
psip1b	110.435	-2.71354	0.557764	-4.86504	1.14434e-06	0.000135846	PC4 and SFRS1 interacting protein 1b
XLOC_019030	12.8729	-2.71497	0.752024	-3.61022	0.000305935	0.012054
brd4	1088.15	-2.71498	0.597035	-4.54744	5.43024e-06	0.000472054	bromodomain containing 4
XLOC_018958	96.415	-2.71824	0.973162	-2.7932	0.00521894	0.0901159
XLOC_043000	56.4119	-2.72512	0.891631	-3.05633	0.00224067	0.0512118
ror2	95.7979	-2.72669	0.98004	-2.78222	0.00539883	0.0920106	receptor tyrosine kinase-like orphan receptor 2
LOC110439636	107.897	-2.7359	0.86538	-3.1615	0.00156961	0.0405141	uncharacterized LOC110439636,non-coding
CT573234.1	145.067	-2.73684	0.781084	-3.5039	0.000458503	0.0165935	AMBIGUOUS
adgrf6	109.769	-2.74432	0.933041	-2.94126	0.00326876	0.0649998	adhesion G protein-coupled receptor F6
gtpbp3	48.7841	-2.74657	0.863783	-3.1797	0.00147426	0.03878	GTP binding protein 3, mitochondrial
si:dkey-222h21.8	185.116	-2.75027	0.869437	-3.16327	0.00156005	0.0403811	si:dkey-222h21.8
cdca7a	593.31	-2.76533	0.934774	-2.95829	0.00309354	0.0631573	cell division cycle associated 7a
si:dkey-103i16.6	192.133	-2.77638	0.991543	-2.80006	0.00510931	0.0887795	si:dkey-103i16.6
camsap1a	67.9646	-2.78147	0.995764	-2.79331	0.00521719	0.0901159	calmodulin regulated spectrin-associated protein 1a
trak1b	27.3418	-2.78936	1.01734	-2.74182	0.00610999	0.0992774	trafficking protein, kinesin binding 1b
LOC100002706	31.1363	-2.79662	0.711456	-3.93085	8.46473e-05	0.00453555	E3 ubiquitin-protein ligase Hakai-like
CR450832.1	267.732	-2.80007	0.872892	-3.20781	0.00133752	0.0362922	sb:cb449 [Source:NCBI gene;Acc:100151018]
si:dkeyp-77c4.5	29.4673	-2.83148	0.818731	-3.45838	0.000543443	0.0187556	si:dkeyp-77c4.5
wipf2b	117.293	-2.83586	0.591553	-4.79393	1.63545e-06	0.000178737	WAS/WASL interacting protein family, member 2b
kcnc3b	49.1426	-2.84782	0.943846	-3.01726	0.00255074	0.0554898	potassium voltage-gated channel, Shaw-related subfamily, member 3b
CZQB01066256.1	27.8928	-2.85071	0.934994	-3.04891	0.00229675	0.0518058
XLOC_005350	21.0353	-2.85461	0.817912	-3.49012	0.000482802	0.0171794
sh3bp5b	215.738	-2.8556	0.95174	-3.0004	0.00269629	0.0577219	SH3-domain binding protein 5b (BTK-associated)
LOC101882073	27.7674	-2.87604	0.979734	-2.93553	0.00332976	0.0659273	uncharacterized LOC101882073
si:ch211-261n11.8	23.2901	-2.87786	0.748972	-3.84241	0.00012183	0.00603473	si:ch211-261n11.8
si:ch211-23l10.3	72.3504	-2.88336	0.871486	-3.30855	0.000937795	0.0279825	si:ch211-23l10.3
fbxo36a	8.19735	-2.88498	1.04429	-2.76262	0.00573389	0.0950854	F-box protein 36a
EPB41L2	49.8544	-2.89724	1.04093	-2.78331	0.00538073	0.0918892	si:ch73-18b11.1 [Source:ZFIN;Acc:ZDB-GENE-070912-332]
maza	53.8513	-2.90626	0.924465	-3.14372	0.00166817	0.0420739	MYC-associated zinc finger protein a (purine-binding transcription factor)
tcf19l	141.128	-2.90761	0.910146	-3.19466	0.00139996	0.0374333	transcription factor 19 (SC1), like
pcyt1ba	13.863	-2.92415	0.96374	-3.03417	0.00241196	0.053241	phosphate cytidylyltransferase 1, choline, beta a
XLOC_006820	12.8464	-2.93151	0.828226	-3.5395	0.000400881	0.0150213
LOC110439567	22.0101	-2.93296	0.959405	-3.05706	0.00223521	0.0512118	uncharacterized LOC110439567,non-coding
XLOC_042222	99.2524	-2.93712	1.06112	-2.76795	0.00564102	0.0942669
si:dkeyp-53d3.3	20.7106	-2.93862	0.898737	-3.26972	0.00107655	0.0308846	si:dkeyp-53d3.3
exo1	113.249	-2.97452	0.967896	-3.07318	0.00211789	0.0493476	exonuclease 1
camta1b	56.2551	-2.98374	0.81797	-3.64774	0.000264558	0.0108587	calmodulin binding transcription activator 1b
si:dkey-222h21.1	382.579	-2.99047	0.634224	-4.71516	2.41522e-06	0.000243083	si:dkey-222h21.1
CR847534.1	113.567	-2.99741	0.743872	-4.02947	5.59029e-05	0.00328619	uncharacterized LOC793338 [Source:NCBI gene;Acc:793338]
sh3d19	197.785	-3.00247	0.746615	-4.02144	5.78441e-05	0.00336407	SH3 domain containing 19
LOC101882617	850.962	-3.00394	0.848086	-3.54202	0.000397078	0.0148991	uncharacterized LOC101882617
LOC100150791	11.6668	-3.00477	0.841979	-3.5687	0.000358762	0.0137231	uncharacterized LOC100150791,non-coding
grin2bb	18.9349	-3.0083	0.901187	-3.33815	0.000843384	0.0258372	glutamate receptor, ionotropic, N-methyl D-aspartate 2B, genome duplicate b
mycla	381.468	-3.01378	0.93277	-3.231	0.00123359	0.0340423	MYCL proto-oncogene, bHLH transcription factor a
XLOC_040040	11.6901	-3.01809	0.812309	-3.71544	0.00020285	0.00882576
CU655845.1	744.751	-3.04152	0.57139	-5.32301	1.02063e-07	1.68318e-05
CABZ01102517.1	11.2663	-3.05172	1.09651	-2.78312	0.00538392	0.0918892	reelin-like [Source:NCBI gene;Acc:110438115]
pogza	123.917	-3.05188	0.897523	-3.40034	0.000673021	0.0221454	pogo transposable element derived with ZNF domain a
si:ch73-380l3.3	13.2588	-3.0627	1.0465	-2.92661	0.0034268	0.0675573	si:ch73-380l3.3
CABZ01072406.1	10.1255	-3.07381	0.981384	-3.13212	0.0017355	0.043323	MAM DOMAIN CONTAINING GLYCOSYLPHOSPHATIDYLINOSITOL ANCHOR 2 PRECURSOR MAM DOMAIN CONTAINING 1
hist1h2a9	446.307	-3.07485	0.994053	-3.09325	0.00197978	0.047167	histone cluster 1 H2A family member 9
LOC796000	54.7508	-3.07535	0.97615	-3.15049	0.00162995	0.0414884	coiled-coil domain-containing protein 171-like
FQ311928.1	31.3311	-3.08485	1.12083	-2.75228	0.00591819	0.0970773	BR serine/threonine kinase 2a [Source:NCBI gene;Acc:100334759]
nrxn2b	13.3731	-3.08794	1.06083	-2.91087	0.00360428	0.069618	neurexin 2b
zdhhc18b	189.753	-3.14378	1.06803	-2.94352	0.00324504	0.0646682	zinc finger DHHC-type palmitoyltransferase 18b
CU571382.5	9.60334	-3.14889	0.951575	-3.30914	0.000935836	0.0279543
LOC101883451	408.437	-3.15132	1.08306	-2.90965	0.00361829	0.0697838
adcy8	29.3934	-3.17211	1.00028	-3.17122	0.00151801	0.0395156	adenylate cyclase 8 (brain)
si:ch211-15j1.5	208.406	-3.18095	0.845745	-3.76112	0.000169152	0.00770017	si:ch211-15j1.5
egr1	487.669	-3.20006	0.793593	-4.03236	5.52188e-05	0.0032705	early growth response 1
clcn2a	10.193	-3.20596	1.11893	-2.86522	0.00416723	0.076769	chloride channel, voltage-sensitive 2a
BX539307.2	13.5442	-3.23504	1.06892	-3.02647	0.00247429	0.0542119	AMBIGUOUS
gra	66.5051	-3.25583	1.14452	-2.84471	0.00444521	0.0802265	granulito
mkrn4	768.207	-3.26449	1.10935	-2.94272	0.00325345	0.064789	makorin, ring finger protein, 4
arid2	430.195	-3.26842	0.700584	-4.66528	3.08194e-06	0.000296782	AT rich interactive domain 2 (ARID, RFX-like)
celsr2	37.9435	-3.27154	0.934115	-3.50229	0.000461276	0.0166719	cadherin, EGF LAG seven-pass G-type receptor 2
stil	172.713	-3.27477	0.975985	-3.35535	0.000792638	0.0246667	STIL centriolar assembly protein
trmt9b	109.007	-3.28088	1.13943	-2.8794	0.00398428	0.0740925	tRNA methyltransferase 9B
si:dkey-19a16.7	258.99	-3.28886	1.08116	-3.04198	0.00235027	0.0524544	si:dkey-19a16.7
aurka	271.971	-3.30022	1.19552	-2.7605	0.00577123	0.0953111	aurora kinase A
nasp	1889.99	-3.30429	1.07766	-3.06618	0.00216812	0.0501782	nuclear autoantigenic sperm protein (histone-binding)
nr1d1	878.693	-3.30702	0.513937	-6.43467	1.23745e-10	5.16375e-08	nuclear receptor subfamily 1, group d, member 1
si:ch73-72b7.1	11.8544	-3.31155	1.20146	-2.75626	0.00584658	0.0963618	si:ch73-72b7.1
llgl1	310.2	-3.3135	0.971598	-3.41037	0.000648756	0.0215045	LLGL scribble cell polarity complex component 1
BX004785.2	116.872	-3.34154	1.18578	-2.81801	0.00483229	0.085257	UNCHARACTERIZED
CABZ01023255.1	15.9547	-3.34371	0.845519	-3.95463	7.66538e-05	0.0042165	NACHT, LRR and PYD domains-containing protein 12-like [Source:NCBI gene;Acc:110438218]
si:dkey-34d22.2	35.2616	-3.34384	1.13184	-2.95434	0.00313336	0.0636399	si:dkey-34d22.2
XLOC_018054	10.9216	-3.35138	0.733635	-4.56818	4.91987e-06	0.000437091
LOC101884251	31.8354	-3.35238	0.999686	-3.35343	0.000798155	0.0247824	uncharacterized LOC101884251
si:dkey-11n14.1	1100.37	-3.37097	0.928525	-3.63045	0.000282926	0.0113257	si:dkey-11n14.1
si:ch211-261d9.1	6.04923	-3.37913	1.08566	-3.1125	0.0018551	0.0451736	si:ch211-261d9.1
BX469930.1	124.937	-3.3845	1.17404	-2.88278	0.00394188	0.0736022
CABZ01079550.1	89.261	-3.38649	0.967863	-3.49893	0.000467126	0.0168172
myh7ba	102.003	-3.39528	0.846173	-4.01251	6.00755e-05	0.00346138	myosin, heavy chain 7B, cardiac muscle, beta a
XLOC_042909	18.014	-3.40214	0.844963	-4.02638	5.66417e-05	0.00330695
mstnb	10.3055	-3.40775	1.20724	-2.82277	0.0047611	0.0844337	myostatin b
cdt1	348.495	-3.41026	1.09104	-3.1257	0.00177383	0.0439418	chromatin licensing and DNA replication factor 1
LOC103912033	7.39826	-3.41087	0.813338	-4.19367	2.74477e-05	0.00181715	uncharacterized LOC103912033,non-coding
zgc:55621	84.2441	-3.4166	1.03177	-3.3114	0.00092831	0.0277596	zgc:55621
CU467639.1	3.74123	-3.42007	1.15716	-2.95556	0.00312097	0.0634821
CT583728.12	9.00449	-3.43157	1.09571	-3.13181	0.00173731	0.043323
XLOC_031786	208.069	-3.45579	1.23313	-2.80246	0.00507148	0.0884448
IYD	94.6048	-3.46126	1.13063	-3.06134	0.00220346	0.0507829	si:ch211-286f9.2 [Source:ZFIN;Acc:ZDB-GENE-090313-109]
rundc3ab	41.8599	-3.46917	1.08917	-3.18514	0.00144685	0.0382731	RUN domain containing 3Ab
BX908800.1	6.83997	-3.47229	1.22286	-2.83948	0.00451876	0.0812345
esr1	392.677	-3.48477	0.996726	-3.49621	0.000471914	0.0169231	estrogen receptor 1
drd3	11.5826	-3.49885	0.951587	-3.67686	0.000236127	0.00992852	dopamine receptor D3
tmem44	72.9753	-3.50395	1.25762	-2.78617	0.00533349	0.0914631	transmembrane protein 44
muc5f	11.4034	-3.51305	1.12454	-3.124	0.00178409	0.0439798	mucin 5f
si:ch211-155m12.1	100.741	-3.51783	1.21649	-2.89179	0.00383053	0.0720326	si:ch211-155m12.1
si:dkey-164f24.2	5.61765	-3.52037	1.09592	-3.21226	0.00131694	0.0359464	si:dkey-164f24.2
dtl	200.262	-3.52562	1.03787	-3.39697	0.000681366	0.0223399	denticleless E3 ubiquitin protein ligase homolog (Drosophila)
mxc	633.025	-3.53371	1.12204	-3.14937	0.00163623	0.0415909	myxovirus (influenza virus) resistance C
XLOC_043755	8.22985	-3.54005	1.14989	-3.07861	0.00207967	0.0485893
si:dkey-10f21.4	12.6738	-3.54594	1.20459	-2.9437	0.00324314	0.0646682	si:dkey-10f21.4
fbxo5	311.304	-3.5529	1.18824	-2.99005	0.00278934	0.0590267	F-box protein 5
tgfa	64.1481	-3.55332	1.26951	-2.79896	0.00512676	0.0889704	transforming growth factor, alpha
entpd3	17.6901	-3.5649	1.12683	-3.16366	0.001558	0.0403811	ectonucleoside triphosphate diphosphohydrolase 3
LOC108183723	8.07514	-3.56775	1.22973	-2.90124	0.00371695	0.0705502	uncharacterized LOC108183723,non-coding
FO904898.1	14.3217	-3.57103	1.01512	-3.51783	0.000435097	0.0159246	AMBIGUOUS
pigrl2.3	14.0834	-3.59217	1.25426	-2.86397	0.00418367	0.0770203	polymeric immunoglobulin receptor-like 2.3
LOC108182814	32.089	-3.62038	0.767711	-4.71581	2.40751e-06	0.000243083	uncharacterized LOC108182814
si:ch211-233m11.1	171.768	-3.63083	1.07055	-3.39155	0.000694983	0.0225915	si:ch211-233m11.1
sb:cb649	28.3946	-3.63223	0.889163	-4.085	4.40777e-05	0.00268572	sb:cb649 [Source:ZFIN;Acc:ZDB-GENE-030804-15]
LOC101887019	13.2635	-3.63331	0.986632	-3.68254	0.000230926	0.00977803	uncharacterized LOC101887019,non-coding
henmt1	57.5447	-3.64002	1.1835	-3.07564	0.0021005	0.0490254	HEN methyltransferase 1
prr11	147.48	-3.64335	1.16262	-3.13373	0.00172597	0.0432135	proline rich 11
cyp27b1	263.575	-3.64548	0.944646	-3.8591	0.000113804	0.00572993	cytochrome P450, family 27, subfamily B, polypeptide 1
lef1	55.796	-3.66244	1.21689	-3.00966	0.00261538	0.0564059	lymphoid enhancer-binding factor 1
XLOC_023624	8.23512	-3.66658	1.20615	-3.03991	0.00236648	0.0526881
CU550719.2	6.15115	-3.6745	1.32255	-2.77835	0.00546356	0.092567	uncharacterized LOC103911926 [Source:NCBI gene;Acc:103911926]
HIST2H3A	241.315	-3.67777	1.21144	-3.03586	0.00239851	0.0531436	si:ch73-36p18.2 [Source:NCBI gene;Acc:100334933]
si:dkeyp-100h4.1	711.612	-3.69623	1.0724	-3.4467	0.000567478	0.0194148	si:dkeyp-100h4.1
elob	356.101	-3.70062	1.14132	-3.2424	0.00118528	0.0330577	elongin B
LOC110439128	4.72595	-3.7083	1.18686	-3.12447	0.00178128	0.0439641
si:dkey-49n23.3	13.7978	-3.70869	1.04873	-3.53635	0.000405698	0.0150991	si:dkey-49n23.3
tent5c	1334.55	-3.71661	1.22723	-3.02845	0.0024581	0.0539	terminal nucleotidyltransferase 5C
FP236812.2	424.582	-3.73525	1.13988	-3.27687	0.00104965	0.0304299	histone H2B 1/2 [Source:NCBI gene;Acc:100334869]
ccl25a	672.448	-3.7503	1.25219	-2.99498	0.00274462	0.0582354	chemokine (C-C motif) ligand 25a
si:ch211-278p9.1	596.693	-3.77317	1.30311	-2.89551	0.00378537	0.0714061	si:ch211-278p9.1
LOC100536609	7.49101	-3.79079	1.27843	-2.9652	0.00302485	0.0621234
pask	373.023	-3.79703	1.16345	-3.26359	0.00110011	0.0313645	PAS domain containing serine/threonine kinase
si:ch211-233h19.2	146.185	-3.83279	1.16757	-3.2827	0.00102817	0.029997	si:ch211-233h19.2
LOC108190763	16.7231	-3.84305	0.98976	-3.88281	0.000103256	0.00529569	mucin-5B-like
ush2a	47.5761	-3.85393	1.15977	-3.32301	0.000890523	0.0269812	Usher syndrome 2A (autosomal recessive, mild)
XLOC_006367	17.1538	-3.85812	0.874841	-4.41008	1.03331e-05	0.00081078
pif1	358.327	-3.88619	1.31645	-2.95203	0.00315695	0.0637778	PIF1 5'-to-3' DNA helicase homolog (S. cerevisiae)
si:dkey-260c8.8	105.897	-3.88779	1.17914	-3.29715	0.000976709	0.0289243	si:dkey-260c8.8
si:dkey-147f3.4	74.6235	-3.8913	0.955644	-4.07191	4.66283e-05	0.00281621	si:dkey-147f3.4
si:dkey-88l16.3	1178.12	-3.8994	1.3504	-2.88759	0.00388204	0.072781	si:dkey-88l16.3
zgc:92287	251.48	-3.91001	1.19761	-3.26485	0.00109521	0.0313221	zgc:92287
muc5d	11.5215	-3.91866	1.42201	-2.75572	0.00585632	0.0964647	mucin 5d
raly	45.3541	-3.92304	1.3514	-2.90293	0.00369685	0.0703142	RALY heterogeneous nuclear ribonucleoprotein
si:ch1073-209h18.1	52.8729	-3.95305	0.816815	-4.83959	1.30108e-06	0.000149403	si:ch1073-209h18.1
rcn3	1474.32	-3.98243	1.00585	-3.95928	7.51768e-05	0.00414919	reticulocalbin 3, EF-hand calcium binding domain
gbgt1l1	42.5716	-3.99803	1.26897	-3.15061	0.00162933	0.0414884	globoside alpha-1,3-N-acetylgalactosaminyltransferase 1, like 1
dhrs13a.2	93.4246	-4.00062	1.31114	-3.05125	0.00227891	0.0516998	dehydrogenase/reductase (SDR family) member 13a, tandem duplicate 2
si:ch211-197l9.5	31.7679	-4.0025	1.39628	-2.86655	0.00414971	0.0765518	si:ch211-197l9.5
rbm33b	78.4328	-4.02067	1.32374	-3.03736	0.0023866	0.053049	RNA binding motif protein 33b
sybu	312.487	-4.04099	1.34078	-3.01391	0.00257902	0.0558403	syntabulin (syntaxin-interacting)
XLOC_032954	10.1103	-4.04616	1.27943	-3.16246	0.00156442	0.040456
zgc:114130	377.894	-4.04694	1.06277	-3.8079	0.000140151	0.00666649	zgc:114130
si:dkey-1d7.3	40.2338	-4.053	1.33443	-3.03724	0.00238755	0.053049	si:dkey-1d7.3
sinup	119.377	-4.06589	1.42413	-2.855	0.0043037	0.0783917	siaz-interacting nuclear protein
XLOC_018935	7.26383	-4.08024	0.965657	-4.22535	2.38567e-05	0.00161661
LOC101884617	100.133	-4.08054	1.02782	-3.97007	7.18504e-05	0.00401386	uncharacterized LOC101884617,non-coding
htr2aa	5.62773	-4.09258	1.38938	-2.94561	0.00322318	0.0645596	5-hydroxytryptamine (serotonin) receptor 2A, genome duplicate a
si:dkey-23c22.7	83.4024	-4.09295	1.32174	-3.09664	0.0019573	0.0467527	si:dkey-23c22.7
LOC101886724	59.9787	-4.11043	0.981487	-4.18796	2.81472e-05	0.00185455	uncharacterized LOC101886724,non-coding
LOC110440150	7.85379	-4.11405	1.22122	-3.3688	0.000754971	0.0238996	uncharacterized LOC110440150,non-coding
LOC101887043	14.2518	-4.1188	1.31018	-3.1437	0.00166825	0.0420739
ccnb1	1739.48	-4.13309	1.27476	-3.24225	0.00118591	0.0330577	cyclin B1
tbx6	12.4374	-4.13467	0.953383	-4.33684	1.44543e-05	0.0010847	T-box transcription factor 6
s100a1	267.098	-4.13536	1.491	-2.77355	0.00554482	0.0932864	S100 calcium binding protein A1
pias4b	81.6795	-4.15217	1.38872	-2.98992	0.00279049	0.0590267	protein inhibitor of activated STAT, 4b
FO834857.1	293.535	-4.15253	1.20229	-3.45386	0.000552634	0.0190014	homeobox protein TGIF2-like [Source:NCBI gene;Acc:100535338]
elovl7a	150.442	-4.15989	1.4414	-2.88602	0.00390151	0.0730962	ELOVL fatty acid elongase 7a
si:dkey-21e2.8	15.9994	-4.19461	1.11432	-3.76429	0.000167025	0.00762859	si:dkey-21e2.8
LOC108183756	6.42876	-4.20429	1.31304	-3.20196	0.00136497	0.0367833	uncharacterized LOC108183756
CU914622.1	5.14603	-4.21628	1.44613	-2.91557	0.00355044	0.0692151	UNCHARACTERIZED
elovl6l	468.512	-4.22954	1.41797	-2.98281	0.0028562	0.0598649	ELOVL family member 6, elongation of long chain fatty acids like
tdrd6	552.153	-4.23492	1.2009	-3.52646	0.000421162	0.0155904	tudor domain containing 6
trim36	225.002	-4.25096	1.16737	-3.6415	0.000271059	0.0109783	tripartite motif containing 36
cfap70	43.3828	-4.25324	0.954335	-4.45676	8.32082e-06	0.000677999	cilia and flagella associated protein 70
zgc:193690	48.8654	-4.28506	1.13234	-3.78425	0.000154172	0.00714825	zgc:193690
zgc:153345	209.615	-4.29202	1.29779	-3.30717	0.00094243	0.0280903	zgc:153345
LOC101883052	48.6196	-4.29267	1.41481	-3.0341	0.00241257	0.053241	uncharacterized LOC101883052,non-coding
zgc:103482	447.602	-4.34649	1.40019	-3.10422	0.00190781	0.0461307	zgc:103482
CU179702.2	21.0132	-4.36396	1.44401	-3.02211	0.00251016	0.0548076
tac4	25.694	-4.36609	1.52091	-2.8707	0.0040956	0.0757534	tachykinin precursor 4
spdya	36.7874	-4.37047	1.33682	-3.2693	0.00107816	0.0308986	speedy/RINGO cell cycle regulator family member A
sall4	516.971	-4.38276	1.39628	-3.13889	0.0016959	0.0426157	spalt-like transcription factor 4
nabp1b	21.7315	-4.38856	1.48983	-2.94567	0.00322254	0.0645596	nucleic acid binding protein 1b
si:dkeyp-94g1.1	19.9397	-4.39183	1.24825	-3.51838	0.000434188	0.0159227	si:dkeyp-94g1.1
bora	180.531	-4.41062	1.26797	-3.47849	0.000504239	0.0176908	bora aurora kinase A activator
scn5lab	25.1634	-4.42059	1.22165	-3.61853	0.000296277	0.0117238	sodium channel, voltage gated, type V-like, alpha b
CT025585.1	12.3047	-4.42174	1.30211	-3.39582	0.000684234	0.0224072
srgap1b	135.423	-4.44024	1.17149	-3.79023	0.000150506	0.00704398	SLIT-ROBO Rho GTPase activating protein 1b
mos	173.907	-4.48634	1.34645	-3.33197	0.000862338	0.0263637	v-mos Moloney murine sarcoma viral oncogene homolog
cyp2k6	1116.02	-4.5029	1.37711	-3.26982	0.00107615	0.0308846	cytochrome P450, family 2, subfamily K, polypeptide 6
cx43.4	243.929	-4.50371	1.2243	-3.6786	0.000234513	0.00989086	connexin 43.4
syt13	94.9819	-4.50378	1.26351	-3.5645	0.000364547	0.0138866	synaptotagmin XIII
CT583642.1	4.48114	-4.51412	1.62346	-2.78056	0.00542646	0.092378	DELETED IN MALIGNANT BRAIN TUMORS 1 PRECURSOR HENSIN
mcph1	101.729	-4.52424	1.13471	-3.98712	6.688e-05	0.00379	microcephalin 1
frem2a	142.397	-4.52613	1.49923	-3.01897	0.00253639	0.0552212	FRAS1 related extracellular matrix 2a
zgc:66483	304.353	-4.53215	1.3017	-3.48172	0.00049821	0.0175015	zgc:66483
eevs	141.423	-4.5648	1.318	-3.46343	0.000533338	0.0185229	2-epi-5-epi-valiolone synthase
zgc:173742	196.1	-4.60213	1.54816	-2.97265	0.00295241	0.061183	zgc:173742
eomesa	135.283	-4.60587	1.46503	-3.14388	0.00166726	0.0420739	eomesodermin homolog a
XLOC_029609	15.8546	-4.60809	1.35122	-3.41032	0.000648859	0.0215045
si:ch211-160j14.2	71.3323	-4.61612	1.63229	-2.828	0.00468397	0.083442	si:ch211-160j14.2
CABZ01092942.1	39.0923	-4.61654	1.30745	-3.53095	0.000414076	0.0153901
ccnd3	15.3717	-4.64122	1.38217	-3.35793	0.000785295	0.0244729	cyclin D3
znf804b	19.725	-4.68091	1.30178	-3.59579	0.000323411	0.0126341	zinc finger protein 804B
sox19b	546.061	-4.69614	1.43266	-3.27791	0.00104578	0.0303818	SRY-box transcription factor 19b
LOC108191695	12.0343	-4.74002	1.72783	-2.74333	0.00608191	0.0989819	uncharacterized LOC108191695,non-coding
LOC110439488	16.2183	-4.74292	1.70744	-2.7778	0.00547283	0.092567	gastrula zinc finger protein XlCGF57.1-like
CR749763.2	12.983	-4.75132	1.62999	-2.91494	0.00355757	0.0692276
XLOC_034430	27.0705	-4.75933	1.01216	-4.70214	2.57446e-06	0.000256895
dnmt3bb.2	140.608	-4.76121	1.36129	-3.49757	0.00046952	0.0168813	DNA (cytosine-5-)-methyltransferase 3 beta, duplicate b.2
lrrc74b	26.9027	-4.76185	1.56999	-3.03304	0.00242105	0.0533424	leucine rich repeat containing 74B
vrtn	130.779	-4.76294	1.60654	-2.96471	0.00302967	0.0621759	vertebrae development associated
CR388079.1	105.906	-4.76589	1.58036	-3.0157	0.0025639	0.0556875
LOC108183429	5.97042	-4.77532	1.59671	-2.99072	0.0027832	0.0589631	gastrula zinc finger protein XlCGF8.2DB-like
tdrd1	237.997	-4.8086	1.58915	-3.02588	0.00247907	0.0542735	tudor domain containing 1
rtn2b	5.25549	-4.80927	1.73002	-2.77989	0.00543772	0.0924445	reticulon 2b
LOC110437733	30.4124	-4.81301	1.29963	-3.70336	0.000212766	0.00917026	alpha-tectorin-like
tdrd9	109.395	-4.81936	1.38759	-3.4732	0.000514293	0.017952	tudor domain containing 9
si:ch73-211l2.3	16.2845	-4.83269	1.30604	-3.70027	0.000215368	0.00922464	si:ch73-211l2.3
chia.4	607.072	-4.83464	1.50346	-3.21568	0.00130134	0.0356975	chitinase, acidic.4
LOC110438056	149.252	-4.84022	1.62091	-2.98611	0.00282549	0.0595385	tudor domain-containing protein 6-like
zgc:55461	367.949	-4.84145	1.10966	-4.36302	1.28282e-05	0.00097328	zgc:55461
BX465838.1	5.6877	-4.85046	1.70088	-2.85173	0.00434819	0.0790974
LOC101882298	34.3859	-4.8538	1.18812	-4.08526	4.40266e-05	0.00268572	uncharacterized LOC101882298,non-coding
pabpn1l	137.029	-4.85446	1.42205	-3.41371	0.000640854	0.0213161	PABPN1 like, cytoplasmic
LOC103909107	10.9639	-4.86892	1.26223	-3.85739	0.000114603	0.00575966	uncharacterized LOC103909107,non-coding
si:dkey-238k10.2	1769.78	-4.89318	1.11067	-4.40563	1.05479e-05	0.000825283	si:dkey-238k10.2
wee2	312.592	-4.92671	1.38717	-3.55164	0.000382842	0.0144436	WEE2 oocyte meiosis inhibiting kinase
mmp28	12.7161	-4.92682	1.09756	-4.48887	7.16015e-06	0.000599385	matrix metallopeptidase 28
b4galnt2.2	48.1423	-4.94134	1.68563	-2.93144	0.00337395	0.0666586	beta-1,4-N-acetyl-galactosaminyl transferase 2, tandem duplicate 2
pdzrn4	12.8916	-4.97778	1.51187	-3.29246	0.000993146	0.0291913	PDZ domain containing ring finger 4
LOC110439632	14.0004	-4.98937	1.56958	-3.1788	0.00147887	0.038827	NACHT
LOC110438418	20.2952	-5.0111	1.19513	-4.19294	2.75367e-05	0.00181868	tripartite motif-containing protein 16-like
topaz1	159.54	-5.03534	1.50698	-3.34134	0.000833748	0.0256275	testis and ovary specific PAZ domain containing 1
sumo2a	20.8388	-5.05674	1.80493	-2.80163	0.00508457	0.0885731	small ubiquitin like modifier 2a
capn12	8.44905	-5.05738	1.5563	-3.24962	0.00115559	0.0325188	calpain 12
si:dkeyp-93d12.1	186.419	-5.06117	1.48524	-3.40765	0.00065526	0.0216645	si:dkeyp-93d12.1
ubn1	78.4558	-5.07143	1.78032	-2.8486	0.00439118	0.0795905	ubinuclein 1
XLOC_044268	39.3951	-5.07906	1.70377	-2.98108	0.00287236	0.0600666
si:ch1073-416j23.1	60.9987	-5.0803	1.32365	-3.83811	0.000123986	0.00612214	si:ch1073-416j23.1
ephb6	61.7441	-5.0857	1.24144	-4.09662	4.19235e-05	0.00260049	eph receptor B6
CU326366.2	135.225	-5.10201	1.41198	-3.61337	0.000302241	0.0119255	METALLOENDOPEPTIDASE EC_3.4.24.-
si:ch211-241b2.4	48.8011	-5.14116	1.62676	-3.16037	0.00157566	0.0406323	si:ch211-241b2.4
dazl	212.904	-5.16787	1.48737	-3.4745	0.000511813	0.0179336	deleted in azoospermia-like
ccnb2	675.559	-5.19778	1.38377	-3.75625	0.000172475	0.0077999	cyclin B2
BX005003.1	22.077	-5.20476	1.66517	-3.12567	0.001774	0.0439418	cadherin 8 [Source:NCBI gene;Acc:564205]
mcm3l	546.93	-5.21341	1.48999	-3.49896	0.000467068	0.0168172	MCM3 minichromosome maintenance deficient 3 (S. cerevisiae), like
stk31	110.242	-5.23662	1.54455	-3.39038	0.000697947	0.0226143	serine/threonine kinase 31
XLOC_023402	10.6983	-5.27487	1.64775	-3.20126	0.00136827	0.0368004
grm1b	55.1801	-5.27545	1.61037	-3.27592	0.0010532	0.030483	glutamate receptor, metabotropic 1b
asz1	113.248	-5.28449	1.43209	-3.69006	0.000224199	0.00955282	ankyrin repeat, SAM and basic leucine zipper domain containing 1
trpc5b	42.3392	-5.2875	1.33545	-3.95933	7.51609e-05	0.00414919	transient receptor potential cation channel, subfamily C, member 5b
XLOC_024555	14.2764	-5.30599	1.57423	-3.37052	0.000750255	0.023805
col28a2b	8.7746	-5.32755	1.63878	-3.25093	0.00115027	0.0324254	collagen, type XXVIII, alpha 2b
gpat2	69.0399	-5.33119	1.38997	-3.83546	0.000125328	0.00615267	glycerol-3-phosphate acyltransferase 2, mitochondrial
lmnl3	258.498	-5.33212	1.35614	-3.93182	8.43044e-05	0.00453482	lamin L3
FO704909.1	95.8308	-5.38539	1.57359	-3.42236	0.000620801	0.020876
tph1a	70.414	-5.38772	1.84672	-2.91745	0.00352908	0.0689322	tryptophan hydroxylase 1 (tryptophan 5-monooxygenase) a
zp3d.2	106.003	-5.39229	1.43418	-3.75984	0.000170025	0.00772414	zona pellucida glycoprotein 3d tandem duplicate 2
tdrd5	157.411	-5.39709	1.55373	-3.47364	0.000513443	0.017952	tudor domain containing 5
zp3b	1949.29	-5.40885	1.46589	-3.68982	0.000224417	0.00955282	zona pellucida glycoprotein 3b
zgc:171509	9.22803	-5.41195	1.66769	-3.24518	0.00117374	0.0328517	zgc:171509
AL935186.6	4.00679	-5.41704	1.62182	-3.3401	0.000837486	0.0256851
zgc:56699	305.578	-5.43268	1.42148	-3.82186	0.000132451	0.00643359	zgc:56699
si:dkey-288a3.2	14.408	-5.43671	1.78395	-3.04756	0.00230707	0.0519109	si:dkey-288a3.2
efcab11	75.3216	-5.437	1.30163	-4.17709	2.95263e-05	0.00192242	EF-hand calcium binding domain 11
depdc7b	164.509	-5.43872	1.51309	-3.59444	0.000325091	0.0126818	DEP domain containing 7, paralog b
shisa8b	7.30272	-5.44804	1.6422	-3.31752	0.000908201	0.027247	shisa family member 8b
LOC101886838	23.3172	-5.46339	1.00561	-5.43293	5.54369e-08	1.03863e-05	protein NLRC3-like
pou5f3	547.29	-5.47424	1.30472	-4.19573	2.71997e-05	0.00180944	POU domain, class 5, transcription factor 3
prkg2	15.5392	-5.48057	1.79806	-3.04804	0.00230339	0.0519109	protein kinase cGMP-dependent 2
oca2	6.54813	-5.48694	1.82875	-3.00038	0.00269643	0.0577219	oculocutaneous albinism II
LOC110439481	5.29299	-5.4994	1.97878	-2.77919	0.00544938	0.0925088	uncharacterized LOC110439481,non-coding
si:ch211-241j12.4	160.419	-5.50236	1.39816	-3.93543	8.30469e-05	0.00449351	si:ch211-241j12.4
LOC101886433	4.67534	-5.50759	1.99306	-2.76339	0.00572052	0.0949662	uncharacterized LOC101886433,non-coding
bmb	288.142	-5.54973	1.28295	-4.32576	1.52007e-05	0.00111936	brambleberry
LOC101885477	78.1929	-5.56382	1.78587	-3.11548	0.00183648	0.0448391	sperm acrosome membrane-associated protein 4-like
si:ch211-157j23.2	262.015	-5.571	1.61468	-3.45021	0.000560156	0.019212	si:ch211-157j23.2
larp6b	259.878	-5.57577	1.51617	-3.67755	0.000235488	0.00991677	La ribonucleoprotein 6, translational regulator b
si:dkey-42i9.8	70.0862	-5.5999	1.81462	-3.086	0.00202869	0.0479802	si:dkey-42i9.8
slitrk5b	20.5961	-5.61903	1.66739	-3.36995	0.000751822	0.0238273	SLIT and NTRK-like family, member 5b
si:ch211-226l4.6	119.418	-5.63474	1.70732	-3.30034	0.00096569	0.0286905	si:ch211-226l4.6
BX005461.1	167.793	-5.6422	1.50078	-3.75952	0.000170239	0.00772414	si:dkey-192l18.10 [Source:NCBI gene;Acc:100535366]
vsx1	4.77337	-5.64804	2.03686	-2.77292	0.00555559	0.0934105	visual system homeobox 1 homolog, chx10-like
ighv4-5	4.51163	-5.65797	1.895	-2.98574	0.00282896	0.0595661	immunoglobulin heavy variable 4-5
tuba4l	1605.49	-5.66443	1.38563	-4.08797	4.35168e-05	0.00268119	tubulin, alpha 4 like
pih1d3	12.3086	-5.66443	1.8151	-3.12072	0.00180408	0.0443626	PIH1 domain containing 3
tdrd7a	151.621	-5.68102	1.32393	-4.29104	1.77838e-05	0.00126251	tudor domain containing 7 a
CABZ01075078.1	8.59386	-5.72551	1.67291	-3.42249	0.000620507	0.020876	GASTRULA ZINC FINGER 5 1 XLCGF5 1
tbr1b	18.2036	-5.75695	2.06504	-2.78782	0.0053064	0.0911466	T-box brain transcription factor 1b
si:dkey-19b23.11	3368.6	-5.77979	1.47144	-3.92799	8.56595e-05	0.00458087	si:dkey-19b23.11 [Source:ZFIN;Acc:ZDB-GENE-030131-6199]
rnf17	256.832	-5.78358	1.38323	-4.18121	2.89961e-05	0.0018959	ring finger protein 17
kpna7	1048.97	-5.80085	1.3875	-4.18079	2.90501e-05	0.0018959	karyopherin alpha 7 (importin alpha 8)
elavl2	85.8489	-5.82087	1.65341	-3.52052	0.000430708	0.0158373	ELAV like neuron-specific RNA binding protein 2
CT583728.7	1894.82	-5.82664	1.11477	-5.22677	1.72497e-07	2.67692e-05
si:busm1-104n07.3	25.6952	-5.8434	1.35959	-4.29791	1.72419e-05	0.00123661	si:busm1-104n07.3 [Source:ZFIN;Acc:ZDB-GENE-030616-99]
adad1	72.1564	-5.85564	1.65509	-3.53796	0.000403229	0.0150683	adenosine deaminase domain containing 1 (testis-specific)
ggact.3	28.9027	-5.88044	1.34713	-4.36517	1.27025e-05	0.000966405	gamma-glutamylamine cyclotransferase, tandem duplicate 3
tmprss4b	173.553	-5.88929	1.4788	-3.98247	6.82027e-05	0.00384912	transmembrane serine protease 4b
tnxbb	3.76768	-5.89128	2.07994	-2.83243	0.00461961	0.0824554
si:ch211-89o9.4	8.90638	-5.89631	1.90019	-3.10301	0.00191561	0.0462446	si:ch211-89o9.4
LOC110439629	5.10224	-5.9333	1.8327	-3.23746	0.00120598	0.0334482	vegetative cell wall protein gp1-like
zgc:163014	92.1463	-5.95134	1.68234	-3.53755	0.000403864	0.0150716	zgc:163014
LOC100535162	135.423	-5.97073	1.72214	-3.46704	0.000526224	0.018322	beta-microseminoprotein J1-like
XLOC_034435	7.74573	-5.97629	2.1371	-2.79644	0.00516684	0.0895531
sft2d2a	23.1274	-5.98276	1.91203	-3.129	0.001754	0.0436376	SFT2 domain containing 2a
CR352226.2	18.3857	-5.99739	1.97632	-3.03462	0.00240837	0.053241
tas1r3	31.9788	-5.99964	1.11548	-5.37851	7.51064e-08	1.29282e-05	taste receptor, type 1, member 3
si:ch211-235f1.3	25.6216	-6.03153	1.58169	-3.81335	0.000137096	0.00658946	si:ch211-235f1.3
uncx4.1	19.8351	-6.03313	2.06827	-2.917	0.00353417	0.0689827	Unc4.1 homeobox (C. elegans)
LOC101885765	11.798	-6.03608	1.77944	-3.39213	0.000693522	0.0225915	ephrin type-A receptor 7-like
osbpl7	319.064	-6.04155	1.45663	-4.14761	3.35961e-05	0.002172	oxysterol binding protein-like 7
FO904898.4	51.2032	-6.06698	1.75255	-3.4618	0.000536574	0.0186118	uncharacterized LOC100333939 [Source:NCBI gene;Acc:100333939]
piwil2	145.191	-6.07667	1.28883	-4.71489	2.41838e-06	0.000243083	piwi-like RNA-mediated gene silencing 2
LOC101884613	4.63724	-6.10167	1.47588	-4.13427	3.5608e-05	0.00227536	uncharacterized LOC101884613,non-coding
fam113	73.5801	-6.10281	1.5915	-3.83463	0.000125751	0.00616248	family with sequence similarity 113
arhgef10la	5736.81	-6.12846	1.40504	-4.36177	1.29017e-05	0.000976169	Rho guanine nucleotide exchange factor (GEF) 10-like a
si:ch211-114l13.3	271.306	-6.13368	1.16948	-5.24479	1.56463e-07	2.44838e-05	si:ch211-114l13.3
CABZ01071972.1	6.81655	-6.1762	1.72257	-3.58546	0.000336486	0.0129792	HEPATOCYTE GROWTH FACTOR RECEPTOR PRECURSOR HGF RECEPTOR EC_2.7.10.1 HGF/SF RECEPTOR PROTO ONCOGENE C MET SCATTER FACTOR RECEPTOR SF RECEPTOR TYROSINE KINASE MET
zar1	804.535	-6.17851	1.46559	-4.21571	2.48988e-05	0.00167267	zygote arrest 1
XLOC_044326	40.1861	-6.18486	1.67107	-3.70115	0.000214628	0.00920727
zp3c	385.685	-6.19471	1.5683	-3.94994	7.817e-05	0.00428008	zona pellucida glycoprotein 3c
LOC101882847	36.5525	-6.19883	2.04573	-3.03013	0.00244448	0.0536673	rho-associated protein kinase 1-like
nfr	41.2708	-6.20585	2.01327	-3.08247	0.0020529	0.0482413	notochord formation related
lsm14b	369.011	-6.21886	1.44441	-4.30545	1.66644e-05	0.00120947	LSM family member 14B
adad2	29.2741	-6.22491	1.90043	-3.27553	0.00105465	0.030483	adenosine deaminase domain containing 2
zglp1	204.944	-6.24651	1.44386	-4.32626	1.51665e-05	0.00111936	zinc finger GATA like protein 1
caprin2	952.271	-6.25139	1.52134	-4.10912	3.97164e-05	0.00249164	caprin family member 2
BX510309.2	6.28474	-6.25716	2.18945	-2.85787	0.00426489	0.0779425
LOC110437877	12.9191	-6.2648	1.93444	-3.23856	0.00120136	0.0333535	uncharacterized LOC110437877
zp3d.1	182.022	-6.28169	1.53711	-4.0867	4.37561e-05	0.00268393	zona pellucida glycoprotein 3d tandem duplicate 1
BX323812.1	8.6896	-6.28482	1.92923	-3.25768	0.00112326	0.0318411
ddx4	111.623	-6.30156	1.54982	-4.066	4.78279e-05	0.00286978	DEAD (Asp-Glu-Ala-Asp) box polypeptide 4
si:ch211-241j12.3	514.267	-6.30654	1.32325	-4.76595	1.87967e-06	0.000200135	si:ch211-241j12.3
BX005124.1	10.7892	-6.30818	1.92658	-3.27429	0.00105926	0.0305798
CR391995.1	4.26842	-6.34492	2.08507	-3.04303	0.00234212	0.0524544
si:ch211-14a17.6	153.12	-6.35355	1.57642	-4.03036	5.56922e-05	0.00328619	si:ch211-14a17.6 [Source:ZFIN;Acc:ZDB-GENE-030616-589]
spo11	14.4941	-6.37045	2.11624	-3.01027	0.00261014	0.0563811	SPO11 initiator of meiotic double stranded breaks
cntnap3	16.0308	-6.37203	1.67446	-3.80543	0.000141556	0.00672171	contactin associated protein family member 3
CR749167.2	38.144	-6.37967	2.21479	-2.88048	0.00397064	0.0738888	UNCHARACTERIZED
si:dkey-7j22.2	7.05353	-6.39019	2.33018	-2.74236	0.00609992	0.0991723	si:dkey-7j22.2
CABZ01085887.1	9.21169	-6.40464	2.27317	-2.81749	0.00484	0.0853383	PHOSPHATASE AND ACTIN REGULATOR 1
BX649398.1	5.20141	-6.40941	1.97464	-3.24587	0.00117091	0.0328392
wu:fb97g03	4.7723	-6.41906	1.8287	-3.51017	0.000447812	0.0162922	wu:fb97g03
si:ch211-145c1.1	451.355	-6.4235	1.50873	-4.25755	2.06682e-05	0.00144473	si:ch211-145c1.1
tatdn2	359.253	-6.43612	1.53818	-4.18424	2.86119e-05	0.00188067	TatD DNase domain containing 2
pld6	17.7079	-6.45649	1.87292	-3.4473	0.000566228	0.0193961	phospholipase D family, member 6
figla	22.0403	-6.496	2.16204	-3.00456	0.00265961	0.0570915	folliculogenesis specific bHLH transcription factor
fbxo43	231.305	-6.50754	1.53772	-4.23195	2.31675e-05	0.00158327	F-box protein 43
LOC100535170	6.59694	-6.5154	1.82229	-3.5754	0.000349697	0.0134136	uncharacterized LOC100535170,non-coding
panx3	5.05198	-6.5311	1.99133	-3.27977	0.00103891	0.030246	pannexin 3
LOC110439475	6.20267	-6.54705	2.25203	-2.90718	0.00364702	0.0700436	uncharacterized LOC110439475,non-coding
XLOC_042488	1348	-6.55554	1.47702	-4.43835	9.06512e-06	0.000727624
rbm46	22.0202	-6.56789	1.92434	-3.41306	0.000642375	0.021341	RNA binding motif protein 46
CABZ01045617.1	10562.3	-6.61657	1.22054	-5.421	5.92651e-08	1.08215e-05
LOC110438921	3.25941	-6.61709	1.87572	-3.52775	0.000419103	0.015535	RNA pseudouridylate synthase domain-containing protein 4-like
RF00067	8.44465	-6.63837	2.00229	-3.31539	0.00091515	0.0274256
si:ch73-160p18.4	128.116	-6.66128	1.73581	-3.83756	0.000124261	0.00612214	si:ch73-160p18.4
zgc:66479	122.62	-6.67326	1.79197	-3.72399	0.000196102	0.00860681	zgc:66479
si:dkey-179j5.5	14.8546	-6.68645	2.15598	-3.10135	0.0019264	0.0464144	si:dkey-179j5.5
zgc:173544	599.174	-6.69324	2.20594	-3.03419	0.0024118	0.053241	zgc:173544
si:dkey-58b18.8	7.55433	-6.69972	1.83783	-3.64546	0.000266914	0.0108905	si:dkey-58b18.8
FO704772.2	100969	-6.71789	1.10992	-6.05261	1.42519e-09	4.13169e-07	UNCHARACTERIZED
LOC110439689	4.76545	-6.72204	2.30291	-2.91894	0.00351228	0.0687016	uncharacterized LOC110439689,non-coding
piwil1	141.638	-6.73681	1.43982	-4.67893	2.88369e-06	0.000282632	piwi-like RNA-mediated gene silencing 1
si:ch211-194e1.7	169.999	-6.74241	0.672238	-10.0298	1.12759e-23	2.38885e-20	si:ch211-194e1.7
nxph1	15.1012	-6.74863	1.84095	-3.66583	0.000246534	0.010272	neurexophilin 1
si:ch211-189e2.3	10.466	-6.80126	2.20004	-3.09142	0.001992	0.0473353	si:ch211-189e2.3
zgc:111976	66.8249	-6.83213	1.80273	-3.78989	0.000150715	0.00704398	zgc:111976
fmn2b	214.763	-6.85134	1.46311	-4.68274	2.83068e-06	0.000279425	formin 2b
nobox	10.9386	-6.85632	2.39825	-2.85889	0.00425128	0.077797	NOBOX oogenesis homeobox
LOC103911631	5.81404	-6.85758	2.25389	-3.04255	0.0023458	0.0524544	uncharacterized LOC103911631,non-coding
gdf9	63.623	-6.85818	1.92399	-3.56457	0.000364456	0.0138866	growth differentiation factor 9
taf4b	20.6897	-6.85969	1.96203	-3.49621	0.000471911	0.0169231	TAF4B RNA polymerase II, TATA box binding protein (TBP)-associated factor
CR354542.1	12.3057	-6.86201	2.2611	-3.03481	0.0024069	0.053241
tbpl2	38.5819	-6.8671	2.04824	-3.35269	0.000800305	0.0248037	TATA box binding protein like 2
zgc:56231	982.418	-6.92446	1.51443	-4.57233	4.82324e-06	0.000429893	zgc:56231
si:ch211-198m1.1	16.6795	-6.93513	1.8545	-3.73962	0.000184297	0.0081999	si:ch211-198m1.1
LOC101882644	13.3424	-6.94836	2.49976	-2.77961	0.00544238	0.0924668	uncharacterized LOC101882644,non-coding
CABZ01069022.2	129.068	-6.98343	1.67014	-4.18135	2.89786e-05	0.0018959
si:ch211-119o8.6	63.927	-6.99225	1.93413	-3.61518	0.000300135	0.0118594	si:ch211-119o8.6
si:dkey-4c23.3	244.373	-7.01612	1.55215	-4.52026	6.17625e-06	0.000529907	si:dkey-4c23.3
neurod6a	16.4188	-7.01757	1.77746	-3.94809	7.87759e-05	0.00430107	neuronal differentiation 6a
XLOC_043980	29.0954	-7.03775	2.17606	-3.23417	0.00121996	0.0338018
ms4a17a.2	5.48498	-7.04417	2.25936	-3.11777	0.00182223	0.0445701	membrane-spanning 4-domains, subfamily A, member 17a.2
zgc:114123	268.533	-7.08738	1.81429	-3.90643	9.36716e-05	0.00490458	zgc:114123
pou3f3a	49.7168	-7.09087	2.42768	-2.92084	0.00349088	0.06838	POU class 3 homeobox 3a
zgc:111868	5164.41	-7.10055	1.46722	-4.83946	1.30194e-06	0.000149403	zgc:111868
elovl4b	21.3943	-7.11066	1.94641	-3.65322	0.000258971	0.0106841	ELOVL fatty acid elongase 4b
CT027638.1	57610	-7.11942	1.13539	-6.27047	3.59957e-10	1.32181e-07
si:dkey-9c18.3	9.45158	-7.12783	1.76109	-4.04739	5.1791e-05	0.00309409	si:dkey-9c18.3
gtf2f2b	13.9779	-7.13645	1.96854	-3.62524	0.000288689	0.0114896	general transcription factor IIF, polypeptide 2b
si:dkey-189g17.2	98.7702	-7.15139	1.85268	-3.86002	0.000113377	0.00571888	si:dkey-189g17.2
fbxo16	23.2805	-7.18325	1.96231	-3.66061	0.000251614	0.0104363	F-box protein 16
AL929192.1	61.002	-7.19669	2.14662	-3.35257	0.000800643	0.0248037
CU929143.1	4884.81	-7.20303	1.39032	-5.18084	2.20888e-07	3.36104e-05
ftr86	118.996	-7.2376	1.91722	-3.77505	0.000159976	0.00736773	finTRIM family, member 86
FQ378016.1	17.5951	-7.23913	2.5315	-2.85962	0.00424146	0.0777058	high affinity cGMP-specific 3',5'-cyclic phosphodiesterase 9A-like [Source:NCBI gene;Acc:571737]
si:dkeyp-98a7.9	410.935	-7.31016	1.73629	-4.21021	2.5513e-05	0.00170134	si:dkeyp-98a7.9
AL928908.2	7.95481	-7.3462	2.63522	-2.7877	0.00530842	0.0911466
LOC101883584	12.9312	-7.38955	2.47543	-2.98516	0.00283434	0.0595883	uncharacterized LOC101883584,non-coding
zp2l1	95.1024	-7.47119	2.09416	-3.56764	0.00036021	0.0137594	zona pellucida glycoprotein 2, like 1
si:dkey-88l16.4	44.7527	-7.49184	2.08579	-3.59184	0.000328353	0.0127728	si:dkey-88l16.4
exd1	47.5766	-7.50436	1.90776	-3.93359	8.36854e-05	0.00451918	exonuclease 3'-5' domain containing 1
npm2b	305.428	-7.50637	1.92521	-3.89899	9.65928e-05	0.00500049	nucleophosmin/nucleoplasmin, 2b
CR383662.2	25.5961	-7.52166	1.91057	-3.93686	8.25554e-05	0.00447571
zgc:158463	66528.3	-7.5514	1.09696	-6.88391	5.82325e-12	2.91596e-09	zgc:158463
kcns3b	29.2398	-7.56019	2.23623	-3.38077	0.000722835	0.0231484	potassium voltage-gated channel, delayed-rectifier, subfamily S, member 3b
zgc:171779	2363.96	-7.61877	1.55817	-4.88956	1.01064e-06	0.000120494	zgc:171779 [Source:ZFIN;Acc:ZDB-GENE-071004-38]
si:ch1073-75o15.4	129.337	-7.62997	2.09814	-3.63655	0.000276314	0.0111419	si:ch1073-75o15.4
cyp11a1	238.889	-7.63363	1.649	-4.62924	3.67013e-06	0.000340333	cytochrome P450, family 11, subfamily A, polypeptide 1
zgc:152986	52.9905	-7.63932	2.13603	-3.57641	0.000348349	0.0133806	zgc:152986
lhx1a	20.6534	-7.70418	1.87702	-4.10448	4.05231e-05	0.00251929	LIM homeobox 1a
LOC110438347	74.4285	-7.71354	2.03296	-3.79424	0.000148099	0.00697229	NXPE family member 3-like
zgc:171734	25.9332	-7.71978	2.03807	-3.78779	0.000151995	0.00708054	zgc:171734 [Source:ZFIN;Acc:ZDB-GENE-070928-26]
dlx6a	16.4078	-7.72713	2.03772	-3.79204	0.000149414	0.00702219	distal-less homeobox 6a
CT583651.1	6.62178	-7.76305	2.67195	-2.90539	0.00366799	0.0702503
si:dkey-43p13.5	33.2909	-7.81505	2.04993	-3.81235	0.000137654	0.00659729	si:dkey-43p13.5
CU467646.1	88.7705	-7.83041	2.28041	-3.43377	0.00059524	0.0201395	mucin-5AC-like [Source:NCBI gene;Acc:110439410]
zgc:165514	50.6739	-7.88081	1.90727	-4.13199	3.59641e-05	0.0022928	zgc:165514
si:ch211-286b5.4	138.076	-7.89349	2.10335	-3.75282	0.000174857	0.00788174	si:ch211-286b5.4
si:ch211-93e11.8	219.313	-7.90109	1.51303	-5.22205	1.76954e-07	2.72263e-05	si:ch211-93e11.8
retsatl	2182.71	-7.92087	1.67035	-4.74203	2.11584e-06	0.000219895	retinol saturase (all-trans-retinol 13,14-reductase) like
BX927253.2	58.7002	-7.94607	2.14188	-3.70985	0.000207382	0.00899449	si:dkey-29j8.3 [Source:NCBI gene;Acc:103910640]
LOC108184011	16.5641	-7.95216	1.69904	-4.68039	2.8633e-06	0.000281636	zinc finger protein 850-like
zar1l	470.577	-7.96037	1.59348	-4.99558	5.86605e-07	7.54938e-05	zygote arrest 1-like
zgc:154086	173.086	-7.96689	1.70593	-4.67012	3.01027e-06	0.000291922	zgc:154086
si:dkey-68o6.5	104.869	-8.01449	1.86346	-4.30087	1.7013e-05	0.00122338	si:dkey-68o6.5
cpdb	234.283	-8.04471	1.90214	-4.2293	2.34417e-05	0.00159804	carboxypeptidase D, b
LOC100149669	19.5019	-8.05876	2.20118	-3.66112	0.000251118	0.0104314	gastrula zinc finger protein XlCGF8.2DB-like
si:dkeyp-46h3.3	376.476	-8.07525	1.68922	-4.78046	1.74894e-06	0.000189566	si:dkeyp-46h3.3
BX323812.2	15.584	-8.08515	1.63297	-4.9512	7.37567e-07	9.15015e-05
si:dkey-46g23.5	1308.79	-8.13484	1.87705	-4.33384	1.46531e-05	0.00109663	si:dkey-46g23.5
mcm6l	352.954	-8.14199	1.82575	-4.45954	8.21372e-06	0.000671258	MCM6 minichromosome maintenance deficient 6, like
si:dkeyp-50f7.2	5571.36	-8.14348	1.52117	-5.35344	8.62983e-08	1.44923e-05	si:dkeyp-50f7.2 [Source:ZFIN;Acc:ZDB-GENE-030131-5968]
ccdc106b	84.6754	-8.18871	2.2321	-3.66861	0.000243869	0.0101764	coiled-coil domain containing 106b
lrp13	1456.08	-8.21075	1.5125	-5.42859	5.68019e-08	1.05701e-05	low-density lipoprotein receptor related-protein 13
cx44.2	181.798	-8.26606	1.81388	-4.55711	5.18619e-06	0.000456335	connexin 44.2
si:dkey-90l23.2	704.461	-8.2907	1.75424	-4.72609	2.28886e-06	0.00023434	si:dkey-90l23.2
si:ch73-303b9.1	316.538	-8.30724	1.73005	-4.80173	1.57302e-06	0.000173987	si:ch73-303b9.1
gdf3	378.52	-8.31753	1.72861	-4.8117	1.49652e-06	0.000167543	growth differentiation factor 3
zpcx	1290.84	-8.3289	1.86054	-4.47659	7.58445e-06	0.000627277	zona pellucida protein C
cpeb1b	1634.17	-8.36072	1.61582	-5.1743	2.28767e-07	3.42417e-05	cytoplasmic polyadenylation element binding protein 1b
LOC110437857	29.4539	-8.39121	1.78898	-4.6905	2.72534e-06	0.000270012	glutamine-rich protein 1-like
si:ch73-42k18.1	23.1636	-8.42528	2.3946	-3.51845	0.00043407	0.0159227	si:ch73-42k18.1
LOC100331909	307.636	-8.44021	2.01222	-4.19448	2.73502e-05	0.00181507	D-galactoside-specific lectin-like
lhx8a	61.9626	-8.47118	1.83348	-4.62027	3.83233e-06	0.000352997	LIM homeobox 8a
nots	1523.49	-8.47437	1.66943	-5.0762	3.85057e-07	5.30243e-05	nothepsin
buc	1359.25	-8.47492	1.52207	-5.56802	2.57648e-08	5.17949e-06	bucky ball
zgc:66449	79.2707	-8.48645	2.22436	-3.81522	0.000136059	0.00655105	zgc:66449 [Source:ZFIN;Acc:ZDB-GENE-030131-5618]
map1lc3c	379.361	-8.4937	1.69949	-4.99778	5.79941e-07	7.49867e-05	microtubule-associated protein 1 light chain 3 gamma
LOC110439320	206.055	-8.50552	1.77817	-4.78331	1.72432e-06	0.000187705	SEC14-like protein 1
AL935186.9	796.224	-8.53646	1.19687	-7.13231	9.87013e-13	6.17803e-10	UNCHARACTERIZED
tmem144b	124.301	-8.58589	1.99301	-4.308	1.64738e-05	0.00120028	transmembrane protein 144b
nanos3	96.6979	-8.6321	2.09635	-4.11768	3.82713e-05	0.00240646	nanos homolog 3
LOC100537499	449.845	-8.66121	2.01707	-4.29396	1.75513e-05	0.00125228	uncharacterized LOC100537499
gtf3ab	533.117	-8.69071	1.79203	-4.84963	1.23692e-06	0.000144348	general transcription factor IIIA, b
CT583626.1	48.2128	-8.73635	1.91592	-4.55987	5.11858e-06	0.000451829
cdca9	138.219	-8.76793	1.91977	-4.56718	4.94339e-06	0.000437768	cell division cycle associated 9
h2af1al	778.71	-8.78727	1.61645	-5.43616	5.44411e-08	1.02696e-05	H2A histone family member 1a like
si:dkeyp-46h3.2	824.792	-8.80123	1.64475	-5.35111	8.74185e-08	1.45915e-05	si:dkeyp-46h3.2
XLOC_005056	64.5949	-8.85502	1.79261	-4.93972	7.82341e-07	9.66209e-05
buc2l	686.909	-8.86931	1.6693	-5.31317	1.07732e-07	1.73511e-05	bucky ball 2-like
vtg5	162793	-8.88662	1.5594	-5.69875	1.20686e-08	2.70229e-06	vitellogenin 5
si:dkeyp-98a7.7	187.956	-8.90429	2.01232	-4.42489	9.64908e-06	0.00076805
CR385024.1	92.0971	-8.90554	1.92615	-4.62349	3.77338e-06	0.000348734
si:dkeyp-46h3.5	384.933	-8.91714	2.68159	-3.32532	0.000883173	0.0268175	si:dkeyp-46h3.5
si:dkey-152b24.6	545.277	-8.9543	1.99379	-4.4911	7.08566e-06	0.000594958	si:dkey-152b24.6
zp2l2	84.5153	-9.02147	1.86544	-4.83611	1.32403e-06	0.000150063	zona pellucida glycoprotein 2, like 2
LOC794656	35.2986	-9.03368	2.26782	-3.98343	6.79284e-05	0.00384151	novel NACHT domain containing protein
senp6b	86.1858	-9.04078	1.88214	-4.80346	1.5595e-06	0.000173187	SUMO specific peptidase 6b
akap1a	148.241	-9.12105	1.86338	-4.8949	9.83556e-07	0.00011814	A kinase (PRKA) anchor protein 1a
LOC110439627	37.4846	-9.28923	1.80427	-5.14847	2.62624e-07	3.83628e-05	uncharacterized LOC110439627,non-coding
wu:fi42e03	3200.12	-9.29433	1.62333	-5.72548	1.03144e-08	2.34769e-06	wu:fi42e03
zgc:77118	1154.43	-9.29672	1.65373	-5.62168	1.89106e-08	4.00628e-06	zgc:77118
si:dkey-46g23.2	2103.2	-9.30051	1.72354	-5.39617	6.80773e-08	1.21748e-05	si:dkey-46g23.2
BX548011.3	880.076	-9.32263	1.25083	-7.45313	9.11544e-14	6.97356e-11	UNCHARACTERIZED
XLOC_034431	68.1873	-9.36185	1.80987	-5.17267	2.30769e-07	3.43547e-05
zgc:66024	385.654	-9.42955	1.97863	-4.76569	1.88211e-06	0.000200135	zgc:66024
avd	170.638	-9.45049	2.05607	-4.59638	4.29895e-06	0.000393346	avidin
birc5b	132.712	-9.45881	2.07696	-4.55417	5.25933e-06	0.000461228	baculoviral IAP repeat containing 5b
si:dkeyp-46h3.6	935.617	-9.47647	1.76984	-5.35441	8.58359e-08	1.44923e-05	si:dkeyp-46h3.6
zgc:113984	326.008	-9.47726	2.06914	-4.5803	4.6431e-06	0.000419264	zgc:113984
zgc:162592	104.376	-9.52246	2.13068	-4.46922	7.85054e-06	0.000645408	zgc:162592
si:dkeyp-114g9.1	246.936	-9.53921	1.97891	-4.82045	1.43235e-06	0.000161013	si:dkeyp-114g9.1
si:dkey-241l7.6	630.809	-9.5672	1.97276	-4.84964	1.23686e-06	0.000144348	si:dkey-241l7.6
slbp2	496.899	-9.58546	1.93462	-4.95471	7.24385e-07	9.02728e-05	stem-loop binding protein 2
LO017716.1	99.0906	-9.60868	2.02341	-4.74877	2.0466e-06	0.000214317	uncharacterized LOC110439861 [Source:NCBI gene;Acc:110439861]
BX537263.3	16606.6	-9.61638	1.15476	-8.32763	8.248e-17	8.41326e-14	UNCHARACTERIZED
CABZ01072614.1	181482	-9.64255	1.12969	-8.53559	1.39447e-17	1.60022e-14	UNCHARACTERIZED
si:dkey-216e24.3	225.972	-9.65133	2.022	-4.77316	1.81353e-06	0.000195104	si:dkey-216e24.3 [Source:ZFIN;Acc:ZDB-GENE-070912-438]
si:ch73-132k15.2	295.026	-9.6642	1.97027	-4.90502	9.34193e-07	0.000113843	si:ch73-132k15.2
CT583728.24	12721.3	-9.67169	1.26604	-7.63933	2.18347e-14	1.87922e-11	UNCHARACTERIZED
patl2	565.416	-9.73105	1.90434	-5.10994	3.22265e-07	4.52832e-05	PAT1 homolog 2
zgc:113293	130.685	-9.74819	2.09851	-4.64529	3.39605e-06	0.000319217	zgc:113293
si:ch73-160p18.3	3586.05	-9.76921	1.55091	-6.29903	2.99506e-10	1.14565e-07	si:ch73-160p18.3
zp3a.2	2344.2	-9.7762	1.65457	-5.90862	3.44991e-09	8.77276e-07	zona pellucida glycoprotein 3a, tandem duplicate 2
CR790368.1	275.791	-9.78762	2.0398	-4.79831	1.60008e-06	0.000176271	uncharacterized LOC110440102 [Source:NCBI gene;Acc:110440102]
LOC110437909	69.1532	-9.79048	3.17698	-3.08169	0.0020583	0.0482809	uncharacterized LOC110437909,non-coding
si:dkeyp-46h3.8	314.882	-9.80484	1.96995	-4.97721	6.45089e-07	8.18728e-05	si:dkeyp-46h3.8
CABZ01075618.1	637.372	-9.81923	2.23253	-4.39826	1.09121e-05	0.000844187	pregnancy zone protein-like [Source:NCBI gene;Acc:103909927]
si:ch73-90k17.1	980.243	-9.83587	1.70944	-5.75384	8.72388e-09	2.03614e-06	si:ch73-90k17.1
zgc:165518	2938.6	-9.88428	1.63286	-6.05334	1.41875e-09	4.13169e-07	zgc:165518
alg13	152.379	-9.90256	1.91285	-5.17687	2.2564e-07	3.39582e-05	ALG13 UDP-N-acetylglucosaminyltransferase subunit
lin28a	219.75	-9.93956	2.14271	-4.63877	3.50481e-06	0.000327206	lin-28 homolog A (C. elegans)
zgc:195245	548.446	-9.99996	2.08562	-4.79472	1.62903e-06	0.000178737	zgc:195245
si:dkeyp-98a7.4	222.814	-10.0848	2.20337	-4.57699	4.71714e-06	0.000423175	si:dkeyp-98a7.4
si:ch211-223m11.2	231.531	-10.1354	2.0906	-4.84809	1.24655e-06	0.000144858	si:ch211-223m11.2 [Source:ZFIN;Acc:ZDB-GENE-040724-123]
zgc:113424	222.502	-10.1357	1.99016	-5.09289	3.52638e-07	4.90506e-05	zgc:113424
zgc:175135	1936.74	-10.1437	1.6968	-5.97809	2.25766e-09	6.03671e-07	zgc:175135
tmsb5	618.908	-10.1626	2.1006	-4.83798	1.31166e-06	0.000149894	thymosin beta 5
otx1	103.863	-10.1735	2.01217	-5.056	4.28144e-07	5.83738e-05	orthodenticle homeobox 1
si:ch211-39f2.3	45.7465	-10.1972	1.99072	-5.12237	3.01725e-07	4.2834e-05	si:ch211-39f2.3
si:dkey-208k4.2	290.744	-10.2604	2.00666	-5.11316	3.16821e-07	4.47465e-05	si:dkey-208k4.2
cax1	243.282	-10.2947	1.96983	-5.22622	1.73012e-07	2.67692e-05	cation/H+ exchanger protein 1
si:dkeyp-98a7.8	315.487	-10.31	1.96397	-5.24957	1.52457e-07	2.39932e-05
si:ch211-250e5.9	123.756	-10.4	2.22408	-4.67608	2.92404e-06	0.00028557	si:ch211-250e5.9
hapln4	59.0851	-10.4118	2.15077	-4.84097	1.29207e-06	0.000149403	hyaluronan and proteoglycan link protein 4
elovl7b	181.761	-10.4531	1.93771	-5.39456	6.86929e-08	1.22056e-05	ELOVL fatty acid elongase 7b
zp3.2	9540.99	-10.5682	1.57131	-6.72572	1.74724e-11	7.88863e-09	zona pellucida glycoprotein 3, tandem duplicate 2
org	369.262	-10.5904	1.95367	-5.4208	5.93316e-08	1.08215e-05	oogenesis-related gene
eloal	262.223	-10.6294	2.06088	-5.15771	2.4999e-07	3.6818e-05	elongin A, like
si:dkey-37o8.1	328.079	-10.6337	2.1374	-4.97506	6.52287e-07	8.24066e-05	si:dkey-37o8.1
ccna1	1053.15	-10.6841	1.85776	-5.75104	8.86968e-09	2.05277e-06	cyclin A1
LOC108184066	130.967	-10.6911	2.30081	-4.64668	3.37326e-06	0.000318161	signaling mucin HKR1-like
si:dkey-241l7.4	1395.26	-10.7272	1.99285	-5.38284	7.33178e-08	1.26997e-05	si:dkey-241l7.4
si:ch211-132b12.8	810.365	-10.7537	1.9948	-5.39086	7.01218e-08	1.23422e-05	si:ch211-132b12.8 [Source:ZFIN;Acc:ZDB-GENE-030131-5453]
si:ch211-226h8.14	1384.73	-10.7644	2.04219	-5.27102	1.3567e-07	2.1474e-05	si:ch211-226h8.14
si:dkey-241l7.3	409.851	-10.8024	1.93352	-5.58688	2.31182e-08	4.71628e-06	si:dkey-241l7.3
zgc:171446	3872.34	-10.8481	1.81132	-5.98903	2.11091e-09	5.69968e-07	zgc:171446
CABZ01059627.1	351.572	-10.9139	2.01916	-5.40516	6.475e-08	1.16554e-05
cldng	1091.07	-10.972	1.97339	-5.55999	2.69798e-08	5.3075e-06	claudin g
ca15b	1662.13	-11.0551	1.87507	-5.89582	3.7283e-09	9.16794e-07	carbonic anhydrase XVb
si:ch211-226h8.8	144.973	-11.0739	3.52111	-3.14501	0.00166083	0.0420026	si:ch211-226h8.8
si:ch211-12h2.8	692.86	-11.0843	2.04421	-5.42226	5.88491e-08	1.08215e-05	si:ch211-12h2.8
BX322555.3	176.081	-11.1362	2.07628	-5.36351	8.16195e-08	1.3962e-05
wu:fi34b01	142.6	-11.1429	2.83998	-3.92358	8.72436e-05	0.00461186	wu:fi34b01
pabpc1l	541.111	-11.185	2.07711	-5.38487	7.24955e-08	1.26367e-05	poly(A) binding protein, cytoplasmic 1-like
cldnd	942.128	-11.1944	1.97223	-5.67602	1.37867e-08	3.0376e-06	claudin d
si:dkey-240e12.6	628.646	-11.2141	2.0553	-5.45617	4.86524e-08	9.30511e-06	si:dkey-240e12.6
LOC100538023	273.785	-11.2576	2.1171	-5.31746	1.05227e-07	1.72503e-05	uncharacterized LOC100538023
CABZ01059627.2	859.431	-11.261	2.03832	-5.52466	3.30121e-08	6.40272e-06	mucin-5AC [Source:NCBI gene;Acc:100332822]
zgc:171517	478.929	-11.2939	1.98911	-5.67789	1.36363e-08	3.02868e-06	zgc:171517
si:ch211-250e5.16	783.548	-11.314	2.0348	-5.56023	2.69419e-08	5.3075e-06	si:ch211-250e5.16
CR792441.1	382.876	-11.4334	2.08774	-5.47646	4.33916e-08	8.35697e-06
si:ch211-125e6.12	799.762	-11.476	2.02513	-5.66683	1.45467e-08	3.15458e-06	si:ch211-125e6.12
zp2l1	1136.5	-11.5109	2.28054	-5.04745	4.47756e-07	6.04492e-05
LOC100334195	709.066	-11.5794	2.14063	-5.40934	6.32558e-08	1.14614e-05	uncharacterized LOC100334195
BX649337.1	666.76	-11.5865	1.96268	-5.90343	3.56026e-09	8.872e-07	si:ch211-250e5.3 [Source:NCBI gene;Acc:561392]
fam20cl	541.901	-11.7723	1.94906	-6.03999	1.54119e-09	4.33531e-07	family with sequence similarity 20 member C, like
CU467646.7	1493.25	-11.79	1.89321	-6.2275	4.73932e-10	1.71744e-07
qdprb2	1190.69	-11.8349	2.07567	-5.70173	1.18594e-08	2.67722e-06	quinoid dihydropteridine reductase b2
si:ch211-226h8.4	579.292	-11.8781	2.03429	-5.83896	5.25291e-09	1.26904e-06	si:ch211-226h8.4
nanog	667.883	-11.9409	1.98989	-6.00081	1.9634e-09	5.35386e-07	nanog homeobox
BX548011.2	2145.09	-11.9466	2.32063	-5.14801	2.63265e-07	3.83628e-05
h1m	1471.78	-11.9635	1.9584	-6.10879	1.00387e-09	3.10646e-07	linker histone H1M
si:ch211-226h8.11	183.262	-12.0848	2.27702	-5.3073	1.11259e-07	1.7815e-05	si:ch211-226h8.11
zgc:171776	1115.13	-12.0957	2.04749	-5.90756	3.47203e-09	8.77276e-07	zgc:171776
LOC100334068	673.802	-12.1132	2.03298	-5.95833	2.54831e-09	6.68409e-07	uncharacterized LOC100334068
zgc:171426	2634.47	-12.1422	1.96034	-6.1939	5.86918e-10	2.02054e-07	zgc:171426
zgc:153499	667.894	-12.1533	2.00512	-6.06113	1.3517e-09	4.0909e-07	zgc:153499
btg4	717.978	-12.2293	2.02478	-6.03984	1.54265e-09	4.33531e-07	B-cell translocation gene 4
si:dkey-241l7.5	2553.51	-12.2619	1.97076	-6.22194	4.91055e-10	1.74624e-07	si:dkey-241l7.5
zp3	3124.98	-12.2654	2.00092	-6.12986	8.79538e-10	2.78429e-07	zona pellucida glycoprotein 3
si:ch211-12h2.6	1137.99	-12.3221	2.14403	-5.74716	9.07565e-09	2.08294e-06	si:ch211-12h2.6
si:ch73-189n23.1	761.448	-12.4187	2.02004	-6.14775	7.8591e-10	2.51683e-07	si:ch73-189n23.1
cth1	902.096	-12.5667	2.03104	-6.18731	6.11997e-10	2.08087e-07	cysteine three histidine 1
LOC100536860	2736.05	-12.5985	2.02527	-6.22066	4.95057e-10	1.74624e-07	zona pellucida sperm-binding protein 3-like
XLOC_028703	180.457	-12.6055	3.14053	-4.0138	5.97493e-05	0.0034498
ddx41	1051.06	-12.6326	2.00826	-6.29032	3.16813e-10	1.19525e-07	DEAD (Asp-Glu-Ala-Asp) box polypeptide 41
CABZ01059626.1	1122.67	-12.6427	2.05276	-6.15887	7.32647e-10	2.40212e-07
si:dkey-90l23.1	1798.59	-12.7194	2.0648	-6.16012	7.26907e-10	2.40212e-07	si:dkey-90l23.1
si:dkey-241l7.2	2403.8	-12.7761	2.0892	-6.11533	9.63574e-10	3.01566e-07	si:dkey-241l7.2
zp2.6	2551.95	-12.7868	2.09995	-6.08907	1.13566e-09	3.47524e-07
zp3a.1	2752.01	-12.9485	2.01938	-6.41213	1.43502e-10	5.89878e-08	zona pellucida glycoprotein 3a, tandem duplicate 1
zgc:173545	487.324	-12.9493	2.06199	-6.27998	3.38612e-10	1.26023e-07	zgc:173545
CU467646.5	350.123	-13.0103	2.04893	-6.34977	2.15632e-10	8.73341e-08	flocculation protein FLO11-like [Source:NCBI gene;Acc:108179144]
BX539332.1	14035.5	-13.0153	2.14891	-6.05671	1.38937e-09	4.13169e-07
CU467646.2	1103.21	-13.0829	2.07466	-6.30605	2.86241e-10	1.11977e-07	si:dkey-172k15.19 [Source:NCBI gene;Acc:108179095]
zgc:173770	1195.41	-13.1411	1.99748	-6.57884	4.74135e-11	2.07272e-08	zgc:173770
zgc:173837	1835.42	-13.2824	2.04089	-6.50813	7.60925e-11	3.27447e-08	zgc:173837
vtg7	73346.1	-13.3059	1.77696	-7.488	6.9933e-14	5.66477e-11	vitellogenin 7
zp2.1	6311.13	-13.4584	2.00029	-6.72826	1.71706e-11	7.88161e-09
zp2.5	3176.45	-13.5531	2.08788	-6.49132	8.50857e-11	3.60515e-08	zona pellucida glycoprotein 2, tandem duplicate 5
zgc:165539	1501.12	-13.6436	1.97235	-6.91745	4.5985e-12	2.43552e-09	zgc:165539
zp2.3	3557.32	-13.6852	2.00409	-6.82863	8.57297e-12	4.14225e-09	zona pellucida glycoprotein 2, tandem duplicate 3
CABZ01042594.1	69730.5	-13.7208	2.03564	-6.74028	1.58085e-11	7.37935e-09	VITELLOGENIN PRECURSOR
zgc:171750	2556.77	-13.7362	2.01286	-6.82423	8.84003e-12	4.19764e-09	zgc:171750
si:zfos-1505d6.3	2516.34	-13.855	2.08635	-6.64078	3.12027e-11	1.38605e-08	si:zfos-1505d6.3
CABZ01059627.3	2144.42	-13.8758	2.01758	-6.87745	6.09334e-12	2.99672e-09	mucin-17-like [Source:NCBI gene;Acc:108191474]
si:ch211-263m18.4	2163.31	-14.0308	2.03003	-6.91163	4.79125e-12	2.48973e-09	si:ch211-263m18.4
si:dkey-229d11.5	4458.09	-14.1373	2.02426	-6.98393	2.87033e-12	1.55004e-09	si:dkey-229d11.5
zgc:173856	4330.31	-14.1411	2.05286	-6.88849	5.63865e-12	2.87582e-09	zgc:173856
zgc:171445	3691.22	-14.1898	1.98551	-7.14671	8.88823e-13	5.69281e-10	zgc:171445
zgc:171977	2674.81	-14.1945	2.02147	-7.02186	2.1894e-12	1.25621e-09	zgc:171977
si:ch1073-263o8.2	3961.44	-14.1961	1.97249	-7.19705	6.15279e-13	4.13302e-10	si:ch1073-263o8.2
si:ch211-146l10.8	3907.64	-14.2575	2.03014	-7.02291	2.17292e-12	1.25621e-09	si:ch211-146l10.8
zgc:171474	3734.4	-14.2872	2.03084	-7.03509	1.99131e-12	1.19223e-09	zgc:171474
CU467646.3	1467.76	-14.2921	2.03863	-7.01064	2.37234e-12	1.3334e-09	mucin-2-like [Source:NCBI gene;Acc:108179180]
si:ch211-146l10.7	4039.77	-14.4897	2.07031	-6.99882	2.58131e-12	1.42184e-09	si:ch211-146l10.7
vtg3	29357.4	-14.5255	1.8258	-7.95568	1.78153e-15	1.58274e-12	vitellogenin 3, phosvitinless
BX548000.1	2244.84	-14.7399	1.97048	-7.48034	7.41315e-14	5.8333e-11
si:dkey-229d11.3	4147.42	-14.7652	2.06449	-7.15198	8.55372e-13	5.609e-10	si:dkey-229d11.3
BX537263.1	14725.2	-14.7883	1.65453	-8.93807	3.96022e-19	4.95765e-16
zgc:152652	4187.64	-14.8218	2.02483	-7.32003	2.47923e-13	1.75078e-10	zgc:152652
vtg4	159908	-15.8848	1.7768	-8.94011	3.88778e-19	4.95765e-16	vitellogenin 4
LOC100536648	410.957	-16.2171	5.26769	-3.0786	0.00207976	0.0485893	solute carrier organic anion transporter family member 1C1-like
ca4c	119.139	-17.0637	5.2456	-3.25295	0.00114213	0.0322951	carbonic anhydrase IV c
vtg6	113439	-17.107	2.27878	-7.50709	6.04566e-14	5.04556e-11	vitellogenin 6
vtg2	227126	-17.3911	1.71468	-10.1425	3.57828e-24	8.21244e-21	vitellogenin 2
vtg1	944429	-17.4946	1.63212	-10.719	8.29329e-27	2.28405e-23	vitellogenin 1
si:ch211-125e6.14	613.438	-17.6435	3.40756	-5.17775	2.24576e-07	3.39582e-05	si:ch211-125e6.14
CABZ01005857.2	16.0518	-17.9668	2.43609	-7.37526	1.64025e-13	1.22092e-10
clcnk	152.201	-18.0168	3.31205	-5.43977	5.33479e-08	1.01328e-05	chloride channel K
slco1f1	439.218	-18.1549	4.57041	-3.97226	7.11936e-05	0.00398525	solute carrier organic anion transporter family, member 1F1
si:dkeyp-4c7.3	8.39016	-18.7756	2.31183	-8.12153	4.60362e-16	4.37201e-13	si:dkeyp-4c7.3
XLOC_003071	61.5663	-19.0536	3.89184	-4.89577	9.7922e-07	0.00011814
XLOC_038869	48.6865	-19.7382	3.26105	-6.05271	1.42432e-09	4.13169e-07
dapk2b	11.4627	-21.4071	2.23902	-9.56092	1.16711e-21	1.89078e-18	death-associated protein kinase 2b
si:dkeyp-98a7.3	234.642	-21.4297	4.40733	-4.86229	1.16038e-06	0.000137159	si:dkeyp-98a7.3
si:dkey-88l16.5	40.7597	-21.5374	2.36121	-9.12134	7.41989e-20	1.07553e-16	si:dkey-88l16.5
zgc:92591	52.0032	-21.5817	2.26456	-9.53018	1.57013e-21	2.40238e-18	zgc:92591
zgc:165453	907.522	-21.9054	2.13869	-10.2424	1.27977e-24	3.2042e-21	zgc:165453
si:busm1-37i06.3	30.1769	-22.1242	4.75373	-4.65407	3.25441e-06	0.000310137	si:busm1-37i06.3
zgc:174928	18.514	-22.1333	5.1368	-4.30878	1.6416e-05	0.00119924	zgc:174928
BX324216.3	23.6884	-22.7086	5.13593	-4.42153	9.80052e-06	0.000777856	si:ch211-222k6.1 [Source:NCBI gene;Acc:100034531]
LOC110437879	57.513	-23.0009	4.69953	-4.89429	9.8661e-07	0.00011814	nuclear factor 1 X-type-like
dctpp1	66.3655	-23.0202	4.67003	-4.92934	8.25073e-07	0.000101443	dCTP pyrophosphatase 1
LOC100534722	78.232	-23.9943	3.27567	-7.32502	2.3886e-13	1.73117e-10	RNA-binding protein MEX3B-like
XLOC_040397	62.47	-24.2803	5.13477	-4.7286	2.2607e-06	0.000232321
zgc:171500	296.328	-25.4332	3.50662	-7.2529	4.07938e-13	2.80876e-10	zgc:171500
si:ch211-125e6.13	1162.38	-25.6551	2.189	-11.72	1.00694e-31	3.46652e-28	si:ch211-125e6.13
si:ch211-14a17.7	1426.65	-26.0807	2.14408	-12.164	4.83075e-34	1.90063e-30	si:ch211-14a17.7 [Source:ZFIN;Acc:ZDB-GENE-030616-590]
LOC110437821	1330.47	-26.3852	2.14147	-12.3211	6.97495e-35	3.84194e-31	rhamnose-binding lectin-like
LOC100537972	1103.63	-26.4783	2.09391	-12.6454	1.18577e-36	1.08857e-32	chitinase-like protein PB1E7.04c
zgc:171717	1667.71	-26.9073	2.20649	-12.1946	3.32076e-34	1.52428e-30	zgc:171717
LOC100537597	1535.37	-26.9476	2.18392	-12.3391	5.57876e-35	3.84111e-31	nuclear receptor coactivator 6-like
zp2.2	3562.91	-27.463	2.15646	-12.7352	3.76681e-37	5.18708e-33	zona pellucida glycoprotein 2, tandem duplicate 2

## Sheet: PET3_vs_LAB
gene_name	baseMean	log2FoldChange	lfcSE	stat	pvalue	padj	gene_desc
CR318588.2	1890.64	25.2227	4.31149	5.85011	4.91245e-09	2.76109e-06	si:dkeyp-1h4.8 [Source:NCBI gene;Acc:100535122]
zgc:103700	1481.56	24.6686	3.14654	7.83992	4.50844e-15	6.20834e-12	zgc:103700
LOC100534786	83.9799	22.6742	5.13448	4.41605	1.00519e-05	0.00149113	uncharacterized LOC100534786
FO905027.1	135.667	22.4363	3.63509	6.17214	6.73739e-10	4.63886e-07	UNCHARACTERIZED
zgc:101806	155.007	22.0723	2.83367	7.78931	6.73741e-15	8.83596e-12	zgc:101806
atp6v0e1	124.659	21.1819	3.70447	5.71792	1.07839e-08	5.71153e-06	ATPase H+ transporting V0 subunit e1
LOC110439963	41.2103	20.8595	3.17116	6.57787	4.77235e-11	4.76498e-08	GTPase IMAP family member 4-like
LOC101885484	70.1911	20.3728	3.24777	6.27287	3.54454e-10	2.87118e-07	uncharacterized LOC101885484,non-coding
si:ch1073-159d7.5	28.5511	19.724	5.13555	3.84068	0.000122692	0.00905911	si:ch1073-159d7.5
LOC110440028	25.5575	19.4176	3.84227	5.05369	4.33356e-07	0.000129729	nephrocystin-4-like
LO018315.6	21.6794	19.3805	4.4849	4.32128	1.55125e-05	0.00204756	uncharacterized LOC100334068 [Source:NCBI gene;Acc:100334068]
XLOC_011900	36.0655	19.3365	4.89566	3.94972	7.82439e-05	0.00661017
LOC110437935	32.3985	19.1137	2.23475	8.55295	1.19987e-17	2.54197e-14	NACHT
XLOC_008086	26.4582	19.0559	3.88799	4.90122	9.52421e-07	0.000242876
si:ch211-15j1.3	96.283	18.9891	2.15204	8.82377	1.10672e-18	2.77092e-15	si:ch211-15j1.3
BX005056.1	23.5838	18.7295	3.8421	4.87481	1.08914e-06	0.000267822
LOC101886143	63.1604	18.4668	5.0471	3.6589	0.000253301	0.0153311	rho-associated protein kinase 1-like
LOC103909877	66.2965	18.2369	2.2237	8.20115	2.38101e-16	4.09847e-13
AL772241.2	43.894	17.8676	3.42543	5.21617	1.82659e-07	6.76734e-05
slc2a11b	268.737	17.229	2.96841	5.80412	6.47039e-09	3.56402e-06	solute carrier family 2 member 11b
rhcgb	550.663	17.2056	2.97844	5.77673	7.61655e-09	4.11309e-06	Rh family, C glycoprotein b
slc22a7b.1	320.617	17.0383	3.90117	4.36747	1.25692e-05	0.00172223	solute carrier family 22 member 7b, tandem duplicate 1
CR318588.3	11561.2	15.1346	1.5501	9.76361	1.61309e-22	6.34659e-19	uncharacterized LOC101884954 [Source:NCBI gene;Acc:101884954]
slc34a1b	49.4767	15.1307	3.32034	4.55697	5.18974e-06	0.000898934	solute carrier family 34 member 1b
zgc:152753	3976.02	14.7216	2.6329	5.59143	2.25213e-08	1.05129e-05	zgc:152753
si:dkey-79f11.9	260.594	12.0174	2.95079	4.07262	4.64874e-05	0.00450244	si:dkey-79f11.9
BX005442.2	673.725	11.9677	3.16177	3.78513	0.000153625	0.0107386	UNCHARACTERIZED
zgc:92590	10319.4	10.7595	1.96232	5.48304	4.18075e-08	1.88757e-05	zgc:92590
trim35-24	136.69	10.3087	1.59558	6.46081	1.04147e-10	9.56107e-08	tripartite motif containing 35-24
XLOC_043935	235.197	10.0521	1.66045	6.05384	1.41434e-09	9.50055e-07
zgc:171534	752.386	9.67001	1.95818	4.93826	7.88237e-07	0.000212832	zgc:171534
rnps1	157.513	9.4293	1.90519	4.94927	7.44925e-07	0.00020516	RNA binding protein S1, serine-rich domain
zgc:173915	256.971	9.42393	1.43669	6.55949	5.39906e-11	5.12743e-08	zgc:173915
si:dkeyp-1h4.6	2103.07	9.29188	1.50213	6.18582	6.17816e-10	4.4777e-07	si:dkeyp-1h4.6
ftr60	66.7459	9.14655	2.03523	4.49411	6.98617e-06	0.0011385	finTRIM family, member 60
si:ch211-254c8.3	42.1046	8.91219	1.93755	4.59973	4.23037e-06	0.00077158	si:ch211-254c8.3
LOC108181096	152.461	8.8229	2.26011	3.90375	9.47119e-05	0.00762708	protein NLRC3-like
LOC100536206	48.8867	8.46951	1.97959	4.27842	1.88228e-05	0.00231428	glycosyltransferase family 92 protein F13G3.3-like
XLOC_039646	72.6168	8.06021	1.37403	5.86611	4.46131e-09	2.61423e-06
LOC562648	2456.11	8.05672	1.78618	4.5106	6.46442e-06	0.00107901	poly [ADP-ribose] polymerase 14
si:dkeyp-75b4.9	57.5741	8.05136	1.79878	4.47601	7.60526e-06	0.00120377	si:dkeyp-75b4.9
XLOC_043546	42.9754	7.8379	1.59612	4.91058	9.08062e-07	0.000235933
CABZ01021532.1	78.182	7.82138	1.77128	4.41566	1.00704e-05	0.00149113	uncharacterized LOC108179086 [Source:NCBI gene;Acc:108179086]
LOC103911026	64.0856	7.79496	1.77705	4.38647	1.15203e-05	0.00163358	stonustoxin subunit alpha-like
cyp2aa11	14.713	7.74584	1.97781	3.91638	8.98901e-05	0.00739004	cytochrome P450, family 2, subfamily AA, polypeptide 11
LOC108180169	55.0335	7.7349	1.48334	5.21452	1.84289e-07	6.76734e-05	uncharacterized LOC108180169
RAC1	504.231	7.72984	0.68817	11.2325	2.82491e-29	3.29262e-25	ras-related C3 botulinum toxin substrate 1-like [Source:NCBI gene;Acc:100537765]
XLOC_021586	80.0058	7.63993	2.15655	3.54267	0.000396102	0.0204289
XLOC_033024	70.8187	7.57998	1.4265	5.3137	1.07423e-07	4.41571e-05
LOC101883513	72.0776	7.55302	1.32645	5.69415	1.23988e-08	6.44294e-06	gastrula zinc finger protein XlCGF57.1-like
si:dkey-88j15.3	77.3543	7.5365	2.14798	3.50864	0.000450403	0.0222703	si:dkey-88j15.3
LOC101882166	366.153	7.53607	2.46085	3.06239	0.0021958	0.0620252	interferon-induced very large GTPase 1-like
si:dkey-261o4.8	157.304	7.4253	1.426	5.2071	1.91814e-07	6.95098e-05	si:dkey-261o4.8
myl7	15.1711	7.34483	2.16792	3.38796	0.000704142	0.0297997	myosin, light chain 7, regulatory
LOC110439429	46.711	7.31583	1.45413	5.03105	4.87798e-07	0.000144456	uncharacterized LOC110439429
FP085400.1	22.4297	7.29804	1.75324	4.1626	3.14642e-05	0.00345188
CR376740.2	13.7055	7.29564	1.9765	3.69118	0.000223213	0.0140034
LOC108182616	67.7166	7.2838	1.89277	3.84823	0.000118973	0.00885579	uncharacterized LOC108182616,non-coding
LOC110438722	26.2892	7.21132	1.60775	4.48535	7.27954e-06	0.00116737	uncharacterized LOC110438722
CABZ01084081.1	69.8156	7.15265	1.58708	4.50681	6.58101e-06	0.00109185	ATP DEPENDENT DNA HELICASE EC_3.6.4.12
LOC103909978	61.892	7.13016	1.45307	4.90697	9.24921e-07	0.000238068	WD repeat-containing protein 11-like
BX321875.3	15.1817	7.11606	2.46802	2.88331	0.0039352	0.0897923	UNCHARACTERIZED
CR847983.2	15.1181	7.10026	1.67943	4.22778	2.36004e-05	0.00275415
fbln7	9.26565	7.09351	2.09326	3.38874	0.000702147	0.0297964	fibulin 7
CABZ01034082.1	75.2949	7.07857	2.19224	3.22892	0.0012426	0.0436512	ZINC FINGER
CR847803.1	29.8798	7.04984	1.91783	3.67594	0.000236974	0.0145629	uncharacterized LOC103909690 [Source:NCBI gene;Acc:103909690]
XLOC_039647	25.9966	6.97668	1.54408	4.51833	6.23284e-06	0.0010467
LOC100331404	38.4505	6.95784	1.79293	3.88071	0.000104151	0.00801239	gastrula zinc finger protein XlCGF8.2DB-like
LOC110439485	83.2653	6.95755	1.97724	3.51882	0.000433475	0.0216274	uncharacterized LOC110439485
mxb	333.607	6.93159	1.60546	4.31751	1.57796e-05	0.00205317	myxovirus (influenza) resistance B
CR925773.1	88.2865	6.77712	1.71328	3.95563	7.63326e-05	0.00652881	caspase-3-like [Source:NCBI gene;Acc:798445]
XLOC_010435	13.5046	6.76154	1.78607	3.7857	0.000153274	0.0107386
LOC103909069	19.9283	6.75106	1.78691	3.77807	0.000158049	0.0109368	lysine-specific demethylase 5B-B-like
LOC100334612	48.8707	6.73516	1.33971	5.02733	4.97361e-07	0.000145722	NLR family CARD domain-containing protein 3
LOC100003687	13.5619	6.72986	2.14613	3.13582	0.00171375	0.0532112	uncharacterized LOC100003687
LOC100007824	21.3148	6.7188	1.73512	3.87223	0.000107843	0.00826484	uncharacterized LOC100007824
LOC101885950	15.7814	6.68619	2.11168	3.1663	0.00154393	0.0499665	uncharacterized LOC101885950
trim35-25	107.645	6.67047	1.64169	4.06318	4.84083e-05	0.00458634	tripartite motif containing 35-25
XLOC_003224	25.926	6.61489	1.995	3.31573	0.000914053	0.0358182
cd109	18.8896	6.55603	2.15005	3.04924	0.00229418	0.0641608	CD109 molecule
LOC108183497	28.9968	6.52578	1.96285	3.32464	0.000885337	0.035129	NACHT
si:ch211-1f22.1	25.0448	6.50613	1.48337	4.38606	1.15424e-05	0.00163358	si:ch211-1f22.1
XLOC_014033	30.6517	6.50372	1.5978	4.07043	4.69261e-05	0.00450311
LOC100148648	21.7846	6.47284	1.89877	3.40897	0.000652092	0.0281493	zinc finger protein 239-like
CABZ01028771.1	347.442	6.464	0.562392	11.4938	1.41804e-30	3.90543e-26	SERINE/THREONINE KINASE 19 EC_2.7.11.1
LOC100333474	69.3296	6.44507	1.56412	4.12058	3.77923e-05	0.0038137	endonuclease G
XLOC_013920	18.8941	6.43682	1.49318	4.3108	1.62665e-05	0.00207406
XLOC_043170	46.2868	6.43552	1.53036	4.20523	2.60817e-05	0.00300551
LOC101885607	14.2379	6.41469	2.00216	3.20388	0.00135587	0.0462155	uncharacterized LOC101885607
si:ch211-175l6.1	31.5287	6.40308	1.54815	4.13597	3.53461e-05	0.00364594	si:ch211-175l6.1
LOC110438084	14.7425	6.40194	1.68314	3.80358	0.00014262	0.0101759	uncharacterized LOC110438084
si:ch73-286h23.4	107.92	6.36025	1.18123	5.38442	7.26769e-08	3.07938e-05	si:ch73-286h23.4
XLOC_003223	23.1561	6.34798	1.79059	3.54518	0.000392341	0.0202984
XLOC_044297	37.7831	6.34371	1.51925	4.17556	2.97254e-05	0.003369
LOC103911520	34.9088	6.31293	1.43418	4.40178	1.07365e-05	0.00156841	uncharacterized LOC103911520,non-coding
cyp2p8	319.529	6.28724	1.57168	4.00034	6.32507e-05	0.00563828	cytochrome P450, family 2, subfamily P, polypeptide 8
zgc:174193	19.4293	6.25366	1.52826	4.092	4.27663e-05	0.00423679	zgc:174193
CR854897.2	21.5922	6.25066	1.49806	4.1725	3.01277e-05	0.00339684
itln1l	210.09	6.21422	1.03658	5.99492	2.03583e-09	1.30393e-06	see annotation note
XLOC_028660	26.1849	6.20001	1.25487	4.94077	7.78144e-07	0.000212187
XLOC_042915	11.4328	6.19654	1.45257	4.26593	1.99075e-05	0.00240755
LOC101886371	20.9562	6.14024	1.96003	3.13273	0.00173191	0.0534357
LOC103910812	77.9159	6.13854	1.93759	3.16813	0.00153425	0.04977	uncharacterized LOC103910812
XLOC_007300	22.6413	6.12873	1.60538	3.81761	0.000134749	0.00974045
LOC103910280	8.20082	6.12615	1.64029	3.73479	0.000187872	0.0124679	uncharacterized LOC103910280,non-coding
slc24a4b	12.087	6.10539	1.71206	3.56612	0.000362312	0.0195655	solute carrier family 24 member 4b
LOC103910847	5.69744	6.0605	2.05999	2.94201	0.00326091	0.0807632	uncharacterized LOC103910847
si:ch73-364h19.2	181.869	6.04543	1.03327	5.85076	4.89324e-09	2.76109e-06	si:ch73-364h19.2
tmc2b	11.4476	6.0343	1.61925	3.72661	0.000194076	0.0127567	transmembrane channel-like 2b
LOC100334401	32.439	6.03237	1.46429	4.11967	3.79418e-05	0.0038137	coiled-coil domain-containing protein 106-like
XLOC_014032	55.6463	5.94024	1.62085	3.6649	0.000247439	0.0150768
CABZ01018269.1	29.0235	5.9398	1.84396	3.22121	0.00127651	0.0445582
si:dkey-266f7.4	17.9732	5.92946	1.53707	3.85763	0.000114492	0.0086571	si:dkey-266f7.4
XLOC_007209	16.3673	5.92559	1.58451	3.7397	0.000184241	0.0123459
mhc1uba	8502.08	5.91481	1.95164	3.03069	0.00243999	0.0664686	major histocompatibility complex class I UBA
LOC110439758	8.17257	5.90908	1.92608	3.06794	0.00215543	0.0613436	uncharacterized LOC110439758,non-coding
si:ch211-201o1.1	865.122	5.9071	0.579502	10.1934	2.12183e-24	1.46094e-20	si:ch211-201o1.1
FO704673.1	15.1017	5.89452	1.30381	4.521	6.15478e-06	0.00103993	TRANSPOSON TF2 POLYPROTEIN RETROTRANSPOSABLE ELEMENT TF2.155 KDA
si:dkey-188i13.6	161.14	5.88881	1.42104	4.14401	3.41289e-05	0.00359009	si:dkey-188i13.6
si:dkey-188i13.8	421.826	5.88579	0.943958	6.23523	4.51125e-10	3.54984e-07	si:dkey-188i13.8
LOC101885485	16.8765	5.84863	1.64956	3.54556	0.000391774	0.0202984	uncharacterized LOC101885485
CR339041.2	113.215	5.83964	1.33536	4.37307	1.22513e-05	0.00169554	CLASS I HISTOCOMPATIBILITY ANTIGEN ALPHA CHAIN PRECURSOR MHC CLASS I ANTIGEN
si:dkey-23a13.14	29.9324	5.83401	1.58631	3.67772	0.000235331	0.0144995
si:dkey-14o6.4	6.77108	5.83118	1.84456	3.16128	0.00157075	0.0504195	si:dkey-14o6.4
acot17	658.431	5.79187	1.87862	3.08304	0.002049	0.0592768	acyl-CoA thioesterase 17
LOC103910872	7.9588	5.78912	1.98008	2.92367	0.00345929	0.0837077	uncharacterized LOC103910872,non-coding
XLOC_033023	4.58496	5.78481	1.96174	2.94881	0.00318995	0.0795064
si:dkey-33c12.11	23.1874	5.77446	1.59781	3.61398	0.000301533	0.0171468	si:dkey-33c12.11
si:dkey-22h13.5	7.29701	5.77423	1.55122	3.72239	0.000197345	0.0129079	si:dkey-22h13.5
LOC103909865	7.68795	5.72438	1.9594	2.9215	0.00348352	0.08394	uncharacterized LOC103909865
LOC103910381	5.7735	5.71984	1.45795	3.92321	8.73759e-05	0.00724825	clathrin coat assembly protein AP180-like
BX901923.2	27.9773	5.62644	1.95354	2.88013	0.00397509	0.090312	alpha-2-macroglobulin-like protein 1 [Source:NCBI gene;Acc:407643]
ly6m5	25.6698	5.61314	1.62578	3.45258	0.000555252	0.025658	lymphocyte antigen 6 family member M5
LOC110438260	39.5287	5.59463	1.79595	3.11513	0.00183862	0.0551431	uncharacterized LOC110438260,non-coding
LOC569097	40.8239	5.57176	1.91186	2.91431	0.00356471	0.0854445	uncharacterized LOC569097
LOC110437996	4.94568	5.54825	1.7608	3.15098	0.00162725	0.0517506	uncharacterized LOC110437996,non-coding
LOC108183310	11.4863	5.53214	1.33614	4.14039	3.46717e-05	0.00361702	uncharacterized LOC108183310
tmem237a	7.93328	5.46747	1.72549	3.16866	0.00153146	0.0497568	transmembrane protein 237a
LOC101886347	62.3542	5.45784	1.10706	4.93005	8.22074e-07	0.000219813	uncharacterized LOC101886347,non-coding
LOC110439447	8.32489	5.4445	1.4233	3.82528	0.000130624	0.00951727	uncharacterized LOC110439447,non-coding
LOC110438390	6.40203	5.43249	1.82487	2.97693	0.00291154	0.0745021	uncharacterized LOC110438390
XLOC_018915	757.134	5.42666	1.06864	5.07809	3.81249e-07	0.000115384
CU929149.1	7.47103	5.42091	1.78355	3.03939	0.0023706	0.0654851
LOC100329836	60.376	5.41055	1.20822	4.47812	7.53019e-06	0.00119878	ribonuclease inhibitor-like
znf1105	6.44203	5.40919	1.56819	3.44931	0.000562017	0.0258838	zinc finger protein 1105
LOC101884638	12.1152	5.40039	1.51613	3.56195	0.000368104	0.0197236	sterile alpha motif domain-containing protein 3-like
XLOC_044245	6.2378	5.36634	1.58415	3.38752	0.000705263	0.0297997
LOC101884507	11.3833	5.36335	1.34767	3.97972	6.89973e-05	0.00599449	sialoadhesin-like
LOC103909650	16.3687	5.34791	1.2177	4.39183	1.124e-05	0.0016123	uncharacterized LOC103909650,non-coding
si:dkey-263j23.1	130.154	5.34744	1.37221	3.89695	9.74129e-05	0.00778214	si:dkey-263j23.1
mhc1lda	4.69986	5.3424	1.85383	2.88181	0.00395394	0.0900098	major histocompatibility complex class I LDA
ahr1a	799.475	5.31913	1.30405	4.07894	4.52408e-05	0.00441836	aryl hydrocarbon receptor 1a
LOC101883820	6.02413	5.31299	1.3589	3.90978	9.238e-05	0.00748305	uncharacterized LOC101883820,non-coding
LOC110440171	20.6469	5.30048	1.67204	3.17008	0.00152399	0.0497568	uncharacterized LOC110440171,non-coding
XLOC_026937	9.4905	5.29462	1.74189	3.03959	0.00236899	0.0654851
txnipb	21.1947	5.26555	1.22071	4.31351	1.60683e-05	0.00206793	thioredoxin interacting protein b
LOC108182237	8.23827	5.24892	1.56658	3.35056	0.000806469	0.0327596	uncharacterized LOC108182237
si:ch211-9d9.7	26.3636	5.2245	1.59665	3.27215	0.00106732	0.0399389	si:ch211-9d9.7
LOC100149190	39.3777	5.22414	1.68458	3.10115	0.00192774	0.0568435	GTPase IMAP family member 4-like
BX322587.2	25.4357	5.19006	1.81659	2.85704	0.00427618	0.0942917	SLAM family member 6-like [Source:NCBI gene;Acc:103909535]
XLOC_031091	10.8825	5.12644	1.65721	3.09342	0.00197866	0.0577882
pigp	245.637	5.11631	1.07949	4.73956	2.1418e-06	0.000457265	phosphatidylinositol glycan anchor biosynthesis, class P
XLOC_031372	9.12176	5.09228	1.63481	3.11491	0.00184004	0.0551431
si:ch211-170d8.8	55.9716	5.08358	1.23396	4.11973	3.7932e-05	0.0038137	si:ch211-170d8.8
bcdin3d	15.4121	5.08353	1.41758	3.58606	0.000335715	0.0185661	BCDIN3 domain containing
pclaf	41.6451	5.08059	1.25201	4.05794	4.95083e-05	0.00466954	PCNA clamp associated factor
FP102895.1	7.80479	5.03856	1.58608	3.17674	0.00148939	0.048949
XLOC_020797	16.6357	5.03288	1.16477	4.32092	1.55383e-05	0.00204756
XLOC_026228	19.0189	5.01968	1.28758	3.89855	9.67687e-05	0.00776999
galnt8a.2	6.31151	5.0086	1.73914	2.87993	0.00397765	0.090312	polypeptide N-acetylgalactosaminyltransferase 8a, tandem duplicate 2
trim35-23	47.891	4.99203	1.72282	2.8976	0.00376029	0.0880429	tripartite motif containing 35-23
si:ch211-79g12.1	11.8839	4.959	1.49789	3.31066	0.000930754	0.036189	si:ch211-79g12.1
ifit8	797.667	4.94542	1.34422	3.67904	0.000234118	0.0144859	interferon-induced protein with tetratricopeptide repeats 8
LOC108179200	11.1642	4.94434	1.45254	3.40392	0.000664259	0.028585	major histocompatibility complex class I-related gene protein-like
XLOC_011844	8.18361	4.91967	1.51184	3.25411	0.0011375	0.0411345
LOC110438496	11.4465	4.89383	1.49439	3.27481	0.00105734	0.0396732	DNA-directed RNA polymerase III subunit RPC9-like
XLOC_044322	8.86998	4.89086	1.5468	3.16192	0.0015673	0.0503677
XLOC_014840	38.867	4.89074	1.52678	3.20331	0.00135859	0.046251
si:ch1073-429i10.3	906.088	4.88394	0.524713	9.30783	1.30475e-20	4.49175e-17	si:ch1073-429i10.3
apip	209.976	4.8643	0.814885	5.96931	2.38263e-09	1.49137e-06	APAF1 interacting protein
LOC110439329	44.1341	4.86186	0.786664	6.18036	6.39571e-10	4.51652e-07	zinc finger protein 135-like
nlrc8	113.163	4.85063	1.02215	4.74551	2.07981e-06	0.0004475	NLR family CARD domain containing 8
BX324206.1	105.041	4.83791	0.768774	6.29302	3.11341e-10	2.67958e-07	si:dkey-43b14.8 [Source:NCBI gene;Acc:100320944]
BX465228.1	192.361	4.79306	0.906211	5.28912	1.22907e-07	4.92604e-05	GTPase IMAP family member 7-like [Source:NCBI gene;Acc:100005907]
si:dkey-29j8.2	7.12304	4.78743	1.49236	3.20796	0.0013368	0.0459064	si:dkey-29j8.2
LOC110439356	5.77284	4.78273	1.6463	2.90514	0.00367088	0.0867402
BX323559.2	14.2581	4.77928	1.60887	2.97059	0.00297231	0.0755473	uncharacterized LOC110438071 [Source:NCBI gene;Acc:110438071]
LOC101882973	40.4656	4.77188	1.20901	3.94692	7.91616e-05	0.00666725	uncharacterized LOC101882973,non-coding
zmp:0000001161	14.4831	4.77111	1.68746	2.8274	0.00469283	0.0995725	zmp:0000001161
LOC108180139	5.47723	4.75186	1.52961	3.10658	0.00189263	0.0562157	uncharacterized LOC108180139,non-coding
LOC108179621	21.7716	4.73942	1.30124	3.64222	0.000270298	0.0160918	uncharacterized LOC108179621
AL954694.1	6.88886	4.71995	1.47901	3.19128	0.00141642	0.047457
si:dkey-264b2.3	179.438	4.70813	1.46248	3.21929	0.0012851	0.0447446	si:dkey-264b2.3
XLOC_016168	30.2236	4.6975	1.62874	2.88413	0.00392494	0.0896325
si:dkey-22h13.2	6.06361	4.67727	1.43376	3.26224	0.00110537	0.0407306	si:dkey-22h13.2
LOC110437715	196.087	4.66902	1.06278	4.3932	1.11693e-05	0.0016123	protein NLRC3-like
XLOC_044204	29.4678	4.65291	0.995902	4.67206	2.98196e-06	0.000603869
LOC101884966	23.4196	4.63727	1.22324	3.79098	0.000150051	0.0105872	uncharacterized LOC101884966,non-coding
FO203514.1	16.6675	4.62783	1.24166	3.72715	0.000193659	0.0127567
BX248118.1	3.78108	4.62424	1.49907	3.08474	0.00203732	0.059063
LOC103908746	9.67943	4.62297	1.36166	3.39509	0.000686069	0.0292946	uncharacterized LOC103908746,non-coding
LOC103909980	34.9105	4.61312	1.5194	3.03615	0.00239624	0.0657973	uncharacterized protein K02A2.6-like
LOC103909475	71.557	4.6092	1.44868	3.18164	0.00146442	0.0484172	uncharacterized LOC103909475
LOC108191324	8.09055	4.57013	1.4601	3.13002	0.00174796	0.0535878	uncharacterized LOC108191324,non-coding
XLOC_033809	10.7084	4.54106	1.5022	3.02294	0.00250329	0.0679243
ifi45	270.764	4.53827	0.9805	4.62853	3.68269e-06	0.000704671	interferon alpha inducible protein 45
slc13a5b	11.1365	4.53505	1.59478	2.84367	0.00445967	0.0964838	solute carrier family 13 member 5b
CT573787.1	5.42048	4.51455	1.41207	3.1971	0.00138815	0.0467943	fucolectin-like [Source:NCBI gene;Acc:100334521]
slc47a2.2	116.112	4.47564	1.16569	3.83949	0.00012329	0.00907898	solute carrier family 47 member 2.2
gig2f	9.22376	4.46867	1.55192	2.87944	0.00398379	0.090344	grass carp reovirus (GCRV)-induced gene 2f
LOC108181174	45.8645	4.43068	1.12122	3.95167	7.76084e-05	0.00657665	uncharacterized LOC108181174,non-coding
gls2b	129.681	4.43028	0.9595	4.61728	3.88799e-06	0.000723508	glutaminase 2b (liver, mitochondrial)
CR812481.1	22.9447	4.42912	1.40379	3.15512	0.0016043	0.051198
klhl41b	28.4388	4.42147	1.34314	3.2919	0.000995141	0.0379393	kelch-like family member 41b
rln	48.5768	4.40088	1.03489	4.25253	2.11372e-05	0.00252009	relaxin
BX323064.2	16.7592	4.39713	1.13187	3.88483	0.000102403	0.00792214
XLOC_032837	70.3496	4.39692	1.51471	2.90281	0.00369835	0.0872058
LOC108180204	9.22593	4.39557	1.55152	2.83307	0.00461034	0.0986584	uncharacterized LOC108180204,non-coding
ftr19	204.471	4.3459	1.0734	4.04871	5.15004e-05	0.00482439	finTRIM family, member 19
si:ch211-8c17.4	17.7723	4.34529	1.3325	3.261	0.00111018	0.0407306	si:ch211-8c17.4
XLOC_043694	55.1168	4.2947	1.12149	3.82945	0.000128431	0.00938225
si:ch211-209j10.6	21.3156	4.23956	1.2636	3.35513	0.000793282	0.0323192	si:ch211-209j10.6
LOC110439495	529.504	4.23175	1.15962	3.64924	0.000263014	0.0157471	uncharacterized LOC110439495
cyp2aa7	394.701	4.20676	0.749009	5.61643	1.94943e-08	9.58736e-06	cytochrome P450, family 2, subfamily AA, polypeptide 7
rsad2	940.066	4.15973	1.32774	3.13295	0.00173061	0.0534357	radical S-adenosyl methionine domain containing 2
BX571803.2	7.93092	4.1147	1.38327	2.97461	0.00293361	0.0748615
XLOC_040962	6.882	4.1105	1.16644	3.52398	0.00042512	0.0213265
LOC100005640	66.532	4.10144	1.26575	3.24032	0.00119397	0.042252	uncharacterized LOC100005640
LOC103908936	13.9133	4.10045	1.44108	2.84539	0.00443573	0.0962139	uncharacterized LOC103908936
LOC108179100	59.6258	4.09285	1.13653	3.60117	0.000316793	0.0176258	NLR family CARD domain-containing protein 3-like
XLOC_010131	56.943	4.08804	1.16854	3.49841	0.000468045	0.0228149
CU984600.2	7624.91	4.07772	1.01816	4.00499	6.20209e-05	0.00558208	si:dkeyp-118h9.7 [Source:NCBI gene;Acc:555303]
XLOC_018082	89.4214	4.03117	1.2571	3.20672	0.00134259	0.0459904
si:dkeyp-93a5.3	14.3142	4.03071	1.40869	2.86132	0.00421883	0.093739	si:dkeyp-93a5.3
LOC108182924	109.569	4.02624	1.29099	3.11871	0.00181642	0.0550342	interferon-induced very large GTPase 1-like
kiss1	20.6973	4.02316	1.41971	2.83378	0.00460005	0.0986584	KiSS-1 metastasis suppressor
XLOC_028948	9.53919	4.02195	1.32367	3.03848	0.00237775	0.0656167
XLOC_022251	4.84646	4.00318	1.41713	2.82486	0.0047302	0.0999071
RAMP1	53.1012	3.99797	1.09807	3.64089	0.000271693	0.0160918	zgc:91818 [Source:ZFIN;Acc:ZDB-GENE-040718-446]
zmp:0000000652	45.4804	3.9767	1.13877	3.49211	0.000479223	0.023137	zmp:0000000652
BX663611.1	15.9301	3.96888	1.13443	3.49856	0.000467775	0.0228149
si:dkeyp-90h9.1	203.974	3.96312	0.974764	4.06572	4.78835e-05	0.00456318	si:dkeyp-90h9.1
LOC100332582	51.8378	3.93151	1.22199	3.21731	0.001294	0.0449408	uncharacterized LOC100332582
LOC101886486	40.9322	3.92161	1.252	3.13228	0.00173456	0.0534357	uncharacterized LOC101886486
XLOC_006824	455.113	3.91032	0.385799	10.1356	3.83859e-24	2.11437e-20
mxe	542.059	3.90813	0.892132	4.38066	1.18322e-05	0.0016626	myxovirus (influenza virus) resistance E
CU469568.1	133.879	3.89327	1.07913	3.6078	0.00030881	0.0173388
si:dkey-145c18.5	13.8851	3.87121	1.33537	2.89897	0.00374388	0.0880429	si:dkey-145c18.5
ddx58	113.308	3.87033	0.555477	6.96759	3.22419e-12	3.55189e-09	DEAD (Asp-Glu-Ala-Asp) box polypeptide 58
LOC110438320	10.3553	3.8468	1.2797	3.00602	0.00264688	0.0704326	kelch domain-containing protein 8B-like
si:ch1073-170o4.1	46.7809	3.83758	0.830257	4.62216	3.79767e-06	0.000716521	si:ch1073-170o4.1
LOC110439944	29.1306	3.83498	1.25488	3.05604	0.00224278	0.0631578	uncharacterized LOC110439944
anks6	10.1951	3.82099	1.11525	3.42611	0.000612282	0.0271982	ankyrin repeat and sterile alpha motif domain containing 6
adcyap1r1b	118.829	3.79019	1.08613	3.48964	0.000483679	0.0232478	adenylate cyclase activating polypeptide 1b (pituitary) receptor type I
LOC101884267	130.553	3.78643	1.33011	2.84671	0.00441737	0.0960211	uncharacterized LOC101884267,non-coding
efemp2b	21.5328	3.77391	1.15906	3.256	0.00112993	0.0410006	EGF containing fibulin extracellular matrix protein 2b
XLOC_014146	34.4959	3.76769	1.18269	3.18569	0.00144407	0.047996
ifit16	101.568	3.76443	0.976662	3.85438	0.000116021	0.00868376	interferon-induced protein with tetratricopeptide repeats 16
LOC103910566	157.657	3.76134	0.917437	4.09983	4.13455e-05	0.00412571	uncharacterized LOC103910566
lgals17	907.805	3.74199	1.10267	3.39359	0.000689841	0.0294101	galectin 17
FO904885.1	125.909	3.7012	0.855846	4.32461	1.52804e-05	0.00203303	ECTO ADP RIBOSYLTRANSFERASE PRECURSOR EC_2.4.2.31 ADP RIBOSYLTRANSFERASE C2 AND C3 TOXIN MONO ADP RIBOSYL TRANSFERASE NAD P + ARGININE ADP RIBOSYLTRANSFERASE
LOC103910014	98.003	3.68948	0.766438	4.8138	1.48086e-06	0.000334298	NLR family CARD domain-containing protein 3-like
XLOC_043174	12.9671	3.68824	1.28562	2.86883	0.00411988	0.0925495
XLOC_007466	29.9469	3.68064	0.854531	4.30721	1.65328e-05	0.00209829
si:ch211-281g13.5	262.129	3.67588	0.867565	4.23701	2.2652e-05	0.00266606	si:ch211-281g13.5
XLOC_010795	13.3928	3.62101	1.24	2.92018	0.00349832	0.0841461
si:zfos-411a11.2	96.5528	3.58945	1.2557	2.85852	0.00425622	0.0940776	si:zfos-411a11.2
si:ch211-197g15.6	912.889	3.57914	0.988201	3.62187	0.00029248	0.0168056	si:ch211-197g15.6
XLOC_026746	30.2139	3.55217	1.19556	2.97113	0.00296702	0.0755219
AL928650.4	98.9974	3.50939	0.975267	3.59839	0.00032019	0.0177789	ATP DEPENDENT DNA HELICASE EC_3.6.4.12
zgc:152791	1124.49	3.50458	1.11238	3.15052	0.0016298	0.0517719	zgc:152791
XLOC_043861	53.8253	3.49856	1.01523	3.44608	0.000568772	0.0260209
bin1a	84.1738	3.49434	0.943656	3.70298	0.000213083	0.0134908	bridging integrator 1a
XLOC_026682	18.1081	3.48284	0.998282	3.48883	0.000485141	0.0232775
nkd3	44.5556	3.46816	0.836136	4.14783	3.35635e-05	0.00357841	NKD inhibitor of WNT signaling pathway 3
CABZ01073033.1	19.7577	3.45995	1.17853	2.93582	0.00332665	0.0819492	NADPH OXIDASE 4 EC_1.6.3.- KIDNEY OXIDASE 1 KOX 1 KIDNEY SUPEROXIDE PRODUCING NADPH OXIDASE RENAL NAD P H OXIDASE
si:dkey-16b10.1	19.4794	3.45926	0.811982	4.26027	2.04182e-05	0.00245562	si:dkey-16b10.1
tns1a	59.2931	3.44118	0.853842	4.03024	5.57209e-05	0.00514969	tensin 1a
irf7	956.958	3.39925	0.814994	4.17089	3.03411e-05	0.00339684	interferon regulatory factor 7
cep41	1855.17	3.39901	1.06961	3.17781	0.00148392	0.0488859	centrosomal protein 41
gadd45ga	320.218	3.3843	1.04452	3.24005	0.0011951	0.042252	growth arrest and DNA-damage-inducible, gamma a
LOC110439500	13.7639	3.37595	1.08834	3.10194	0.00192259	0.0568134	uncharacterized LOC110439500,non-coding
LOC110438935	12.7495	3.37112	1.12612	2.99357	0.00275735	0.0721866	uncharacterized LOC110438935,non-coding
lgals3bpb	2306.71	3.36778	0.761748	4.42112	9.81893e-06	0.00146969	lectin, galactoside-binding, soluble, 3 binding protein b
guca1d	16.6147	3.36317	1.07238	3.13617	0.00171172	0.0532082	guanylate cyclase activator 1d
ca4a	79.3011	3.35145	0.921492	3.63699	0.000275846	0.0161881	carbonic anhydrase IV a
si:ch1073-110a20.3	320.004	3.35034	0.844715	3.96624	7.30155e-05	0.00632365	si:ch1073-110a20.3
XLOC_024750	109.964	3.34966	0.855494	3.91547	9.02298e-05	0.00739589
gpr143	5.29352	3.31717	1.1467	2.89279	0.00381836	0.0888938	G protein-coupled receptor 143
nupr1b	1821.34	3.31645	0.815524	4.06665	4.76931e-05	0.00456081	nuclear protein 1b
osbp2	7.9658	3.27919	1.09119	3.00515	0.00265454	0.0705681	oxysterol binding protein 2
LOC108182795	36.1629	3.25373	0.938361	3.46746	0.000525397	0.0245171	gastrula zinc finger protein XlCGF7.1-like
XLOC_035162	21.7028	3.22574	1.0845	2.9744	0.00293564	0.0748615
CABZ01009512.2	92.2135	3.22233	0.890191	3.61982	0.000294807	0.016817	NACHT, LRR and PYD domains-containing protein 3-like [Source:NCBI gene;Acc:110437804]
LOC110440098	122.394	3.20965	1.02988	3.11652	0.00183001	0.0550793	uncharacterized LOC110440098,non-coding
cldn5b	106.763	3.2092	0.718979	4.46355	8.06146e-06	0.00124731	claudin 5b
LOC110439181	38.8807	3.20234	1.01151	3.16591	0.001546	0.0499745	uncharacterized LOC110439181,non-coding
cmpk2	260.542	3.17118	0.921102	3.44282	0.000575691	0.0262068	cytidine monophosphate (UMP-CMP) kinase 2, mitochondrial
ifit9	88.4031	3.16913	1.09409	2.8966	0.0037723	0.0880784	interferon-induced protein with tetratricopeptide repeats 9
LOC101884473	22.0416	3.14392	0.789793	3.98068	6.87174e-05	0.00598907	zinc finger protein 239-like
gch2	18.1283	3.13684	1.03488	3.03111	0.00243657	0.0664413	GTP cyclohydrolase 2
BX004999.1	125.508	3.13092	1.0998	2.84681	0.0044159	0.0960211	uncharacterized LOC103910262 [Source:NCBI gene;Acc:103910262]
XLOC_007126	109.833	3.11816	0.971319	3.21023	0.00132627	0.0456016
BX936298.2	13.6097	3.09915	0.977003	3.1721	0.00151342	0.0495613	arginine esterase-like [Source:NCBI gene;Acc:558805]
syt14a	68.1818	3.07656	0.787867	3.90492	9.42557e-05	0.0076126	synaptotagmin XIVa
BX323555.2	14.4148	3.06756	1.00414	3.05492	0.00225118	0.0633298	proteinase-activated receptor 1-like [Source:NCBI gene;Acc:108180716]
gstt2	560.328	3.04243	0.966463	3.148	0.00164391	0.0521	glutathione S-transferase theta 2
si:ch211-281g13.4	265.002	3.04128	0.991309	3.06795	0.00215534	0.0613436	si:ch211-281g13.4
BX510992.2	53.1198	3.0325	0.871269	3.48056	0.000500368	0.0236781
si:dkey-63d15.12	30.5377	3.02553	1.06279	2.84678	0.00441637	0.0960211	si:dkey-63d15.12
LOC101883229	17.5314	3.01583	0.919511	3.27982	0.00103874	0.0391888	uncharacterized LOC101883229,non-coding
ftr73	490.009	3.00878	0.736915	4.08294	4.44698e-05	0.00437408	finTRIM family, member 73
BX088603.1	23.4563	2.99267	0.840769	3.55944	0.000371641	0.0198032
LOC110439927	72.0096	2.98727	0.739969	4.03701	5.41359e-05	0.00503701	uncharacterized LOC110439927
LOC103909924	53.7197	2.97416	0.8979	3.31236	0.000925133	0.0360894
cyp24a1	2261.69	2.95904	1.01161	2.92508	0.00344367	0.083618	cytochrome P450, family 24, subfamily A, polypeptide 1
si:dkey-121n8.7	38.3143	2.94768	0.740454	3.9809	6.86539e-05	0.00598907	si:dkey-121n8.7
LOC101882959	52.1694	2.9234	1.0088	2.8979	0.00375673	0.0880429	uncharacterized LOC101882959
pabpc4	224.616	2.89855	0.88771	3.2652	0.00109388	0.0406565	poly(A) binding protein, cytoplasmic 4 (inducible form)
XLOC_004482	79.0022	2.89575	0.891768	3.2472	0.00116547	0.0415779
acot14	110.381	2.89106	0.698688	4.13784	3.50584e-05	0.00364356	acyl-CoA thioesterase 14
LOC101882124	157.455	2.88285	1.00038	2.88177	0.00395453	0.0900098	uncharacterized LOC101882124,non-coding
CR376741.5	18.3856	2.87063	0.997711	2.87722	0.00401194	0.0907772
si:dkey-104n9.1	24.4585	2.86831	0.949476	3.02094	0.0025199	0.0681574	si:dkey-104n9.1
si:ch73-301j1.1	255.027	2.82459	0.823188	3.43128	0.000600742	0.0269463	si:ch73-301j1.1
si:dkey-156k2.4	332.307	2.8223	0.924008	3.05441	0.00225507	0.0633743	si:dkey-156k2.4
acta1a	79.8339	2.81031	0.935929	3.00269	0.00267603	0.070866	actin alpha 1, skeletal muscle a
BX322618.1	2937.84	2.79899	0.804414	3.47953	0.000502291	0.0236876
LOC101882402	51.7561	2.78473	0.75411	3.69274	0.000221852	0.0139499	zinc finger protein 135-like
XLOC_021899	55.035	2.77579	0.958023	2.89741	0.00376254	0.0880429
XLOC_030409	24.7776	2.77288	0.967336	2.86651	0.00415023	0.092928
lepr	298.594	2.76319	0.84344	3.27609	0.00105255	0.0395475	leptin receptor
XLOC_007299	120.775	2.7619	0.964386	2.8639	0.00418465	0.0931685
si:ch211-1a19.3	371.098	2.74385	0.642299	4.27192	1.93798e-05	0.00236168	si:ch211-1a19.3
ddias	42.0383	2.73033	0.569387	4.7952	1.62512e-06	0.000360947	DNA damage-induced apoptosis suppressor
rbm24b	16.8333	2.72637	0.881821	3.09175	0.00198981	0.0580466	RNA binding motif protein 24b
rnf213b	3616.91	2.72454	0.72028	3.7826	0.000155196	0.0107935	ring finger protein 213b
LOC103910690	16.9007	2.72257	0.850177	3.20235	0.00136309	0.0462897	gastrula zinc finger protein XlCGF8.2DB-like
mxa	406.228	2.71958	0.866276	3.13939	0.00169302	0.0531569	myxovirus (influenza) resistance A
si:dkey-14o6.1	176.751	2.70888	0.702809	3.85436	0.000116031	0.00868376	si:dkey-14o6.1
CABZ01046997.1	201.482	2.7066	0.91241	2.96643	0.00301275	0.0761231	INTERFERON INDUCED VERY LARGE GTPASE 1
LOC100331417	148.892	2.68608	0.929424	2.89004	0.00385189	0.089009	glycosyltransferase family 92 protein F13G3.3-like
zmp:0000000912	310.706	2.67324	0.826026	3.23627	0.00121102	0.0426507	zmp:0000000912
LOC100538333	25.6716	2.66666	0.899577	2.96434	0.00303328	0.0765015	gastrula zinc finger protein XlCGF7.1-like
ppp2r2bb	92.1775	2.66494	0.697154	3.8226	0.000132054	0.00957078	protein phosphatase 2, regulatory subunit B, beta b
CABZ01073736.1	17.9208	2.65373	0.809748	3.27723	0.00104833	0.0394426	UNCHARACTERIZED
znf569l	26.6299	2.64516	0.90501	2.92279	0.00346906	0.0838082	zinc finger protein 569, like
LOC101886256	82.6826	2.63241	0.755379	3.48488	0.000492354	0.0235007	uncharacterized LOC101886256
si:rp71-36a1.2	42.6368	2.6062	0.707903	3.68157	0.000231802	0.0144109	si:rp71-36a1.2
LOC101886485	33.5009	2.60382	0.869169	2.99576	0.0027376	0.0718711	uncharacterized LOC101886485,non-coding
si:dkey-44g17.6	196.938	2.60108	0.771847	3.36994	0.000751849	0.0311847	si:dkey-44g17.6
CABZ01072563.1	12.6418	2.59473	0.80969	3.2046	0.00135251	0.0462153	uncharacterized LOC110438307 [Source:NCBI gene;Acc:110438307]
CABZ01074397.1	1198.83	2.57727	0.710311	3.62836	0.000285223	0.0164682	NACHT, LRR and PYD domains-containing protein 3-like [Source:NCBI gene;Acc:100535428]
si:rp71-1d10.8	229.747	2.5537	0.65116	3.92176	8.79035e-05	0.00727012	si:rp71-1d10.8
cbx4	117.82	2.55368	0.493096	5.17887	2.23229e-07	7.78221e-05	chromobox homolog 4 (Pc class homolog, Drosophila)
zgc:65811	583.535	2.54359	0.765155	3.32428	0.000886483	0.035129	zgc:65811
zgc:153654	133.962	2.53249	0.706796	3.58305	0.000339603	0.018706	zgc:153654
CU459056.2	673.701	2.52923	0.714043	3.54213	0.000396913	0.0204325
XLOC_038343	31.7527	2.52641	0.736826	3.42877	0.000606322	0.0270902
XLOC_032912	33.7945	2.51552	0.803732	3.1298	0.00174923	0.0535878
mthfd1l	76.1657	2.51518	0.864147	2.91059	0.00360748	0.0860949	methylenetetrahydrofolate dehydrogenase (NADP+ dependent) 1 like
XLOC_027692	28.5645	2.50899	0.689376	3.63951	0.000273155	0.0161235
gig2d	202.098	2.5036	0.699856	3.57731	0.000347154	0.0189115	grass carp reovirus (GCRV)-induced gene 2d
FP102192.1	241.415	2.43515	0.589373	4.13177	3.5998e-05	0.00369369	protein FAM111A-like [Source:NCBI gene;Acc:101886648]
coa3b	126.221	2.40691	0.578806	4.15841	3.20474e-05	0.00345484	cytochrome C oxidase assembly factor 3b
LOC101884177	78.3544	2.40616	0.618131	3.89264	9.91594e-05	0.00780271	uncharacterized LOC101884177
lctlb	20.6885	2.40315	0.850719	2.82484	0.00473036	0.0999071	lactase-like b
LOC110437994	80.1349	2.37232	0.819478	2.89492	0.0037926	0.0884438	uncharacterized LOC110437994
LOC101882703	29.9602	2.36992	0.838953	2.82485	0.00473021	0.0999071	gastrula zinc finger protein XlCGF7.1-like
LOC110438970	289.206	2.36112	0.742869	3.17838	0.00148102	0.0488488	uncharacterized LOC110438970
angptl4	902.88	2.34623	0.627573	3.73857	0.000185068	0.0123609	angiopoietin-like 4
LOC100332428	606.019	2.34586	0.728468	3.22027	0.00128069	0.0446474	poly [ADP-ribose] polymerase 14
si:dkey-50i6.5	123.068	2.34394	0.811285	2.88917	0.00386265	0.0890965	si:dkey-50i6.5
XLOC_004652	67.0323	2.33754	0.502202	4.65457	3.24653e-06	0.000643256
CU929418.1	145.744	2.31851	0.736595	3.14761	0.00164611	0.0521097
XLOC_016099	50.2428	2.30489	0.734449	3.13826	0.00169954	0.0531569
hdac12	53.4591	2.30349	0.44042	5.23021	1.69316e-07	6.38787e-05	histone deacetylase 12
fth1b	63.5234	2.30205	0.504926	4.55917	5.13561e-06	0.000897936	ferritin, heavy polypeptide 1b
LOC101882727	47.6718	2.28218	0.801388	2.84779	0.0044024	0.0960211	uncharacterized LOC101882727,non-coding
LOC110437920	56.441	2.28076	0.683501	3.33688	0.000847239	0.0341138	uncharacterized LOC110437920,non-coding
fam89b	29.0877	2.27998	0.667846	3.41394	0.000640314	0.0277715	family with sequence similarity 89 member B
cidec	341.755	2.27811	0.653159	3.48783	0.000486963	0.0233243	cell death inducing DFFA like effector c
XLOC_008734	126.876	2.26682	0.376747	6.01682	1.77881e-09	1.16643e-06
LOC110440070	462.241	2.26346	0.540579	4.1871	2.82545e-05	0.00321553	poly [ADP-ribose] polymerase 14-like
si:ch211-38m6.6	65.5102	2.25953	0.542539	4.16473	3.11724e-05	0.00344787	si:ch211-38m6.6
CR855389.2	29.2653	2.25556	0.787011	2.86599	0.00415713	0.0929444
zgc:171673	96.6233	2.24671	0.675677	3.32513	0.000883788	0.035129	zgc:171673
helz2	3198.53	2.24055	0.74051	3.02569	0.00248066	0.0674431	helicase with zinc finger 2, transcriptional coactivator
mthfr	479.161	2.23892	0.440619	5.08129	3.74878e-07	0.000115384	methylenetetrahydrofolate reductase (NAD(P)H)
LOC110440142	111.522	2.22746	0.599793	3.71371	0.000204241	0.0131733
BX248511.1	47.1243	2.22472	0.637033	3.49231	0.000478864	0.023137
acot15	570.611	2.21473	0.69463	3.18836	0.00143083	0.0477075	acyl-CoA thioesterase 15
ifi46	339.231	2.21254	0.678092	3.2629	0.0011028	0.0407306	interferon alpha inducible protein 46
si:ch211-194m7.8	285.373	2.20643	0.664169	3.32209	0.000893474	0.0353551	si:ch211-194m7.8
prr5a	826.774	2.19727	0.766023	2.86841	0.00412544	0.0925545	proline rich 5a (renal)
tmcc3	1309.8	2.17576	0.468088	4.64819	3.34865e-06	0.000658751	transmembrane and coiled-coil domain family 3
LOC108182329	32.0877	2.17032	0.727262	2.98424	0.00284285	0.0737241	gastrula zinc finger protein XlCGF17.1-like
ankrd46b	45.8287	2.1557	0.676817	3.18505	0.00144728	0.0480236	ankyrin repeat domain 46b
pkz	342.543	2.15489	0.656974	3.28002	0.001038	0.0391888	protein kinase containing Z-DNA binding domains
itln1	560.444	2.14741	0.453684	4.73327	2.20934e-06	0.000464484	intelectin 1
tspan18a	61.2517	2.14477	0.436426	4.91439	8.90579e-07	0.000233595	tetraspanin 18a
XLOC_032526	37.1292	2.13988	0.514126	4.16217	3.15237e-05	0.00345188
acbd4	99.2531	2.13191	0.687725	3.09994	0.0019356	0.0569423	acyl-CoA binding domain containing 4
kcnh2a	31.6808	2.12899	0.543377	3.91807	8.92599e-05	0.0073602	potassium voltage-gated channel, subfamily H (eag-related), member 2a
si:ch1073-185p12.2	158.316	2.11314	0.655665	3.2229	0.001269	0.0444019	si:ch1073-185p12.2
ngfra	57.9338	2.11178	0.567404	3.72183	0.000197783	0.0129079	nerve growth factor receptor a (TNFR superfamily, member 16)
XLOC_040198	95.2927	2.10566	0.445666	4.72473	2.30416e-06	0.000480748
XLOC_026705	49.7266	2.10338	0.724352	2.9038	0.00368661	0.0870034
col12a1b	274.131	2.09153	0.563828	3.70951	0.000207657	0.0133054	collagen, type XII, alpha 1b
LOC110438136	74.631	2.08533	0.700828	2.97552	0.00292488	0.0747256	uncharacterized LOC110438136
bag2	172.267	2.07723	0.714469	2.90737	0.00364479	0.0864853	BCL2 associated athanogene 2
zc3h7ba	1112.18	2.07035	0.59299	3.49138	0.000480534	0.023137	zinc finger CCCH-type containing 7Ba
CABZ01054509.1	67.1165	2.06999	0.585019	3.53834	0.000402653	0.0206679	AMBIGUOUS
ftr64	174.15	2.05741	0.513067	4.01001	6.0715e-05	0.00548247	finTRIM family, member 64
efna2a	23.875	2.03151	0.698615	2.9079	0.00363859	0.0864853	ephrin-A2a
nuggc.1	82.0706	1.9909	0.698217	2.85141	0.00435264	0.0952911	nuclear GTPase, germinal center associated, tandem duplicate 1
AL928835.1	32.4149	1.98541	0.637126	3.11621	0.00183194	0.0550793
XLOC_034734	68.1256	1.9782	0.692213	2.8578	0.00426592	0.0942164
LOC101884528	57.3812	1.97525	0.421888	4.68192	2.84199e-06	0.000579786	gastrula zinc finger protein XlCGF7.1-like
hsbp1a	45.5471	1.96648	0.676462	2.90702	0.00364896	0.0864853	heat shock factor binding protein 1a
fahd2a	400.255	1.96402	0.587507	3.34298	0.00082884	0.0334708	fumarylacetoacetate hydrolase domain containing 2A
ppdpfb	1886.77	1.96298	0.504517	3.8908	9.99127e-05	0.00783959	pancreatic progenitor cell differentiation and proliferation factor b
serpine3	55.8319	1.96054	0.626358	3.13007	0.00174765	0.0535878	serpin peptidase inhibitor, clade E (nexin, plasminogen activator inhibitor type 1), member 3
zgc:113054	367.501	1.95599	0.617626	3.16694	0.00154051	0.0499145	zgc:113054
slirp	223.724	1.94089	0.453333	4.28138	1.85735e-05	0.0023042	SRA stem-loop interacting RNA binding protein
ascc1	211.696	1.9353	0.658383	2.93948	0.00328768	0.0812073	activating signal cointegrator 1 complex subunit 1
dnajc11b	44.3956	1.90094	0.623426	3.04918	0.0022947	0.0641608	DnaJ (Hsp40) homolog, subfamily C, member 11b
TRIM67	21.5823	1.87636	0.554578	3.38341	0.000715927	0.0301489	tripartite motif containing 67 [Source:NCBI gene;Acc:100332164]
polr3gla	118.331	1.87467	0.536164	3.49645	0.000471493	0.0229424	polymerase (RNA) III (DNA directed) polypeptide G like a
tbc1d10c	290.188	1.85556	0.599273	3.09635	0.00195918	0.0574019	TBC1 domain family, member 10C
c3a.4	1955.18	1.84651	0.588082	3.13988	0.00169016	0.0531569	complement component c3a, duplicate 4
si:dkey-23n7.10	320.911	1.84294	0.491523	3.74944	0.000177231	0.0119343	si:dkey-23n7.10
LOC110437886	378.615	1.83297	0.504273	3.63488	0.000278112	0.0162277	uncharacterized LOC110437886
scrn3	420.076	1.82645	0.566766	3.22258	0.00127042	0.0444019	secernin 3
robo4	141.89	1.8242	0.513774	3.5506	0.000384361	0.0202797	roundabout, axon guidance receptor, homolog 4 (Drosophila)
LOC100001589	217.907	1.82337	0.584899	3.11741	0.00182449	0.0550793	tripartite motif-containing protein 47-like
CABZ01032488.1	864.242	1.81774	0.585904	3.10245	0.00191924	0.0568134	wu:fb14d09 [Source:NCBI gene;Acc:100536795]
XLOC_015093	67.7528	1.80519	0.603774	2.98985	0.00279119	0.0728002
LOC110437726	29.9718	1.79859	0.502809	3.57708	0.000347453	0.0189115	zinc finger protein OZF-like
si:dkey-8l13.5	21.2152	1.78926	0.561677	3.18557	0.00144471	0.047996	si:dkey-8l13.5
XLOC_043716	61.1214	1.78685	0.592685	3.01484	0.00257115	0.0690746
ogfrl1	104.305	1.77677	0.522161	3.40274	0.000667149	0.0286645	opioid growth factor receptor-like 1
XLOC_005432	56.0503	1.75893	0.539069	3.2629	0.00110278	0.0407306
fbxo7	459.091	1.75782	0.48879	3.59628	0.000322799	0.0178877	F-box protein 7
AL928685.2	64.7259	1.75399	0.4948	3.54485	0.000392835	0.0202984	uncharacterized LOC555502 [Source:NCBI gene;Acc:555502]
ssuh2.2	240.217	1.72305	0.578194	2.98006	0.00288195	0.0740408	ssu-2 homolog, tandem duplicate 2
nudt15	67.1772	1.70644	0.483364	3.53033	0.000415034	0.0210894	nudix (nucleoside diphosphate linked moiety X)-type motif 15
fggy	364.808	1.70209	0.585391	2.90761	0.00364199	0.0864853	FGGY carbohydrate kinase domain containing
ivns1abpb	2447.85	1.70138	0.437561	3.88833	0.000100937	0.0078751	influenza virus NS1A binding protein b
cyp2aa6	402.921	1.69253	0.392075	4.31685	1.58273e-05	0.00205317	cytochrome P450, family 2, subfamily AA, polypeptide 6
gemin4	200.732	1.67531	0.51452	3.25606	0.00112971	0.0410006	gem (nuclear organelle) associated protein 4
sil1	314.322	1.6728	0.515028	3.24799	0.00116224	0.0415779	SIL1 nucleotide exchange factor
LOC103910107	787.987	1.67276	0.430134	3.88892	0.00010069	0.0078751	NACHT
pafah1b3	385.832	1.62213	0.385943	4.20303	2.6336e-05	0.00302217	platelet-activating factor acetylhydrolase, isoform Ib, gamma subunit
zgc:153911	106.629	1.61886	0.518695	3.12103	0.00180219	0.0548444	zgc:153911
XLOC_032845	37.546	1.6125	0.546275	2.9518	0.00315924	0.0789551
ascl1b	647.983	1.60294	0.561572	2.85439	0.00431202	0.0947028	achaete-scute family bHLH transcription factor 1b
trub1	131.641	1.59409	0.470647	3.38702	0.000706555	0.0297997	TruB pseudouridine (psi) synthase family member 1
si:dkey-203a12.2	451.641	1.57612	0.533615	2.95367	0.00314018	0.0786217	si:dkey-203a12.2
LOC798120	45.5386	1.56514	0.502076	3.11734	0.00182493	0.0550793	zinc finger protein 239-like
ftr23	73.9102	1.54074	0.474421	3.24762	0.00116374	0.0415779	finTRIM family, member 23
sparc	837.042	1.53459	0.463566	3.3104	0.00093163	0.036189	secreted protein, acidic, cysteine-rich (osteonectin)
pes	782.112	1.53453	0.29017	5.28836	1.23415e-07	4.92604e-05	pescadillo
irge4	176.463	1.52797	0.503528	3.03453	0.00240914	0.0659543	immunity-related GTPase family, e4
zgc:173615	65.5782	1.5269	0.440326	3.46765	0.000525029	0.0245171	zgc:173615
si:dkey-4c15.13	35.1637	1.52492	0.526083	2.89864	0.00374789	0.0880429	si:dkey-4c15.13
XLOC_014155	83.5605	1.52057	0.531024	2.86347	0.00419029	0.0932187
ampd3b	1009.12	1.51973	0.475803	3.19403	0.001403	0.0471575	adenosine monophosphate deaminase 3b
rwdd3	56.1311	1.51121	0.387921	3.89566	9.7931e-05	0.00778745	RWD domain containing 3
stat2	5224.78	1.48101	0.503774	2.93983	0.00328392	0.0812073	signal transducer and activator of transcription 2
znf1011	37.6534	1.47707	0.509872	2.89694	0.00376817	0.0880784	zinc finger protein 1011
ywhag1	48.0165	1.47661	0.517835	2.8515	0.00435137	0.0952911	3-monooxygenase/tryptophan 5-monooxygenase activation protein, gamma polypeptide 1
srp19	379.786	1.47637	0.329177	4.48503	7.29051e-06	0.00116737	signal recognition particle 19
LOC571912	81.6906	1.47308	0.497346	2.96189	0.0030576	0.0770444	TatD DNase domain containing 3-like
zmp:0000000735	677.716	1.47006	0.453924	3.23855	0.00120138	0.042365	zmp:0000000735
capns1b	843.005	1.46988	0.328892	4.46917	7.85247e-06	0.00122835	calpain, small subunit 1 b
cd3eap	212.206	1.46921	0.440998	3.33157	0.000863582	0.03462	CD3e molecule, epsilon associated protein
hif1al	9022.3	1.46658	0.352451	4.1611	3.16715e-05	0.00345188	hypoxia inducible factor 1 subunit alpha, like
cyp2p10	177.848	1.45533	0.482302	3.01746	0.00254904	0.0687592	cytochrome P450, family 2, subfamily P, polypeptide 10
BX548015.2	415.281	1.45376	0.430204	3.37924	0.000726874	0.0304701
im:7143333	32.758	1.45043	0.503745	2.8793	0.00398562	0.090344	im:7143333
psmf1	520.988	1.43543	0.483235	2.97046	0.0029735	0.0755473	proteasome inhibitor subunit 1
znf1156	65.3667	1.43263	0.49642	2.88593	0.00390262	0.0895684	zinc finger protein 1156
atp6v1c1b	325.812	1.42553	0.458034	3.11227	0.00185656	0.0553969	ATPase H+ transporting V1 subunit C1b
pfdn5	381.968	1.41333	0.434065	3.25604	0.00112978	0.0410006	prefoldin 5
slc5a6b	197.779	1.41028	0.444314	3.17405	0.00150326	0.0492872	solute carrier family 5 member 6
hspb1	99.6145	1.39671	0.488157	2.86119	0.00422049	0.093739	heat shock protein, alpha-crystallin-related, 1
si:ch211-238e22.4	131.06	1.38284	0.378439	3.65407	0.000258117	0.0154876	si:ch211-238e22.4
mrpl52	99.603	1.38165	0.458804	3.01142	0.0026003	0.0695313	mitochondrial ribosomal protein L52
si:dkey-48p11.3	189.691	1.37522	0.361411	3.80514	0.000141721	0.010138	si:dkey-48p11.3
pdpk1a	866.135	1.37139	0.413833	3.31386	0.00092016	0.0359463	3-phosphoinositide dependent protein kinase 1a
hdac6	284.701	1.36583	0.312303	4.37342	1.22317e-05	0.00169554	histone deacetylase 6
eif4ebp3l	2106.96	1.36501	0.448636	3.04257	0.00234568	0.0651426	eukaryotic translation initiation factor 4E binding protein 3, like
nmd3	567.908	1.35089	0.385933	3.50033	0.000464675	0.0227595	NMD3 ribosome export adaptor
ntmt1	265.639	1.34548	0.309373	4.34904	1.36732e-05	0.00185504	N-terminal Xaa-Pro-Lys N-methyltransferase 1
si:ch211-282b22.1	183.868	1.33706	0.429413	3.11369	0.00184765	0.0552509	si:ch211-282b22.1 [Source:ZFIN;Acc:ZDB-GENE-030219-148]
ubb	11890.2	1.32937	0.360729	3.68523	0.000228494	0.0142697	ubiquitin B
prelid3b	2907.99	1.30231	0.374272	3.47958	0.000502206	0.0236876	PRELI domain containing 3
phf11	105.137	1.29759	0.399401	3.24885	0.00115873	0.0415779	PHD finger protein 11
tmem106bb	721.756	1.29707	0.453738	2.85864	0.00425458	0.0940776	transmembrane protein 106Bb
kctd6b	106.017	1.29395	0.429681	3.01141	0.00260039	0.0695313	potassium channel tetramerization domain containing 6b
dimt1l	185.601	1.29391	0.355191	3.64286	0.000269631	0.0160918	DIM1 dimethyladenosine transferase 1-like (S. cerevisiae)
fkbp2	435.626	1.28747	0.321843	4.00031	6.32594e-05	0.00563828	FKBP prolyl isomerase 2
ercc5	234.774	1.28601	0.405832	3.16882	0.00153057	0.0497568	excision repair cross-complementation group 5
fam161b	134.628	1.28032	0.451891	2.83325	0.00460776	0.0986584	FAM161 centrosomal protein B
nudt12	248.57	1.27281	0.372363	3.41821	0.000630355	0.0275128	nudix (nucleoside diphosphate linked moiety X)-type motif 12
si:ch211-11n16.2	638.738	1.27161	0.349723	3.63605	0.000276845	0.0161881	si:ch211-11n16.2
nrde2	288.789	1.25109	0.40817	3.06511	0.0021759	0.0615562	NRDE-2, necessary for RNA interference, domain containing
stoml1	201.299	1.23156	0.355826	3.46114	0.000537885	0.0249813	stomatin (EPB72)-like 1
tars	1202.54	1.22649	0.396853	3.09053	0.00199799	0.0581676	threonyl-tRNA synthetase [Source:ZFIN;Acc:ZDB-GENE-041010-218]
nagpa	985.952	1.2166	0.391317	3.10899	0.00187729	0.0558945	N-acetylglucosamine-1-phosphodiester alpha-N-acetylglucosaminidase
zgc:173480	110.165	1.21375	0.372184	3.26115	0.0011096	0.0407306	zgc:173480
psmb5	427.478	1.20467	0.359233	3.35344	0.00079814	0.0324691	proteasome 20S subunit beta 5
ggcta	118.138	1.19791	0.325649	3.67853	0.000234585	0.0144859	gamma-glutamylcyclotransferase a
parp12a	881.756	1.19455	0.398415	2.99825	0.00271536	0.071512	poly (ADP-ribose) polymerase family, member 12a
ssr1	2452.22	1.1935	0.421417	2.83211	0.00462421	0.098784	signal sequence receptor, alpha
cyp20a1	404.899	1.18318	0.279595	4.23176	2.31866e-05	0.00271737	cytochrome P450, family 20, subfamily A, polypeptide 1
otub1b	152.136	1.1731	0.334403	3.50804	0.000451421	0.0222806	OTU deubiquitinase, ubiquitin aldehyde binding 1b
paqr3b	85.7605	1.16562	0.286262	4.07187	4.66368e-05	0.00450244	progestin and adipoQ receptor family member IIIb
coq7	102.777	1.16203	0.330451	3.51651	0.000437263	0.0217769	coenzyme Q7 homolog, ubiquinone (yeast)
polr1b	475.782	1.162	0.311031	3.73595	0.000187005	0.0124404	RNA polymerase I subunit B
dclre1c	185.075	1.16145	0.371462	3.12671	0.00176774	0.0540411	DNA cross-link repair 1C, PSO2 homolog (S. cerevisiae)
nle1	253.433	1.1572	0.335326	3.45097	0.000558574	0.0257683	notchless homolog 1 (Drosophila)
serinc1	1504.65	1.14631	0.33387	3.43342	0.000596018	0.026778	serine incorporator 1
ebna1bp2	427.398	1.13974	0.393367	2.89741	0.00376262	0.0880429	EBNA1 binding protein 2
rrp1	447.755	1.1315	0.367846	3.07602	0.00209784	0.0602972	ribosomal RNA processing 1
sem1	569.013	1.12924	0.340379	3.31759	0.000907981	0.035775	SEM1 26S proteasome complex subunit
hgh1	181.661	1.12337	0.382727	2.93516	0.00333371	0.0819557	HGH1 homolog (S. cerevisiae)
si:dkey-276j7.1	235.498	1.1172	0.307124	3.63764	0.000275151	0.0161881	si:dkey-276j7.1
pak1ip1	340.001	1.11664	0.38407	2.90738	0.00364469	0.0864853	PAK1 interacting protein 1
nudt5	249.276	1.11276	0.254456	4.37308	1.22504e-05	0.00169554	nudix (nucleoside diphosphate linked moiety X)-type motif 5
zgc:77650	473.67	1.11061	0.248569	4.46803	7.89432e-06	0.00122835	zgc:77650
yme1l1a	883.816	1.09853	0.354119	3.10216	0.00192112	0.0568134	YME1-like 1a
LOC110438261	113.54	1.09775	0.363408	3.02072	0.00252178	0.0681574	uncharacterized LOC110438261,non-coding
XLOC_039146	195.083	1.0963	0.355699	3.0821	0.00205544	0.0593385
klhdc4	309.924	1.09438	0.376719	2.90502	0.00367231	0.0867402	kelch domain containing 4
LOC110437782	121.833	1.09115	0.365814	2.9828	0.00285622	0.0737929	piggyBac transposable element-derived protein 4-like
nop2	690.375	1.09101	0.358664	3.04186	0.00235121	0.0651426	NOP2 nucleolar protein homolog (yeast)
utp4	717.894	1.08681	0.380945	2.85293	0.00433178	0.0949854	UTP4 small subunit processome component
si:ch211-110p13.9	81.3535	1.08456	0.34211	3.17021	0.00152328	0.0497568	si:ch211-110p13.9
ssr4	2074.43	1.08305	0.36675	2.95311	0.00314592	0.0786937	signal sequence receptor, delta
mettl17	137.849	1.07131	0.353096	3.03405	0.00241292	0.0659924	methyltransferase like 17
abhd11	307.105	1.04756	0.35544	2.94721	0.00320657	0.0797312	abhydrolase domain containing 11
rangap1a	433.214	1.04617	0.260484	4.01626	5.91301e-05	0.00537459	RAN GTPase activating protein 1a
pinx1	479.444	1.03359	0.344696	2.99857	0.00271249	0.071512	PIN2 (TERF1) interacting telomerase inhibitor 1
pitpnbl	342.317	1.02466	0.294294	3.48176	0.000498137	0.0236538	phosphatidylinositol transfer protein, beta, like
AK6	233.896	1.0221	0.360927	2.83189	0.0046274	0.098784	zgc:86811 [Source:ZFIN;Acc:ZDB-GENE-040625-113]
eif1ad	271.453	1.0219	0.308294	3.31467	0.000917501	0.0358933	eukaryotic translation initiation factor 1A domain containing
rrn3	473.936	1.01677	0.245777	4.13698	3.51914e-05	0.00364363	RRN3 homolog, RNA polymerase I transcription factor
psmc1b	541.743	1.01005	0.339274	2.9771	0.00290985	0.0745021	proteasome 26S subunit, ATPase 1b
hars	748.915	0.991908	0.301887	3.28569	0.00101733	0.0385394	histidyl-tRNA synthetase
farsb	687.191	0.978613	0.226563	4.31939	1.56461e-05	0.00205195	phenylalanyl-tRNA synthetase subunit beta
hypk	502.909	0.976134	0.340318	2.8683	0.00412683	0.0925545	huntingtin interacting protein K
cops9	86.2113	0.972996	0.299309	3.25081	0.00115077	0.0414835	COP9 signalosome subunit 9
alg11	306.657	0.967277	0.315498	3.06587	0.00217036	0.0614959	ALG11 alpha-1,2-mannosyltransferase
CSKMT	125.423	0.956095	0.336024	2.84532	0.00443672	0.0962139	zgc:113305 [Source:ZFIN;Acc:ZDB-GENE-050522-31]
anapc16	178.964	0.951996	0.32458	2.93301	0.0033569	0.0823262	anaphase promoting complex subunit 16
mak16	404.671	0.947678	0.298988	3.16962	0.00152641	0.0497568	MAK16 homolog (S. cerevisiae)
ddx1	614.49	0.943196	0.298156	3.16343	0.00155919	0.0501923	DEAD (Asp-Glu-Ala-Asp) box helicase 1
eprs	2245.62	0.926481	0.279376	3.31626	0.000912315	0.0358182	glutamyl-prolyl-tRNA synthetase [Source:ZFIN;Acc:ZDB-GENE-030131-638]
glod4	178.035	0.922726	0.255347	3.61362	0.000301957	0.0171468	glyoxalase domain containing 4
pfdn4	325.289	0.912846	0.297727	3.06606	0.00216903	0.0614959	prefoldin subunit 4
psmb6	673.066	0.903339	0.312941	2.88661	0.00389419	0.0894495	proteasome 20S subunit beta 6
fam204a	248.491	0.897293	0.313692	2.86043	0.00423073	0.0937801	family with sequence similarity 204 member A
slc6a16b	1476.09	0.894073	0.267829	3.33823	0.000843147	0.0339987	solute carrier family 6 member 16b
ppwd1	232.302	0.893857	0.305892	2.92214	0.0034764	0.0839119	peptidylprolyl isomerase domain and WD repeat containing 1
cct3	3268.98	0.88782	0.202133	4.39225	1.12184e-05	0.0016123	chaperonin containing TCP1, subunit 3 (gamma)
saraf	441.226	0.864734	0.233715	3.69995	0.000215638	0.0136213	store-operated calcium entry-associated regulatory factor
tmf1	1068.66	0.863919	0.18691	4.62212	3.79841e-06	0.000716521	TATA element modulatory factor 1
dnajc19	130.156	0.860553	0.304691	2.82434	0.00473776	0.0999866	DnaJ (Hsp40) homolog, subfamily C, member 19
tsr1	614.873	0.857324	0.26392	3.24843	0.00116045	0.0415779	TSR1 ribosome maturation factor
manba	550.356	0.850995	0.2734	3.11264	0.00185425	0.0553881	mannosidase, beta A, lysosomal
gnl2	908.497	0.847946	0.280682	3.02102	0.00251923	0.0681574	guanine nucleotide binding protein-like 2 (nucleolar)
becn1	318.971	0.842984	0.236596	3.56296	0.000366695	0.0196864	beclin 1, autophagy related
eif2s2	1489.74	0.833925	0.242128	3.44415	0.000572868	0.0261648	eukaryotic translation initiation factor 2, subunit 2 beta
sgta	882.36	0.830138	0.281339	2.95066	0.00317091	0.079175	small glutamine-rich tetratricopeptide repeat (TPR)-containing, alpha
lmbrd2a	1285.34	0.824753	0.27966	2.94913	0.00318667	0.0794964	LMBR1 domain containing 2a
abhd16a	581.095	0.822702	0.253223	3.24892	0.00115844	0.0415779	abhydrolase domain containing 16A
frg1	227.634	0.807152	0.258752	3.1194	0.0018122	0.0549667	FSHD region gene 1
mtif2	223.044	0.806753	0.278529	2.89648	0.00377374	0.0880784	mitochondrial translational initiation factor 2
cct2	1753.54	0.802027	0.242831	3.30283	0.000957158	0.0368172	chaperonin containing TCP1, subunit 2 (beta)
tasp1	283.311	0.798142	0.231788	3.44341	0.000574428	0.0261926	taspase, threonine aspartase, 1
rbm34	299.567	0.785054	0.248752	3.15597	0.00159967	0.0511691	RNA binding motif protein 34
dctn3	331.384	0.782464	0.249276	3.13895	0.00169555	0.0531569	dynactin 3 (p22)
rrp12	1230.8	0.780659	0.243885	3.20093	0.00136984	0.0464616	ribosomal RNA processing 12 homolog
zgc:92335	287.153	0.777214	0.229447	3.38734	0.000705746	0.0297997	zgc:92335
pdap1b	196.478	0.775102	0.234261	3.30871	0.00093728	0.0362551	pdgfa associated protein 1b
cript	397.967	0.762371	0.241909	3.15148	0.00162444	0.0517211	cysteine-rich PDZ-binding protein
ufd1l	414.862	0.757483	0.251889	3.00721	0.00263658	0.0703495	ubiquitin recognition factor in ER associated degradation 1
xpot	1166.33	0.744041	0.179407	4.14723	3.3652e-05	0.00357841	exportin, tRNA (nuclear export receptor for tRNAs)
scfd1	689.983	0.739209	0.198609	3.72194	0.0001977	0.0129079	sec1 family domain containing 1
aars	3232.45	0.693826	0.228108	3.04166	0.00235278	0.0651426	alanyl-tRNA synthetase [Source:ZFIN;Acc:ZDB-GENE-030131-3663]
ap2m1a	2031.85	0.684378	0.239676	2.85543	0.00429791	0.0945437	adaptor related protein complex 2 subunit mu 1a
zgc:101858	162.801	0.676304	0.230416	2.93514	0.003334	0.0819557	zgc:101858
trit1	278.391	0.661701	0.23351	2.83371	0.00460108	0.0986584	tRNA isopentenyltransferase 1
itfg1	342.856	0.63593	0.203006	3.13257	0.00173284	0.0534357	integrin alpha FG-GAP repeat containing 1
rbm28	752.454	0.622448	0.191979	3.24227	0.00118582	0.0420319	RNA binding motif protein 28
gnb1b	2630.29	-0.524451	0.176707	-2.96792	0.00299827	0.075892	guanine nucleotide binding protein (G protein), beta polypeptide 1b
rock2a	1199.84	-0.534561	0.18726	-2.85465	0.00430846	0.0947002	rho-associated, coiled-coil containing protein kinase 2a
dlg5a	787.767	-0.631587	0.212131	-2.97735	0.00290752	0.0745021	discs, large homolog 5a (Drosophila)
hnrnpk	1194.66	-0.669061	0.234228	-2.85646	0.004284	0.0943884	heterogeneous nuclear ribonucleoprotein K
ppp2r5cb	1201.05	-0.679136	0.209367	-3.24376	0.00117964	0.0419664	protein phosphatase 2, regulatory subunit B', gamma b
rbm39b	1003.13	-0.691882	0.208942	-3.31136	0.000928448	0.0361675	RNA binding motif protein 39b
ythdf1	806.25	-0.694416	0.22918	-3.03	0.00244551	0.0665531	YTH N(6)-methyladenosine RNA binding protein 1
kdm5ba	1429.63	-0.709022	0.221549	-3.20029	0.00137288	0.0465041	lysine (K)-specific demethylase 5Ba
caprin1a	411.338	-0.729558	0.226983	-3.21416	0.00130828	0.0452479	cell cycle associated protein 1a
si:ch211-233a24.2	3844.54	-0.73395	0.249884	-2.93716	0.00331228	0.0817415	si:ch211-233a24.2
relch	723.076	-0.745502	0.244975	-3.04317	0.00234098	0.0651242	RAB11 binding and LisH domain, coiled-coil and HEAT repeat containing
pcnx3	1043.87	-0.749165	0.251374	-2.98029	0.00287978	0.0740408	pecanex 3
lyst	1772.49	-0.767957	0.264346	-2.90512	0.00367112	0.0867402	lysosomal trafficking regulator
atf4a	2102.94	-0.768307	0.233072	-3.29644	0.00097919	0.0374034	activating transcription factor 4a
znf318	1238.94	-0.78466	0.267886	-2.92908	0.0033997	0.08308	zinc finger protein 318
larp4aa	1098.52	-0.787558	0.26423	-2.98058	0.00287699	0.0740408	La ribonucleoprotein 4Aa
gab1	583.575	-0.790078	0.255397	-3.09353	0.00197792	0.0577882	GRB2-associated binding protein 1
wu:fi46h04	457.175	-0.793529	0.275083	-2.88469	0.00391802	0.0896325	wu:fi46h04
rreb1b	806.374	-0.794183	0.271424	-2.92598	0.00343368	0.083466	ras responsive element binding protein 1b
rnf41	297.078	-0.799056	0.244819	-3.26387	0.00109902	0.0407306	ring finger protein 41
ylpm1	1091.45	-0.804416	0.268783	-2.99281	0.00276422	0.0722977	YLP motif containing 1
csnk1g2b	742.046	-0.821136	0.205109	-4.00342	6.24333e-05	0.0056009	casein kinase 1, gamma 2b
ube2e3	394.359	-0.824775	0.262726	-3.13929	0.00169356	0.0531569	ubiquitin-conjugating enzyme E2E 3 (UBC4/5 homolog, yeast)
CABZ01072810.1	768.909	-0.831936	0.242181	-3.43519	0.000592144	0.0267037	dmX-like protein 1 [Source:NCBI gene;Acc:100333625]
bag6	879.215	-0.841036	0.286557	-2.93497	0.00333584	0.0819557	BCL2 associated athanogene 6
chico	1579.41	-0.84896	0.279671	-3.03556	0.00240088	0.0658591	chico
abhd17ab	732.073	-0.85101	0.242855	-3.50419	0.000457992	0.0224854	abhydrolase domain containing 17Ab
nisch	699.914	-0.851377	0.28422	-2.99549	0.00274008	0.0718711	nischarin
cdon	193.646	-0.860205	0.28645	-3.00298	0.00267347	0.070866	cell adhesion associated, oncogene regulated
micall1a	450.296	-0.862535	0.240595	-3.58501	0.00033706	0.0186031	MICAL-like 1a
ube2d4	563.305	-0.872234	0.297729	-2.92962	0.00339376	0.0830085	ubiquitin-conjugating enzyme E2D 4 (putative)
tmem94	598.532	-0.8881	0.299938	-2.96094	0.00306702	0.077211	transmembrane protein 94
rpz4	719.834	-0.902768	0.276656	-3.26314	0.00110184	0.0407306	rapunzel 4
ERC1	441.215	-0.906804	0.32064	-2.8281	0.00468247	0.0995019	si:dkey-222l13.1 [Source:ZFIN;Acc:ZDB-GENE-110411-39]
cnot1	2504	-0.915088	0.249138	-3.67302	0.000239705	0.0146705	CCR4-NOT transcription complex, subunit 1
prrc2c	1824.61	-0.917302	0.318896	-2.87649	0.00402121	0.0907772	proline-rich coiled-coil 2C
srfa	470.194	-0.920084	0.243201	-3.78323	0.000154804	0.0107935	serum response factor a
atf7a	228.026	-0.926472	0.314426	-2.94655	0.00321338	0.0798014	activating transcription factor 7a
si:dkeyp-44a8.2	1728.7	-0.934643	0.328903	-2.8417	0.00448738	0.0967791	si:dkeyp-44a8.2
LOC108180269	176.103	-0.938883	0.324854	-2.89017	0.00385038	0.089009	uncharacterized LOC108180269,non-coding
ppp1r16b	156.559	-0.941398	0.268042	-3.51213	0.000444535	0.0220992	protein phosphatase 1, regulatory subunit 16B
znf1024	105.679	-0.943638	0.25475	-3.70418	0.000212079	0.0134908	zinc finger protein 1024
arpc4l	840.865	-0.948853	0.318022	-2.9836	0.00284876	0.073758	actin related protein 2/3 complex, subunit 4, like
marcksl1b	564.102	-0.949167	0.318436	-2.98072	0.00287574	0.0740408	MARCKS-like 1b
taf3	307.727	-0.954978	0.337249	-2.83167	0.00463056	0.098784	TAF3 RNA polymerase II, TATA box binding protein (TBP)-associated facto
tmem131l	1154.48	-0.95905	0.242267	-3.95864	7.53762e-05	0.00646709	transmembrane 131 like
dvl1a	451.449	-0.979444	0.3073	-3.18726	0.00143629	0.0478317	dishevelled segment polarity protein 1a
si:dkey-56f14.7	138.1	-0.985099	0.333302	-2.95558	0.00312084	0.0782084	si:dkey-56f14.7
coro1ca	1830.21	-0.998611	0.350606	-2.84825	0.00439609	0.0960211	coronin, actin binding protein, 1Ca
rbm33a	779.516	-1.00565	0.316558	-3.17682	0.00148899	0.048949	RNA binding motif protein 33a
nfxl1	289.618	-1.00677	0.313503	-3.21134	0.00132116	0.0455394	nuclear transcription factor, X-box binding-like 1
sh3bp2	203.732	-1.0105	0.339423	-2.9771	0.00290986	0.0745021	SH3-domain binding protein 2
rab5aa	859.91	-1.01081	0.293305	-3.44627	0.000568374	0.0260209	RAB5A, member RAS oncogene family, a
rab3il1	154.738	-1.01369	0.329429	-3.07711	0.00209015	0.0602144	RAB3A interacting protein (rabin3)-like 1
ciarta	1336.24	-1.01385	0.315204	-3.21648	0.00129775	0.0450142	circadian associated repressor of transcription a
CABZ01087948.1	324.665	-1.0148	0.356428	-2.84713	0.00441149	0.0960211	bromo adjacent homology domain-containing 1 protein-like [Source:NCBI gene;Acc:100331694]
XLOC_033087	158.403	-1.01773	0.348362	-2.92149	0.00348366	0.08394
ankrd11	1781.43	-1.02292	0.299112	-3.41984	0.00062657	0.0274783	ankyrin repeat domain 11
crebbpb	1663.37	-1.03861	0.361048	-2.87665	0.00401923	0.0907772	CREB binding protein b
szrd1	492.463	-1.04556	0.362207	-2.88664	0.00389378	0.0894495	SUZ RNA binding domain containing 1
birc6	3770.53	-1.04824	0.290492	-3.6085	0.000307977	0.0173388	baculoviral IAP repeat containing 6
rfx3	197.244	-1.04831	0.306498	-3.4203	0.00062553	0.0274764	regulatory factor X, 3 (influences HLA class II expression)
glg1a	2084.36	-1.05109	0.321803	-3.26625	0.00108982	0.0406152	golgi glycoprotein 1a
naglu	89.2485	-1.05123	0.316071	-3.32592	0.000881273	0.0351247	N-acetylglucosaminidase, alpha
cdk13	775.908	-1.05603	0.350256	-3.01502	0.00256965	0.0690746	cyclin-dependent kinase 13
smarcc1a	886.725	-1.05652	0.367913	-2.87165	0.00408336	0.0920293	SWI/SNF related, matrix associated, actin dependent regulator of chromatin, subfamily c, member 1a
arfrp1	177.788	-1.06249	0.342359	-3.10345	0.00191277	0.0567058	ADP-ribosylation factor related protein 1
nsd1a	808.883	-1.06274	0.288435	-3.6845	0.00022915	0.0142783	nuclear receptor binding SET domain protein 1a
XLOC_010337	230.06	-1.06801	0.354862	-3.00964	0.00261555	0.0698688
vps37c	624.673	-1.07151	0.249915	-4.28749	1.807e-05	0.00226212	VPS37C subunit of ESCRT-I
RSBN1	474.174	-1.07196	0.303894	-3.5274	0.000419655	0.0212059	round spermatid basic protein 1-like [Source:NCBI gene;Acc:100330644]
r3hdm2	563.04	-1.07916	0.370982	-2.90893	0.0036267	0.0864038	R3H domain containing 2
bcl9l	599.707	-1.09071	0.341507	-3.19382	0.00140406	0.0471575	bcl9 like
mark3b	895.863	-1.09527	0.259489	-4.22087	2.43357e-05	0.00282652	MAP/microtubule affinity-regulating kinase 3b
ccr6a	67.8889	-1.09634	0.312866	-3.50418	0.00045802	0.0224854	chemokine (C-C motif) receptor 6a
itsn1	1666.46	-1.0972	0.268099	-4.09253	4.26698e-05	0.00423679	intersectin 1 (SH3 domain protein)
ubap2a	628.241	-1.09831	0.374756	-2.93074	0.00338155	0.0827835	ubiquitin associated protein 2a
trim62	119.737	-1.09932	0.367217	-2.99364	0.00275669	0.0721866	tripartite motif containing 62 [Source:ZFIN;Acc:ZDB-GENE-070112-502]
fbxl5	560.842	-1.09978	0.343761	-3.19925	0.00137785	0.0465041	F-box and leucine-rich repeat protein 5
elmsan1b	1116.99	-1.10011	0.266581	-4.12674	3.67947e-05	0.0037532	ELM2 and Myb/SANT-like domain containing 1b [Source:ZFIN;Acc:ZDB-GENE-131121-13]
eif4g3b	711.179	-1.10053	0.324059	-3.39607	0.000683605	0.0292347	eukaryotic translation initiation factor 4 gamma, 3b
rnf6	351.287	-1.10175	0.359308	-3.06631	0.00216718	0.0614959	ring finger protein (C3H2C3 type) 6
reps1	560.99	-1.10175	0.332181	-3.31673	0.000910783	0.0358182	RALBP1 associated Eps domain containing 1
gbf1	1148.57	-1.10975	0.351201	-3.15986	0.00157845	0.0505489	golgi brefeldin A resistant guanine nucleotide exchange factor 1
cry2	1532.13	-1.11023	0.367452	-3.02144	0.00251578	0.0681574	cryptochrome circadian regulator 2
fam91a1	421.774	-1.11108	0.325247	-3.4161	0.000635252	0.027639	family with sequence similarity 91 member A1
fcho1	101.23	-1.11482	0.342165	-3.25812	0.00112153	0.0410006	FCH and mu domain containing endocytic adaptor 1
ccdc88c	647.265	-1.11681	0.299202	-3.73262	0.000189495	0.0125454	coiled-coil domain containing 88C
LOC101885863	99.7149	-1.12232	0.38823	-2.89086	0.00384193	0.089009	ankyrin repeat and SAM domain-containing protein 1A-like
znf865	681.8	-1.12954	0.36174	-3.12252	0.00179311	0.0546284	zinc finger protein 865
arid1b	619.734	-1.13247	0.343113	-3.30058	0.000964866	0.036944	AT rich interactive domain 1B (SWI1-like)
usp6nl	327.976	-1.13997	0.357497	-3.18876	0.00142882	0.0476983	USP6 N-terminal like
usf3	400.703	-1.15461	0.402911	-2.86567	0.00416123	0.0929444	upstream transcription factor family member 3
XLOC_014397	343.514	-1.15663	0.401912	-2.87783	0.00400419	0.0906902
dedd1	1781.49	-1.18628	0.334	-3.55174	0.000382693	0.0202687	death effector domain-containing 1
rnf111	540.945	-1.18754	0.413641	-2.87093	0.00409266	0.0921635	ring finger protein 111
ciartb	649.991	-1.19175	0.398392	-2.9914	0.00277703	0.0725638	circadian associated repressor of transcription b
vezf1b	275.923	-1.19322	0.388943	-3.06785	0.00215608	0.0613436	vascular endothelial zinc finger 1b
med23	245.13	-1.19805	0.399717	-2.99724	0.00272433	0.0715971	mediator complex subunit 23
MAP3K11	919.86	-1.20112	0.372423	-3.22516	0.00125902	0.0441717	si:cabz01078036.1 [Source:ZFIN;Acc:ZDB-GENE-160728-33]
CABZ01090890.1	451.018	-1.20827	0.286316	-4.22004	2.44258e-05	0.00282652	CYCLIC AMP DEPENDENT TRANSCRIPTION FACTOR ATF 6 BETA CAMP DEPENDENT TRANSCRIPTION FACTOR ATF 6 BETA ACTIVATING TRANSCRIPTION FACTOR 6 BETA ATF6 BETA CAMP RESPONSE ELEMENT BINDING RELATED CREB RP CAMP RESPONSIVE ELEMENT BINDING 1 [CONTAINS PROCESSED CYCLIC AMP DEPENDENT TRANSCRIPTION FACTOR ATF 6 BETA]
ptpn12	163.07	-1.20937	0.3602	-3.3575	0.000786497	0.0321856	protein tyrosine phosphatase non-receptor type 12
aak1b	198.387	-1.20973	0.371814	-3.25358	0.00113959	0.0411345	AP2 associated kinase 1b
tab3	298.191	-1.2111	0.391086	-3.09676	0.00195651	0.0573846	TGF-beta activated kinase 1 (MAP3K7) binding protein 3
atf4b	1211.67	-1.21174	0.334595	-3.6215	0.000292898	0.0168056	activating transcription factor 4b
clk2a	752.201	-1.21478	0.42409	-2.86443	0.00417755	0.093161	CDC-like kinase 2a
rab33ba	292.027	-1.21499	0.415921	-2.9212	0.00348681	0.0839425	RAB33B, member RAS oncogene family a
gnb1a	780.355	-1.21803	0.351269	-3.46751	0.000525314	0.0245171	guanine nucleotide binding protein (G protein), beta polypeptide 1a
bptf	1518.87	-1.21826	0.373436	-3.2623	0.00110512	0.0407306	bromodomain PHD finger transcription factor
supt20	188.507	-1.21888	0.421795	-2.88974	0.00385562	0.089009	SPT20 homolog, SAGA complex component
glcci1a	344.275	-1.22087	0.382645	-3.19061	0.00141973	0.0475101	glucocorticoid induced 1a
rapgef1a	336.018	-1.22192	0.42768	-2.8571	0.00427533	0.0942917	Rap guanine nucleotide exchange factor (GEF) 1a
LOC108191614	951.421	-1.22666	0.357783	-3.42851	0.0006069	0.0270902	uncharacterized LOC108191614,non-coding
foxj3	476.765	-1.23329	0.384552	-3.20708	0.0013409	0.0459896	forkhead box J3
jarid2b	551.875	-1.23382	0.421998	-2.92375	0.00345837	0.0837077	jumonji, AT rich interactive domain 2b
tmem163b	70.9818	-1.23855	0.400259	-3.09436	0.00197238	0.0577273	transmembrane protein 163b
ep400	1232.5	-1.24303	0.361912	-3.43462	0.000593394	0.0267037	E1A binding protein p400
ncor1	2502.99	-1.24579	0.420157	-2.96506	0.00302621	0.076393	nuclear receptor corepressor 1
CR354395.1	131.036	-1.24807	0.371856	-3.35633	0.000789855	0.0322751	TRANSPOSON TF2 POLYPROTEIN RETROTRANSPOSABLE ELEMENT TF2.155 KDA
tab2	516.639	-1.24841	0.423606	-2.9471	0.00320766	0.0797312	TGF-beta activated kinase 1 (MAP3K7) binding protein 2
CABZ01070631.1	127.591	-1.24859	0.421967	-2.95896	0.00308678	0.0774959	F-BAR and double SH3 domains protein 2-like [Source:NCBI gene;Acc:100537850]
notch3	791.111	-1.2523	0.42936	-2.91668	0.00353784	0.0849482	notch receptor 3
CU693446.1	30.8991	-1.25845	0.430036	-2.92638	0.00342933	0.083434
rapgef1b	662.725	-1.26077	0.367064	-3.43475	0.000593106	0.0267037	Rap guanine nucleotide exchange factor (GEF) 1b
CABZ01048666.1	309.817	-1.26444	0.431769	-2.92851	0.00340593	0.0830848	PLECKSTRIN HOMOLOGY DOMAIN CONTAINING FAMILY G MEMBER 1
erf	754.501	-1.26451	0.294302	-4.29663	1.73417e-05	0.00218086	Ets2 repressor factor
dbf4	154.571	-1.27072	0.405896	-3.13065	0.00174418	0.0535878	DBF4 zinc finger
rfx7b	294.188	-1.27207	0.355512	-3.57814	0.000346048	0.0189115	regulatory factor X7b
elk4	686.523	-1.27237	0.440054	-2.8914	0.00383529	0.089009	ETS transcription factor ELK4
med13b	781.275	-1.27507	0.434688	-2.9333	0.00335374	0.0823222	mediator complex subunit 13b
CABZ01110881.1	196.62	-1.2783	0.442586	-2.88826	0.00387383	0.0892796	NICASTRIN PRECURSOR
bckdhb	413.916	-1.28149	0.411547	-3.11384	0.00184672	0.0552509	branched chain keto acid dehydrogenase E1 subunit beta
sec24b	838.519	-1.28688	0.368587	-3.4914	0.000480493	0.023137	SEC24 homolog B, COPII coat complex component
setd5	529.558	-1.28705	0.387489	-3.32152	0.00089528	0.0353757	SET domain containing 5
lats1	442.919	-1.28708	0.372782	-3.45264	0.000555127	0.025658	large tumor suppressor kinase 1
ccdc171	367.863	-1.29046	0.411223	-3.13811	0.00170042	0.0531569	coiled-coil domain containing 171
xpc	213.729	-1.29614	0.378476	-3.42463	0.000615648	0.027216	xeroderma pigmentosum, complementation group C
gne	218.072	-1.30088	0.4175	-3.11589	0.00183391	0.0550793	glucosamine (UDP-N-acetyl)-2-epimerase/N-acetylmannosamine kinase
tnrc6c1	1157.29	-1.301	0.438293	-2.96833	0.00299425	0.0758643	trinucleotide repeat containing adaptor 6C1
CABZ01076968.1	41.885	-1.30739	0.458227	-2.85316	0.00432873	0.0949854	POTASSIUM VOLTAGE GATED CHANNEL SUBFAMILY H MEMBER 2 ETHER A GO GO RELATED GENE POTASSIUM CHANNEL 1 ERG 1 EAG RELATED 1 ETHER A GO GO RELATED 1 VOLTAGE GATED POTASSIUM CHANNEL SUBUNIT KV11 1
arl8bb	111.105	-1.31037	0.453368	-2.89029	0.00384887	0.089009	ADP-ribosylation factor-like 8Bb
dync1h1	4530.18	-1.31043	0.333496	-3.92938	8.51661e-05	0.00710776	dynein, cytoplasmic 1, heavy chain 1
RF00045	1605.26	-1.3133	0.426914	-3.07627	0.00209609	0.0602972
si:dkey-171c9.3	199.651	-1.31702	0.360367	-3.65466	0.00025752	0.0154855	si:dkey-171c9.3
ep300b	968.713	-1.321	0.373919	-3.53286	0.000411091	0.0209664	E1A binding protein p300 b
tbl1xr1a	875.158	-1.32168	0.272747	-4.84579	1.26106e-06	0.000296845	tbl1x receptor 1a
srrm1	670.391	-1.32173	0.410024	-3.22355	0.00126611	0.0443636	serine/arginine repetitive matrix 1
mpp5a	634.089	-1.32437	0.32456	-4.08051	4.49372e-05	0.00440433	membrane protein, palmitoylated 5a (MAGUK p55 subfamily member 5)
eif4g3a	272.819	-1.32491	0.350879	-3.77598	0.000159382	0.0110014	eukaryotic translation initiation factor 4 gamma, 3a
plxnb3	420.174	-1.33022	0.420223	-3.16551	0.00154811	0.0499842	plexin B3
arhgef15	261.368	-1.33254	0.450223	-2.95973	0.00307905	0.0773723	Rho guanine nucleotide exchange factor (GEF) 15
hipk3a	2064.5	-1.33427	0.409694	-3.25674	0.00112701	0.0410006	homeodomain interacting protein kinase 3a
vezf1a	170.517	-1.33496	0.416435	-3.20569	0.00134737	0.0460968	vascular endothelial zinc finger 1a
pi4kb	504.713	-1.33695	0.343373	-3.89357	9.87783e-05	0.00779525	phosphatidylinositol 4-kinase, catalytic, beta
ifngr1l	2122.27	-1.34197	0.376452	-3.56479	0.000364152	0.0196264	interferon gamma receptor 1-like
dusp7	609.786	-1.34563	0.41476	-3.24435	0.0011772	0.041942	dual specificity phosphatase 7
prkcab	187.911	-1.3465	0.423396	-3.18024	0.00147152	0.0485938	protein kinase C, alpha, b
wasf2	766.426	-1.35731	0.404247	-3.35762	0.000786163	0.0321856	WASP family member 2
ckap4	138.175	-1.36671	0.434907	-3.14254	0.00167487	0.0528987	cytoskeleton associated protein 4
nfia	679.295	-1.37258	0.391016	-3.5103	0.000447604	0.0221836	nuclear factor I/A
cry5	495.182	-1.37268	0.2996	-4.5817	4.61211e-06	0.000824819	cryptochrome circadian regulator 5
ash1l	1910.69	-1.37367	0.431376	-3.1844	0.00145056	0.0480744	ash1 (absent, small, or homeotic)-like (Drosophila)
znf296	203.466	-1.37574	0.401327	-3.42798	0.000608082	0.027099	zinc finger protein 296
fbrs	695.986	-1.38413	0.397033	-3.48618	0.000489976	0.0234278	fibrosin
znf395b	272.24	-1.39562	0.28372	-4.919	8.69853e-07	0.000230352	zinc finger protein 395b
grk3	1374.11	-1.39654	0.287002	-4.86596	1.13903e-06	0.000273416	G protein-coupled receptor kinase 3
med13a	921.691	-1.3978	0.357068	-3.91467	9.05274e-05	0.00739827	mediator complex subunit 13a
cabin1	315.368	-1.39853	0.376519	-3.71436	0.000203718	0.0131704	calcineurin binding protein 1
trim8b	493.347	-1.40054	0.381052	-3.67546	0.000237419	0.0145629	tripartite motif containing 8b
usp8	920.803	-1.40224	0.377917	-3.71043	0.000206905	0.0133054	ubiquitin specific peptidase 8
si:ch211-212k18.8	96.8961	-1.4027	0.363379	-3.86015	0.000113317	0.00862119	si:ch211-212k18.8
traf3	411.389	-1.40571	0.405829	-3.46381	0.000532574	0.0247764	TNF receptor-associated factor 3
CU467961.1	1423.29	-1.41123	0.396264	-3.56133	0.000368976	0.019732	microtubule associated serine/threonine kinase family member 4 [Source:NCBI gene;Acc:100149322]
larp1	845.052	-1.41241	0.356564	-3.96116	7.45874e-05	0.00641951	La ribonucleoprotein 1, translational regulator
plekha1a	298.08	-1.41859	0.457703	-3.09936	0.00193936	0.0569423	pleckstrin homology domain containing, family A (phosphoinositide binding specific) member 1a
atxn7	567.39	-1.42108	0.437618	-3.24729	0.00116508	0.0415779	ataxin 7
mbnl3	1616.32	-1.42313	0.408658	-3.48244	0.000496864	0.0236341	muscleblind-like splicing regulator 3
phf21ab	441.268	-1.42804	0.35851	-3.98327	6.79749e-05	0.00596209	PHD finger protein 21Ab
ubap2l	1745.02	-1.42848	0.424905	-3.36187	0.000774156	0.03187	ubiquitin associated protein 2-like
sik3	770.682	-1.43059	0.401376	-3.56422	0.000364945	0.0196308	SIK family kinase 3
LOC101882866	89.6507	-1.44598	0.463373	-3.12055	0.00180512	0.0548502	tyrosine-protein kinase SgK223-like
si:dkey-93n13.2	97.4112	-1.44995	0.37707	-3.84532	0.000120396	0.00891626	si:dkey-93n13.2
helz	1208.08	-1.45432	0.28546	-5.09466	3.49359e-07	0.000110594	helicase with zinc finger
im:7142702	95.6334	-1.4574	0.498418	-2.92405	0.00345513	0.0837077	im:7142702
numb	980.221	-1.45746	0.444711	-3.27732	0.00104798	0.0394426	NUMB endocytic adaptor protein
PITPNM2	150.509	-1.46599	0.432296	-3.39117	0.00069595	0.0296247	phosphatidylinositol transfer protein membrane associated 2 [Source:HGNC Symbol;Acc:HGNC:21044]
si:rp71-79p20.2	985.602	-1.46737	0.478756	-3.06496	0.00217696	0.0615562	si:rp71-79p20.2
cbx6b	203.402	-1.47003	0.422744	-3.47735	0.000506389	0.0238401	chromobox homolog 6b
cnot4b	468.605	-1.471	0.341178	-4.31152	1.62135e-05	0.00207406	CCR4-NOT transcription complex, subunit 4b
kansl1b	1142.58	-1.47467	0.429247	-3.43549	0.000591489	0.0267037	KAT8 regulatory NSL complex subunit 1b
LOC101887064	21.3551	-1.47877	0.51933	-2.84745	0.00440708	0.0960211	uncharacterized LOC101887064,non-coding
per1a	1070.03	-1.47925	0.502197	-2.94556	0.00322367	0.0799847	period circadian clock 1a
ppargc1b	1219.29	-1.48297	0.477357	-3.10662	0.0018924	0.0562157	peroxisome proliferator-activated receptor gamma, coactivator 1 beta
afdna	1407.53	-1.48313	0.420098	-3.53043	0.000414878	0.0210894	afadin, adherens junction formation factor a
prr12a	611.002	-1.48514	0.411652	-3.60777	0.000308844	0.0173388	proline rich 12a
ric1	236.802	-1.48582	0.422194	-3.51929	0.000432711	0.0216274	RIC1 homolog, RAB6A GEF complex partner 1
nfatc2a	255.33	-1.48968	0.498333	-2.98932	0.00279603	0.0728382	nuclear factor of activated T cells 2a
rc3h1b	745.474	-1.49802	0.462517	-3.23883	0.00120019	0.042365	ring finger and CCCH-type domains 1b
h3f3c	666.015	-1.5067	0.440406	-3.42116	0.000623535	0.0274326	H3 histone, family 3C
mllt10	603.754	-1.51047	0.489462	-3.08598	0.0020288	0.05894	MLLT10 histone lysine methyltransferase DOT1L cofactor
vat1	1124.15	-1.51084	0.515958	-2.92823	0.00340896	0.0830852	vesicle amine transport 1
rnf44	455.187	-1.51232	0.477291	-3.16855	0.00153204	0.0497568	ring finger protein 44
plekhg2	254.061	-1.51477	0.493379	-3.07021	0.00213911	0.0610499	pleckstrin homology domain containing, family G (with RhoGef domain) member 2
pid1	206.714	-1.5159	0.357552	-4.23967	2.23844e-05	0.00264588	phosphotyrosine interaction domain containing 1
iqsec2b	347.345	-1.52123	0.535073	-2.84304	0.00446858	0.0965248	IQ motif and Sec7 domain ArfGEF 2b
bcl9	551.656	-1.52226	0.422029	-3.60701	0.000309745	0.0173388	BCL9 transcription coactivator
spag9a	121.809	-1.52974	0.449161	-3.40578	0.000659758	0.0284357	sperm associated antigen 9a
si:dkey-21a6.5	123.081	-1.53125	0.517284	-2.96017	0.00307467	0.0773329	si:dkey-21a6.5
setd1ba	375.532	-1.5315	0.39011	-3.92581	8.64375e-05	0.00719207	SET domain containing 1B, histone lysine methyltransferase a
irf2bp2b	1110.52	-1.53395	0.514622	-2.98074	0.00287554	0.0740408	interferon regulatory factor 2 binding protein 2b
pde7a	663.031	-1.53486	0.5148	-2.98147	0.00286867	0.0740408	phosphodiesterase 7A
nsd3	797.871	-1.53733	0.429601	-3.5785	0.000345573	0.0189115	nuclear receptor binding SET domain protein 3
erfl3	558.513	-1.5406	0.434246	-3.54776	0.000388522	0.0202984	Ets2 repressor factor like 3
foxj2	266.216	-1.54254	0.391334	-3.94175	8.08907e-05	0.00679211	forkhead box J2
rbm4.3	933.362	-1.54534	0.49005	-3.15344	0.00161356	0.0514342	RNA binding motif protein 4.3
si:ch211-225p5.8	53.2686	-1.54605	0.465906	-3.31837	0.000905451	0.0357264	si:ch211-225p5.8
LOC101886114	59.7159	-1.54918	0.474365	-3.2658	0.00109154	0.0406244	uncharacterized LOC101886114,non-coding
ube2e2	117.647	-1.55119	0.500152	-3.10144	0.00192582	0.0568435	ubiquitin-conjugating enzyme E2E 2
[truncated: 490 more rows]
