# Supplementary material for: Microbe transmission from pet shop to lab-reared zebrafish reveals a pathogenic birnavirus
Source: PLoS Biol. 2024 May 30;22(5):e3002606. doi: 10.1371/journal.pbio.3002606 (PMC11139271; doi:10.1371/journal.pbio.3002606)
Supplement: S6 File — (CSV) [file pbio.3002606.s008.csv]

	control_lab	control_lab	control_lab	pet_trade	pet_trade	laboratory	laboratory
elf2a	2.553005372	2.564280241	2.39051419	2.451359568	2.396235172	2.244650844	2.172169692
isg15	2.572450557	2.328248154	2.533187262	2.473939178	2.89879197	2.204256991	2.810722218
RMBV	0	0	0	0	1.346412464	0	0
ZfPV	2.022237592	1.674834909	0	0.627159651	1.133029725	1.232688941	0.453547674
Negarnaviricota	0	0	0	0	2.601900081	0.857266524	2.140492745
Nematoda	0.276188839	0	1.446086346	2.257668628	4.683140007	4.65368169	4.493665038
Microsporidia	3.676348615	2.116220525	3.288292683	2.797515827	2.552755024	2.404111927	3.168400487
